# Supplementary material for: Enhancer and super-enhancer dynamics in repair after ischemic acute kidney injury
Source: Nat Commun. 2020 Jul 7;11:3383. doi: 10.1038/s41467-020-17205-5 (PMC7341735; doi:10.1038/s41467-020-17205-5)
Supplement: Supplementary file 4 — Supplementary Data 1 [file 41467_2020_17205_MOESM4_ESM.xlsx]

## Sheet: Sheet1
Data 1: SHAM vs IRI 48h
1,716 upregulated genes (p-value < 0.05; FC > 2)
Gene	SHAM_M148	SHAM_M149	SHAM_M150	SHAM_M151	IRI48h_M118	IRI48h_M120	IRI48h_M121	IRI48h_M122	log2FoldChange	pvalue	padj
Lcn2	10.0552	9.46014	8.31035	8.35797	3851.23	4504.63	3418.19	2827.62	8.13885	4.74795e-184	2.09005e-180
Havcr1	21.2277	11.8252	19.7371	12.537	3863.2	6835.78	7533.41	4898.24	7.25917	2.66072e-57	8.51816e-55
Chil3	0	0	0	0	135.071	215.874	393.762	216.035	6.94852	1.14428e-39	1.13833e-37
Krt20	3.35173	4.73007	0	2.08949	492.411	951.173	737.256	508.727	6.43821	9.51337e-41	9.97092e-39
Flnc	17.8759	14.1902	11.4267	7.31322	471.894	1481.65	1615.26	901.597	5.92622	1.62435e-63	6.50036e-61
Crlf1	3.35173	3.54755	2.07759	7.31322	182.944	460.483	377.006	280.497	5.71178	6.2306e-52	1.40652e-49
Sprr2f	1.11724	0	0	0	104.295	125.988	95.5081	67.9464	5.67695	1.13901e-27	5.37684e-26
Sprr2g	1.11724	1.18252	0	1.04475	154.733	157.669	144.1	114.115	5.65842	2.61255e-29	1.39399e-27
Timp1	7.82071	4.73007	3.11638	3.13424	194.058	464.903	376.168	362.381	5.6556	2.90957e-57	9.14852e-55
Gsta1	1.11724	0	0	0	153.878	162.09	97.1837	40.9421	5.53459	1.08849e-27	5.15221e-26
Cenpi	4.46898	7.0951	0	5.22373	348.791	326.39	334.278	257.848	5.47051	2.25794e-36	1.90229e-34
Xirp2	0	1.18252	0	0	23.0818	232.083	588.967	139.377	5.37282	1.23685e-16	2.32675e-15
Ccl20	0	0	0	0	25.6464	16.209	136.56	81.8842	5.3403	1.80721e-16	3.3286e-15
Kif14	3.35173	4.73007	3.11638	2.08949	235.092	225.452	233.744	162.897	5.303	4.43035e-34	3.14555e-32
Sapcd2	0	0	0	1.04475	47.8733	59.6786	67.0233	57.4931	5.29665	5.2758e-23	1.76274e-21
Anln	34.6346	36.658	37.3966	25.0739	1559.3	1701.94	1554.94	1212.58	5.23811	1.42643e-72	7.84893e-70
Ckap2	17.8759	13.0077	11.4267	11.4922	610.384	439.116	580.589	612.389	5.19962	2.81932e-97	2.61277e-94
Prr11	3.35173	5.91259	3.11638	2.08949	212.865	239.451	236.257	157.671	5.19088	1.87806e-33	1.28174e-31
S100a6	75.9727	59.1259	48.8233	69.998	2020.08	3286.01	2789.01	1996.58	5.18859	9.92596e-142	2.91294e-138
Serpina3n	2.23449	1.18252	1.03879	0	109.425	99.4643	68.6988	92.3375	5.18245	5.61384e-31	3.31707e-29
Depdc1a	0	1.18252	1.03879	0	63.2611	48.627	49.4296	49.6532	5.13998	1.98617e-21	5.76154e-20
Nuf2	7.82071	5.91259	5.19397	7.31322	394.1	352.914	371.141	326.666	5.13573	1.35667e-32	8.65519e-31
Cdk1	24.5794	27.1979	28.0474	15.6712	1182.3	1099.26	1175.42	947.766	5.12241	9.58025e-46	1.40574e-43
Ccnb1	7.82071	4.73007	3.11638	5.22373	276.126	255.66	281.498	246.524	5.09249	1.24836e-34	9.23574e-33
Knstrn	12.2897	9.46014	11.4267	20.8949	577.899	476.692	585.616	652.46	5.08	3.63574e-55	1.00028e-52
Hmmr	24.5794	29.5629	31.1638	24.0292	1251.54	1039.59	1311.14	1185.58	5.07978	2.07844e-46	3.2676e-44
Dlgap5	8.93796	13.0077	10.3879	7.31322	494.975	416.277	475.027	448.621	5.07184	1.51497e-39	1.49863e-37
Plk1	6.70347	9.46014	11.4267	8.35797	427.44	390.489	413.869	371.963	5.06181	7.85417e-43	9.28162e-41
Il24	0	0	0	0	15.3878	41.2593	58.6453	40.071	5.02988	6.7607e-16	1.17631e-14
Ndc80	4.46898	7.0951	5.19397	6.26848	283.82	238.714	272.282	223.004	4.98467	4.345e-38	4.0695e-36
Troap	2.23449	2.36503	2.07759	3.13424	113.699	109.042	139.073	110.631	4.97878	4.73004e-33	3.13107e-31
E2f8	3.35173	5.91259	5.19397	3.13424	227.398	226.189	192.692	167.253	4.96838	1.60898e-32	1.0191e-30
Esco2	12.2897	16.5552	16.6207	9.40272	633.466	495.848	552.942	485.207	4.95962	3.07304e-46	4.74651e-44
Dclk1	7.82071	3.54755	3.11638	0	100.021	176.089	220.339	183.804	4.95949	1.71771e-35	1.3383e-33
Aurkb	14.5242	14.1902	10.3879	6.26848	515.493	470.798	469.163	332.763	4.95835	3.82733e-47	6.54287e-45
Kif4	20.1104	17.7378	10.3879	17.7607	718.099	660.148	647.612	545.314	4.92602	1.14176e-44	1.51158e-42
Ttk	3.35173	7.0951	6.23276	3.13424	236.802	223.979	215.312	170.737	4.91701	5.90811e-35	4.52304e-33
Gm3776	1.11724	0	0	0	72.6648	85.4656	59.4831	28.7466	4.91072	2.49636e-21	7.19409e-20
Bub1b	12.2897	23.6503	21.8147	16.7159	659.967	618.152	694.528	552.283	4.91033	7.35015e-84	6.16292e-81
Muc4	0	2.36503	0	0	28.211	65.5728	95.5081	44.4265	4.89099	1.35742e-18	3.0027e-17
Kif2c	10.0552	8.27762	11.4267	9.40272	429.15	357.335	402.977	366.737	4.88748	1.72435e-38	1.65013e-36
Cep55	11.1724	2.36503	2.07759	3.13424	293.224	303.55	335.116	249.137	4.88629	5.66433e-21	1.57315e-19
Cdc20	34.6346	24.8329	27.0086	18.8054	1075.44	836.237	994.458	952.992	4.86908	1.0823e-45	1.56207e-43
Lgi2	3.35173	1.18252	1.03879	0	117.973	111.253	71.2122	81.0131	4.86381	1.64195e-27	7.66883e-26
Ankle1	2.23449	7.0951	0	3.13424	121.393	86.9392	156.667	137.635	4.83767	7.29498e-33	4.79291e-31
Pbk	17.8759	15.3727	21.8147	14.6264	718.099	561.421	692.853	572.318	4.83212	3.07549e-41	3.32229e-39
Kif18b	7.82071	3.54755	7.27156	5.22373	271.852	269.659	268.093	194.257	4.82921	4.56067e-31	2.71298e-29
Ube2c	14.5242	10.6427	5.19397	11.4922	537.719	532.687	573.049	515.696	4.82283	4.21445e-22	1.30418e-20
Cdc25c	0	4.73007	1.03879	3.13424	122.248	105.358	103.048	116.728	4.82002	4.94008e-25	1.95034e-23
Cdca3	26.8139	23.6503	30.125	22.9844	926.69	744.14	940.839	975.641	4.81466	1.97614e-48	3.70168e-46
Il1rn	0	0	0	3.13424	29.0659	34.6283	135.722	110.631	4.8134	1.91689e-16	3.50859e-15
Casc5	17.8759	28.3804	22.8535	14.6264	783.07	694.777	784.172	603.678	4.79983	2.33146e-48	4.27628e-46
Hist1h3c	1.11724	1.18252	8.31035	7.31322	215.43	211.454	196.881	156.799	4.79388	5.39059e-29	2.83336e-27
Adam8	10.0552	8.27762	6.23276	8.35797	182.089	372.07	382.033	265.688	4.7914	3.04365e-40	3.1525e-38
Diap3	11.1724	8.27762	5.19397	8.35797	327.419	323.443	346.008	283.981	4.79138	4.25389e-34	3.03249e-32
Ncaph	16.7587	13.0077	15.5819	10.4475	532.59	504.689	494.296	383.288	4.78247	4.17605e-48	7.5802e-46
Clspn	6.70347	7.0951	7.27156	6.26848	243.641	333.021	249.662	195.999	4.77951	9.22786e-38	8.46272e-36
Birc5	15.6414	17.7378	21.8147	12.537	650.564	568.052	551.266	503.501	4.76878	2.37865e-47	4.10621e-45
Shcbp1	8.93796	3.54755	17.6595	12.537	433.424	379.438	398.788	360.639	4.76457	4.705e-36	3.80026e-34
Stil	8.93796	1.18252	5.19397	5.22373	199.187	201.876	185.152	152.444	4.7607	4.76211e-45	6.55088e-43
Tnc	54.745	54.3958	41.5518	44.9241	863.429	1962.76	1611.07	1680.37	4.75505	3.98641e-68	2.0055e-65
Prc1	31.2829	33.1105	44.6681	34.4766	1243.85	1312.93	1303.6	947.766	4.75276	1.07635e-45	1.56207e-43
Ska1	4.46898	2.36503	0	1.04475	88.9075	94.3069	93.8326	71.4309	4.75191	6.03382e-26	2.57248e-24
Mki67	155.297	169.1	167.246	124.325	6868.96	6219.83	7149.71	5535.02	4.73349	4.84745e-25	1.91807e-23
Rrm2	45.807	54.3958	61.2888	49.1031	1883.3	1749.83	1762.71	1189.06	4.73329	7.9686e-59	2.64738e-56
Adgra1	1.11724	0	0	0	18.8074	53.7844	45.2407	43.5554	4.73273	7.6886e-16	1.32987e-14
Ckap2l	14.5242	22.4678	11.4267	10.4475	736.052	696.987	721.338	644.62	4.72901	2.63686e-21	7.57419e-20
Tpx2	35.7518	33.1105	27.0086	21.9397	997.645	985.065	1087.45	870.237	4.7259	2.00822e-41	2.22394e-39
Foxm1	17.8759	28.3804	15.5819	21.9397	662.532	661.622	698.717	610.647	4.71716	1.95622e-52	4.59268e-50
Melk	5.58622	13.0077	4.15518	4.17898	359.05	316.812	355.223	286.595	4.70469	2.2127e-20	5.81511e-19
Ccnb2	26.8139	29.5629	18.6983	24.0292	820.685	659.411	813.495	956.477	4.7045	6.28575e-41	6.66744e-39
Aspm	41.3381	40.2056	23.8923	20.8949	909.592	786.136	1089.97	870.237	4.70152	4.0454e-77	2.54398e-74
Parpbp	6.70347	3.54755	9.34915	4.17898	206.026	176.089	234.581	209.066	4.6913	1.08883e-34	8.19322e-33
Sgol2a	12.2897	7.0951	16.6207	9.40272	406.068	382.385	416.382	338.861	4.68518	3.67208e-36	3.03558e-34
Cdkn3	4.46898	4.73007	4.15518	5.22373	162.427	119.357	174.26	187.288	4.68507	1.97709e-34	1.43854e-32
Ccnf	11.1724	7.0951	11.4267	12.537	310.321	314.602	339.305	265.688	4.67452	9.05649e-69	4.6902e-66
Ncapg	15.6414	13.0077	14.5431	8.35797	422.311	403.015	445.705	332.763	4.67086	5.50295e-47	9.14112e-45
Cdca2	10.0552	13.0077	17.6595	14.6264	436.844	381.648	469.163	367.608	4.66495	4.0734e-54	1.07051e-51
Ercc6l	3.35173	21.2853	10.3879	5.22373	315.451	331.548	361.088	241.297	4.66219	1.34405e-46	2.13207e-44
Iqgap3	18.9932	20.1028	8.31035	15.6712	760.843	723.511	783.334	598.451	4.66088	9.9412e-21	2.70131e-19
Fam83d	6.70347	7.0951	11.4267	11.4922	313.741	293.235	284.849	199.484	4.6324	2.54894e-52	5.90548e-50
Neil3	3.35173	4.73007	2.07759	1.04475	135.926	133.356	142.424	114.115	4.62703	6.37076e-20	1.62574e-18
Fancd2	7.82071	10.6427	8.31035	9.40272	272.707	247.556	289.876	256.977	4.62485	1.42599e-50	2.98914e-48
Gtse1	13.4069	16.5552	15.5819	12.537	472.749	431.749	379.519	314.47	4.62347	1.07398e-74	6.30356e-72
Ccna2	40.2208	48.4832	39.4742	32.3871	1642.22	1503.02	1554.1	1302.31	4.6134	6.91205e-25	2.70461e-23
Rad51ap1	4.46898	3.54755	1.03879	5.22373	140.2	155.459	135.722	112.373	4.60909	2.34436e-26	1.02431e-24
Cdca5	8.93796	7.0951	3.11638	4.17898	208.591	170.931	207.772	136.764	4.60722	5.64267e-38	5.25694e-36
Top2a	97.2003	100.514	88.2975	79.4007	3516.98	3213.07	3517.88	2886.85	4.5756	7.21346e-25	2.81629e-23
Spaca7	0	0	0	0	25.6464	27.2606	30.1605	36.5865	4.56069	2.40324e-16	4.36249e-15
Vgf	0	0	0	0	38.4696	45.6799	30.9983	21.7777	4.55451	1.00066e-17	2.0656e-16
Hist1h3b	8.93796	15.3727	11.4267	8.35797	401.794	403.751	349.359	265.688	4.54687	8.49255e-30	4.67302e-28
Spp1	8355.87	8382.86	8821.44	8257.67	188878	210242	214340	185561	4.54582	0	0
Hist1h3g	1.11724	3.54755	3.11638	3.13424	115.409	129.672	108.913	74.0442	4.53039	6.11181e-23	2.01907e-21
Ccne1	3.35173	4.73007	5.19397	3.13424	140.2	148.828	140.749	94.9508	4.52414	2.68397e-33	1.79693e-31
Hist1h2bj	11.1724	10.6427	16.6207	6.26848	357.34	390.489	313.334	213.421	4.50933	7.06142e-40	7.18714e-38
Gas2l3	33.5173	29.5629	30.125	30.2976	881.381	766.243	714.635	600.194	4.49899	1.4472e-132	3.18529e-129
D17H6S56E-5	184.345	153.727	141.276	122.235	3329.76	3147.49	4532.45	3902.56	4.49407	3.15717e-80	2.22366e-77
Kntc1	23.4621	21.2853	15.5819	10.4475	610.384	596.786	680.286	594.096	4.48135	1.72717e-22	5.52945e-21
Cenpf	37.9863	46.1182	43.6293	31.3424	1529.38	1343.87	1635.37	1409.45	4.47796	3.65536e-20	9.52124e-19
E2f7	2.23449	5.91259	5.19397	2.08949	121.393	131.882	144.1	70.5598	4.47794	3.83458e-30	2.13669e-28
Clec4d	0	0	0	0	14.533	23.5767	27.6471	25.2621	4.45283	1.73865e-13	2.40489e-12
Kif15	13.4069	4.73007	10.3879	11.4922	278.691	315.339	330.09	221.261	4.43639	1.68593e-32	1.06401e-30
Kif11	35.7518	33.1105	43.6293	28.2081	1253.25	1164.1	1197.2	934.699	4.42952	6.62629e-23	2.18085e-21
Gpnmb	1.11724	2.36503	1.03879	1.04475	76.9392	91.3598	48.5919	23.5199	4.4187	6.12313e-18	1.29121e-16
Col1a1	239.09	241.234	242.039	250.739	3181.01	4178.97	8134.11	8409.68	4.41648	6.10917e-54	1.51508e-51
Ptprn	4.46898	3.54755	4.15518	1.04475	80.3587	111.989	99.6971	88.853	4.38773	3.21228e-32	2.02007e-30
Espl1	25.6966	11.8252	10.3879	10.4475	377.002	333.021	383.708	285.723	4.38197	4.71212e-54	1.1853e-51
Medag	5.58622	2.36503	4.15518	1.04475	96.6014	165.774	103.048	79.2708	4.38103	1.71719e-23	5.96377e-22
Dtl	11.1724	13.0077	9.34915	3.13424	304.337	300.603	280.66	231.715	4.37753	3.57256e-25	1.4232e-23
Hist1h3a	5.58622	9.46014	3.11638	10.4475	217.994	217.348	194.367	128.924	4.36093	3.05329e-33	2.02877e-31
Pf4	1.11724	1.18252	0	0	29.0659	40.5225	29.3227	33.9732	4.35707	1.53436e-16	2.85894e-15
Fgf18	2.23449	2.36503	3.11638	4.17898	94.8917	76.6243	89.6436	77.5286	4.3396	2.56086e-30	1.44989e-28
Ticrr	6.70347	4.73007	4.15518	2.08949	128.232	143.671	131.533	108.017	4.33652	6.81684e-26	2.89231e-24
Crct1	0	0	0	0	11.1134	36.8386	41.0517	32.231	4.33313	2.59353e-14	3.92406e-13
Serpinb9b	0	0	0	0	7.69392	27.2606	25.1337	35.7154	4.33249	2.36903e-12	2.89679e-11
Gjb4	0	0	0	0	17.0976	45.6799	50.2674	39.1999	4.32852	1.54223e-12	1.92456e-11
Kif20a	52.5105	40.2056	40.513	43.8793	1018.16	831.079	1048.08	1038.36	4.32764	3.67412e-66	1.79705e-63
Cldn14	1.11724	0	0	0	23.9366	13.9987	33.5116	20.9066	4.32448	2.79099e-12	3.38689e-11
Cdca8	14.5242	13.0077	15.5819	11.4922	353.065	291.025	323.387	250.008	4.2729	1.06689e-46	1.72347e-44
Il1f6	0	0	0	0	9.40368	11.7884	59.4831	56.622	4.26597	1.00672e-10	1.01934e-09
Brca1	29.0484	17.7378	19.7371	13.5817	495.83	482.586	523.619	367.608	4.25558	3.68497e-37	3.26055e-35
Col3a1	569.795	603.084	608.733	572.521	7480.2	11545.2	15390.2	16173.9	4.25295	7.58909e-56	2.22714e-53
Eme1	4.46898	4.73007	3.11638	2.08949	94.0368	106.095	97.1837	71.4309	4.24205	2.19417e-26	9.61068e-25
Racgap1	21.2277	30.7454	29.0862	18.8054	748.02	710.986	725.527	561.865	4.23947	8.75169e-22	2.65232e-20
Aurka	25.6966	16.5552	21.8147	18.8054	501.814	453.852	442.353	395.483	4.2292	6.09398e-46	9.01704e-44
Slc7a11	6.70347	1.18252	2.07759	6.26848	89.7624	167.247	124.831	64.462	4.21978	1.25938e-25	5.25478e-24
Exo1	5.58622	4.73007	7.27156	4.17898	142.765	140.724	165.045	122.826	4.21243	4.60003e-25	1.82427e-23
Uhrf1	16.7587	26.0154	25.9698	20.8949	651.418	710.249	675.259	490.434	4.20801	2.11102e-20	5.57284e-19
Krt19	18.9932	3.54755	5.19397	2.08949	135.071	184.193	181.801	150.702	4.19941	7.14827e-45	9.68206e-43
Hist1h1a	52.5105	37.8406	38.4354	35.5214	1145.54	1382.19	1271.77	778.771	4.18118	1.56801e-19	3.87775e-18
Chaf1b	17.8759	13.0077	15.5819	12.537	346.226	404.488	312.496	192.515	4.17727	5.60495e-44	7.10013e-42
Tubb3	1.11724	0	0	0	16.2427	41.996	28.4849	16.5511	4.17712	6.70486e-13	8.70001e-12
Trip13	0	7.0951	6.23276	4.17898	118.828	138.513	140.749	111.502	4.17404	1.15928e-18	2.60365e-17
Cenpa	17.8759	8.27762	14.5431	14.6264	264.158	285.868	329.252	262.204	4.15473	6.54547e-44	8.11639e-42
Cenpe	35.7518	40.2056	35.319	32.3871	963.45	878.233	1002	820.584	4.15254	4.52279e-21	1.26609e-19
Hist1h2bm	5.58622	3.54755	4.15518	6.26848	129.942	152.512	146.613	89.7241	4.15002	5.35888e-20	1.38154e-18
Spag5	21.2277	17.7378	19.7371	19.8502	452.231	409.646	462.46	416.39	4.14476	2.79067e-30	1.56491e-28
Kifc1	6.70347	5.91259	6.23276	4.17898	153.878	147.355	165.883	126.311	4.14254	1.41343e-20	3.79965e-19
Asf1b	8.93796	11.8252	6.23276	3.13424	175.25	186.403	215.312	135.893	4.12454	5.34584e-24	1.92101e-22
F13a1	5.58622	3.54755	2.07759	5.22373	56.4221	72.9405	155.829	148.959	4.1239	1.38864e-18	3.06789e-17
Bub1	10.0552	8.27762	10.3879	15.6712	457.361	408.172	441.516	344.959	4.11908	2.46329e-13	3.339e-12
Pif1	8.93796	8.27762	5.19397	5.22373	156.443	134.829	139.911	114.986	4.11452	1.55293e-38	1.4953e-36
Msr1	14.5242	5.91259	6.23276	2.08949	118.828	150.302	183.476	149.831	4.11386	1.85351e-33	1.26991e-31
S100a9	0	4.73007	2.07759	0	21.372	50.1005	144.938	68.8175	4.11254	1.54285e-15	2.60966e-14
Cenph	2.23449	3.54755	5.19397	2.08949	108.57	108.306	104.724	72.302	4.11052	3.79299e-17	7.38794e-16
Ccl7	1.11724	0	0	1.04475	23.0818	22.1032	37.7006	18.2933	4.09819	2.57735e-12	3.14498e-11
Ccl2	3.35173	2.36503	1.03879	4.17898	62.4062	57.4683	82.1035	67.9464	4.08741	9.26032e-22	2.79684e-20
Postn	27.9311	16.5552	13.5043	12.537	257.319	467.851	315.009	362.381	4.08319	3.59467e-36	2.98561e-34
Pole	43.5725	29.5629	22.8535	32.3871	801.022	738.983	666.881	524.407	4.07512	5.44415e-29	2.85299e-27
Kif23	37.9863	34.293	41.5518	32.3871	674.5	575.419	725.527	604.549	4.0675	2.755e-113	3.73154e-110
Oit1	2.23449	1.18252	2.07759	0	28.211	78.8347	50.2674	28.7466	4.06575	2.40132e-14	3.65449e-13
Fignl1	14.5242	23.6503	6.23276	8.35797	287.24	306.497	302.442	209.066	4.06244	6.89709e-29	3.57188e-27
Zwilch	8.93796	8.27762	14.5431	14.6264	245.351	254.923	232.906	186.417	4.04249	1.99137e-36	1.68577e-34
2810417H13Rik	4.46898	13.0077	11.4267	9.40272	276.126	333.021	355.223	268.301	4.0423	1.18474e-13	1.67021e-12
Sprr1a	17.8759	3.54755	5.19397	3.13424	88.9075	148.091	318.36	351.057	4.04184	4.97313e-14	7.29724e-13
Nrcam	8.93796	10.6427	9.34915	11.4922	107.715	198.192	270.606	218.648	4.02828	1.55908e-35	1.2201e-33
Trem1	0	0	1.03879	0	18.8074	28.7341	37.7006	16.5511	4.0258	8.45609e-13	1.08287e-11
Gins2	11.1724	17.7378	10.3879	9.40272	246.205	234.294	212.799	215.164	4.0224	1.44534e-42	1.64191e-40
Serpine1	62.5657	54.3958	56.0949	52.2373	698.437	1651.11	959.27	744.797	3.99743	4.59675e-50	9.41158e-48
Mis18bp1	13.4069	13.0077	15.5819	14.6264	253.044	300.603	283.173	231.715	3.99639	1.14631e-34	8.58903e-33
Mfi2	1.11724	1.18252	0	1.04475	29.9208	33.1548	33.5116	22.6488	3.98337	7.29273e-15	1.15999e-13
AA467197	0	0	1.03879	0	18.8074	25.787	20.107	25.2621	3.98233	1.70415e-13	2.36273e-12
Hist1h2ab	8.93796	9.46014	15.5819	14.6264	273.562	271.132	238.77	195.999	3.98161	1.39657e-25	5.75896e-24
Chtf18	8.93796	7.0951	6.23276	12.537	176.96	162.09	191.854	149.831	3.98011	1.47931e-29	7.94139e-28
BC030867	3.35173	3.54755	3.11638	2.08949	94.8917	83.9921	93.8326	54.8798	3.95239	4.99969e-15	8.18165e-14
Ankrd1	5.58622	8.27762	4.15518	7.31322	52.1477	125.988	148.289	241.297	3.93215	1.96169e-18	4.27493e-17
Fgg	135.187	113.522	104.918	88.8034	1973.92	1761.62	1900.95	1969.58	3.92802	4.61716e-47	7.74275e-45
Hist1h2bk	17.8759	18.9203	15.5819	14.6264	337.678	335.968	307.469	205.582	3.92651	1.09119e-33	7.59434e-32
Cenpm	5.58622	5.91259	2.07759	7.31322	92.327	82.5185	119.804	125.44	3.9238	2.83356e-22	8.89364e-21
Slfn9	13.4069	4.73007	13.5043	6.26848	158.153	200.402	227.879	142.862	3.90433	3.86126e-24	1.41056e-22
Ube2t	2.23449	3.54755	5.19397	5.22373	76.0843	86.9392	82.1035	72.302	3.9031	1.53986e-24	5.89433e-23
Kif22	21.2277	31.928	19.7371	18.8054	453.941	403.751	438.165	372.834	3.90305	1.29537e-27	6.08237e-26
Hist2h2bb	79.3244	85.1412	64.4052	76.2665	1361.82	1475.76	1340.47	927.73	3.90169	3.27702e-46	5.01754e-44
Arhgap11a	40.2208	47.3007	35.319	39.7004	730.922	579.103	642.585	560.994	3.89998	1.6981e-132	3.32225e-129
C3	166.469	208.123	105.957	89.8482	2670.64	1752.05	2437.97	2592.42	3.89452	4.21888e-48	7.5802e-46
Mmp3	0	0	3.11638	1.04475	16.2427	56.7315	33.5116	36.5865	3.89098	1.01061e-13	1.43738e-12
Hist1h2ag	4.46898	1.18252	5.19397	2.08949	76.0843	84.7288	63.6721	50.5243	3.89027	1.7087e-18	3.7468e-17
Hells	23.4621	15.3727	23.8923	21.9397	406.068	464.903	433.138	311.857	3.88809	3.74346e-24	1.37609e-22
Gprc5a	5.58622	11.8252	3.11638	8.35797	81.2136	135.566	176.774	132.408	3.87907	6.40652e-30	3.54736e-28
Lrr1	1.11724	0	1.03879	1.04475	35.0501	29.4709	28.4849	17.4222	3.87052	5.4411e-13	7.12172e-12
Fosl1	0	0	0	0	13.6781	18.4193	18.4314	15.6799	3.85818	1.17373e-10	1.17694e-09
Cdc6	8.93796	2.36503	7.27156	4.17898	105.15	132.619	122.317	117.6	3.8532	9.82629e-19	2.22392e-17
Ncapg2	58.0967	47.3007	44.6681	47.0136	898.479	861.287	925.759	693.402	3.85291	2.74699e-31	1.66217e-29
Cbr3	13.4069	10.6427	15.5819	15.6712	582.173	340.389	186.827	182.062	3.84391	5.16617e-16	9.04234e-15
Smpdl3b	12.2897	10.6427	15.5819	14.6264	235.947	240.925	195.205	168.995	3.83519	4.29103e-54	1.11113e-51
Hist1h4a	14.5242	18.9203	8.31035	20.8949	249.625	264.501	299.929	198.613	3.83083	2.17502e-43	2.65956e-41
Ereg	0	0	0	0	13.6781	13.2619	15.918	20.0355	3.82643	4.55399e-11	4.82181e-10
Egr2	3.35173	4.73007	8.31035	4.17898	50.4379	118.62	114.777	92.3375	3.82298	2.2601e-23	7.74238e-22
Hist1h2bf	0	0	1.03879	0	11.9683	27.9974	25.9715	12.1955	3.82116	6.98771e-11	7.25042e-10
Aunip	1.11724	3.54755	4.15518	0	57.277	44.9431	48.5919	39.1999	3.8177	1.60865e-16	2.99104e-15
Hist1h2an	0	0	0	1.04475	17.0976	27.9974	32.6738	13.0666	3.80865	1.43158e-10	1.41853e-09
Hist1h2bb	30.1656	37.8406	40.513	49.1031	706.986	711.722	666.044	475.625	3.80846	1.14955e-33	7.93774e-32
Fam64a	2.23449	3.54755	3.11638	3.13424	68.3904	86.9392	80.4279	71.4309	3.78633	3.14302e-13	4.19896e-12
Mxd3	14.5242	8.27762	8.31035	12.537	161.572	167.984	188.503	142.862	3.77863	7.79046e-51	1.6527e-48
Gm12603	0	0	0	0	1.70976	14.7355	28.4849	17.4222	3.77853	3.20902e-08	2.3902e-07
Tacc3	48.0415	49.6657	43.6293	41.7898	783.925	651.307	740.607	580.158	3.76761	3.89293e-46	5.90919e-44
Hist1h2af	7.82071	4.73007	9.34915	4.17898	124.812	133.356	132.371	89.7241	3.74297	4.7061e-18	1.00079e-16
1190002F15Rik	5.58622	4.73007	9.34915	4.17898	91.4721	81.7818	92.9948	97.5641	3.74272	1.59031e-30	9.09162e-29
Vcan	15.6414	24.8329	9.34915	14.6264	128.232	159.143	382.033	370.221	3.7427	3.05637e-26	1.32553e-24
Lpo	3.35173	1.18252	1.03879	3.13424	68.3904	30.9444	37.7006	63.5909	3.73938	3.05397e-15	5.08745e-14
Acta2	272.608	231.773	266.97	299.842	3349.42	7524.66	3105.69	2196.06	3.73567	3.89345e-38	3.66609e-36
Ccr1	6.70347	3.54755	7.27156	8.35797	90.6173	89.8863	141.587	112.373	3.7356	1.95093e-23	6.72251e-22
Hist1h2bl	6.70347	3.54755	2.07759	3.13424	60.6965	106.832	91.3192	44.4265	3.7303	4.60546e-16	8.14186e-15
Spdl1	25.6966	18.9203	19.7371	13.5817	312.031	299.13	305.794	241.297	3.728	5.80781e-39	5.68133e-37
Samd5	7.82071	7.0951	6.23276	5.22373	73.5197	119.357	142.424	126.311	3.72361	1.7094e-20	4.54671e-19
Lhx2	1.11724	1.18252	0	0	31.6306	22.8399	17.5936	16.5511	3.72218	2.74658e-11	3.0132e-10
Akr1b8	27.9311	28.3804	24.9311	26.1187	282.965	445.011	504.35	345.83	3.70396	4.83714e-40	4.95188e-38
Rad54l	10.0552	9.46014	11.4267	7.31322	133.361	128.935	171.747	131.537	3.70382	1.45352e-34	1.07086e-32
Xkr5	0	1.18252	0	0	16.2427	15.4722	16.7558	13.9377	3.66277	5.36836e-10	4.962e-09
Cxcl17	1.11724	0	1.03879	0	20.5171	13.9987	21.7826	19.1644	3.65866	7.97496e-11	8.23113e-10
4930427A07Rik	16.7587	9.46014	6.23276	8.35797	138.491	130.409	175.098	135.022	3.65116	4.15397e-36	3.40201e-34
Gabrp	0	0	1.03879	0	12.8232	11.7884	13.4047	12.1955	3.63709	9.94994e-09	7.91481e-08
Sox9	11.1724	8.27762	10.3879	12.537	179.525	187.14	143.262	108.889	3.62712	3.68289e-32	2.29959e-30
Sgol1	14.5242	14.1902	7.27156	11.4922	202.607	176.089	156.667	151.573	3.62388	2.0717e-26	9.14246e-25
Chek1	16.7587	9.46014	11.4267	11.4922	215.43	214.401	192.692	148.959	3.61332	1.57131e-20	4.19206e-19
Hist1h2ai	3.35173	5.91259	2.07759	4.17898	58.9867	69.2566	95.5081	46.1687	3.61109	1.30617e-15	2.21571e-14
Slpi	2.23449	0	0	1.04475	20.5171	32.418	23.4581	34.8443	3.6054	1.24174e-11	1.41885e-10
Fgb	15.6414	9.46014	17.6595	12.537	371.873	388.279	201.07	205.582	3.60414	1.6946e-13	2.35134e-12
Polq	15.6414	24.8329	15.5819	19.8502	279.546	303.55	294.065	199.484	3.60099	3.22869e-27	1.48824e-25
Ska3	15.6414	16.5552	11.4267	14.6264	212.865	209.98	214.474	149.831	3.59892	1.98882e-36	1.68577e-34
Mastl	52.5105	47.3007	46.7457	48.0583	709.55	586.471	643.423	554.896	3.5945	4.78753e-66	2.27835e-63
Mcm5	75.9727	52.0308	78.9483	60.5953	1039.53	1059.48	1016.24	717.793	3.59122	5.27844e-26	2.2669e-24
Hmga2	0	0	1.03879	0	12.8232	26.5238	13.4047	12.1955	3.58655	4.23095e-09	3.53913e-08
Mad2l1	45.807	35.4755	33.2414	32.3871	523.186	417.75	456.596	497.403	3.58448	2.71052e-53	6.62873e-51
Hist1h2ah	6.70347	3.54755	1.03879	9.40272	90.6173	94.3069	81.2657	61.8487	3.58359	1.91001e-16	3.49963e-15
Hist1h2bh	8.93796	7.0951	5.19397	2.08949	77.7941	120.094	111.426	68.8175	3.57162	4.40443e-16	7.80214e-15
Psrc1	12.2897	10.6427	6.23276	7.31322	111.134	109.042	125.669	122.826	3.56706	2.82034e-36	2.36479e-34
Ltbp2	5.58622	2.36503	5.19397	4.17898	34.1952	72.2037	108.075	64.462	3.56647	1.99962e-17	3.98747e-16
Cdca7	4.46898	5.91259	5.19397	4.17898	70.955	67.0463	82.9413	66.2042	3.55553	2.70173e-22	8.49502e-21
4930558J18Rik	0	0	0	1.04475	13.6781	11.7884	20.9448	9.58219	3.54844	5.36797e-09	4.43128e-08
Lif	3.35173	5.91259	5.19397	3.13424	35.905	43.4696	125.669	82.7553	3.54708	5.60587e-15	9.04749e-14
Mmp7	1.11724	0	0	0	16.2427	15.4722	15.0802	10.4533	3.53674	3.59749e-09	3.02361e-08
Spc24	23.4621	18.9203	25.9698	19.8502	308.612	269.659	288.2	270.044	3.53617	1.77469e-36	1.51693e-34
Aldh1a2	37.9863	54.3958	50.9009	47.0136	323.999	503.216	993.62	784.868	3.53297	1.65479e-25	6.79198e-24
Ptgs2	2.23449	4.73007	2.07759	3.13424	24.7915	47.8902	77.0767	55.7509	3.52672	7.28092e-16	1.26183e-14
Fanci	17.8759	18.9203	21.8147	17.7607	252.19	209.98	254.688	236.941	3.52334	1.14783e-45	1.64317e-43
Clec4e	0	1.18252	1.03879	0	11.1134	13.2619	30.9983	19.1644	3.51975	5.62127e-09	4.61442e-08
Trim59	25.6966	22.4678	23.8923	12.537	286.385	265.975	315.009	209.937	3.51437	3.19797e-34	2.29836e-32
Slc25a24	68.1519	73.3161	42.5905	56.4163	649.709	928.333	796.739	587.998	3.51079	2.95696e-49	5.78512e-47
Bard1	16.7587	8.27762	15.5819	12.537	203.461	174.615	237.933	139.377	3.51059	3.59566e-20	9.3796e-19
Kif18a	20.1104	18.9203	16.6207	26.1187	266.723	259.344	232.068	221.261	3.50709	1.27641e-64	5.61874e-62
Rad54b	5.58622	7.0951	7.27156	5.22373	99.1661	81.7818	103.886	77.5286	3.50552	2.38139e-19	5.76774e-18
Hist1h1b	4.46898	8.27762	10.3879	9.40272	146.184	207.033	171.747	148.959	3.50447	6.95593e-11	7.22596e-10
Ddias	21.2277	24.8329	18.6983	10.4475	265.868	216.611	229.555	207.324	3.50358	9.78722e-47	1.59568e-44
Ccdc18	3.35173	10.6427	7.27156	6.26848	100.021	61.1521	112.264	110.631	3.49247	1.05748e-19	2.65621e-18
Lox	26.8139	33.1105	33.2414	34.4766	269.287	530.476	401.302	371.963	3.49228	1.15814e-42	1.32419e-40
Olr1	1.11724	0	0	3.13424	13.6781	21.3664	29.3227	28.7466	3.47865	6.76649e-11	7.04996e-10
Gjb3	3.35173	3.54755	2.07759	4.17898	23.0818	62.6257	67.861	43.5554	3.46385	4.67872e-14	6.88245e-13
Il1f9	0	0	0	0	5.12928	9.57804	19.2692	11.3244	3.46259	1.17603e-07	8.12058e-07
Incenp	43.5725	50.8482	46.7457	44.9241	537.719	548.896	557.969	456.461	3.4532	1.11965e-102	1.23218e-99
C5ar1	6.70347	16.5552	7.27156	11.4922	109.425	128.935	139.911	148.959	3.45175	7.57757e-29	3.91278e-27
Cd300lb	1.11724	2.36503	3.11638	1.04475	23.0818	20.6296	62.8343	35.7154	3.43185	1.21697e-10	1.21546e-09
Ect2	93.8486	76.8636	77.9095	72.0875	1367.81	1119.89	1229.04	1178.61	3.42984	3.54881e-13	4.72673e-12
Hist1h3h	0	1.18252	1.03879	3.13424	20.5171	27.9974	41.8895	14.8088	3.42131	2.94218e-10	2.80335e-09
Nek2	79.3244	81.5937	77.9095	75.2217	1037.82	777.295	884.707	817.971	3.4039	3.42771e-57	1.04061e-54
C330027C09Rik	60.3312	46.1182	44.6681	38.6556	589.012	535.634	593.156	543.571	3.38728	6.56473e-27	2.97151e-25
Nsl1	5.58622	4.73007	7.27156	9.40272	78.6489	86.9392	89.6436	74.9153	3.38563	1.01292e-23	3.58142e-22
Fut2	3.35173	5.91259	2.07759	5.22373	49.583	78.0979	51.1052	51.3954	3.37341	5.46961e-15	8.84379e-14
Il1r2	2.23449	1.18252	0	0	9.40368	24.3135	36.025	21.7777	3.36591	5.17852e-10	4.7966e-09
Wdr62	13.4069	16.5552	15.5819	19.8502	219.704	186.403	184.314	142.862	3.35748	9.92425e-43	1.14965e-40
Adam12	41.3381	66.221	65.444	73.1322	582.173	949.7	640.91	540.958	3.35725	1.32866e-45	1.8867e-43
Fbn2	2.23449	3.54755	1.03879	2.08949	23.0818	31.6812	43.5651	32.231	3.35345	2.16007e-13	2.94613e-12
Hesx1	3.35173	2.36503	4.15518	5.22373	67.5355	59.6786	57.8076	49.6532	3.33058	3.13232e-11	3.40037e-10
Socs3	39.1036	24.8329	30.125	43.8793	279.546	250.503	521.106	492.176	3.31755	7.45191e-31	4.35924e-29
Mtfr2	1.11724	4.73007	0	1.04475	31.6306	28.7341	26.8093	24.391	3.31167	8.1867e-12	9.48365e-11
Mybl1	27.9311	33.1105	25.9698	31.3424	357.34	313.865	332.603	261.332	3.31011	3.10254e-42	3.49143e-40
Rgs16	3.35173	2.36503	1.03879	2.08949	15.3878	29.4709	65.3477	40.071	3.30813	1.72607e-10	1.69224e-09
Tmem45a	18.9932	10.6427	10.3879	10.4475	100.876	193.771	138.235	127.182	3.29265	4.99388e-29	2.6327e-27
Clec4n	2.23449	1.18252	1.03879	0	9.40368	16.209	39.3762	17.4222	3.28773	2.956e-08	2.2111e-07
Pkmyt1	8.93796	7.0951	12.4655	14.6264	150.459	124.515	141.587	83.6264	3.28638	5.27944e-22	1.62235e-20
Trem2	1.11724	2.36503	0	1.04475	18.8074	13.2619	20.107	25.2621	3.27299	3.16943e-09	2.68305e-08
Lrp8	25.6966	17.7378	14.5431	6.26848	242.786	217.348	149.965	111.502	3.26807	3.18735e-24	1.17905e-22
Htra3	4.46898	4.73007	1.03879	2.08949	28.211	27.2606	51.943	57.4931	3.2662	2.96296e-13	3.97651e-12
Capg	93.8486	80.4112	75.832	88.8034	797.603	853.919	800.928	895.499	3.26209	2.75341e-104	3.463e-101
Cxcl1	34.6346	17.7378	18.6983	13.5817	191.493	193.034	226.203	347.572	3.24271	1.67731e-18	3.68255e-17
Dscc1	0	0	8.31035	2.08949	35.905	48.627	40.214	25.2621	3.2388	3.7154e-12	4.45646e-11
Anxa3	136.304	138.355	146.47	142.085	1447.31	1942.87	1311.14	898.112	3.23712	3.52287e-55	9.84613e-53
Has2	0	1.18252	0	0	5.12928	9.57804	20.9448	6.96887	3.23598	1.35896e-06	8.10646e-06
Cxcr2	1.11724	3.54755	0	0	8.5488	18.4193	51.943	27.8755	3.2294	5.80132e-08	4.18132e-07
Hist1h2ae	1.11724	1.18252	1.03879	1.04475	18.8074	25.0503	16.7558	15.6799	3.2276	5.19743e-09	4.30261e-08
Cenpu	10.0552	5.91259	1.03879	9.40272	83.7782	75.8876	89.6436	69.6887	3.20704	2.92426e-14	4.38588e-13
4930579G24Rik	18.9932	16.5552	17.6595	18.8054	191.493	185.667	185.152	146.346	3.20468	8.7676e-47	1.4428e-44
Traip	5.58622	3.54755	6.23276	7.31322	62.4062	62.6257	63.6721	55.7509	3.20369	2.9461e-23	1.00145e-21
Gjb5	0	0	1.03879	0	4.2744	7.36773	20.107	9.58219	3.19721	1.95284e-06	1.13259e-05
Myof	324.001	326.375	306.444	301.932	2876.67	2910.99	3098.99	2762.28	3.19592	5.65544e-259	4.97905e-255
Ifi27l2b	1.11724	0	0	0	18.8074	16.209	10.0535	3.48443	3.19545	5.58335e-07	3.52086e-06
Cxcl2	1.11724	0	1.03879	0	6.83904	15.4722	25.1337	22.6488	3.1896	6.9119e-08	4.92931e-07
Smc2	128.483	108.792	105.957	119.101	1320.79	1244.41	1341.3	1007.87	3.18556	5.34085e-20	1.37891e-18
Hist1h2bg	5.58622	18.9203	4.15518	9.40272	83.7782	133.356	111.426	74.9153	3.18411	7.86798e-20	2.00201e-18
Efcab11	8.93796	5.91259	0	2.08949	62.4062	41.996	63.6721	50.5243	3.17227	1.25139e-10	1.24912e-09
S100a8	1.11724	4.73007	2.07759	2.08949	8.5488	28.7341	97.1837	42.6843	3.1703	3.4939e-09	2.94075e-08
Vim	380.98	396.143	343.841	414.764	2913.43	4791.97	3630.98	2903.4	3.16616	3.15142e-80	2.22366e-77
Plaur	40.2208	41.3881	43.6293	41.7898	314.596	443.537	444.867	362.381	3.16564	9.61467e-66	4.3409e-63
Cenpw	6.70347	9.46014	6.23276	7.31322	86.3429	75.8876	80.4279	58.3642	3.16288	2.96158e-24	1.10016e-22
Tk1	56.9795	76.8636	70.638	66.8638	790.764	737.509	666.044	501.758	3.15221	2.32621e-25	9.41608e-24
Tagln	208.925	192.75	242.039	228.799	1713.18	3989.62	1679.77	1264.85	3.15203	2.56647e-27	1.18922e-25
Tcf19	46.9243	49.6657	62.3276	56.4163	541.994	544.475	562.995	377.19	3.14879	2.74549e-46	4.27811e-44
Nrm	22.3449	16.5552	10.3879	14.6264	153.878	147.355	158.342	148.959	3.14339	1.71005e-37	1.55209e-35
Hist1h2ad	0	0	0	1.04475	7.69392	15.4722	8.37791	13.0666	3.13961	7.04361e-07	4.37937e-06
Mmp19	5.58622	5.91259	7.27156	6.26848	43.5989	69.9934	72.05	69.6887	3.11993	2.92654e-21	8.31137e-20
Rad51b	2.23449	3.54755	0	6.26848	30.7757	33.8915	55.2942	45.2976	3.11682	3.07629e-09	2.60922e-08
Fam171b	4.46898	0	2.07759	2.08949	25.6464	40.5225	28.4849	23.5199	3.10533	1.67232e-11	1.87555e-10
Col12a1	182.111	153.727	141.276	138.951	1129.3	1971.6	1488.75	1059.27	3.10497	3.22785e-41	3.46561e-39
Ugt1a2	5.58622	14.1902	7.27156	15.6712	97.4563	83.2553	98.0215	147.217	3.09076	5.49918e-19	1.28251e-17
Neto2	7.82071	5.91259	3.11638	1.04475	42.744	44.2064	50.2674	47.9109	3.08763	4.92433e-18	1.04341e-16
Pla2g2e	0	0	0	0	11.1134	16.209	4.18895	4.35554	3.08557	1.73076e-06	1.0155e-05
Oip5	17.8759	23.6503	16.6207	10.4475	176.105	153.249	147.451	155.057	3.08348	7.74473e-29	3.98741e-27
Calml3	6.70347	8.27762	5.19397	6.26848	52.1477	69.2566	68.6988	67.0753	3.07596	9.91368e-20	2.49728e-18
Col1a2	764.195	831.31	842.462	844.155	4489.83	7512.13	8672.81	8489.82	3.07423	4.29143e-46	6.45842e-44
Arhgap19	34.6346	28.3804	27.0086	33.4319	294.934	302.077	311.658	216.035	3.0739	2.45547e-31	1.49605e-29
Tubb5	896.03	893.983	866.354	970.569	7626.38	8769.8	8035.25	6226.68	3.05422	4.48591e-131	7.89879e-128
Pbp2	0	0	0	0	3.41952	9.57804	10.8913	6.96887	3.04516	7.45471e-06	3.94419e-05
Atad2	117.311	112.339	111.151	106.564	1089.97	1026.32	1095.83	834.522	3.03745	2.13664e-26	9.38202e-25
Gm14005	1.11724	2.36503	1.03879	3.13424	23.0818	28.7341	21.7826	17.4222	3.03538	6.06326e-10	5.57503e-09
Serpina10	14.5242	3.54755	4.15518	10.4475	41.8891	26.5238	185.152	278.755	3.0329	8.00318e-07	4.92383e-06
Fga	280.428	189.203	201.526	181.786	1995.29	1920.03	1859.9	2159.48	3.02935	1.2441e-21	3.70663e-20
Anxa2	463.657	407.968	442.526	433.57	3174.17	4428.74	3929.24	2992.26	3.02608	2.36041e-113	3.46351e-110
Hk2	11.1724	17.7378	7.27156	8.35797	57.277	90.623	148.289	140.248	3.0186	2.54203e-14	3.85198e-13
Acsbg1	6.70347	11.8252	8.31035	5.22373	38.4696	100.201	89.6436	80.1419	3.01674	2.13636e-17	4.24571e-16
Ncapd2	122.897	125.347	138.16	107.609	1066.04	1088.95	1131.86	932.086	3.01366	2.67354e-41	2.92395e-39
Cd44	45.807	72.1336	40.513	60.5953	266.723	473.008	693.691	467.785	3.01281	1.58653e-32	1.0085e-30
Mns1	5.58622	8.27762	3.11638	4.17898	46.1635	47.1534	55.2942	43.5554	3.01057	1.70348e-16	3.15071e-15
Kifc5b	6.70347	2.36503	8.31035	3.13424	44.4538	47.8902	57.8076	46.1687	3.0082	9.69195e-18	2.00536e-16
Mmp8	1.11724	1.18252	1.03879	0	5.12928	23.5767	31.836	15.6799	3.00116	5.61018e-07	3.53431e-06
Ch25h	4.46898	14.1902	10.3879	8.35797	73.5197	89.1495	86.2924	78.3997	2.98945	2.30782e-25	9.36317e-24
Pcolce2	7.82071	11.8252	14.5431	9.40272	84.6331	131.882	97.1837	73.1731	2.98916	1.68791e-23	5.87366e-22
Mcm3	52.5105	74.4986	61.2888	73.1322	582.173	638.782	637.559	478.238	2.98421	6.70101e-21	1.8465e-19
Rtkn2	0	3.54755	1.03879	1.04475	13.6781	23.5767	16.7558	19.1644	2.98369	2.15686e-08	1.64052e-07
Lig1	70.3864	41.3881	75.832	63.7295	574.479	598.259	560.482	431.199	2.98138	3.2861e-28	1.62077e-26
Hist1h1d	67.0347	43.7531	40.513	44.9241	411.197	506.163	566.346	332.763	2.97429	2.63633e-16	4.76596e-15
Tubb6	113.959	118.252	125.694	107.609	842.057	1206.1	960.108	739.571	2.96382	2.92057e-69	1.55834e-66
Nusap1	162.001	140.72	93.4915	92.9824	1231.88	1019.69	1082.43	896.37	2.952	5.23217e-21	1.46003e-19
Hist1h4j	5.58622	4.73007	2.07759	11.4922	45.3086	71.4669	80.4279	33.9732	2.94952	8.32158e-13	1.0672e-11
2700099C18Rik	4.46898	5.91259	3.11638	3.13424	42.744	34.6283	40.214	39.1999	2.94457	5.93126e-14	8.63121e-13
Glipr2	14.5242	31.928	22.8535	24.0292	144.475	251.976	200.232	177.706	2.94342	1.40856e-30	8.0788e-29
Adamts4	16.7587	15.3727	11.4267	15.6712	71.8099	134.829	114.777	205.582	2.94012	2.08112e-17	4.14529e-16
Sfn	22.3449	10.6427	24.9311	29.2529	138.491	243.872	206.934	140.248	2.924	1.25848e-28	6.33123e-27
Hist1h2ac	13.4069	10.6427	20.7759	12.537	129.942	133.356	123.993	85.3686	2.92152	2.24464e-28	1.11649e-26
Fabp1	8.93796	4.73007	14.5431	8.35797	99.1661	136.303	62.8343	48.7821	2.91868	5.44403e-13	7.12172e-12
Areg	0	0	0	0	3.41952	8.84127	4.18895	10.4533	2.91525	1.65653e-05	8.27231e-05
Gm10639	12.2897	17.7378	16.6207	13.5817	178.67	139.25	91.3192	94.9508	2.91523	4.8107e-23	1.6104e-21
Gen1	13.4069	11.8252	18.6983	25.0739	144.475	151.038	169.234	101.049	2.91292	9.14808e-29	4.66897e-27
Clu	3440	3879.84	3910.02	4022.27	25401.9	27976	34537.1	28627.2	2.9125	2.78356e-134	7.00185e-131
Col5a3	44.6898	41.3881	28.0474	41.7898	289.804	436.169	275.633	278.755	2.90957	8.63954e-25	3.35077e-23
Dhrs9	1.11724	2.36503	1.03879	0	4.2744	14.7355	34.3494	13.9377	2.90684	1.9083e-06	1.11006e-05
Tmsb10	12.2897	15.3727	9.34915	11.4922	77.7941	103.148	134.884	87.1108	2.9038	4.90223e-24	1.7652e-22
S100a7a	0	0	1.03879	0	2.56464	5.89418	18.4314	7.83997	2.90349	2.12512e-05	0.0001043
Cdkn1a	78.2071	48.4832	59.2113	38.6556	468.474	629.941	467.487	305.759	2.89086	2.85584e-21	8.13682e-20
Dbf4	62.5657	62.6734	48.8233	50.1478	466.764	423.644	452.407	364.123	2.88542	1.6139e-60	5.79949e-58
Apitd1	4.46898	2.36503	7.27156	7.31322	47.0184	54.5212	43.5651	45.2976	2.87921	7.20482e-15	1.14808e-13
LOC100038947	0	0	1.03879	1.04475	6.83904	5.15741	15.0802	11.3244	2.87129	9.31244e-06	4.86135e-05
H2afx	118.428	98.1489	122.578	99.2509	922.415	853.183	875.491	631.553	2.85324	3.22334e-57	9.95728e-55
Fos	12.2897	7.0951	12.4655	7.31322	57.277	66.3095	108.075	94.9508	2.8486	1.41833e-21	4.17624e-20
Cenpn	20.1104	23.6503	19.7371	18.8054	159.863	184.93	175.098	121.955	2.84637	3.14065e-24	1.16422e-22
Col5a1	278.194	232.956	283.591	260.142	1310.53	2083.59	2249.47	2203.03	2.84362	4.48268e-54	1.14393e-51
Hist1h3d	2.23449	5.91259	5.19397	4.17898	35.905	53.7844	33.5116	31.3599	2.84272	7.49699e-12	8.70759e-11
D430041D05Rik	0	2.36503	2.07759	1.04475	24.7915	23.5767	11.7291	7.83997	2.84055	2.81047e-07	1.84756e-06
Hist1h2ak	12.2897	9.46014	4.15518	6.26848	66.6806	84.7288	87.1302	81.8842	2.83994	5.27247e-09	4.36062e-08
Saa1	0	0	0	0	16.2427	6.63095	5.02674	8.71108	2.83553	2.98614e-06	1.68202e-05
Nt5c1a	4.46898	4.73007	11.4267	5.22373	62.4062	51.5741	67.0233	41.8132	2.82942	6.67177e-13	8.66346e-12
Krt18	163.118	144.267	103.879	131.638	659.112	1125.05	1263.39	941.668	2.81519	9.10372e-44	1.12097e-41
Cks1b	11.1724	14.1902	25.9698	26.1187	154.733	176.089	128.182	141.12	2.81423	9.98333e-24	3.53695e-22
Adamts12	22.3449	30.7454	21.8147	20.8949	137.636	211.454	196.043	178.577	2.81246	1.23178e-27	5.79923e-26
Ccne2	17.8759	13.0077	15.5819	8.35797	103.44	110.516	123.993	81.8842	2.81169	2.25566e-23	7.74222e-22
Ptprt	2.23449	3.54755	5.19397	1.04475	32.4854	36.1019	26.8093	15.6799	2.80512	2.82182e-09	2.40264e-08
Lmnb1	51.3933	65.0384	56.0949	63.7295	442.828	439.853	495.972	365.865	2.79259	1.49915e-29	8.0234e-28
Lamb3	24.5794	20.1028	17.6595	20.8949	70.1001	209.98	211.123	163.768	2.79104	6.69525e-17	1.27863e-15
Ugt1a9	0	0	1.03879	1.04475	22.2269	11.0516	6.70233	7.83997	2.78257	2.16771e-06	1.24573e-05
Tpm2	110.607	95.7839	108.035	141.041	738.616	1389.55	697.88	528.763	2.77577	2.58834e-27	1.19621e-25
Hpcal4	24.5794	30.7454	14.5431	18.8054	180.38	142.934	217.826	116.728	2.76995	2.22793e-22	7.05614e-21
D430020J02Rik	5.58622	3.54755	5.19397	2.08949	29.9208	23.5767	41.8895	43.5554	2.76969	3.1888e-11	3.45742e-10
Adamts2	39.1036	57.9433	51.9397	62.6848	265.013	459.009	338.467	455.59	2.76957	2.37856e-39	2.33976e-37
Dpep2	5.58622	4.73007	1.03879	6.26848	26.5013	41.2593	43.5651	33.1021	2.76886	8.43864e-12	9.74984e-11
Plp2	26.8139	30.7454	25.9698	30.2976	218.849	257.87	176.774	164.639	2.76618	1.24015e-34	9.21374e-33
Retnlg	0	0	1.03879	0	2.56464	14.7355	13.4047	9.58219	2.7605	5.63362e-06	3.03447e-05
Prss22	1.11724	0	0	0	5.12928	9.57804	7.54012	7.83997	2.75776	1.90909e-05	9.45045e-05
Gdf15	58.0967	56.7608	62.3276	45.9688	530.026	543.001	335.954	285.723	2.73872	2.49613e-17	4.93287e-16
Fbn1	307.242	389.048	358.384	353.124	1861.93	2832.15	2504.16	2374.64	2.73547	8.49695e-80	5.7544e-77
Clcf1	24.5794	23.6503	28.0474	27.1634	147.894	229.873	234.581	155.057	2.73498	2.72327e-19	6.54178e-18
S100a3	0	0	0	0	3.41952	9.57804	6.70233	2.61332	2.73203	5.83576e-05	0.000265794
Kbtbd6	2.23449	3.54755	3.11638	1.04475	18.8074	25.0503	21.7826	20.0355	2.73036	1.45995e-08	1.13747e-07
Serpina7	0	1.18252	3.11638	0	18.8074	18.4193	12.5669	7.83997	2.72718	1.16136e-06	7.00794e-06
Bche	1.11724	1.18252	2.07759	2.08949	23.9366	28.7341	11.7291	6.96887	2.71675	4.34398e-07	2.77939e-06
Slc7a5	20.1104	34.293	23.8923	27.1634	157.298	219.558	197.719	155.928	2.71166	7.2257e-34	5.06893e-32
Wdhd1	18.9932	27.1979	22.8535	27.1634	162.427	178.299	167.558	173.351	2.70553	1.02913e-22	3.34952e-21
Rad51	2.23449	14.1902	10.3879	2.08949	117.119	94.3069	107.237	107.146	2.70369	1.8873e-05	9.35312e-05
Ripk3	11.1724	11.8252	13.5043	12.537	66.6806	97.9908	118.966	67.9464	2.70086	9.1228e-21	2.48275e-19
Fbxo48	8.93796	3.54755	2.07759	3.13424	46.1635	37.5754	35.1872	30.4888	2.69888	5.9784e-09	4.88934e-08
Blm	16.7587	37.8406	18.6983	12.537	166.702	151.775	144.938	127.182	2.69827	2.04587e-27	9.50494e-26
Chaf1a	61.4485	54.3958	52.9785	42.8346	393.245	409.646	368.628	305.759	2.69753	3.75922e-24	1.37614e-22
Hes2	15.6414	11.8252	16.6207	16.7159	142.765	101.675	84.6169	91.4664	2.69559	1.31921e-21	3.91054e-20
Tacstd2	263.67	199.845	217.108	238.202	1378.07	1811.72	1754.33	1200.39	2.69255	2.32965e-49	4.60904e-47
Kcnk13	1.11724	0	2.07759	1.04475	5.98416	14.7355	14.2424	16.5511	2.692	3.93146e-06	2.17689e-05
Slfn4	1.11724	5.91259	1.03879	0	5.12928	16.209	165.883	38.3288	2.69175	0.000111411	0.000481169
Rad18	22.3449	21.2853	27.0086	18.8054	139.345	169.458	174.26	123.697	2.6812	2.45179e-34	1.77659e-32
Gpx7	11.1724	10.6427	16.6207	19.8502	82.0685	114.937	101.373	102.791	2.67265	6.58869e-24	2.35322e-22
Col6a2	121.78	121.799	136.082	123.28	578.754	848.762	914.03	1013.1	2.67161	1.03124e-35	8.17928e-34
Cxcl5	0	0	0	0	0.85488	5.15741	5.86453	10.4533	2.66541	0.000118276	0.000507987
Ppl	64.8002	46.1182	38.4354	44.9241	308.612	396.384	325.901	285.723	2.6604	1.31328e-26	5.83944e-25
Cdc7	14.5242	9.46014	12.4655	11.4922	79.5038	93.5701	91.3192	74.0442	2.65683	1.90922e-16	3.49963e-15
Chrnb1	59.214	50.8482	36.3578	50.1478	342.807	394.91	299.929	262.204	2.65439	4.6611e-35	3.58396e-33
Ckap4	107.256	125.347	116.345	115.967	635.176	884.127	785.01	679.464	2.64957	5.85142e-66	2.71136e-63
Eda2r	14.5242	15.3727	16.6207	24.0292	141.91	141.46	108.913	82.7553	2.6461	6.89427e-23	2.26482e-21
Cpb2	14.5242	3.54755	7.27156	14.6264	92.327	75.8876	63.6721	48.7821	2.64506	6.33361e-15	1.0194e-13
Mthfd2	48.0415	36.658	33.2414	44.9241	269.287	311.655	280.66	202.968	2.64402	6.68085e-37	5.82358e-35
Aldh1a1	211.159	109.974	100.763	125.37	1072.87	915.072	735.58	901.597	2.63511	5.87503e-26	2.51086e-24
Ugt1a10	12.2897	2.36503	8.31035	6.26848	64.116	60.4154	41.0517	60.9776	2.6233	3.02421e-10	2.87684e-09
Nipal1	15.6414	14.1902	5.19397	11.4922	58.9867	103.885	83.7791	69.6887	2.61902	1.99604e-18	4.34442e-17
Plch1	55.8622	44.9357	43.6293	37.6109	348.791	304.287	311.658	257.848	2.60922	2.63995e-17	5.19959e-16
Hist1h3i	3.35173	3.54755	3.11638	3.13424	28.211	33.1548	24.2959	20.0355	2.60314	2.06367e-08	1.5744e-07
Loxl2	128.483	119.434	159.974	117.012	650.564	1057.27	848.682	729.989	2.5977	1.6276e-45	2.2745e-43
Osm	0	0	0	0	4.2744	4.42064	5.02674	6.09776	2.59626	9.67474e-05	0.000422922
Grp	0	0	0	0	5.12928	9.57804	10.8913	3.48443	2.5896	1.78934e-05	8.89515e-05
Gins1	10.0552	13.0077	11.4267	14.6264	93.1819	80.3082	82.1035	63.5909	2.58023	2.68079e-21	7.67534e-20
Zfp365	1.11724	4.73007	3.11638	3.13424	20.5171	38.3122	18.4314	20.0355	2.5783	7.63302e-09	6.15959e-08
Bdkrb2	4.46898	4.73007	7.27156	4.17898	31.6306	35.3651	36.8628	39.1999	2.57809	7.00171e-11	7.26066e-10
Sept14	0	1.18252	1.03879	1.04475	11.9683	9.57804	9.2157	5.22665	2.57442	2.80526e-05	0.000135255
Itga5	81.5589	108.792	104.918	104.475	623.207	867.181	568.022	452.105	2.57149	6.22421e-28	3.01088e-26
Akap12	389.918	361.85	391.625	353.124	1796.96	3703.02	2024.1	1674.27	2.55741	1.13093e-33	7.83993e-32
Mybl2	5.58622	7.0951	12.4655	9.40272	45.3086	66.3095	73.7256	47.0398	2.55718	2.74435e-14	4.13014e-13
Slc34a2	69.2692	73.3161	60.25	53.2821	377.857	255.66	785.848	823.197	2.55336	2.86845e-06	1.62092e-05
Mt2	236.856	195.115	212.953	190.144	1300.27	1906.77	1144.42	849.33	2.55129	7.70389e-26	3.26082e-24
Msln	2.23449	1.18252	2.07759	2.08949	2.56464	21.3664	26.8093	28.7466	2.54904	1.20343e-05	6.17606e-05
Plk4	69.2692	67.4035	56.0949	48.0583	401.794	390.489	391.248	310.114	2.54124	2.25905e-22	7.12857e-21
3300005D01Rik	10.0552	8.27762	9.34915	8.35797	50.4379	70.7302	76.239	43.5554	2.53673	4.47811e-13	5.89317e-12
Gnat1	4.46898	3.54755	1.03879	3.13424	45.3086	33.1548	18.4314	13.9377	2.53046	3.94796e-07	2.54171e-06
Slco4a1	51.3933	40.2056	49.8621	33.4319	265.013	311.655	282.335	205.582	2.5285	9.78674e-28	4.67005e-26
Ccsap	6.70347	1.18252	6.23276	12.537	46.1635	41.996	50.2674	39.1999	2.52669	3.58116e-14	5.31679e-13
Atf3	20.1104	13.0077	16.6207	26.1187	121.393	139.25	126.506	95.8219	2.52622	1.80463e-19	4.43383e-18
Arhgap36	0	0	0	0	0.85488	3.68386	7.54012	12.1955	2.52242	0.000240116	0.000968606
Kif1a	5.58622	4.73007	8.31035	8.35797	19.6622	61.1521	56.132	50.5243	2.52227	3.39507e-11	3.66302e-10
Gm5150	0	0	0	0	2.56464	0.736773	8.37791	7.83997	2.52081	0.000271191	0.0010855
Etv4	14.5242	10.6427	11.4267	12.537	76.9392	89.8863	81.2657	57.4931	2.51904	7.05244e-19	1.62114e-17
Tmem40	1.11724	0	0	0	5.98416	6.63095	6.70233	4.35554	2.51375	0.000116673	0.000501803
Slc27a6	1.11724	0	0	0	4.2744	7.36773	7.54012	5.22665	2.50931	0.000121467	0.000520008
Muc13	0	0	0	2.08949	11.9683	10.3148	3.35116	15.6799	2.50855	5.23606e-05	0.000239908
Plb1	0	1.18252	0	0	9.40368	6.63095	3.35116	4.35554	2.50798	0.000139176	0.000589089
Lilr4b	3.35173	5.91259	12.4655	9.40272	47.8733	50.8373	58.6453	47.0398	2.50682	2.21689e-11	2.45813e-10
Panx1	6.70347	13.0077	13.5043	11.4922	68.3904	73.6773	76.239	55.7509	2.5016	2.04644e-20	5.41861e-19
Fbln2	73.7382	47.3007	45.7069	57.461	264.158	476.692	341.819	256.977	2.49581	1.13943e-23	4.0046e-22
Kng1	3.35173	5.91259	3.11638	3.13424	33.3403	22.1032	20.9448	33.1021	2.49351	3.43116e-09	2.89348e-08
Gm13749	0	0	1.03879	1.04475	5.98416	7.36773	6.70233	8.71108	2.48629	0.000106875	0.000463284
Gxylt2	2.23449	4.73007	4.15518	5.22373	29.0659	30.9444	30.1605	20.9066	2.48433	2.51537e-09	2.15631e-08
Hist2h3b	8.93796	20.1028	15.5819	25.0739	132.506	122.304	123.993	74.0442	2.48421	6.9007e-11	7.17705e-10
Mmp10	0	0	0	0	1.70976	2.94709	15.0802	3.48443	2.48109	0.000197146	0.000810303
Arhgap33	12.2897	16.5552	11.4267	17.7607	114.554	82.5185	84.6169	63.5909	2.47908	1.51969e-19	3.76413e-18
Tuba1a	68.1519	61.4909	77.9095	57.461	382.131	584.997	344.332	256.977	2.47662	2.1404e-23	7.36096e-22
Zgrf1	25.6966	24.8329	21.8147	27.1634	131.651	148.091	175.098	125.44	2.47647	1.23816e-28	6.24685e-27
Tnfrsf23	12.2897	14.1902	16.6207	9.40272	63.2611	98.7275	85.4546	67.0753	2.47634	2.55807e-21	7.35988e-20
Mmp9	4.46898	10.6427	5.19397	7.31322	11.1134	33.8915	103.048	56.622	2.47623	2.74878e-07	1.80936e-06
Wnt7a	0	0	0	1.04475	3.41952	8.1045	10.8913	7.83997	2.4739	0.000235524	0.000950953
Wnt10a	3.35173	4.73007	2.07759	1.04475	14.533	22.1032	29.3227	22.6488	2.46969	1.02458e-06	6.21775e-06
Fancb	15.6414	14.1902	8.31035	15.6712	85.488	109.042	88.8058	74.0442	2.46954	4.38162e-09	3.65647e-08
Nnmt	7.82071	4.73007	4.15518	4.17898	24.7915	49.3638	37.7006	24.391	2.46571	1.76677e-10	1.72925e-09
Hist3h2bb-ps	2.23449	2.36503	1.03879	4.17898	18.8074	24.3135	15.0802	13.9377	2.46053	3.59864e-07	2.32959e-06
Uox	0	0	0	0	0.85488	8.1045	3.35116	7.83997	2.45662	0.000350927	0.00136767
Zfp473	3.35173	4.73007	5.19397	7.31322	31.6306	30.9444	41.0517	27.8755	2.45516	2.08707e-09	1.80941e-08
Cdt1	72.6209	78.0461	65.444	74.177	475.313	425.118	382.033	344.088	2.45135	1.8531e-49	3.70789e-47
Kcnmb1	6.70347	7.0951	11.4267	7.31322	45.3086	66.3095	38.5384	47.9109	2.44972	1.33891e-13	1.87553e-12
Mcm4	131.835	117.069	116.345	125.37	702.711	797.925	696.204	606.291	2.44939	8.56354e-29	4.39245e-27
Anxa1	111.724	118.252	98.6854	96.1166	561.656	943.069	533.673	390.256	2.44891	2.73161e-28	1.35488e-26
Tnfrsf12a	174.29	135.989	147.509	142.085	947.207	1142.73	833.602	649.847	2.44556	1.96924e-16	3.59884e-15
Bst1	54.745	34.293	21.8147	27.1634	143.62	257.134	193.53	258.719	2.44481	5.99208e-12	7.05743e-11
Cenpk	12.2897	14.1902	17.6595	7.31322	83.7782	86.2024	90.4814	56.622	2.44254	5.64731e-12	6.6692e-11
Hist1h4k	8.93796	11.8252	2.07759	10.4475	37.6147	72.9405	72.05	44.4265	2.43813	3.25235e-08	2.41839e-07
Il6	0	0	0	0	5.12928	1.47355	5.86453	5.22665	2.43678	0.000403257	0.00155135
Tpm4	728.444	742.621	775.979	813.857	3947.84	5760.82	4049.04	3271.88	2.43516	4.43081e-43	5.34368e-41
Golm1	184.345	170.282	178.673	195.368	992.516	1048.43	1008.7	927.73	2.42995	2.74701e-98	2.68719e-95
Mthfd1l	43.5725	48.4832	58.1725	47.0136	288.949	378.701	239.608	207.324	2.42993	4.5672e-28	2.22152e-26
Cdh17	0	0	1.03879	0	2.56464	2.21032	8.37791	10.4533	2.42733	0.000414842	0.00159244
Lgals3	261.435	315.732	260.737	293.574	1512.28	1810.99	1630.34	1264.85	2.42359	3.24004e-49	6.2693e-47
Cenpp	13.4069	14.1902	13.5043	10.4475	75.2294	81.045	79.5901	60.1065	2.41932	1.67799e-17	3.36899e-16
Prss16	0	0	0	0	5.98416	2.21032	5.86453	8.71108	2.41858	0.000232528	0.000940797
Rmi2	1.11724	4.73007	6.23276	5.22373	23.0818	30.2077	40.214	22.6488	2.41648	1.02293e-07	7.12773e-07
Cyp3a13	3.35173	8.27762	8.31035	8.35797	28.211	53.0476	59.4831	38.3288	2.41092	1.24427e-09	1.10477e-08
Ccl9	29.0484	20.1028	19.7371	44.9241	94.8917	148.091	198.556	246.524	2.40919	3.34073e-11	3.60844e-10
Tubb2b	40.2208	31.928	32.2026	25.0739	182.089	171.668	184.314	168.124	2.40648	5.82996e-44	7.33243e-42
Pask	31.2829	23.6503	27.0086	20.8949	159.008	153.985	159.18	123.697	2.40061	2.45644e-14	3.73515e-13
Prrx1	22.3449	36.658	32.2026	28.2081	127.377	204.823	188.503	161.155	2.39814	2.37847e-16	4.33093e-15
Dpf1	0	0	1.03879	0	4.2744	4.42064	10.8913	6.09776	2.39311	0.000184136	0.0007609
Sparc	1306.06	1430.85	1321.35	1417.72	6455.2	9466.05	7002.25	6248.46	2.3927	3.43582e-77	2.24066e-74
Arg2	56.9795	21.2853	24.9311	25.0739	185.509	232.083	141.587	173.351	2.3919	5.65781e-17	1.08758e-15
1110046J04Rik	3.35173	0	2.07759	0	11.9683	13.9987	13.4047	6.96887	2.3899	2.057e-05	0.000101172
E2f1	26.8139	22.4678	33.2414	30.2976	166.702	174.615	187.665	122.826	2.38723	2.66718e-14	4.02087e-13
Cdh24	7.82071	4.73007	6.23276	5.22373	31.6306	34.6283	41.0517	35.7154	2.3845	6.70046e-12	7.83411e-11
Col6a3	497.174	629.099	626.393	586.103	2073.94	3022.98	3738.22	3872.95	2.38334	1.23809e-28	6.24685e-27
Vtcn1	12.2897	7.0951	12.4655	13.5817	80.3587	82.5185	66.1855	47.0398	2.36538	9.57451e-10	8.61901e-09
Epha2	115.076	94.6014	117.384	100.296	481.297	750.771	645.937	473.012	2.36309	5.56808e-19	1.29515e-17
Fblim1	77.0899	91.0538	97.6466	100.296	329.129	533.423	568.022	562.736	2.35989	2.1221e-20	5.5937e-19
B430306N03Rik	1.11724	2.36503	2.07759	1.04475	6.83904	5.15741	25.1337	14.8088	2.35982	0.000106649	0.000462529
Upk3bl	1.11724	0	0	0	4.2744	7.36773	5.86453	4.35554	2.35531	0.000306588	0.00121449
Tmem59l	0	1.18252	1.03879	0	4.2744	8.84127	9.2157	4.35554	2.35439	0.000208531	0.00085173
Hist1h4f	17.8759	15.3727	13.5043	12.537	60.6965	111.989	98.0215	76.6575	2.35186	4.03868e-10	3.78392e-09
Cd276	3.35173	10.6427	1.03879	8.35797	21.372	34.6283	51.943	43.5554	2.34931	1.34609e-06	8.04272e-06
Fbxo5	33.5173	29.5629	25.9698	28.2081	159.863	185.667	171.747	116.728	2.3439	9.73384e-18	2.01166e-16
Tonsl	30.1656	21.2853	31.1638	26.1187	162.427	183.456	137.398	127.182	2.3431	4.15754e-13	5.49594e-12
Fstl1	439.077	428.071	370.849	450.286	1828.59	2950.77	2138.88	1838.04	2.34174	1.21087e-46	1.93827e-44
Mmp14	64.8002	105.244	102.841	90.8929	338.532	573.946	509.377	478.238	2.33996	9.82635e-35	7.45786e-33
Rrm1	244.677	235.321	243.078	267.455	1372.94	1567.12	1379	952.992	2.33866	2.02379e-22	6.45558e-21
BC021614	2.23449	2.36503	5.19397	1.04475	25.6464	25.787	14.2424	11.3244	2.33689	2.51723e-07	1.66254e-06
Fam111a	48.0415	56.7608	62.3276	78.356	301.773	347.757	377.006	297.048	2.33577	8.30548e-18	1.7266e-16
Btbd17	0	0	0	1.04475	5.98416	8.1045	5.02674	3.48443	2.32928	0.000518876	0.00194847
Rin1	32.4001	34.293	31.1638	30.2976	128.232	187.14	187.665	160.284	2.32875	1.00301e-32	6.51695e-31
Scml2	7.82071	3.54755	8.31035	6.26848	45.3086	33.8915	34.3494	40.071	2.32254	3.94101e-08	2.90106e-07
Cdc45	37.9863	28.3804	36.3578	29.2529	199.187	205.56	181.801	150.702	2.32227	1.34155e-11	1.52597e-10
Bmper	5.58622	2.36503	6.23276	3.13424	26.5013	41.2593	20.9448	17.4222	2.32127	2.24842e-07	1.49623e-06
Mms22l	48.0415	49.6657	33.2414	49.1031	261.593	242.398	226.203	223.004	2.31772	5.54638e-19	1.29181e-17
A930001A20Rik	0	0	1.03879	0	6.83904	4.42064	4.18895	5.22665	2.31636	0.000311635	0.00123226
Hist1h2bn	5.58622	2.36503	1.03879	2.08949	12.8232	28.7341	15.918	21.7777	2.31534	8.40602e-06	4.40909e-05
Gm15867	1.11724	1.18252	0	0	3.41952	11.0516	10.8913	6.96887	2.31141	0.000200446	0.00082176
Mdga1	2.23449	2.36503	2.07759	0	11.9683	11.0516	14.2424	9.58219	2.30989	1.49653e-05	7.53096e-05
BC055324	18.9932	27.1979	22.8535	13.5817	106.005	101.675	107.237	112.373	2.30666	4.22774e-22	1.306e-20
Aoc1	30.1656	44.9357	34.2802	34.4766	90.6173	103.885	330.927	269.172	2.30513	4.45545e-11	4.726e-10
Tnfrsf9	0	2.36503	0	1.04475	7.69392	12.5251	5.86453	5.22665	2.30502	0.00015233	0.000639844
P4ha3	0	0	0	1.04475	3.41952	8.84127	5.86453	2.61332	2.30301	0.000594047	0.00220349
Naip1	8.93796	9.46014	1.03879	6.26848	65.8257	33.8915	20.107	33.1021	2.29291	3.98363e-07	2.5628e-06
Loxl4	49.1588	47.3007	64.4052	44.9241	185.509	334.495	269.769	256.106	2.2911	3.28539e-28	1.62077e-26
Stmn1	22.3449	16.5552	11.4267	14.6264	94.8917	72.2037	87.968	79.2708	2.28869	4.76152e-19	1.11639e-17
Pir	12.2897	10.6427	6.23276	16.7159	64.116	68.5198	47.7541	64.462	2.28807	6.5538e-15	1.04908e-13
Itgam	24.5794	31.928	15.5819	131.638	218.849	293.235	489.27	347.572	2.28803	9.86508e-06	5.13007e-05
Sox11	6.70347	1.18252	0	0	8.5488	13.2619	23.4581	18.2933	2.28589	8.54684e-05	0.000378218
Styk1	7.82071	5.91259	10.3879	3.13424	23.0818	36.8386	63.6721	39.1999	2.28292	2.27699e-07	1.51295e-06
Ucp3	2.23449	2.36503	2.07759	2.08949	18.8074	16.9458	10.8913	11.3244	2.28085	2.08198e-06	1.20116e-05
Ccl12	3.35173	2.36503	2.07759	2.08949	10.2586	9.57804	24.2959	16.5511	2.27515	2.38298e-05	0.000116393
Fn1	607.781	735.526	640.936	604.908	2123.52	3070.13	4355.67	3527.12	2.27294	1.94166e-23	6.70367e-22
Mybpc2	2.23449	3.54755	3.11638	4.17898	11.1134	13.2619	24.2959	29.6177	2.27139	4.50349e-06	2.46495e-05
Arl4c	126.249	125.347	130.888	117.012	599.271	826.659	623.316	421.616	2.2674	7.11856e-37	6.17456e-35
Tnfaip6	1.11724	1.18252	0	0	3.41952	12.5251	4.18895	6.96887	2.26563	0.00034455	0.0013446
Cldn4	216.746	189.203	173.479	183.875	777.086	1197.99	1139.4	707.34	2.26361	3.94144e-25	1.56661e-23
Gpr176	11.1724	24.8329	21.8147	18.8054	89.7624	145.881	87.1302	83.6264	2.26091	9.27607e-13	1.18443e-11
Lgals1	709.45	661.027	630.548	649.832	2980.97	4030.88	3288.33	2634.23	2.25857	2.28182e-48	4.22929e-46
Steap1	43.5725	50.8482	50.9009	51.1926	248.77	302.077	224.528	196.87	2.25654	2.34861e-31	1.43591e-29
Cidec	2.23449	0	0	0	10.2586	8.1045	4.18895	8.71108	2.25387	0.000173522	0.000720776
Actg2	3.35173	1.18252	1.03879	2.08949	10.2586	22.8399	12.5669	6.96887	2.25278	6.92877e-05	0.000311547
March4	0	0	0	0	1.70976	4.42064	3.35116	2.61332	2.24758	0.00111123	0.00386385
Csf1	138.538	173.83	150.625	139.996	624.917	841.394	788.361	658.558	2.24724	5.6522e-50	1.14395e-47
Pola1	145.242	163.187	150.625	147.309	812.136	803.082	821.035	591.482	2.24724	5.152e-20	1.33211e-18
Litaf	377.629	324.01	331.375	340.587	1647.35	1889.08	1687.31	1416.42	2.24711	5.9516e-53	1.41616e-50
Hp	3.35173	7.0951	6.23276	2.08949	11.9683	27.2606	54.4564	20.0355	2.24392	1.35703e-06	8.09988e-06
Trem3	0	0	0	1.04475	2.56464	2.94709	5.02674	7.83997	2.23882	0.00112408	0.00390098
Flna	2250.13	2439.53	2517	2904.39	10005.5	16097	12223.4	10465.5	2.23762	5.01703e-41	5.35393e-39
Nlrp12	0	0	0	0	1.70976	0.736773	5.86453	6.09776	2.23728	0.00114766	0.00397092
Kdelr3	27.9311	21.2853	17.6595	25.0739	100.021	123.041	129.02	104.533	2.2341	1.54944e-20	4.14629e-19
Terc	1.11724	2.36503	1.03879	3.13424	12.8232	8.1045	10.8913	16.5511	2.23399	4.31779e-05	0.000200972
Myb	1.11724	0	0	0	1.70976	3.68386	10.0535	5.22665	2.23051	0.000901573	0.00320058
Kcnip2	12.2897	23.6503	14.5431	20.8949	196.622	94.3069	56.9698	72.302	2.22817	9.82947e-07	5.98056e-06
Tpbg	16.7587	7.0951	14.5431	10.4475	45.3086	69.9934	91.3192	50.5243	2.22768	2.97428e-11	3.2448e-10
Fam167a	2.23449	2.36503	2.07759	7.31322	15.3878	19.1561	28.4849	17.4222	2.22653	1.26308e-06	7.5776e-06
Car6	0	0	0	0	3.41952	2.21032	3.35116	2.61332	2.22595	0.00123595	0.00424058
Lilra6	1.11724	1.18252	2.07759	0	3.41952	6.63095	21.7826	6.96887	2.22572	0.000648924	0.00238146
Tdrd1	0	0	0	0	1.70976	5.89418	3.35116	6.09776	2.22449	0.00116896	0.0040343
5830416P10Rik	4.46898	2.36503	4.15518	4.17898	9.40368	23.5767	29.3227	25.2621	2.2205	2.35771e-06	1.35138e-05
Hist1h3e	27.9311	34.293	36.3578	37.6109	163.282	204.823	180.125	121.955	2.21953	7.87207e-19	1.80015e-17
Nlrp1a	5.58622	3.54755	4.15518	14.6264	45.3086	33.1548	40.214	29.6177	2.21789	9.22859e-08	6.47141e-07
Recql4	7.82071	7.0951	14.5431	9.40272	47.0184	56.7315	56.9698	42.6843	2.21329	1.27723e-10	1.27346e-09
Prph	0	0	1.03879	1.04475	5.12928	2.21032	8.37791	8.71108	2.21152	0.000885149	0.00315054
Ngf	10.0552	17.7378	17.6595	18.8054	56.4221	100.938	94.6703	81.0131	2.2097	8.31327e-11	8.55523e-10
Fanca	50.276	56.7608	39.4742	47.0136	227.398	237.241	273.12	218.648	2.20894	4.43893e-15	7.31842e-14
Map1a	52.5105	42.5706	46.7457	42.8346	190.638	239.451	224.528	215.164	2.20806	4.09078e-44	5.2196e-42
Ezh2	82.6761	96.9664	81.0259	80.4455	428.295	431.012	439.84	347.572	2.20518	2.10945e-20	5.57284e-19
Col8a1	185.463	204.575	241	172.383	889.93	1236.3	915.705	792.708	2.20327	2.11613e-26	9.31522e-25
Actn1	412.263	405.603	424.867	411.63	1632.82	2457.87	2093.64	1635.94	2.20258	1.92483e-34	1.40633e-32
Tuba1b	63.683	74.4986	61.2888	65.819	313.741	376.491	309.983	255.235	2.19734	3.90089e-29	2.06888e-27
Fkbp10	53.6278	53.2133	69.5992	65.819	212.01	368.386	281.498	283.11	2.19452	5.11873e-30	2.84324e-28
Cd68	27.9311	50.8482	44.6681	42.8346	228.253	212.927	206.097	147.217	2.18979	1.92314e-21	5.59714e-20
Klk1b11	2.23449	2.36503	4.15518	2.08949	32.4854	32.418	9.2157	3.48443	2.18926	0.000148219	0.000623619
Hist1h4b	55.8622	54.3958	59.2113	53.2821	281.255	291.762	265.58	208.195	2.18721	8.31828e-28	3.99096e-26
Phgdh	39.1036	30.7454	29.0862	43.8793	199.187	208.507	159.18	111.502	2.17951	3.38471e-20	8.85558e-19
Dsn1	45.807	34.293	34.2802	51.1926	190.638	175.352	215.312	204.71	2.17595	3.74883e-19	8.93226e-18
Klk1b3	1.11724	5.91259	2.07759	1.04475	14.533	27.2606	12.5669	10.4533	2.17531	4.36866e-05	0.000202964
Aloxe3	0	0	0	0	2.56464	11.7884	4.18895	0.871108	2.17347	0.00122282	0.00420189
Scara3	11.1724	4.73007	4.15518	4.17898	22.2269	27.9974	45.2407	30.4888	2.17208	8.83986e-09	7.08799e-08
Dnajb13	2.23449	2.36503	2.07759	3.13424	14.533	22.1032	14.2424	12.1955	2.17068	1.54001e-06	9.09948e-06
Clec5a	13.4069	7.0951	15.5819	5.22373	40.1794	51.5741	55.2942	57.4931	2.16968	5.43648e-10	5.01706e-09
Procr	13.4069	13.0077	13.5043	18.8054	63.2611	92.0966	65.3477	59.2354	2.16261	2.7183e-16	4.90912e-15
Grem2	32.4001	14.1902	33.2414	19.8502	133.361	104.622	57.8076	211.679	2.15934	1.28223e-09	1.13569e-08
Maff	17.8759	34.293	20.7759	29.2529	118.828	129.672	122.317	119.342	2.1559	2.33011e-14	3.55533e-13
Cthrc1	1.11724	0	0	0	0	5.15741	5.86453	13.0666	2.15483	0.00193766	0.00634879
Spc25	302.773	267.249	299.173	237.157	1514.85	1247.36	1197.2	1106.31	2.15228	6.52167e-29	3.38742e-27
Ntm	0	0	2.07759	1.04475	0.85488	6.63095	15.918	10.4533	2.15015	0.00090642	0.00321584
Dpysl3	148.594	117.069	97.6466	124.325	453.086	543.001	602.371	599.322	2.14918	1.7122e-48	3.24177e-46
Hfm1	0	0	0	0	3.41952	2.94709	2.51337	4.35554	2.1486	0.00145004	0.00489499
Asns	81.5589	52.0308	60.25	50.1478	339.387	395.647	251.337	182.062	2.14629	3.8583e-13	5.12732e-12
Bora	33.5173	29.5629	38.4354	19.8502	136.781	130.409	153.316	132.408	2.14387	1.05826e-26	4.74144e-25
F2r	922.844	1084.37	1087.62	1009.22	3664.87	7649.91	4413.48	3119.44	2.14321	1.06689e-22	3.45964e-21
Hist1h3f	44.6898	35.4755	36.3578	41.7898	179.525	226.926	232.068	129.795	2.14247	1.21123e-10	1.2104e-09
Orc1	7.82071	11.8252	13.5043	7.31322	41.0342	55.9947	54.4564	47.9109	2.13717	9.73198e-10	8.75629e-09
Myc	59.214	36.658	49.8621	54.3268	203.461	247.556	242.959	227.359	2.13435	4.5878e-20	1.18972e-18
Car13	53.6278	54.3958	39.4742	48.0583	232.527	265.975	232.068	153.315	2.13365	5.9336e-27	2.69971e-25
Aldh1a7	346.346	211.671	205.681	232.978	1524.25	1293.77	854.546	959.961	2.12903	2.89565e-15	4.83285e-14
Ptrh1	22.3449	15.3727	24.9311	14.6264	96.6014	103.148	87.1302	71.4309	2.12868	1.24591e-17	2.54206e-16
Hist1h2bp	0	0	2.07759	0	4.2744	5.15741	8.37791	5.22665	2.12855	0.000929603	0.00328816
Slc9b2	0	0	0	0	2.56464	1.47355	3.35116	3.48443	2.12513	0.00197377	0.0064515
S100a4	22.3449	23.6503	28.0474	12.537	62.4062	88.4127	123.993	126.311	2.12359	3.26517e-14	4.8723e-13
Dck	60.3312	57.9433	65.444	64.7743	323.999	288.815	275.633	234.328	2.12342	2.93241e-24	1.09162e-22
Cd14	44.6898	55.5783	46.7457	58.5058	176.105	201.139	296.578	292.692	2.12276	8.40473e-13	1.07708e-11
Cbr1	279.311	296.812	268.009	306.111	1961.95	1108.84	893.085	1393.77	2.12084	6.77533e-14	9.82701e-13
Fen1	108.373	107.609	84.1423	114.922	482.152	542.265	462.46	357.154	2.1204	3.0446e-36	2.54073e-34
Mfap5	8.93796	2.36503	0	1.04475	11.1134	22.8399	15.918	20.0355	2.11855	3.86625e-05	0.000181684
Pcna	175.407	196.298	176.595	182.831	902.753	902.546	769.93	625.456	2.11121	1.81432e-56	5.41465e-54
Csf3r	11.1724	13.0077	8.31035	27.1634	18.8074	34.6283	186.827	91.4664	2.10789	2.96253e-05	0.000142253
Klf5	13.4069	11.8252	10.3879	9.40272	41.0342	56.7315	63.6721	46.1687	2.10776	7.27435e-14	1.05248e-12
Tnfaip8l1	11.1724	7.0951	8.31035	10.4475	41.8891	44.9431	44.4029	41.8132	2.1043	3.83704e-12	4.59923e-11
Serpinb8	137.421	159.64	149.586	159.846	706.131	475.955	739.769	782.255	2.10317	2.83789e-21	8.0988e-20
Zfand4	10.0552	5.91259	10.3879	9.40272	42.744	39.7857	54.4564	34.8443	2.10272	1.14209e-09	1.01771e-08
Pcsk9	74.8554	39.0231	58.1725	51.1926	243.641	272.606	247.148	229.973	2.10217	6.44417e-23	2.12489e-21
Slc16a6	74.8554	89.8713	74.7932	82.5349	534.3	400.804	273.958	258.719	2.10155	3.00068e-15	5.0034e-14
Padi4	0	0	1.03879	0	0.85488	2.21032	10.8913	6.96887	2.09509	0.00232571	0.00745106
E030011O05Rik	16.7587	23.6503	30.125	25.0739	138.491	132.619	97.1837	79.2708	2.09436	5.91966e-11	6.19331e-10
Fam26e	5.58622	7.0951	3.11638	7.31322	20.5171	39.7857	30.1605	22.6488	2.09322	7.67714e-08	5.42452e-07
Cdkn2c	138.538	218.766	196.332	192.233	843.766	782.452	882.194	748.282	2.09157	4.00311e-31	2.38938e-29
Lrrc32	166.469	176.195	211.914	227.755	733.487	1128.74	824.386	766.575	2.09026	2.48324e-23	8.47383e-22
Atad5	52.5105	74.4986	48.8233	43.8793	252.19	274.816	263.904	190.773	2.08983	2.79991e-16	5.04614e-15
Asb5	4.46898	9.46014	3.11638	5.22373	10.2586	40.5225	48.5919	18.2933	2.08951	1.33634e-05	6.79475e-05
Rpp25	2.23449	1.18252	5.19397	4.17898	17.0976	22.8399	20.9448	8.71108	2.08855	5.56621e-06	3.00183e-05
Pdlim7	82.6761	88.6888	100.763	82.5349	338.532	535.634	373.655	305.759	2.08552	1.6548e-26	7.33949e-25
Cyp24a1	1140.71	2699.69	2662.43	2245.16	16684.7	10574.9	9747.69	7505.47	2.08357	2.36878e-06	1.35641e-05
H1fx	0	3.54755	2.07759	1.04475	8.5488	10.3148	15.0802	11.3244	2.08332	9.26566e-05	0.000406857
Brip1	51.3933	53.2133	57.1337	54.3268	257.319	229.136	258.877	213.421	2.0833	4.03754e-18	8.5965e-17
Loxl3	35.7518	43.7531	56.0949	42.8346	120.538	310.181	201.07	171.608	2.08174	9.79533e-14	1.39544e-12
Mmp17	33.5173	29.5629	27.0086	30.2976	122.248	194.508	129.02	89.7241	2.07959	5.07237e-16	8.887e-15
Cdc25b	98.3175	87.5063	92.4527	87.7587	409.487	416.277	429.787	338.861	2.07825	2.58749e-24	9.65266e-23
Sdc1	108.373	133.624	153.741	112.833	453.941	718.353	572.211	445.136	2.07281	2.4309e-33	1.63371e-31
Ung	20.1104	14.1902	9.34915	12.537	58.1318	70.7302	72.8878	60.1065	2.06998	3.00957e-09	2.55632e-08
Gpr35	14.5242	18.9203	15.5819	26.1187	96.6014	114.937	61.9965	61.8487	2.06899	2.72046e-12	3.30585e-11
Prrx2	0	1.18252	2.07759	1.04475	5.12928	5.89418	10.8913	7.83997	2.06305	0.000493435	0.00186087
Lgals12	4.46898	2.36503	1.03879	3.13424	14.533	16.209	16.7558	10.4533	2.06259	1.2189e-05	6.24591e-05
Emp3	36.8691	50.8482	42.5905	59.5505	161.572	246.819	189.341	218.648	2.05944	8.12365e-24	2.88972e-22
Col6a1	229.035	251.876	236.845	230.889	680.484	1113.26	1144.42	1222.16	2.05476	5.11092e-15	8.3327e-14
Brca2	102.787	108.792	91.4139	110.743	477.023	396.384	495.134	405.065	2.05158	1.20095e-22	3.88006e-21
Heyl	42.4553	50.8482	77.9095	64.7743	198.332	322.706	260.553	250.008	2.04803	1.14281e-14	1.78551e-13
Ifitm10	7.82071	4.73007	6.23276	6.26848	27.3562	28.7341	44.4029	33.1021	2.04699	2.56164e-05	0.000124531
Reep4	77.0899	80.4112	94.5302	97.1614	421.456	383.859	359.412	302.275	2.04507	2.20621e-44	2.85639e-42
Pnp2	1.11724	1.18252	2.07759	2.08949	4.2744	15.4722	10.0535	10.4533	2.04054	0.000165553	0.000690283
Plac8	84.9106	100.514	109.073	91.9377	267.577	363.229	526.133	515.696	2.03977	1.77782e-15	2.99559e-14
Gm8439	0	0	0	0	3.41952	1.47355	5.86453	1.74222	2.03696	0.00315954	0.00979631
Edn1	17.8759	16.5552	21.8147	15.6712	58.9867	95.7804	79.5901	77.5286	2.03475	2.14339e-15	3.5978e-14
Pxdc1	44.6898	43.7531	46.7457	29.2529	153.023	221.032	180.963	140.248	2.03234	2.22809e-22	7.05614e-21
Abcc3	36.8691	37.8406	31.1638	18.8054	116.264	153.249	135.722	122.826	2.03203	1.09565e-19	2.74817e-18
BC061237	0	0	0	0	0.85488	4.42064	6.70233	1.74222	2.02859	0.00337152	0.010395
Krt5	5.58622	0	0	0	16.2427	8.84127	10.0535	4.35554	2.02804	0.000855584	0.00305333
Prim1	74.8554	66.221	74.7932	89.8482	359.05	367.65	312.496	288.337	2.02348	2.66222e-12	3.24403e-11
Wisp1	40.2208	80.4112	62.3276	65.819	242.786	300.603	246.31	256.106	2.02085	4.03445e-19	9.57394e-18
Muc1	117.311	114.704	115.306	107.609	390.68	464.167	574.724	458.203	2.02058	7.25477e-32	4.48217e-30
Klk1b9	12.2897	14.1902	12.4655	9.40272	71.8099	106.832	37.7006	15.6799	2.02051	7.67618e-06	4.05284e-05
Cox6b2	30.1656	31.928	36.3578	35.5214	141.91	127.462	120.642	177.706	2.01833	1.29823e-18	2.88466e-17
Defb36	0	0	0	0	2.56464	2.21032	2.51337	5.22665	2.01281	0.0030813	0.00957225
Tmem158	8.93796	9.46014	11.4267	9.40272	42.744	39.0489	46.0785	45.2976	2.01208	2.49131e-10	2.39579e-09
Masp1	6.70347	5.91259	8.31035	8.35797	27.3562	44.2064	30.1605	34.8443	2.01135	2.04079e-07	1.36528e-06
Kpna2	30.1656	23.6503	19.7371	19.8502	111.989	103.885	108.913	67.0753	2.01074	9.56466e-17	1.80702e-15
Nxpe5	0	0	1.03879	1.04475	3.41952	2.94709	3.35116	10.4533	2.00844	0.00295206	0.0092212
Aldh18a1	54.745	60.3084	59.2113	55.3715	227.398	257.134	223.69	232.586	2.00793	9.03104e-36	7.19541e-34
Emilin2	16.7587	10.6427	15.5819	48.0583	64.9709	78.8347	148.289	119.342	2.00451	5.43324e-08	3.9305e-07
Cd248	42.4553	53.2133	56.0949	56.4163	165.847	267.448	213.637	215.164	2.00127	5.35945e-22	1.64406e-20
Fam83a	0	0	0	0	1.70976	4.42064	2.51337	2.61332	2.0012	0.00382781	0.0116147
C1qtnf6	21.2277	20.1028	19.7371	14.6264	54.7123	79.5714	101.373	87.9819	2.0004	4.68396e-12	5.57265e-11
Smc4	479.298	484.832	467.457	460.733	2021.79	1973.81	2011.54	1645.52	1.99754	2.12214e-50	4.39608e-48
Catsper4	0	0	2.07759	2.08949	7.69392	5.15741	11.7291	4.35554	1.99385	0.00101437	0.00355089
Sh2d5	4.46898	3.54755	1.03879	5.22373	7.69392	19.8929	21.7826	23.5199	1.99355	1.3678e-05	6.93669e-05
Dnmt3l	1.11724	1.18252	0	0	3.41952	8.84127	4.18895	3.48443	1.99247	0.00291526	0.00911433
Pole2	26.8139	20.1028	24.9311	32.3871	119.683	120.831	102.21	89.7241	1.99157	3.90488e-19	9.29151e-18
Klrg2	15.6414	17.7378	13.5043	15.6712	66.6806	83.2553	74.5634	42.6843	1.98405	6.24092e-11	6.51008e-10
Fosb	4.46898	2.36503	1.03879	2.08949	11.9683	19.1561	14.2424	7.83997	1.98294	1.62277e-05	8.11521e-05
B4galnt2	2.23449	11.8252	4.15518	15.6712	33.3403	21.3664	61.1587	40.9421	1.98115	4.32874e-06	2.37813e-05
Pkn3	29.0484	29.5629	24.9311	31.3424	113.699	97.254	126.506	135.893	1.97714	2.45931e-14	3.73629e-13
Hspb1	20.1104	17.7378	24.9311	25.0739	63.2611	161.353	94.6703	75.7864	1.97562	1.49887e-07	1.02137e-06
Ncam1	78.2071	95.7839	69.5992	92.9824	254.754	425.118	387.059	310.114	1.97527	1.79935e-17	3.60034e-16
Mt1	744.085	632.647	598.345	674.906	3133.99	3962.36	2238.58	1656.85	1.97505	3.54621e-14	5.26934e-13
Sftpd	0	0	0	0	2.56464	2.21032	3.35116	1.74222	1.97444	0.00417351	0.0125234
Mcm2	206.69	199.845	195.293	189.099	841.202	884.127	822.71	652.46	1.97417	6.00166e-23	1.98641e-21
Clca3a2	3.35173	0	0	0	3.41952	0.736773	16.7558	15.6799	1.97362	0.00436327	0.013032
Pgbd5	5.58622	2.36503	3.11638	9.40272	18.8074	16.9458	28.4849	30.4888	1.96929	9.50522e-06	4.95611e-05
Tmem173	30.1656	49.6657	41.5518	47.0136	140.2	138.513	236.257	194.257	1.96769	4.2338e-10	3.95694e-09
Hist1h2be	30.1656	34.293	40.513	31.3424	135.071	163.564	166.72	87.9819	1.96664	7.42337e-18	1.55054e-16
Pdlim1	18.9932	13.0077	16.6207	24.0292	64.9709	128.198	74.5634	42.6843	1.96637	6.30807e-10	5.77901e-09
Cygb	51.3933	56.7608	41.5518	68.9532	113.699	177.562	351.034	290.079	1.96558	4.80231e-09	3.98676e-08
Tm6sf2	43.5725	31.928	48.8233	27.1634	173.541	131.882	124.831	193.386	1.96394	1.5792e-13	2.19988e-12
Cd101	2.23449	2.36503	0	0	5.98416	2.21032	17.5936	6.09776	1.96329	0.00326631	0.0100993
Mxra7	65.9174	65.0384	77.9095	91.9377	266.723	357.335	310.82	266.559	1.96317	3.30975e-29	1.76067e-27
Serpinb2	0	0	0	0	0	2.94709	5.02674	5.22665	1.963	0.00423111	0.0126811
Syt2	1.11724	0	2.07759	1.04475	5.12928	11.7884	10.0535	4.35554	1.96017	0.00212994	0.00691574
Cd300lf	7.82071	1.18252	0	3.13424	5.12928	16.9458	38.5384	10.4533	1.95985	0.00100643	0.00352662
Cenpt	35.7518	36.658	33.2414	51.1926	164.137	180.509	155.829	124.568	1.95689	1.85632e-25	7.5838e-24
Dact3	14.5242	14.1902	17.6595	28.2081	47.8733	115.673	87.968	61.8487	1.95589	1.11258e-10	1.11944e-09
Trim67	1.11724	1.18252	2.07759	3.13424	18.8074	13.9987	6.70233	4.35554	1.95478	0.000164369	0.000685833
Gata6	12.2897	10.6427	17.6595	28.2081	53.0026	94.3069	69.5366	72.302	1.95054	2.62212e-11	2.88204e-10
Nav3	26.8139	18.9203	19.7371	14.6264	58.9867	89.8863	97.1837	85.3686	1.94978	1.93282e-10	1.88445e-09
Gpr85	7.82071	7.0951	4.15518	6.26848	28.211	22.8399	30.1605	28.7466	1.94829	3.84598e-07	2.47877e-06
Pak3	4.46898	2.36503	7.27156	5.22373	17.9525	22.8399	24.2959	24.391	1.94818	2.78927e-06	1.57972e-05
Emp1	269.256	281.439	232.69	262.231	868.558	1141.26	1094.15	962.574	1.94583	8.22218e-58	2.68104e-55
Gpr50	0	0	0	0	2.56464	2.21032	5.02674	2.61332	1.94409	0.00346956	0.0106581
Vash2	4.46898	8.27762	9.34915	1.04475	17.0976	34.6283	23.4581	27.0044	1.94401	2.86356e-06	1.61919e-05
Mlkl	26.8139	30.7454	29.0862	31.3424	103.44	128.198	129.02	108.889	1.94312	9.39557e-19	2.12918e-17
Dusp5	11.1724	23.6503	15.5819	14.6264	49.583	77.3611	72.8878	62.7198	1.94159	3.82648e-14	5.66378e-13
Adcyap1r1	31.2829	27.1979	34.2802	37.6109	135.926	170.194	113.94	108.017	1.94135	2.33886e-14	3.56559e-13
Numbl	32.4001	28.3804	33.2414	34.4766	98.3112	172.405	119.804	131.537	1.94028	1.80968e-13	2.4992e-12
Mmp27	0	0	0	0	5.12928	2.94709	1.67558	0.871108	1.93878	0.00508725	0.0149589
Cyp4a14	873.685	247.146	157.897	171.338	2317.58	2491.76	1732.55	1577.58	1.93808	0.000474394	0.00179402
Inhba	1.11724	1.18252	0	0	0	5.15741	10.0535	9.58219	1.93747	0.00459069	0.0136361
Efemp2	64.8002	95.7839	85.1811	94.0272	230.818	368.386	371.979	361.51	1.93614	2.70138e-25	1.08598e-23
Pcdhb7	2.23449	2.36503	4.15518	1.04475	7.69392	11.7884	15.0802	14.8088	1.93604	0.000109599	0.000474466
Emilin1	286.015	419.794	441.487	445.062	918.996	1696.05	1935.3	1803.19	1.93483	8.65208e-16	1.49212e-14
B4galt2	18.9932	27.1979	22.8535	24.0292	88.0526	106.832	82.1035	91.4664	1.9346	2.70299e-19	6.50195e-18
Cd177	0	0	1.03879	0	3.41952	2.21032	8.37791	3.48443	1.93325	0.00337452	0.0104024
Akr1c20	5.58622	2.36503	6.23276	1.04475	23.9366	11.0516	15.0802	17.4222	1.9273	0.000128263	0.000546445
AI506816	2.23449	0	1.03879	0	2.56464	10.3148	8.37791	3.48443	1.92412	0.00144082	0.00486855
Mical2	122.897	120.617	129.849	133.728	443.683	601.206	475.027	433.812	1.92352	1.09099e-39	1.09149e-37
Tcf23	8.93796	9.46014	7.27156	4.17898	25.6464	57.4683	28.4849	20.0355	1.91586	8.04848e-06	4.2329e-05
Rap2b	46.9243	49.6657	46.7457	47.0136	180.38	160.616	215.312	178.577	1.91506	5.42e-27	2.47884e-25
Aoc3	24.5794	23.6503	23.8923	20.8949	79.5038	108.306	84.6169	91.4664	1.91402	1.9841e-15	3.33678e-14
Il2ra	2.23449	2.36503	0	4.17898	5.98416	9.57804	18.4314	9.58219	1.91137	0.000979679	0.00344453
Ms4a8a	0	1.18252	0	0	1.70976	3.68386	6.70233	1.74222	1.90892	0.00603765	0.0174195
Cdsn	3.35173	3.54755	2.07759	3.13424	15.3878	12.5251	15.918	13.9377	1.90889	6.51461e-05	0.000294126
Atp10a	39.1036	41.3881	35.319	27.1634	73.5197	140.724	206.934	160.284	1.90616	1.67637e-08	1.29577e-07
Rdh19	0	1.18252	0	0	5.12928	5.89418	7.54012	0	1.90537	0.00613793	0.0176769
Rbm44	0	2.36503	0	0	3.41952	8.84127	5.86453	1.74222	1.90525	0.0047265	0.0140061
Cdkn2d	55.8622	52.0308	58.1725	58.5058	238.511	219.558	227.041	175.964	1.90492	3.36422e-24	1.24187e-22
Spata20	1.11724	0	0	0	1.70976	1.47355	3.35116	7.83997	1.90359	0.00619065	0.0178054
Timeless	52.5105	61.4909	60.25	37.6109	184.654	198.192	246.31	206.453	1.90328	1.9244e-12	2.37789e-11
Neurl1b	529.574	542.775	568.22	467.002	2347.5	2062.23	2198.36	1707.37	1.90279	3.25223e-12	3.92496e-11
Vgll3	42.4553	40.2056	58.1725	58.5058	170.976	305.024	162.531	149.831	1.89868	2.11839e-12	2.60411e-11
Ugt2b35	0	0	0	1.04475	3.41952	4.42064	2.51337	3.48443	1.89562	0.00571263	0.0165823
Susd1	111.724	94.6014	100.763	76.2665	468.474	453.852	303.28	250.008	1.89529	3.718e-18	7.93534e-17
Layn	24.5794	30.7454	24.9311	16.7159	80.3587	114.937	98.0215	81.8842	1.89472	6.07304e-15	9.7925e-14
Tspan11	1.11724	2.36503	0	1.04475	6.83904	2.21032	7.54012	12.1955	1.89424	0.00218704	0.00708025
Gm10375	0	0	0	0	0.85488	1.47355	5.86453	1.74222	1.89377	0.00514634	0.0151103
Bcl3	39.1036	46.1182	45.7069	54.3268	131.651	156.933	220.339	205.582	1.8922	6.80485e-15	1.08729e-13
Gpr153	55.8622	72.1336	64.4052	76.2665	140.2	229.873	356.061	329.279	1.89205	1.77787e-11	1.98886e-10
Them6	100.552	109.974	106.996	115.967	491.556	388.279	344.332	412.034	1.89097	1.13519e-35	8.92341e-34
2700094K13Rik	81.5589	74.4986	90.3751	98.2061	293.224	341.862	339.305	325.794	1.89012	8.82089e-36	7.05992e-34
Sytl2	264.787	206.941	183.867	194.323	653.983	1074.21	858.735	688.175	1.89001	8.91328e-16	1.53567e-14
Il20rb	4.46898	4.73007	7.27156	7.31322	24.7915	33.1548	23.4581	20.9066	1.88913	8.60465e-08	6.05316e-07
Rnd1	17.8759	24.8329	9.34915	12.537	40.1794	59.6786	101.373	56.622	1.88809	5.68308e-09	4.66081e-08
Eif4ebp1	116.193	100.514	104.918	106.564	415.472	572.472	384.546	294.435	1.88591	7.67794e-13	9.88977e-12
Cxcl3	0	0	0	0	0.85488	0.736773	3.35116	5.22665	1.88448	0.00530975	0.0155461
Hpse	4.46898	8.27762	3.11638	2.08949	12.8232	15.4722	32.6738	19.1644	1.8832	0.000180963	0.000748507
Stx11	22.3449	15.3727	13.5043	14.6264	39.3245	74.414	80.4279	63.5909	1.88229	5.39341e-11	5.66968e-10
Aff2	14.5242	3.54755	5.19397	10.4475	41.0342	41.996	29.3227	25.2621	1.88038	3.83798e-08	2.83232e-07
Ehd2	208.925	218.766	207.759	201.636	707.841	980.644	737.256	688.175	1.87367	1.12438e-35	8.87808e-34
Ulbp1	11.1724	5.91259	11.4267	5.22373	25.6464	59.6786	33.5116	26.1332	1.87222	1.91777e-05	9.48275e-05
Pcdh8	6.70347	5.91259	6.23276	8.35797	35.0501	21.3664	25.9715	31.3599	1.87213	5.61769e-06	3.02774e-05
Agbl2	8.93796	7.0951	6.23276	4.17898	24.7915	26.5238	28.4849	24.391	1.86812	3.22977e-07	2.10162e-06
Sh2b2	10.0552	13.0077	5.19397	11.4922	31.6306	32.418	40.214	52.2665	1.86691	4.97065e-09	4.12262e-08
Baalc	4.46898	1.18252	0	0	5.12928	9.57804	14.2424	7.83997	1.86503	0.00297957	0.00929889
Tmprss12	0	0	0	0	1.70976	2.94709	2.51337	2.61332	1.8648	0.00692324	0.0196684
Lyve1	3.35173	3.54755	2.07759	2.08949	9.40368	18.4193	11.7291	12.1955	1.862	5.14617e-05	0.000236219
Col4a1	4785.16	5275.21	5331.09	4855.98	16138.4	23143.5	18108	17323.7	1.86116	8.98306e-35	6.84735e-33
Col15a1	440.194	458.817	395.78	416.854	932.674	1515.54	2034.99	1912.95	1.86112	9.0238e-20	2.27964e-18
Slc30a3	0	0	0	1.04475	3.41952	1.47355	6.70233	3.48443	1.85902	0.00629846	0.0180801
Mcm8	46.9243	39.0231	41.5518	37.6109	161.572	148.828	163.369	145.475	1.85897	2.65212e-17	5.2177e-16
Klhl23	21.2277	30.7454	24.9311	24.0292	80.3587	134.093	94.6703	78.3997	1.85844	2.15261e-10	2.08374e-09
Ttc9	6.70347	11.8252	6.23276	11.4922	35.0501	44.2064	30.1605	32.231	1.85752	1.12705e-08	8.89916e-08
Selp	0	0	2.07759	3.13424	4.2744	6.63095	10.0535	13.0666	1.85607	0.00168311	0.0056023
Phlda3	45.807	54.3958	41.5518	47.0136	159.863	221.032	166.72	147.217	1.85329	2.51637e-24	9.4273e-23
Cdh3	109.49	95.7839	92.4527	99.2509	302.627	366.913	415.544	381.545	1.84947	9.93475e-23	3.23946e-21
Tagln2	847.989	927.093	983.738	944.451	3576.82	3915.95	3347.81	2670.82	1.84869	8.31923e-41	8.77156e-39
Haus8	34.6346	36.658	43.6293	40.7451	129.942	147.355	169.234	129.795	1.84788	1.32391e-20	3.56989e-19
Axl	458.07	526.22	500.699	462.823	1266.93	2165.37	1916.87	1761.38	1.84646	9.8843e-35	7.46964e-33
Homer3	49.1588	49.6657	41.5518	47.0136	164.137	198.929	210.285	125.44	1.84251	5.45382e-15	8.8275e-14
Mpzl2	127.366	134.807	167.246	165.07	695.017	576.893	506.863	464.301	1.84201	7.27687e-12	8.46495e-11
Kel	0	0	0	0	2.56464	1.47355	3.35116	3.48443	1.8403	0.00784925	0.0219834
Ccdc69	6.70347	8.27762	4.15518	7.31322	33.3403	27.9974	24.2959	20.0355	1.83582	5.25097e-06	2.84052e-05
Mmd	177.642	193.933	213.992	197.457	641.16	904.02	647.612	641.136	1.83504	4.55405e-37	3.98944e-35
Rhoj	103.904	98.1489	96.6078	96.1166	302.627	528.266	317.523	294.435	1.8346	3.38452e-22	1.05105e-20
Lamc2	251.38	269.614	242.039	258.052	893.349	1040.32	1066.51	697.758	1.83395	1.01401e-32	6.56425e-31
Foxs1	8.93796	17.7378	17.6595	13.5817	54.7123	79.5714	53.6186	35.7154	1.83372	1.5221e-08	1.18327e-07
Fam198b	45.807	72.1336	48.8233	57.461	222.269	299.866	154.153	159.413	1.83213	5.75605e-12	6.78851e-11
Obsl1	23.4621	31.928	29.0862	31.3424	79.5038	120.831	118.966	112.373	1.83199	3.47353e-12	4.17772e-11
Prune2	8.93796	15.3727	10.3879	14.6264	25.6464	45.6799	67.861	64.462	1.83022	1.35614e-05	6.88351e-05
Tinagl1	607.781	480.102	479.923	540.134	2044.02	2559.55	1699.88	1375.48	1.82902	9.63766e-22	2.90085e-20
Dctd	18.9932	10.6427	12.4655	12.537	53.8574	60.4154	50.2674	40.071	1.82862	6.97197e-11	7.23835e-10
Arpc1b	339.642	376.04	329.298	431.48	1179.73	1516.28	1446.86	1188.19	1.82691	8.53276e-30	4.68053e-28
Slc7a1	109.49	100.514	97.6466	91.9377	306.902	408.172	358.574	362.381	1.82499	2.10038e-35	1.62208e-33
1700019L03Rik	4.46898	3.54755	3.11638	2.08949	13.6781	14.7355	15.0802	13.0666	1.82473	1.79894e-05	8.94036e-05
Cemip	3.35173	1.18252	5.19397	6.26848	13.6781	5.15741	24.2959	40.071	1.82265	0.00131177	0.00446935
Notch3	184.345	216.401	238.923	231.934	602.69	882.654	898.112	784.868	1.8207	4.12842e-19	9.77058e-18
Serp2	4.46898	4.73007	3.11638	2.08949	15.3878	14.7355	16.7558	13.9377	1.81954	1.56333e-05	7.83354e-05
2610318N02Rik	0	0	0	0	0.85488	1.47355	3.35116	3.48443	1.81859	0.00796793	0.0222485
Gsta2	375.394	372.493	489.272	527.597	2126.09	1757.94	1166.2	1346.73	1.81677	2.34808e-19	5.69491e-18
Tmeff1	5.58622	2.36503	6.23276	2.08949	11.1134	23.5767	15.0802	20.0355	1.81333	9.47006e-05	0.000414901
Alx1	6.70347	5.91259	3.11638	0	2.56464	29.4709	19.2692	33.9732	1.81284	0.00242638	0.00774541
BC018473	0	1.18252	0	0	6.83904	4.42064	2.51337	2.61332	1.81205	0.00485694	0.0143492
E2f2	42.4553	54.3958	43.6293	44.9241	206.881	192.298	176.774	116.728	1.81043	4.63723e-09	3.85516e-08
Hmga1	3.35173	2.36503	1.03879	3.13424	11.1134	16.9458	13.4047	4.35554	1.81018	0.000340318	0.00133133
Tlr13	46.9243	47.3007	24.9311	49.1031	130.797	136.303	167.558	170.737	1.80954	1.26439e-16	2.3735e-15
Cit	191.049	253.059	222.302	224.62	985.676	822.238	949.217	615.873	1.80559	8.82899e-08	6.20355e-07
Snai1	8.93796	7.0951	12.4655	11.4922	29.0659	41.2593	45.2407	33.9732	1.80277	1.49356e-08	1.1616e-07
Lypd3	1.11724	0	1.03879	2.08949	3.41952	11.7884	5.02674	5.22665	1.7999	0.00206083	0.00671362
Runx1	49.1588	55.5783	42.5905	51.1926	88.0526	170.194	246.31	219.519	1.79899	2.17499e-11	2.41318e-10
Eomes	2.23449	0	2.07759	3.13424	14.533	5.89418	6.70233	8.71108	1.79844	0.0017226	0.005724
Aox1	4.46898	10.6427	11.4267	8.35797	32.4854	30.2077	36.8628	33.1021	1.79781	1.48276e-07	1.01195e-06
Myadm	268.139	319.28	277.358	306.111	883.946	1400.6	1007.86	855.428	1.79719	1.33033e-25	5.51164e-24
C430002N11Rik	4.46898	5.91259	1.03879	5.22373	19.6622	19.8929	20.107	10.4533	1.79672	0.000197771	0.000812686
Nppb	0	0	0	0	0.85488	1.47355	8.37791	0.871108	1.795	0.00950914	0.0259713
Irg1	0	2.36503	0	0	0.85488	2.94709	12.5669	4.35554	1.79464	0.00957601	0.0261256
Pnma2	0	0	0	0	0	3.68386	4.18895	2.61332	1.79399	0.00962461	0.0262459
Itga11	5.58622	8.27762	5.19397	0	13.6781	19.1561	20.9448	26.1332	1.79122	0.0001562	0.000654903
Ndn	21.2277	15.3727	18.6983	22.9844	56.4221	84.7288	75.4012	68.8175	1.79101	1.46723e-11	1.66248e-10
Aqp9	1.11724	1.18252	0	0	2.56464	3.68386	7.54012	3.48443	1.78879	0.00742102	0.0209608
Hyls1	37.9863	24.8329	25.9698	36.5661	129.942	93.5701	117.291	105.404	1.78799	1.82541e-16	3.35861e-15
Chit1	1.11724	0	0	0	1.70976	8.84127	4.18895	0.871108	1.78782	0.0094823	0.025902
Tro	6.70347	8.27762	6.23276	5.22373	17.0976	30.2077	25.9715	27.8755	1.78727	1.48795e-06	8.82447e-06
Ccdc14	24.5794	37.8406	39.4742	41.7898	141.055	141.46	113.94	111.502	1.7858	7.85045e-21	2.15313e-19
Tyms	160.883	156.092	171.401	151.488	630.046	613.732	556.293	442.523	1.7854	1.16534e-28	5.92507e-27
Micall2	31.2829	29.5629	35.319	40.7451	112.844	125.988	134.047	122.826	1.78519	1.72359e-12	2.14329e-11
Avil	1.11724	3.54755	7.27156	3.13424	12.8232	20.6296	22.6203	8.71108	1.78065	0.000112348	0.000484858
Sphk1	79.3244	59.1259	49.8621	38.6556	163.282	301.34	179.287	184.675	1.78003	9.2031e-10	8.3059e-09
Gbx2	0	0	0	0	2.56464	0.736773	5.86453	1.74222	1.77802	0.0101935	0.0275922
Bmp1	88.2623	104.062	109.073	124.325	248.77	439.853	434.813	370.221	1.77565	6.26415e-21	1.72883e-19
Poc1a	50.276	44.9357	33.2414	54.3268	182.944	158.406	170.072	128.924	1.77543	1.75702e-19	4.333e-18
Esyt1	229.035	253.059	254.505	250.739	717.244	1065.37	885.545	751.766	1.77481	2.22797e-37	2.00154e-35
Trim72	4.46898	2.36503	3.11638	2.08949	17.0976	10.3148	22.6203	10.4533	1.77411	0.00101004	0.00353857
Mutyh	5.58622	10.6427	9.34915	5.22373	25.6464	30.9444	37.7006	20.9066	1.77381	4.82567e-07	3.06863e-06
Lhx5	0	0	0	0	1.70976	3.68386	1.67558	3.48443	1.77274	0.0103467	0.0279296
Rnf39	3.35173	1.18252	4.15518	3.13424	7.69392	8.1045	15.0802	20.0355	1.77175	0.000553078	0.00206414
Piwil2	2.23449	2.36503	1.03879	0	6.83904	2.94709	12.5669	7.83997	1.77166	0.00317866	0.00984865
Kif26b	55.8622	44.9357	39.4742	51.1926	129.087	130.409	234.581	216.906	1.77158	2.28709e-07	1.51909e-06
Sass6	45.807	42.5706	36.3578	27.1634	151.314	116.41	143.262	134.151	1.77128	2.53513e-10	2.43527e-09
Macc1	15.6414	7.0951	5.19397	6.26848	27.3562	30.2077	32.6738	40.071	1.77058	2.63715e-06	1.50129e-05
Grem1	1.11724	2.36503	3.11638	0	15.3878	8.1045	2.51337	20.9066	1.7702	0.00417906	0.0125358
Fndc1	12.2897	14.1902	9.34915	13.5817	30.7757	37.5754	44.4029	68.8175	1.76903	2.88718e-07	1.89127e-06
Hn1	157.532	216.401	223.341	187.01	662.532	801.609	685.313	574.06	1.76786	1.53217e-24	5.87767e-23
Fam72a	3.35173	4.73007	9.34915	1.04475	23.0818	16.209	15.0802	19.1644	1.76595	0.000156519	0.000656032
Klk1b27	4.46898	4.73007	2.07759	3.13424	13.6781	28.7341	12.5669	6.96887	1.76566	0.000743395	0.00268617
Bean1	0	1.18252	0	1.04475	5.98416	5.89418	3.35116	1.74222	1.76531	0.00519841	0.0152581
Cdr2l	62.5657	57.9433	69.5992	67.9085	194.058	261.554	242.122	202.968	1.76518	1.79021e-20	4.74728e-19
Atp13a4	0	0	0	0	3.41952	0.736773	4.18895	0.871108	1.76247	0.0097899	0.0266513
Rasl12	96.0831	56.7608	69.5992	69.998	276.981	306.497	241.284	217.777	1.76238	9.03638e-11	9.22392e-10
Popdc3	7.82071	2.36503	3.11638	0	17.9525	33.1548	6.70233	6.09776	1.76117	0.00127216	0.00434788
Smim3	48.0415	46.1182	50.9009	43.8793	165.847	146.618	167.558	172.479	1.76115	1.0373e-27	4.93641e-26
Ano9	59.214	59.1259	51.9397	55.3715	232.527	173.878	174.26	201.226	1.76089	8.66129e-20	2.19121e-18
Emp2	118.428	156.092	164.129	166.115	418.036	713.196	537.024	435.554	1.7586	1.47996e-17	2.99186e-16
Ccl6	36.8691	40.2056	33.2414	54.3268	76.0843	120.831	222.852	198.613	1.75483	6.83041e-06	3.63243e-05
Mboat1	77.0899	82.7762	66.4828	87.7587	248.77	266.712	289.038	273.528	1.75331	1.58939e-24	6.0707e-23
Tubb2a	230.152	203.393	203.604	212.083	925.835	932.754	614.101	534.86	1.75323	3.95234e-11	4.21775e-10
Nqo1	883.741	846.682	970.233	1029.07	4468.46	3151.18	2217.63	3090.69	1.75202	2.53263e-17	4.99379e-16
Mcm7	183.228	221.131	207.759	182.831	727.503	730.878	753.174	599.322	1.75172	7.55529e-11	7.82551e-10
Tnip3	2.23449	0	0	6.26848	4.2744	6.63095	17.5936	14.8088	1.75006	0.00603944	0.0174218
Efhb	0	0	1.03879	0	2.56464	0.736773	8.37791	3.48443	1.74766	0.0118757	0.0314831
Tnf	2.23449	1.18252	9.34915	12.537	12.8232	17.6825	46.0785	27.8755	1.74601	0.000397664	0.00153117
Pea15a	493.822	616.091	540.173	656.101	1718.31	2141.06	2161.5	1784.9	1.74587	1.04975e-47	1.8484e-45
Gstm6	13.4069	16.5552	18.6983	28.2081	95.7465	64.0992	50.2674	64.462	1.74573	6.66737e-10	6.08601e-09
Trpv6	20.1104	15.3727	17.6595	20.8949	58.9867	47.8902	107.237	79.2708	1.74506	0.00010381	0.00045122
Plekho1	137.421	113.522	129.849	118.056	489.846	466.377	372.817	366.737	1.74437	1.44648e-31	8.87445e-30
Fam25c	11.1724	23.6503	15.5819	12.537	62.4062	54.5212	46.0785	58.3642	1.74379	2.95711e-10	2.81605e-09
Gpr39	22.3449	22.4678	9.34915	16.7159	56.4221	60.4154	84.6169	47.0398	1.74339	2.43565e-09	2.09306e-08
Sh3bgrl3	338.525	351.208	362.539	436.704	1319.08	1592.17	1239.93	925.117	1.74311	1.29047e-25	5.35911e-24
Galnt16	2.23449	5.91259	2.07759	3.13424	5.12928	26.5238	15.0802	11.3244	1.74299	0.000652828	0.00239329
Cnn2	196.635	247.146	254.505	330.14	726.648	1223.78	845.331	725.633	1.74209	2.50621e-20	6.57665e-19
2810408I11Rik	13.4069	4.73007	21.8147	13.5817	69.2453	44.2064	52.7808	40.9421	1.74124	6.1315e-05	0.00027819
Rcn3	119.545	133.624	132.966	151.488	316.306	481.849	518.592	534.86	1.74119	5.02118e-16	8.80607e-15
Tube1	17.8759	13.0077	11.4267	14.6264	53.0026	51.5741	52.7808	46.1687	1.74015	1.33344e-07	9.14653e-07
Psat1	748.554	668.122	748.97	588.192	2730.49	2983.19	2102.02	1589.77	1.7397	8.90845e-21	2.43194e-19
Lhfpl2	115.076	125.347	141.276	110.743	360.759	481.849	480.054	351.057	1.73902	1.81528e-23	6.27967e-22
Phf19	30.1656	22.4678	30.125	28.2081	94.8917	93.5701	103.886	88.853	1.73829	5.17732e-16	9.05285e-15
Tmem194	81.5589	117.069	114.267	127.459	447.102	348.493	402.977	347.572	1.73729	5.40171e-10	4.98759e-09
Serpinb6a	317.298	297.994	354.229	328.05	1186.57	1553.12	984.404	728.246	1.73666	1.71142e-16	3.16208e-15
C5ar2	3.35173	5.91259	3.11638	2.08949	11.9683	6.63095	25.9715	13.9377	1.73602	0.000918131	0.0032515
Des	98.3175	130.077	138.16	137.906	335.113	598.259	442.353	344.088	1.73233	4.789e-18	1.01719e-16
Pilra	14.5242	8.27762	8.31035	28.2081	39.3245	45.6799	83.7791	55.7509	1.72788	6.43783e-05	0.000291033
G2e3	240.208	243.599	206.72	217.307	808.716	761.823	820.197	655.073	1.72635	4.64615e-29	2.45674e-27
Cd24a	1113.89	1000.41	991.009	982.061	2736.47	3705.23	3921.7	3271.01	1.72627	3.34186e-51	7.26463e-49
Cav3	1.11724	0	1.03879	0	2.56464	5.15741	5.02674	2.61332	1.72611	0.0106386	0.0286122
Il1rl2	6.70347	11.8252	16.6207	9.40272	25.6464	42.7328	49.4296	41.8132	1.72189	3.7548e-07	2.42622e-06
Slc16a3	12.2897	16.5552	15.5819	10.4475	26.5013	53.0476	61.1587	53.1376	1.72139	1.24489e-07	8.57257e-07
Faxc	2.23449	4.73007	2.07759	7.31322	11.1134	23.5767	13.4047	15.6799	1.72119	0.000138517	0.000586583
Topbp1	405.56	373.675	350.074	369.84	1302.84	1323.24	1257.52	1101.95	1.71971	3.1131e-42	3.49143e-40
Rtn4rl2	4.46898	2.36503	5.19397	8.35797	17.0976	14.7355	29.3227	16.5511	1.71953	3.15677e-05	0.000151168
Ankrd55	2.23449	2.36503	0	3.13424	5.98416	8.84127	7.54012	9.58219	1.71867	0.00325633	0.0100751
Tcfl5	0	0	0	0	2.56464	2.94709	2.51337	0.871108	1.71835	0.0117571	0.0312198
Apobr	10.0552	14.1902	11.4267	14.6264	31.6306	28.7341	61.1587	60.9776	1.71776	3.16205e-06	1.77713e-05
Pfkfb1	14.5242	11.8252	11.4267	9.40272	43.5989	41.2593	44.4029	37.4576	1.71764	1.68209e-07	1.13654e-06
Pmf1	96.0831	85.1412	106.996	105.519	371.873	313.128	303.28	324.923	1.71747	1.21695e-36	1.04527e-34
F2rl1	282.663	267.249	277.358	273.723	747.165	1038.85	1084.94	785.74	1.71564	2.83617e-37	2.53499e-35
4933433G15Rik	0	0	2.07759	0	3.41952	4.42064	6.70233	2.61332	1.71535	0.00796408	0.0222448
Lrg1	78.2071	52.0308	56.0949	59.5505	178.67	187.14	205.259	252.621	1.71476	3.25552e-23	1.10237e-21
Stag3	0	1.18252	1.03879	2.08949	5.98416	2.94709	10.8913	6.09776	1.71264	0.00741199	0.020942
Hs3st1	13.4069	17.7378	20.7759	19.8502	50.4379	69.2566	82.1035	46.1687	1.71167	3.486e-09	2.93551e-08
Fut1	2.23449	2.36503	0	1.04475	5.12928	5.89418	6.70233	6.96887	1.71025	0.00573317	0.0166336
Klhl33	0	0	0	0	0.85488	1.47355	2.51337	2.61332	1.71007	0.0105839	0.0284874
Serpinb6b	137.421	122.982	129.849	112.833	373.583	573.946	455.758	312.728	1.70913	4.28157e-11	4.54979e-10
Prrg4	172.056	130.077	165.168	138.951	404.358	634.361	583.102	449.492	1.70901	3.63153e-11	3.90616e-10
Mcm6	463.657	435.166	417.595	411.63	1484.07	1563.43	1559.97	1261.36	1.70893	2.03012e-12	2.50324e-11
Mrc1	72.6209	65.0384	67.5216	49.1031	215.43	128.198	245.473	281.368	1.70528	7.96544e-10	7.23339e-09
Kynu	40.2208	61.4909	73.7544	64.7743	277.836	202.612	148.289	211.679	1.70368	2.34497e-07	1.55519e-06
Rfc4	55.8622	49.6657	38.4354	45.9688	166.702	166.511	156.667	141.991	1.70323	2.35904e-18	5.10295e-17
Cdkn2b	7.82071	4.73007	5.19397	4.17898	13.6781	22.1032	26.8093	18.2933	1.70322	1.30118e-05	6.62749e-05
Nupr1	61.4485	50.8482	56.0949	50.1478	180.38	207.77	164.207	196.87	1.70241	1.24654e-09	1.10574e-08
Igsf10	17.8759	31.928	20.7759	26.1187	23.0818	61.1521	138.235	148.959	1.70189	0.000284304	0.00113335
Slitrk4	7.82071	14.1902	11.4267	11.4922	52.1477	32.418	43.5651	33.1021	1.70123	1.4477e-05	7.30821e-05
Nfatc4	18.9932	13.0077	18.6983	17.7607	35.0501	54.5212	74.5634	73.1731	1.70065	4.37707e-08	3.20197e-07
2310069B03Rik	0	0	0	0	1.70976	3.68386	1.67558	0.871108	1.70032	0.0125735	0.033051
Pold1	69.2692	98.1489	84.1423	89.8482	268.432	267.448	334.278	291.821	1.69949	2.58381e-10	2.47798e-09
Spred3	24.5794	24.8329	27.0086	36.5661	91.4721	106.095	98.0215	81.8842	1.69923	4.14454e-17	8.06377e-16
Cldn1	272.608	303.907	346.957	290.439	850.605	1186.94	1136.88	856.299	1.69858	1.3536e-18	2.9984e-17
Saa3	0	0	0	0	2.56464	0	3.35116	4.35554	1.69708	0.0139697	0.0361468
Creb5	6.70347	13.0077	3.11638	4.17898	23.9366	22.8399	30.1605	18.2933	1.69457	1.18901e-05	6.11095e-05
Aim1l	26.8139	20.1028	18.6983	17.7607	105.15	52.3109	51.1052	81.0131	1.69386	6.73754e-08	4.81081e-07
Usp43	60.3312	43.7531	54.0173	54.3268	207.736	187.14	182.638	127.182	1.69363	5.95309e-18	1.25686e-16
Ccdc34	110.607	105.244	97.6466	126.414	363.324	312.392	370.303	405.065	1.69326	6.00346e-21	1.65948e-19
Lilrb4a	17.8759	37.8406	36.3578	25.0739	70.1001	80.3082	138.235	118.471	1.69301	5.11394e-07	3.2414e-06
Cyr61	173.173	247.146	286.707	335.364	778.796	1011.59	883.031	843.233	1.69219	1.80855e-11	2.02061e-10
Wfdc2	688.223	670.487	695.992	675.951	2244.06	2451.98	2219.31	2006.16	1.69204	1.02188e-36	8.82026e-35
Arg1	5.58622	2.36503	6.23276	5.22373	5.98416	13.2619	25.1337	32.231	1.691	0.000613549	0.00226819
Eno2	5.58622	9.46014	18.6983	7.31322	31.6306	41.2593	39.3762	33.1021	1.68904	3.36682e-07	2.18595e-06
Cryab	690.457	443.444	424.867	517.149	1238.72	2295.05	1812.98	1536.63	1.68861	7.27133e-16	1.26141e-14
S100a10	776.485	721.336	687.682	769.978	2484.28	2676.69	2313.98	2173.41	1.68617	1.58115e-28	7.88695e-27
Slco2a1	394.387	295.629	393.703	365.661	1000.21	1321.77	1290.2	1098.47	1.68562	9.65806e-42	1.07632e-39
Cited1	0	0	0	0	1.70976	1.47355	4.18895	1.74222	1.68324	0.0134058	0.034914
Kbtbd13	4.46898	2.36503	1.03879	5.22373	23.9366	13.2619	7.54012	7.83997	1.68179	0.000878929	0.00313093
Slc2a10	5.58622	7.0951	9.34915	12.537	20.5171	38.3122	25.9715	35.7154	1.6816	4.13987e-06	2.28224e-05
Rpa2	84.9106	73.3161	113.229	122.235	355.63	333.758	331.765	269.172	1.68117	2.12416e-22	6.75749e-21
Pmch	0	0	0	0	2.56464	1.47355	1.67558	1.74222	1.67903	0.0138203	0.0358338
Slc9a5	14.5242	11.8252	12.4655	25.0739	41.8891	53.7844	66.1855	54.0087	1.67833	8.57533e-10	7.75922e-09
Calcr	8.93796	9.46014	8.31035	15.6712	45.3086	36.1019	35.1872	28.7466	1.67811	3.92516e-08	2.89181e-07
Pla2g4c	4.46898	2.36503	2.07759	0	8.5488	6.63095	11.7291	10.4533	1.67802	0.00388744	0.0117713
Crisp1	1.11724	0	0	0	4.2744	5.89418	2.51337	0.871108	1.67717	0.00962382	0.0262459
1700091H14Rik	0	0	0	0	0.85488	0.736773	4.18895	2.61332	1.67673	0.0136188	0.0354053
Col11a1	0	0	2.07759	2.08949	5.12928	12.5251	5.86453	1.74222	1.67606	0.00882553	0.0243327
Garnl3	5.58622	11.8252	7.27156	9.40272	23.9366	38.3122	33.5116	22.6488	1.67573	4.94209e-07	3.13926e-06
Mip	0	0	0	0	4.2744	0.736773	2.51337	0.871108	1.67571	0.0136813	0.0355415
Mgp	460.305	473.007	398.897	436.704	744.6	1255.46	1956.24	1971.32	1.67551	8.17999e-10	7.41675e-09
Gli3	18.9932	24.8329	19.7371	20.8949	58.1318	69.9934	86.2924	63.5909	1.67083	1.8377e-13	2.53194e-12
Ecscr	55.8622	50.8482	42.5905	44.9241	141.055	182.72	155.829	147.217	1.66981	5.37652e-22	1.64643e-20
Ddx11	42.4553	43.7531	41.5518	43.8793	141.055	139.25	145.776	130.666	1.66849	6.23324e-19	1.44035e-17
Gcnt4	58.0967	60.3084	47.7845	41.7898	190.638	209.243	165.045	123.697	1.66847	7.68231e-11	7.94305e-10
Rbl1	185.463	203.393	192.177	165.07	676.21	629.941	622.478	540.958	1.66734	9.18665e-11	9.36103e-10
Snora65	1.11724	1.18252	2.07759	7.31322	9.40368	12.5251	15.918	9.58219	1.66727	0.000727649	0.00263251
Cercam	6.70347	5.91259	16.6207	11.4922	24.7915	42.7328	34.3494	38.3288	1.66464	3.75736e-07	2.42698e-06
Moxd1	0	0	1.03879	0	4.2744	1.47355	4.18895	1.74222	1.66261	0.0148803	0.0380886
Efs	13.4069	8.27762	0	6.26848	15.3878	30.2077	39.3762	22.6488	1.6623	0.00164461	0.00548453
Sulf1	67.0347	83.9587	73.7544	69.998	151.314	215.874	306.631	283.981	1.66088	7.50233e-15	1.1901e-13
Apod	2.23449	5.91259	1.03879	0	11.1134	16.209	5.86453	6.09776	1.66026	0.00161913	0.00540879
Ivl	0	0	0	2.08949	1.70976	3.68386	5.86453	3.48443	1.65958	0.0146114	0.0375259
Eppk1	26.8139	16.5552	10.3879	8.35797	40.1794	57.4683	70.3744	41.8132	1.65948	3.11558e-07	2.03182e-06
Rasl10a	4.46898	0	4.15518	1.04475	8.5488	8.84127	14.2424	8.71108	1.65596	0.000888306	0.00315986
Pknox2	27.9311	28.3804	25.9698	27.1634	62.4062	99.4643	106.399	92.3375	1.6558	6.18596e-10	5.68192e-09
Gstm3	0	0	0	0	5.12928	0	3.35116	1.74222	1.65513	0.0168913	0.0423617
Mdfi	4.46898	14.1902	5.19397	11.4922	19.6622	30.9444	44.4029	27.0044	1.65513	3.47376e-05	0.000164912
Abcb1b	98.3175	115.887	100.763	129.549	424.875	353.651	298.253	344.088	1.65343	1.39818e-27	6.54765e-26
Sytl5	24.5794	36.658	31.1638	24.0292	79.5038	118.62	92.9948	83.6264	1.65218	1.65277e-14	2.54166e-13
Relb	52.5105	46.1182	54.0173	58.5058	129.087	153.249	213.637	184.675	1.65046	4.62817e-17	8.95525e-16
Snhg5	16.7587	21.2853	28.0474	22.9844	71.8099	84.7288	78.7523	59.2354	1.6504	8.16485e-11	8.4074e-10
Ces1a	0	0	1.03879	0	5.12928	1.47355	0.837791	4.35554	1.65039	0.0175461	0.043724
Vwa7	4.46898	1.18252	5.19397	2.08949	12.8232	11.7884	12.5669	11.3244	1.64909	0.000481187	0.0018178
Gm8773	0	0	0	0	0.85488	2.94709	2.51337	0.871108	1.64861	0.0130371	0.0340843
Rab31	243.559	296.812	265.931	290.439	827.524	1116.21	852.871	693.402	1.64741	2.32086e-24	8.73201e-23
Slc16a1	799.947	830.127	808.182	695.801	3086.12	3700.07	2048.4	1373.74	1.64655	3.93758e-11	4.2071e-10
Rhou	51.3933	37.8406	31.1638	47.0136	110.28	155.459	145.776	127.182	1.64585	3.14437e-15	5.23308e-14
Siglec1	6.70347	14.1902	13.5043	13.5817	36.7598	27.2606	55.2942	40.9421	1.64574	1.24404e-06	7.47217e-06
Fxyd5	111.724	111.157	89.3363	98.2061	257.319	377.228	346.008	318.826	1.6448	1.98631e-26	8.78768e-25
Gm4349	0	0	0	0	0	3.68386	3.35116	1.74222	1.6446	0.0125743	0.033051
Osmr	140.773	210.488	189.06	143.13	323.145	481.112	728.878	670.753	1.64327	4.46038e-13	5.87422e-12
Srxn1	1102.72	1084.37	1183.19	1052.06	4481.28	5301.82	2850.16	1996.58	1.64181	2.46432e-08	1.86391e-07
Csrp1	521.753	528.585	557.832	605.953	1336.18	2432.82	1727.52	1504.4	1.63677	5.42757e-23	1.80659e-21
Ctsk	25.6966	28.3804	24.9311	24.0292	61.5514	103.148	92.9948	73.1731	1.63564	4.68957e-12	5.57555e-11
Eldr	3.35173	2.36503	1.03879	3.13424	5.98416	7.36773	12.5669	12.1955	1.63553	0.00326608	0.0100993
Adh4	0	0	0	0	0.85488	1.47355	2.51337	2.61332	1.63482	0.0180544	0.0448444
Dok5	0	0	0	0	1.70976	1.47355	3.35116	0.871108	1.63272	0.0161801	0.0408224
P2ry13	1.11724	7.0951	2.07759	4.17898	6.83904	11.0516	23.4581	13.9377	1.63081	0.00257151	0.00816578
Katnal2	2.23449	1.18252	1.03879	3.13424	4.2744	2.94709	14.2424	12.1955	1.63054	0.00746455	0.0210512
Rcn1	182.111	203.393	175.556	174.473	496.685	621.099	637.559	551.411	1.6299	4.26526e-26	1.84075e-24
Kcng3	0	0	1.03879	1.04475	3.41952	5.89418	2.51337	2.61332	1.62788	0.0130749	0.0341679
Ptrf	301.656	311.002	317.871	334.319	836.073	1245.15	964.297	898.984	1.62709	1.798e-37	1.62355e-35
Ywhah	272.608	241.234	266.97	243.426	783.07	848.025	806.792	739.571	1.62476	3.47895e-59	1.20112e-56
Rfc5	144.125	133.624	163.091	144.175	505.234	472.271	448.218	403.323	1.62452	3.55025e-28	1.7413e-26
Pcyt1b	1.11724	0	2.07759	0	5.12928	5.15741	1.67558	6.09776	1.62356	0.0151097	0.0385414
Fcgr1	17.8759	18.9203	10.3879	14.6264	29.9208	28.7341	92.9948	59.2354	1.62261	0.000147802	0.000622159
Fbln1	44.6898	42.5706	40.513	30.2976	69.2453	64.836	169.234	229.101	1.62217	1.12487e-05	5.7999e-05
Rfc3	48.0415	47.3007	54.0173	49.1031	137.636	179.773	167.558	137.635	1.62069	1.59418e-19	3.93694e-18
Rasa3	109.49	133.624	105.957	133.728	329.984	361.755	400.464	417.261	1.62048	1.95774e-21	5.68843e-20
Pdgfrb	624.54	786.374	848.695	852.513	1848.25	3047.29	2629.82	2401.65	1.62045	3.31671e-11	3.58727e-10
Has1	3.35173	3.54755	4.15518	4.17898	10.2586	10.3148	20.107	15.6799	1.61915	0.000786216	0.00283044
Relt	5.58622	8.27762	5.19397	9.40272	24.7915	25.0503	28.4849	18.2933	1.61518	4.02231e-06	2.223e-05
Klf6	719.506	759.176	699.108	784.604	2279.11	2871.94	2201.71	2041.01	1.61358	1.78389e-11	1.99433e-10
Mefv	1.11724	1.18252	1.03879	8.35797	6.83904	5.15741	18.4314	17.4222	1.61281	0.00880139	0.0242755
Gpsm2	103.904	122.982	141.276	145.22	434.279	419.224	388.735	348.443	1.61211	8.80405e-30	4.81434e-28
B4galnt1	94.9658	113.522	114.267	115.967	276.981	296.919	428.111	373.705	1.61141	4.39221e-15	7.24817e-14
Rprm	3.35173	2.36503	2.07759	3.13424	7.69392	4.42064	19.2692	13.0666	1.61125	0.00414633	0.0124524
Maoa	186.58	177.378	208.798	228.799	811.281	743.404	529.484	423.359	1.61123	1.45361e-16	2.71422e-15
Ctsc	306.125	299.177	239.961	293.574	694.162	787.61	1044.72	1029.65	1.60929	4.49586e-16	7.95609e-15
Lum	10.0552	2.36503	7.27156	8.35797	18.8074	12.5251	30.9983	36.5865	1.60664	0.000449049	0.00170922
Nup62cl	0	0	2.07759	1.04475	2.56464	7.36773	4.18895	5.22665	1.60323	0.0047929	0.0141838
Ndc1	147.476	140.72	159.974	166.115	498.395	456.062	495.134	432.941	1.60205	4.99314e-43	5.98089e-41
Dnmt1	477.064	522.673	473.69	498.344	1634.53	1587.74	1570.86	1293.6	1.602	3.29213e-21	9.31958e-20
Mcam	210.042	204.575	232.69	231.934	674.5	939.385	567.184	540.958	1.60175	1.08924e-18	2.44947e-17
Atf5	78.2071	81.5937	91.4139	75.2217	307.757	354.388	201.07	181.19	1.60107	3.05448e-08	2.28185e-07
Dnm3os	62.5657	70.951	65.444	45.9688	114.554	176.089	260.553	232.586	1.60088	7.52562e-08	5.32387e-07
Prim2	73.7382	73.3161	83.1035	61.64	243.641	243.872	232.068	177.706	1.60012	3.65132e-24	1.34503e-22
Prss35	0	0	1.03879	0	0	2.21032	5.86453	4.35554	1.59903	0.0202708	0.0495458
Nfe2	1.11724	2.36503	2.07759	4.17898	6.83904	6.63095	11.7291	13.0666	1.59876	0.00271083	0.00855416
Chek2	107.256	121.799	129.849	113.877	449.667	363.229	353.548	327.537	1.59795	2.03919e-09	1.77139e-08
Csf2rb	16.7587	18.9203	12.4655	17.7607	27.3562	30.2077	103.048	60.9776	1.59601	5.96747e-05	0.000271232
Hist2h2ac	96.0831	108.792	102.841	100.296	350.501	344.81	349.359	236.07	1.59535	3.24321e-10	3.08018e-09
Mdc1	284.897	305.089	280.474	341.632	960.03	855.393	1043.89	839.748	1.59481	1.94037e-33	1.31915e-31
Shc2	2.23449	10.6427	1.03879	3.13424	9.40368	19.1561	20.107	16.5511	1.59424	0.00252131	0.00802227
Gfpt2	12.2897	16.5552	7.27156	14.6264	29.0659	48.627	36.8628	46.1687	1.59384	1.04681e-07	7.27107e-07
Fam129a	225.683	255.424	249.311	197.457	724.083	755.192	709.609	635.038	1.59143	8.175e-33	5.35113e-31
Catip	0	1.18252	1.03879	1.04475	1.70976	5.15741	5.86453	5.22665	1.5902	0.0136696	0.0355164
Glt8d2	1.11724	9.46014	4.15518	1.04475	12.8232	16.209	15.918	10.4533	1.58713	0.000490088	0.00184944
1810011H11Rik	6.70347	7.0951	3.11638	7.31322	14.533	16.9458	25.9715	28.7466	1.58616	0.00138519	0.00470222
Radil	1.11724	0	1.03879	2.08949	5.12928	6.63095	5.02674	3.48443	1.58615	0.00827706	0.0230168
Scn2a1	4.46898	0	1.03879	1.04475	9.40368	3.68386	6.70233	9.58219	1.58592	0.0109591	0.0294024
Thbs1	965.3	1042.98	915.177	976.838	2358.61	3436.31	2980.86	3125.54	1.58412	5.77574e-20	1.48466e-18
Ucp2	890.444	616.091	561.987	615.355	2178.23	2586.07	1919.38	1542.73	1.58389	2.49875e-16	4.52189e-15
Adamts1	717.271	922.363	862.199	915.198	1993.58	3037.71	2809.95	2620.29	1.58255	2.7451e-16	4.95242e-15
Col16a1	136.304	135.989	123.616	130.593	321.435	392.7	417.22	461.687	1.58122	6.49806e-28	3.12617e-26
Sacs	16.7587	10.6427	10.3879	18.8054	39.3245	50.8373	43.5651	46.1687	1.57993	9.47587e-08	6.6316e-07
Lrrn4cl	4.46898	1.18252	0	2.08949	8.5488	5.89418	5.86453	13.0666	1.57788	0.0079728	0.0222551
Adam19	75.9727	78.0461	90.3751	62.6848	185.509	279.237	259.715	225.617	1.57787	5.83193e-11	6.10515e-10
Gsg2	72.6209	66.221	103.879	62.6848	241.931	226.189	216.15	244.781	1.57737	9.29951e-20	2.34593e-18
S1pr2	24.5794	52.0308	61.2888	68.9532	119.683	202.612	160.856	160.284	1.57712	1.00551e-09	9.02131e-09
Nrg1	71.5037	96.9664	98.6854	79.4007	344.517	258.607	205.259	249.137	1.57452	4.56944e-15	7.51951e-14
2200002D01Rik	71.5037	57.9433	65.444	51.1926	166.702	176.089	206.097	202.097	1.57298	8.69275e-15	1.37029e-13
Piezo2	106.138	89.8713	75.832	83.5797	248.77	296.919	302.442	233.457	1.57179	2.59405e-14	3.92406e-13
Cyp4a12b	245.794	173.83	137.121	156.712	769.392	644.676	339.305	460.816	1.57087	4.82301e-09	4.00205e-08
C530008M17Rik	7.82071	8.27762	7.27156	7.31322	35.905	37.5754	20.9448	9.58219	1.56875	0.00041627	0.00159723
Htr3a	5.58622	7.0951	14.5431	10.4475	30.7757	16.9458	34.3494	42.6843	1.56844	6.50775e-05	0.000293892
Sertad4	18.9932	13.0077	4.15518	10.4475	24.7915	33.1548	40.214	58.3642	1.56753	0.000426057	0.00163194
Tshz3	21.2277	30.7454	14.5431	28.2081	62.4062	93.5701	66.1855	67.0753	1.56632	9.05428e-11	9.23683e-10
Foxf1	1.11724	1.18252	2.07759	0	1.70976	8.1045	5.86453	6.96887	1.56386	0.00978456	0.0266409
Kirrel2	0	1.18252	2.07759	0	5.12928	7.36773	3.35116	1.74222	1.56275	0.0173566	0.043325
Srpx2	41.3381	52.0308	58.1725	57.461	109.425	228.399	154.991	165.511	1.56269	9.60274e-07	5.84867e-06
Ahnak	3680.2	3918.86	3634.74	3360.95	8883.06	12604.7	12660.7	9427.13	1.5609	4.95136e-27	2.2704e-25
Plec	2456.82	2463.18	2182.51	2143.82	6432.97	7290.36	7484.82	6217.97	1.5608	2.39492e-55	6.80158e-53
Rab7b	40.2208	33.1105	18.6983	24.0292	62.4062	86.2024	115.615	106.275	1.56053	2.0568e-05	0.000101172
Gpbar1	1.11724	3.54755	2.07759	2.08949	7.69392	4.42064	9.2157	12.1955	1.55995	0.00423471	0.0126875
Rasd1	34.6346	31.928	23.8923	16.7159	73.5197	96.5172	89.6436	66.2042	1.55938	5.54498e-11	5.8186e-10
Mab21l3	33.5173	36.658	40.513	39.7004	112.844	89.8863	131.533	115.857	1.55417	1.6683e-13	2.31668e-12
Ptpn7	13.4069	16.5552	14.5431	13.5817	29.9208	32.418	54.4564	63.5909	1.55331	5.31464e-06	2.87232e-05
Armcx4	56.9795	79.2287	81.0259	57.461	179.525	170.194	266.417	246.524	1.55296	2.40294e-06	1.37463e-05
Rdh11	183.228	224.678	226.457	227.755	597.561	645.413	684.475	648.976	1.55181	1.08694e-17	2.22803e-16
Hcar2	0	1.18252	0	2.08949	3.41952	5.15741	6.70233	1.74222	1.55152	0.0188168	0.0464628
Fgr	22.3449	11.8252	13.5043	29.2529	34.1952	38.3122	87.968	84.4975	1.55058	2.23403e-05	0.00010939
Prr7	2.23449	1.18252	1.03879	1.04475	5.12928	5.89418	5.86453	6.96887	1.5488	0.00588955	0.0170368
Mir7688	0	0	0	3.13424	3.41952	3.68386	5.86453	4.35554	1.54398	0.0196013	0.0481165
Gins3	23.4621	26.0154	32.2026	20.8949	67.5355	76.6243	87.1302	80.1419	1.54314	2.17931e-08	1.65616e-07
Tgfb1i1	71.5037	63.8559	82.0647	69.998	164.137	256.397	232.068	199.484	1.54272	6.38796e-19	1.47417e-17
Ctcfl	0	3.54755	0	1.04475	3.41952	8.1045	5.02674	7.83997	1.54255	0.0187121	0.0462692
Sepn1	86.0279	81.5937	82.0647	86.7139	174.395	268.185	285.687	269.172	1.54223	4.81077e-18	1.02058e-16
Twist2	0	1.18252	1.03879	3.13424	3.41952	11.0516	3.35116	6.96887	1.54213	0.0105612	0.0284388
Sept5	11.1724	11.8252	9.34915	8.35797	16.2427	42.7328	34.3494	33.1021	1.54182	9.97379e-06	5.18201e-05
Arhgap40	0	0	0	0	0.85488	2.94709	1.67558	0.871108	1.54155	0.0187873	0.0464094
Mall	6.70347	5.91259	7.27156	7.31322	17.9525	26.5238	28.4849	13.9377	1.54013	0.000101728	0.000442496
2010003K11Rik	55.8622	41.3881	43.6293	36.5661	182.944	173.878	111.426	93.2086	1.54002	2.4473e-05	0.000119269
S100a11	210.042	176.195	183.867	180.741	618.933	579.103	533.673	481.723	1.54	8.01108e-24	2.85545e-22
Adgre4	8.93796	9.46014	5.19397	6.26848	31.6306	19.1561	27.6471	15.6799	1.53895	0.000286128	0.00113959
Elf4	87.1451	82.7762	75.832	83.5797	224.833	256.397	293.227	207.324	1.53834	3.13177e-13	4.19028e-12
Pgf	1.11724	0	2.07759	6.26848	8.5488	12.5251	8.37791	6.96887	1.53654	0.00541071	0.0157865
Olfml2b	15.6414	30.7454	31.1638	21.9397	61.5514	101.675	72.8878	78.3997	1.53573	3.99062e-05	0.000186781
Acsl4	1164.17	1131.67	1086.58	1083.4	3929.88	3859.21	2801.57	2513.15	1.5355	1.79628e-25	7.35557e-24
Egr1	31.2829	43.7531	121.539	64.7743	162.427	226.926	272.282	229.101	1.53547	0.000611206	0.00226
Tipin	105.021	78.0461	94.5302	95.0719	279.546	301.34	278.984	235.199	1.53453	1.38176e-23	4.83699e-22
Cd200r1	1.11724	0	1.03879	5.22373	7.69392	6.63095	7.54012	6.09776	1.53335	0.0128601	0.0336864
Cst6	2.23449	1.18252	0	0	3.41952	3.68386	6.70233	2.61332	1.53106	0.0182781	0.0453296
Myl9	320.649	352.39	360.461	412.675	885.656	1739.52	924.083	756.993	1.52901	4.69804e-11	4.96537e-10
Fst	24.5794	7.0951	7.27156	6.26848	5.12928	36.1019	46.0785	88.853	1.5275	0.00844124	0.0234121
Hist1h4d	220.097	253.059	250.349	289.395	756.569	973.277	764.065	510.469	1.52688	1.06306e-11	1.21944e-10
Wbscr17	4.46898	5.91259	7.27156	5.22373	11.9683	19.1561	24.2959	23.5199	1.52604	0.000858712	0.00306325
Arl11	1.11724	1.18252	2.07759	3.13424	3.41952	8.84127	10.0535	6.09776	1.52554	0.00915268	0.0250833
Col4a2	2983.04	3279.12	3208.83	2926.33	7818.73	10720	8904.04	8579.54	1.52497	7.59701e-31	4.42941e-29
Vat1	554.153	552.236	577.569	586.103	1885.86	2276.63	1495.46	1128.96	1.52415	2.40729e-09	2.07222e-08
Ppapdc1b	86.0279	59.1259	90.3751	75.2217	217.139	280.71	204.421	208.195	1.52134	3.28536e-17	6.42049e-16
Junb	199.987	242.416	253.466	198.502	547.978	675.62	811.819	600.194	1.52082	9.78386e-13	1.24566e-11
Rgs18	3.35173	1.18252	0	2.08949	4.2744	2.21032	9.2157	11.3244	1.52062	0.014364	0.0369768
Map6	5.58622	8.27762	8.31035	5.22373	15.3878	27.9974	22.6203	20.0355	1.51952	6.22765e-05	0.000282038
Nkd1	37.9863	36.658	44.6681	45.9688	67.5355	140.724	144.938	136.764	1.51799	1.13055e-10	1.13623e-09
Socs2	59.214	74.4986	71.6768	69.998	155.588	193.771	211.123	240.426	1.51539	2.64424e-19	6.37806e-18
Krt8	725.092	694.138	708.457	694.756	1652.48	2426.93	2401.95	1966.96	1.51478	6.40198e-08	4.58795e-07
Gpr161	3.35173	5.91259	6.23276	7.31322	16.2427	24.3135	20.107	12.1955	1.51448	8.70565e-05	0.000384376
Spock2	7.82071	5.91259	8.31035	7.31322	18.8074	25.787	24.2959	21.7777	1.51433	1.31989e-05	6.71887e-05
Cebpd	101.669	66.221	48.8233	61.64	163.282	181.246	206.097	263.946	1.51399	9.0223e-14	1.29053e-12
Tbc1d31	100.552	61.4909	79.9871	86.7139	247.915	207.033	261.391	245.652	1.51197	1.15132e-12	1.45426e-11
Plekhg4	0	1.18252	2.07759	2.08949	5.12928	5.89418	4.18895	7.83997	1.51113	0.0147819	0.0378796
Ccdc109b	12.2897	11.8252	10.3879	15.6712	29.0659	38.3122	50.2674	33.9732	1.50998	1.09636e-06	6.62939e-06
Arhgef37	30.1656	21.2853	25.9698	18.8054	70.1001	88.4127	69.5366	54.0087	1.50958	1.19322e-10	1.19377e-09
Adgrg2	15.6414	17.7378	19.7371	13.5817	43.5989	62.6257	46.0785	51.3954	1.50859	2.14227e-06	1.23194e-05
Fam109b	6.70347	14.1902	5.19397	2.08949	17.0976	22.1032	20.9448	30.4888	1.50723	0.00110207	0.00383504
3110039I08Rik	14.5242	34.293	19.7371	25.0739	53.0026	69.2566	79.5901	73.1731	1.50668	3.18975e-09	2.69765e-08
Itga2	14.5242	16.5552	19.7371	8.35797	35.905	39.7857	72.05	31.3599	1.50668	3.72962e-06	2.07361e-05
Dzip1	129.6	130.077	127.772	131.638	388.97	307.971	401.302	406.807	1.50563	2.5969e-15	4.34659e-14
Edaradd	15.6414	28.3804	37.3966	28.2081	78.6489	81.7818	106.399	57.4931	1.50471	1.49397e-07	1.01881e-06
Fsbp	1.11724	0	2.07759	3.13424	5.98416	7.36773	5.02674	6.96887	1.504	0.0116674	0.0310192
Cald1	703.864	889.253	808.182	826.394	1898.69	3280.11	2212.61	1911.21	1.50363	2.92201e-18	6.28982e-17
Tnnt1	1.11724	3.54755	4.15518	1.04475	11.9683	11.7884	5.02674	6.96887	1.50356	0.0053472	0.0156323
Pgm5	144.125	112.339	103.879	114.922	518.912	527.529	206.934	200.355	1.50343	1.56199e-05	7.82906e-05
Dcdc2a	173.173	126.529	125.694	136.862	340.242	237.978	519.43	565.349	1.50302	3.19741e-08	2.38256e-07
Mrc2	289.366	394.961	394.742	404.317	663.387	1088.21	1376.49	1265.72	1.50275	5.20071e-08	3.76848e-07
Xkr4	0	2.36503	2.07759	0	4.2744	5.89418	5.02674	5.22665	1.5016	0.0101323	0.0274519
Bag2	191.049	184.473	229.573	194.323	640.305	639.519	560.482	446.007	1.49869	1.54864e-25	6.37114e-24
Itpr3	199.987	189.203	206.72	225.665	528.316	632.888	670.233	514.825	1.49787	6.10721e-27	2.77154e-25
Cep192	302.773	283.804	318.91	279.992	916.431	875.286	898.112	711.695	1.49652	1.53601e-17	3.09807e-16
Dusp8	49.1588	42.5706	45.7069	35.5214	113.699	148.828	139.911	116.728	1.49578	2.77584e-06	1.57363e-05
Trpv2	35.7518	28.3804	31.1638	35.5214	101.731	130.409	81.2657	68.8175	1.49511	5.44377e-09	4.48754e-08
Zfp52	75.9727	78.0461	86.2199	66.8638	180.38	261.554	247.148	194.257	1.49381	4.67775e-14	6.88245e-13
Col18a1	2564.08	2795.47	2657.23	2499.03	7258.78	7949.04	7427.85	7006.32	1.49137	1.44837e-96	1.27514e-93
Nlgn3	3.35173	4.73007	4.15518	7.31322	12.8232	15.4722	20.107	13.9377	1.49077	0.000625333	0.00230787
Dusp10	12.2897	18.9203	18.6983	26.1187	47.8733	67.7831	52.7808	54.0087	1.49057	1.0081e-09	9.03803e-09
Palb2	22.3449	27.1979	22.8535	29.2529	66.6806	72.2037	82.9413	77.5286	1.48965	2.4025e-07	1.58975e-06
Casp12	25.6966	26.0154	20.7759	20.8949	50.4379	67.0463	82.1035	77.5286	1.48851	3.62537e-06	2.02011e-05
Ephx1	445.781	490.745	443.565	483.717	1875.61	1271.67	1164.53	1103.69	1.48805	2.23829e-09	1.93385e-08
Inf2	93.8486	73.3161	90.3751	95.0719	182.944	260.081	317.523	245.652	1.4863	2.1168e-17	4.2116e-16
Mis18a	35.7518	52.0308	39.4742	36.5661	122.248	143.671	108.913	97.5641	1.48566	8.06964e-10	7.32047e-09
Guca2a	16.7587	17.7378	7.27156	16.7159	50.4379	62.6257	40.214	21.7777	1.48565	4.86429e-05	0.000224392
Klf8	4.46898	5.91259	8.31035	10.4475	17.9525	21.3664	24.2959	25.2621	1.48534	3.34449e-05	0.000159205
Tgfb3	40.2208	31.928	29.0862	37.6109	105.15	142.197	92.157	62.7198	1.485	4.99564e-09	4.14139e-08
Jazf1	29.0484	23.6503	21.8147	32.3871	82.0685	86.2024	82.1035	57.4931	1.48438	3.69191e-11	3.96385e-10
Slit3	88.2623	107.609	108.035	110.743	186.364	270.396	423.084	321.439	1.48317	2.21621e-09	1.9176e-08
Trcg1	1.11724	1.18252	0	0	2.56464	2.94709	5.02674	4.35554	1.48277	0.0140613	0.0363517
Inhbb	50.276	30.7454	32.2026	38.6556	69.2453	60.4154	180.963	155.057	1.48167	9.69844e-05	0.000423852
Elf5	16.7587	3.54755	7.27156	4.17898	21.372	20.6296	34.3494	23.5199	1.48155	0.000429052	0.00164234
Vcam1	162.001	169.1	125.694	126.414	286.385	335.968	564.671	479.109	1.48104	2.6737e-12	3.25577e-11
Loxl1	163.118	208.123	239.961	273.723	424.875	740.456	671.908	682.949	1.48068	4.07955e-15	6.7512e-14
Npy	3.35173	1.18252	4.15518	2.08949	5.12928	14.7355	8.37791	12.1955	1.47964	0.00877431	0.0242084
Ms4a6d	5.58622	4.73007	5.19397	52.2373	44.4538	55.2579	67.861	65.3331	1.47811	0.00555444	0.0161737
Il33	115.076	153.727	126.733	132.683	277.836	338.915	495.972	487.821	1.47694	7.83838e-05	0.000349236
Vopp1	110.607	89.8713	103.879	123.28	261.593	403.751	326.738	232.586	1.47654	3.77455e-11	4.04764e-10
Rdh12	2.23449	5.91259	4.15518	9.40272	13.6781	15.4722	19.2692	19.1644	1.47643	0.000335524	0.00131667
Asprv1	0	0	2.07759	3.13424	1.70976	4.42064	10.8913	7.83997	1.47637	0.0149622	0.0382482
Sox4	111.724	117.069	128.81	126.414	233.382	383.122	408.842	343.217	1.47566	3.25701e-18	6.98532e-17
Zranb3	56.9795	55.5783	61.2888	54.3268	141.91	153.249	195.205	162.897	1.47555	1.76078e-10	1.72435e-09
4930596I21Rik	2.23449	0	1.03879	1.04475	5.98416	3.68386	6.70233	3.48443	1.4745	0.0199633	0.0488894
Lxn	62.5657	53.2133	39.4742	48.0583	137.636	139.987	147.451	146.346	1.47417	7.81017e-19	1.78832e-17
Id1	178.759	204.575	175.556	212.083	610.384	644.676	635.883	357.154	1.47349	3.00926e-07	1.96613e-06
Haus4	92.7313	93.4189	101.802	107.609	310.321	293.235	278.984	235.199	1.46923	1.96852e-14	3.01407e-13
Sult2b1	8.93796	5.91259	4.15518	4.17898	7.69392	22.8399	24.2959	17.4222	1.46867	0.000846191	0.00302259
2700038G22Rik	4.46898	5.91259	4.15518	8.35797	17.9525	16.9458	19.2692	16.5511	1.46828	0.000271577	0.00108655
Cpne2	59.214	48.4832	73.7544	52.2373	145.33	166.511	180.125	168.124	1.46725	4.14271e-16	7.35332e-15
Slc11a1	31.2829	47.3007	24.9311	67.9085	120.538	123.041	137.398	121.084	1.46567	6.53966e-06	3.48729e-05
Ret	4.46898	2.36503	1.03879	3.13424	7.69392	11.7884	9.2157	8.71108	1.46495	0.00342827	0.0105496
Ltb4r1	2.23449	3.54755	4.15518	3.13424	7.69392	3.68386	16.7558	16.5511	1.46294	0.00997504	0.0270967
Cdh11	175.407	214.036	185.944	192.233	308.612	536.37	681.124	664.656	1.46082	1.07168e-08	8.48856e-08
Rhbdf2	160.883	145.45	166.207	156.712	480.442	461.22	450.731	374.576	1.45804	1.49996e-13	2.09448e-12
Armcx2	110.607	130.077	138.16	129.549	293.224	391.226	381.195	342.345	1.45538	8.7139e-28	4.16941e-26
B3galt1	11.1724	15.3727	13.5043	14.6264	28.211	39.7857	51.1052	42.6843	1.45442	3.66491e-05	0.000173007
Hic1	49.1588	61.4909	54.0173	67.9085	96.6014	165.774	209.448	182.933	1.452	2.96557e-10	2.82259e-09
Itga6	1813.29	1918.04	1908.26	1762.49	5719.15	5885.34	4802.22	4000.13	1.45197	5.49518e-33	3.62394e-31
Pola2	70.3864	82.7762	112.19	90.8929	247.06	271.132	253.851	220.39	1.44714	8.20355e-14	1.17629e-12
Tmem119	91.6141	108.792	95.569	134.772	215.43	411.856	306.631	304.888	1.44694	1.92898e-06	1.12097e-05
Cd84	10.0552	9.46014	16.6207	19.8502	37.6147	38.3122	39.3762	45.2976	1.44668	2.55673e-06	1.45834e-05
Rian	5.58622	4.73007	4.15518	1.04475	11.9683	12.5251	10.0535	15.6799	1.44348	0.00330433	0.0102057
Col5a2	604.429	540.41	533.94	445.062	988.241	1768.99	1585.94	1543.6	1.44078	4.15092e-13	5.49132e-12
Ptgir	10.0552	14.1902	19.7371	22.9844	29.0659	56.7315	59.4831	47.9109	1.43904	3.77767e-05	0.000177806
Nek6	204.456	180.925	159.974	162.98	569.35	575.419	417.22	400.71	1.43875	1.01351e-12	1.28944e-11
Slfn10-ps	2.23449	3.54755	3.11638	6.26848	5.98416	13.2619	10.0535	19.1644	1.43734	0.0036035	0.0110234
Cenpl	50.276	61.4909	45.7069	56.4163	158.153	128.935	160.018	138.506	1.43665	2.50658e-18	5.4088e-17
Il1r1	121.78	120.617	120.5	125.37	267.577	334.495	362.763	375.448	1.43649	1.17326e-18	2.63168e-17
Il31ra	5.58622	3.54755	3.11638	2.08949	4.2744	8.84127	17.5936	20.9066	1.43593	0.010524	0.0283518
Chac1	12.2897	14.1902	11.4267	6.26848	31.6306	51.5741	24.2959	22.6488	1.43479	7.03909e-05	0.000316346
Haus6	131.835	105.244	98.6854	107.609	288.949	341.862	333.441	248.266	1.43382	8.19537e-20	2.07931e-18
Adamtsl5	24.5794	9.46014	18.6983	19.8502	48.7282	60.4154	51.1052	44.4265	1.43221	1.00051e-07	6.97979e-07
Sema3a	10.0552	13.0077	10.3879	5.22373	22.2269	35.3651	26.8093	29.6177	1.43104	0.000297251	0.00118069
Creb3l1	60.3312	54.3958	47.7845	52.2373	112.844	174.615	160.856	137.635	1.42865	4.05302e-15	6.71359e-14
Tchhl1	32.4001	42.5706	44.6681	44.9241	109.425	159.143	94.6703	91.4664	1.4284	7.93169e-10	7.20972e-09
Nbl1	51.3933	49.6657	63.3664	50.1478	105.15	196.718	161.694	133.28	1.42799	2.72035e-09	2.32073e-08
Mcemp1	3.35173	1.18252	2.07759	3.13424	3.41952	4.42064	12.5669	13.0666	1.42796	0.0124339	0.0327405
Rras	81.5589	89.8713	77.9095	67.9085	232.527	222.505	212.799	193.386	1.42735	1.63048e-22	5.2294e-21
Syngr4	5.58622	1.18252	2.07759	3.13424	12.8232	5.89418	10.0535	9.58219	1.42435	0.00557705	0.0162289
Sell	5.58622	8.27762	6.23276	5.22373	6.83904	14.7355	41.0517	15.6799	1.42307	0.00508797	0.0149589
Plat	1030.1	944.831	909.983	968.48	1724.29	2482.92	3255.65	3026.23	1.41845	2.37516e-14	3.6178e-13
Scin	384.332	289.717	320.987	297.753	595.851	957.068	1096.67	916.406	1.41833	4.53746e-09	3.77578e-08
A930019D19Rik	3.35173	2.36503	2.07759	4.17898	10.2586	7.36773	12.5669	7.83997	1.41645	0.00352038	0.0107972
B3gnt9	21.2277	22.4678	24.9311	31.3424	47.0184	79.5714	69.5366	79.2708	1.41599	5.48462e-09	4.51699e-08
Ugt1a1	8.93796	13.0077	12.4655	18.8054	45.3086	37.5754	35.1872	33.9732	1.41555	9.40055e-06	4.90589e-05
Igdcc4	5.58622	4.73007	0	4.17898	4.2744	8.84127	22.6203	13.0666	1.41343	0.0123797	0.0326173
Chsy3	6.70347	7.0951	2.07759	6.26848	17.0976	19.8929	10.8913	17.4222	1.41228	0.000431324	0.00165031
Itgb3	74.8554	52.0308	40.513	34.4766	159.008	188.614	130.695	85.3686	1.41204	2.22998e-06	1.27984e-05
Fam57a	13.4069	15.3727	22.8535	15.6712	45.3086	61.1521	39.3762	40.9421	1.41181	8.68558e-08	6.10765e-07
Jph2	20.1104	20.1028	11.4267	20.8949	51.2928	70.7302	37.7006	41.8132	1.40915	2.70368e-06	1.53668e-05
Ppfia3	3.35173	2.36503	5.19397	2.08949	9.40368	10.3148	10.0535	13.0666	1.408	0.0087518	0.0241614
Ptgfrn	239.09	229.408	241	232.978	521.477	674.147	697.042	623.713	1.40799	4.21022e-36	3.43211e-34
Fkbp1b	4.46898	5.91259	7.27156	6.26848	18.8074	13.2619	14.2424	24.391	1.40783	0.000210922	0.0008609
Thbs2	78.2071	95.7839	103.879	87.7587	172.686	253.45	295.74	272.657	1.40769	1.19079e-10	1.19201e-09
Scx	11.1724	7.0951	9.34915	5.22373	14.533	22.8399	30.1605	26.1332	1.40722	0.000118284	0.000507987
Pcdh19	18.9932	22.4678	13.5043	9.40272	35.0501	38.3122	58.6453	47.9109	1.40674	7.47577e-06	3.95296e-05
Wdr76	83.7934	98.1489	87.2587	95.0719	254.754	279.974	233.744	224.746	1.40636	2.53645e-09	2.17227e-08
Lsm5	4.46898	1.18252	6.23276	4.17898	10.2586	16.9458	9.2157	13.0666	1.40592	0.00254594	0.00809625
Cldn7	125.131	127.712	97.6466	126.414	303.482	327.864	365.277	285.723	1.40545	1.97927e-16	3.6115e-15
Fbp2	198.87	229.408	233.729	220.441	789.054	696.987	447.38	444.265	1.40499	1.06318e-14	1.667e-13
Polh	156.414	148.997	159.974	133.728	414.617	418.487	402.977	358.025	1.40365	1.84226e-35	1.42901e-33
Kif7	13.4069	20.1028	18.6983	13.5817	40.1794	52.3109	51.943	35.7154	1.40267	1.09923e-07	7.6112e-07
Zfp9	26.8139	20.1028	22.8535	17.7607	53.0026	67.7831	67.861	51.3954	1.40199	1.09565e-07	7.58935e-07
Defb42	4.46898	1.18252	8.31035	6.26848	21.372	16.209	13.4047	11.3244	1.40194	0.0028918	0.00905224
4932438H23Rik	5.58622	4.73007	2.07759	4.17898	13.6781	14.7355	14.2424	6.96887	1.39985	0.00231764	0.00742913
Smoc2	77.0899	26.0154	35.319	42.8346	29.9208	141.46	132.371	294.435	1.39767	0.0100276	0.0272143
Mfap4	10.0552	8.27762	4.15518	6.26848	6.83904	18.4193	27.6471	31.3599	1.39665	0.00224261	0.00723884
F630028O10Rik	22.3449	26.0154	28.0474	21.9397	41.8891	47.1534	97.1837	84.4975	1.39625	6.86992e-06	3.65124e-05
Cep128	109.49	125.347	100.763	79.4007	282.11	276.29	319.198	236.941	1.39596	2.42983e-11	2.68073e-10
Tmem43	387.684	389.048	414.479	357.303	1105.36	1252.51	957.595	811.873	1.394	5.80635e-17	1.11492e-15
Adamtsl4	53.6278	61.4909	61.2888	56.4163	138.491	218.821	151.64	115.857	1.39399	1.49907e-11	1.69528e-10
Gpr173	3.35173	3.54755	0	3.13424	4.2744	13.2619	5.02674	10.4533	1.39385	0.0122754	0.0323862
Fgf2	4.46898	4.73007	5.19397	2.08949	5.12928	16.9458	15.918	13.0666	1.39371	0.00505683	0.0148793
Donson	63.683	65.0384	48.8233	60.5953	176.96	156.933	171.747	133.28	1.39151	5.11572e-11	5.39386e-10
Tgfbi	212.277	218.766	220.224	226.71	394.954	380.911	846.169	752.637	1.39147	6.54625e-09	5.32409e-08
Basp1	18.9932	42.5706	22.8535	53.2821	57.277	99.4643	113.94	110.631	1.3904	1.08877e-05	5.62037e-05
Ndrg4	12.2897	14.1902	12.4655	14.6264	37.6147	41.2593	37.7006	32.231	1.38818	1.53624e-05	7.70877e-05
Ccdc80	61.4485	63.8559	76.8707	79.4007	105.15	180.509	263.904	231.715	1.38801	2.221e-05	0.000108813
Serpinb1a	139.656	184.473	157.897	161.936	510.363	482.586	419.733	303.146	1.38787	6.82619e-13	8.84441e-12
Sfrp4	6.70347	3.54755	3.11638	3.13424	7.69392	3.68386	13.4047	30.4888	1.38751	0.0172166	0.0430367
Ier5	127.366	153.727	156.858	161.936	355.63	403.015	416.382	416.39	1.3846	2.8526e-16	5.12536e-15
Palm2	5.58622	5.91259	9.34915	8.35797	18.8074	22.1032	14.2424	29.6177	1.38336	0.00116156	0.00401348
Prkcdbp	80.4416	88.6888	85.1811	80.4455	223.979	307.971	185.152	174.222	1.38221	4.3134e-11	4.58084e-10
Lhfp	155.297	170.282	202.565	198.502	316.306	615.205	510.215	493.047	1.38215	5.71547e-12	6.74517e-11
Ccdc8	13.4069	10.6427	11.4267	15.6712	24.7915	41.996	33.5116	39.1999	1.38181	1.43627e-05	7.25675e-05
Kcnh4	21.2277	22.4678	22.8535	20.8949	62.4062	52.3109	69.5366	47.9109	1.38009	6.19183e-08	4.4464e-07
Fam124a	45.807	44.9357	39.4742	48.0583	116.264	150.302	111.426	94.9508	1.37959	2.10383e-11	2.33718e-10
Tgfb1	90.4968	144.267	111.151	98.2061	235.092	272.606	330.09	336.248	1.37935	5.44236e-14	7.95923e-13
Klk1b8	3.35173	1.18252	2.07759	3.13424	10.2586	12.5251	5.86453	3.48443	1.37808	0.0168129	0.0421721
Ptk7	98.3175	165.552	146.47	176.562	264.158	418.487	483.405	397.225	1.37725	2.41963e-10	2.33068e-09
Adgrf1	13.4069	14.1902	11.4267	15.6712	29.9208	34.6283	55.2942	31.3599	1.3772	1.75371e-05	8.73082e-05
Cenpq	84.9106	61.4909	73.7544	67.9085	228.253	184.93	180.125	168.124	1.37517	1.81942e-12	2.25767e-11
Klf4	118.428	95.7839	111.151	105.519	263.303	382.385	306.631	189.902	1.37507	1.28482e-11	1.46558e-10
Ctxn1	12.2897	13.0077	14.5431	10.4475	23.9366	44.2064	41.0517	27.8755	1.37415	4.59773e-06	2.51262e-05
Kcna3	5.58622	1.18252	5.19397	2.08949	7.69392	9.57804	17.5936	7.83997	1.37402	0.00766921	0.0215443
Mex3a	24.5794	21.2853	16.6207	31.3424	48.7282	66.3095	72.8878	63.5909	1.37281	1.66872e-07	1.1288e-06
Slc38a3	511.698	281.439	308.522	362.527	1853.38	1126.53	592.318	812.744	1.37271	0.00322562	0.00998361
Slc12a4	210.042	264.884	257.621	222.531	607.82	702.881	642.585	559.251	1.37227	9.57134e-15	1.5061e-13
Fam19a3	4.46898	1.18252	6.23276	1.04475	11.1134	10.3148	8.37791	9.58219	1.37225	0.00643256	0.01842
Rspo3	4.46898	4.73007	4.15518	5.22373	7.69392	17.6825	18.4314	11.3244	1.37213	0.00295583	0.00922969
Dnajb3	4.46898	9.46014	2.07759	5.22373	8.5488	20.6296	17.5936	15.6799	1.37174	0.00307131	0.00954963
Eps8l3	33.5173	23.6503	22.8535	27.1634	72.6648	65.5728	56.9698	88.853	1.37135	3.96166e-08	2.91504e-07
Plek	58.0967	74.4986	68.5604	91.9377	131.651	148.091	280.66	223.004	1.37039	7.11753e-08	5.05957e-07
Itgb4	69.2692	68.586	74.7932	77.3112	142.765	190.087	263.904	167.253	1.37036	8.30342e-13	1.06565e-11
Tmpo	1108.31	1029.97	1123.97	1163.85	2871.54	2805.63	3104.85	2751.83	1.36997	8.41665e-27	3.79029e-25
4930503L19Rik	44.6898	48.4832	50.9009	44.9241	111.989	145.144	133.209	104.533	1.3691	5.89433e-14	8.59879e-13
Cmtm3	73.7382	100.514	79.9871	103.43	181.235	246.082	278.147	229.973	1.36632	5.45051e-15	8.8275e-14
Cchcr1	52.5105	59.1259	58.1725	60.5953	132.506	137.04	177.612	162.026	1.3662	2.2877e-09	1.9746e-08
Id3	325.118	534.498	473.69	529.686	1127.59	1585.53	1401.62	852.815	1.36559	7.49949e-08	5.30752e-07
Gpc2	1.11724	2.36503	3.11638	1.04475	4.2744	6.63095	10.8913	4.35554	1.36419	0.0202217	0.0494396
Arid5a	39.1036	43.7531	42.5905	48.0583	96.6014	117.884	135.722	111.502	1.36403	6.60103e-09	5.36615e-08
Gsta4	293.835	273.161	269.048	304.021	961.74	941.595	597.345	500.016	1.36039	5.35985e-10	4.95673e-09
Galnt6	22.3449	16.5552	23.8923	25.0739	70.955	61.1521	46.9163	54.0087	1.3601	5.58289e-08	4.03214e-07
Sbsn	16.7587	15.3727	19.7371	14.6264	39.3245	41.2593	56.132	40.9421	1.35979	1.04662e-07	7.27107e-07
Efcab5	13.4069	16.5552	11.4267	14.6264	24.7915	38.3122	55.2942	33.1021	1.35962	2.57763e-05	0.00012524
Chst12	16.7587	18.9203	20.7759	21.9397	41.8891	55.2579	60.3209	52.2665	1.35911	6.66355e-07	4.15923e-06
Lgi4	2.23449	8.27762	8.31035	4.17898	8.5488	16.209	26.8093	15.6799	1.35901	0.0033528	0.0103445
Ddr2	203.339	268.431	242.039	213.128	407.778	630.677	692.015	687.304	1.35807	6.9643e-13	9.01672e-12
Zfp382	17.8759	18.9203	28.0474	13.5817	50.4379	57.4683	58.6453	41.8132	1.35804	2.82768e-07	1.85713e-06
Dsp	452.484	435.166	365.655	368.795	929.254	1088.95	1243.28	932.086	1.35784	3.7047e-23	1.24727e-21
Skp2	39.1036	39.0231	46.7457	64.7743	121.393	123.778	147.451	107.146	1.35694	2.99244e-09	2.54299e-08
Foxj1	4.46898	3.54755	2.07759	1.04475	5.98416	7.36773	9.2157	12.1955	1.35625	0.0136131	0.0353955
Tmem171	86.0279	81.5937	66.4828	50.1478	172.686	190.087	217.826	164.639	1.35574	2.22413e-09	1.9235e-08
Acot1	536.278	300.359	332.414	312.379	1300.27	1220.1	647.612	734.344	1.35474	9.84866e-09	7.84684e-08
Kif24	59.214	40.2056	56.0949	52.2373	126.522	136.303	149.965	128.924	1.35314	4.60696e-12	5.48474e-11
Ier5l	59.214	72.1336	71.6768	91.9377	200.042	209.98	218.663	164.639	1.3526	1.37089e-05	6.94809e-05
Papln	49.1588	48.4832	52.9785	64.7743	147.894	159.143	150.802	106.275	1.35201	1.92842e-10	1.8812e-09
Casp4	15.6414	17.7378	10.3879	8.35797	24.7915	27.2606	50.2674	39.1999	1.35027	0.000235131	0.000949585
Igf2bp2	93.8486	105.244	100.763	87.7587	221.414	274.816	277.309	228.23	1.34846	1.12831e-14	1.76598e-13
P3h4	40.2208	31.928	25.9698	34.4766	68.3904	120.094	73.7256	85.3686	1.34815	4.01354e-08	2.94828e-07
Tpm1	1055.8	938.919	927.643	982.061	1867.91	3294.11	2672.55	2210.87	1.34757	2.48703e-19	6.00709e-18
Hmox1	429.022	393.778	438.371	406.406	1295.14	1629	791.712	689.918	1.34721	4.47388e-07	2.85628e-06
Efna5	49.1588	63.8559	45.7069	36.5661	98.3112	109.042	165.045	141.991	1.34564	4.36574e-07	2.79215e-06
Bgn	1262.49	1469.87	1411.72	1293.4	2367.16	3703.76	4109.36	3865.98	1.34494	3.15234e-13	4.20821e-12
Cyp27b1	102.787	72.1336	113.229	110.743	275.271	696.987	169.234	98.4352	1.34457	0.00635367	0.0182178
Arc	25.6966	16.5552	17.6595	19.8502	41.0342	44.9431	81.2657	48.7821	1.34268	9.14207e-05	0.000402146
Ptch2	20.1104	28.3804	21.8147	27.1634	33.3403	43.4696	103.048	81.8842	1.34122	8.31029e-05	0.000368676
Lsm2	80.4416	80.4112	73.7544	88.8034	194.913	223.979	230.392	180.319	1.33916	5.57685e-15	9.00891e-14
Arhgdib	124.014	131.259	89.3363	201.636	342.807	394.173	366.115	305.759	1.33912	1.02449e-11	1.17673e-10
Treml4	3.35173	4.73007	1.03879	6.26848	11.1134	8.1045	15.0802	9.58219	1.33888	0.00904785	0.0248502
Blvrb	179.876	192.75	183.867	203.726	654.838	590.892	411.355	317.083	1.33879	2.77453e-09	2.36466e-08
Bak1	210.042	205.758	213.992	194.323	531.735	562.157	561.32	448.621	1.33683	1.07413e-18	2.41859e-17
Hmgcs2	539.629	216.401	258.66	267.455	850.605	959.278	697.88	836.264	1.33617	5.57806e-08	4.03031e-07
Unc5a	17.8759	20.1028	22.8535	21.9397	39.3245	54.5212	61.1587	60.9776	1.33288	1.56706e-07	1.06495e-06
Plet1	205.573	190.385	175.556	166.115	337.678	638.045	617.452	315.341	1.33279	9.92724e-09	7.90588e-08
Hap1	32.4001	31.928	38.4354	18.8054	65.8257	89.1495	87.1302	74.9153	1.33178	2.65719e-07	1.75301e-06
Nell2	1.11724	4.73007	4.15518	3.13424	12.8232	12.5251	6.70233	6.96887	1.32662	0.0100602	0.0272847
Ddx39	306.125	313.367	300.211	338.498	867.703	926.123	744.796	648.976	1.32639	1.27223e-19	3.17301e-18
Cpz	0	2.36503	3.11638	3.13424	6.83904	4.42064	10.0535	6.09776	1.32634	0.0171815	0.0429732
Olfr1372-ps1	1.11724	2.36503	0	3.13424	8.5488	5.15741	5.86453	3.48443	1.32612	0.0140084	0.0362309
Isg20	11.1724	7.0951	12.4655	12.537	17.9525	39.7857	38.5384	20.9066	1.32599	0.000286127	0.00113959
2610524H06Rik	13.4069	22.4678	16.6207	13.5817	41.8891	44.9431	45.2407	39.1999	1.32491	1.93717e-07	1.29843e-06
Cftr	184.345	234.138	158.935	166.115	519.767	492.164	504.35	425.101	1.32354	5.06721e-06	2.74787e-05
Parvg	22.3449	23.6503	18.6983	10.4475	26.5013	35.3651	74.5634	63.5909	1.3226	0.000262094	0.00105052
Peg10	10.0552	11.8252	10.3879	4.17898	23.0818	19.8929	30.1605	24.391	1.32185	1.99703e-05	9.85254e-05
Nfkbid	8.93796	7.0951	16.6207	9.40272	18.8074	13.9987	45.2407	37.4576	1.32158	0.00173213	0.00575133
Nfkbiz	148.594	160.822	139.198	241.336	323.999	388.279	571.373	497.403	1.32069	1.28953e-07	8.86259e-07
6030419C18Rik	14.5242	11.8252	11.4267	16.7159	22.2269	44.9431	40.214	35.7154	1.31972	3.96041e-05	0.000185564
Lmna	861.396	914.086	947.38	914.153	2256.88	2639.12	2308.95	1944.31	1.31731	5.8839e-21	1.62899e-19
Itga3	674.816	637.377	666.906	667.593	1208.8	1923.71	1965.46	1567.99	1.31609	1.69104e-17	3.39132e-16
Mbnl3	71.5037	72.1336	67.5216	66.8638	165.847	196.718	175.936	158.542	1.31414	4.66915e-19	1.09619e-17
Rnf150	90.4968	122.982	121.539	103.43	206.026	296.183	327.576	277.883	1.31295	4.75796e-12	5.65305e-11
BC052040	34.6346	42.5706	33.2414	28.2081	97.4563	90.623	80.4279	81.0131	1.31251	5.18161e-10	4.79694e-09
AI504432	10.0552	10.6427	11.4267	10.4475	19.6622	22.8399	37.7006	31.3599	1.31076	0.000191968	0.000790312
Arhgef40	240.208	218.766	264.892	238.202	501.814	640.992	639.234	643.749	1.31048	1.02653e-12	1.30412e-11
Pcdhb15	3.35173	3.54755	4.15518	4.17898	10.2586	13.9987	7.54012	11.3244	1.31045	0.00497201	0.0146449
Pcdhb12	5.58622	2.36503	6.23276	6.26848	10.2586	19.1561	14.2424	13.0666	1.30986	0.00224893	0.00725525
Haus3	101.669	67.4035	82.0647	67.9085	226.543	197.455	189.341	189.03	1.30901	1.3956e-14	2.15938e-13
1500009L16Rik	4.46898	8.27762	6.23276	8.35797	12.8232	22.1032	14.2424	25.2621	1.30819	0.0013549	0.00460563
Dsel	80.4416	86.3238	76.8707	76.2665	178.67	220.295	232.068	167.253	1.307	3.32709e-18	7.11828e-17
Hr	25.6966	18.9203	23.8923	15.6712	40.1794	56.7315	69.5366	47.9109	1.30574	1.29962e-06	7.77831e-06
Tmsb4x	1701.56	1750.13	1692.2	1973.53	3672.56	5660.62	4793.84	3638.62	1.30537	1.80546e-19	4.43383e-18
Cldn3	108.373	62.6734	62.3276	96.1166	148.749	251.239	229.555	203.839	1.30496	1.62821e-09	1.4299e-08
Celsr3	3.35173	1.18252	5.19397	2.08949	9.40368	11.0516	11.7291	5.22665	1.30484	0.0160577	0.0406072
Zdhhc15	39.1036	30.7454	23.8923	31.3424	76.0843	107.569	86.2924	51.3954	1.30476	6.19377e-06	3.31792e-05
Adgrg6	35.7518	29.5629	17.6595	73.1322	80.3587	86.2024	148.289	96.693	1.30433	0.000157184	0.000658503
Psd4	35.7518	44.9357	25.9698	30.2976	62.4062	81.045	113.94	89.7241	1.3038	7.08473e-07	4.40028e-06
Zfp57	18.9932	14.1902	17.6595	20.8949	30.7757	54.5212	40.214	58.3642	1.30377	7.46122e-06	3.94645e-05
Dysf	444.663	420.976	500.699	475.36	1084.84	1188.41	1249.15	1067.11	1.30365	3.855e-21	1.08955e-19
Fam129b	346.346	361.85	338.647	334.319	701.856	1103.69	858.735	770.06	1.3023	2.38268e-21	6.88905e-20
Fosl2	311.711	318.097	291.901	266.41	574.479	694.777	903.138	804.904	1.30185	1.11507e-12	1.41152e-11
Ppp1r18	108.373	102.879	101.802	112.833	222.269	314.602	263.904	263.946	1.30147	7.74971e-14	1.11484e-12
Myocd	3.35173	7.0951	5.19397	3.13424	6.83904	14.7355	14.2424	15.6799	1.30103	0.00330054	0.0101976
Pgd	756.375	710.693	653.401	766.844	2302.19	1917.08	1564.99	1421.65	1.30081	1.63213e-15	2.75274e-14
Trib3	10.0552	22.4678	14.5431	9.40272	46.1635	58.9418	33.5116	20.0355	1.30039	0.00461081	0.0136932
Lrp1	1710.5	2133.26	2273.92	2166.8	3561.43	5326.87	6042.15	5742.34	1.29957	1.50544e-14	2.32321e-13
Cyp1b1	574.264	830.127	687.682	711.472	1347.29	2120.43	1890.06	1619.39	1.29916	8.86124e-17	1.67773e-15
Piezo1	1001.05	922.363	900.634	876.542	2230.38	2485.87	2319.84	2131.6	1.29884	1.11406e-26	4.97877e-25
Cep170	183.228	198.663	202.565	193.278	406.068	523.109	512.728	480.852	1.29549	1.49996e-24	5.77928e-23
Rell1	158.649	167.917	151.664	143.13	393.245	414.803	358.574	364.994	1.29482	7.97997e-31	4.63734e-29
Frem1	116.193	117.069	118.423	151.488	140.2	285.868	408.004	493.918	1.29382	0.000463448	0.00175678
Serpinh1	1351.87	1420.2	1458.47	1417.72	3022	4062.56	3523.75	3298.02	1.29328	1.24381e-37	1.13477e-35
Dut	157.532	172.648	161.013	148.354	393.245	406.698	434.813	356.283	1.29264	1.85394e-12	2.29565e-11
Mtbp	74.8554	85.1412	83.1035	75.2217	208.591	204.823	184.314	186.417	1.28982	4.81059e-21	1.34452e-19
Txnrd1	2816.57	2853.41	2814.09	2725.74	8800.13	8422.78	5982.66	4775.41	1.28967	4.71858e-10	4.38442e-09
Dynlt1a	8.93796	4.73007	7.27156	7.31322	24.7915	16.9458	16.7558	16.5511	1.28863	0.000432965	0.00165588
Tead2	18.9932	29.5629	27.0086	30.2976	43.5989	82.5185	78.7523	61.8487	1.28797	7.78431e-07	4.79924e-06
Sbno2	335.173	420.976	325.142	393.869	736.906	833.29	1110.07	955.606	1.28728	3.31393e-18	7.09874e-17
Hoxd11	25.6966	26.0154	18.6983	22.9844	41.0342	66.3095	66.1855	60.1065	1.28697	6.27677e-08	4.50556e-07
Pi15	45.807	67.4035	58.1725	73.1322	131.651	218.821	135.722	146.346	1.28576	0.000110954	0.000479432
4930511M06Rik	6.70347	8.27762	8.31035	8.35797	18.8074	26.5238	16.7558	20.0355	1.28506	0.00045862	0.00174076
Ptger4	52.5105	70.951	71.6768	57.461	132.506	164.3	165.883	160.284	1.28498	1.00899e-14	1.58628e-13
Gale	65.9174	87.5063	70.638	67.9085	213.72	202.612	177.612	128.053	1.284	6.09693e-12	7.17612e-11
Col13a1	21.2277	21.2853	22.8535	22.9844	47.8733	86.9392	48.5919	40.071	1.28357	7.06375e-07	4.3888e-06
Alox5ap	22.3449	28.3804	31.1638	51.1926	69.2453	81.7818	98.8593	84.4975	1.28307	2.0613e-07	1.37744e-06
Bnipl	4.46898	2.36503	2.07759	3.13424	5.98416	7.36773	10.8913	10.4533	1.28289	0.011704	0.031093
Ttll7	68.1519	70.951	92.4527	71.0427	210.3	221.769	147.451	168.124	1.28213	1.0367e-13	1.47211e-12
Dpt	10.0552	15.3727	13.5043	8.35797	15.3878	16.9458	32.6738	63.5909	1.28206	0.00586258	0.01697
Wsb1	422.319	575.886	558.871	492.075	1380.63	1424.92	1376.49	903.339	1.28141	6.23666e-10	5.72252e-09
Hist2h2ab	22.3449	17.7378	18.6983	29.2529	59.8416	50.8373	59.4831	50.5243	1.28082	5.01062e-07	3.18164e-06
Msn	2653.46	2645.29	2643.73	2748.73	6313.29	7101.75	6503.77	6307.69	1.28067	5.07096e-19	1.18578e-17
Suv39h1	138.538	164.37	156.858	157.757	421.456	381.648	366.952	336.248	1.27693	5.5226e-26	2.36599e-24
Pdlim3	13.4069	17.7378	15.5819	14.6264	27.3562	49.3638	42.7273	35.7154	1.27651	3.2346e-05	0.000154349
Stk17b	185.463	171.465	184.905	202.681	413.762	509.847	478.378	410.292	1.27496	1.80406e-30	1.02802e-28
Sfmbt2	6.70347	4.73007	2.07759	3.13424	10.2586	8.84127	17.5936	11.3244	1.27488	0.0130994	0.0342223
Eid3	14.5242	9.46014	12.4655	16.7159	36.7598	40.5225	39.3762	20.0355	1.27348	2.56408e-05	0.000124616
Card14	54.745	59.1259	83.1035	76.2665	217.139	182.72	135.722	139.377	1.27343	2.43876e-10	2.34783e-09
Lbh	258.084	346.478	365.655	422.077	789.909	915.072	872.978	818.842	1.2723	2.6588e-19	6.40439e-18
Ttc39aos1	5.58622	1.18252	2.07759	4.17898	4.2744	8.1045	12.5669	13.0666	1.27206	0.0131313	0.0342898
Pcdhb21	6.70347	5.91259	5.19397	6.26848	14.533	14.7355	17.5936	15.6799	1.27075	0.00139074	0.00472016
Muc20	31.2829	35.4755	20.7759	22.9844	41.8891	72.9405	103.886	60.1065	1.26945	4.38739e-05	0.00020378
Ccr5	16.7587	44.9357	23.8923	29.2529	45.3086	27.9974	113.102	112.373	1.26714	0.00283502	0.00889506
Cnksr1	116.193	87.5063	103.879	82.5349	239.366	226.189	243.797	238.684	1.26651	1.85935e-17	3.71195e-16
Kirrel	222.332	230.591	247.233	222.531	443.683	643.202	578.913	571.447	1.26553	1.67503e-20	4.46201e-19
Fam212b	13.4069	16.5552	17.6595	11.4922	32.4854	35.3651	42.7273	36.5865	1.26323	4.35151e-06	2.38919e-05
Nid1	937.368	1246.37	1240.32	1192.06	2447.52	3437.04	2744.6	2538.41	1.26242	1.35068e-20	3.6365e-19
Hspb8	51.3933	52.0308	65.444	63.7295	135.071	156.933	158.342	117.6	1.26211	6.95713e-12	8.12342e-11
Peg12	4.46898	9.46014	8.31035	6.26848	23.0818	21.3664	10.0535	19.1644	1.26192	0.00152898	0.00513687
Ccbe1	82.6761	113.522	97.6466	97.1614	180.38	327.864	233.744	213.421	1.26129	1.26986e-09	1.12529e-08
Nr4a3	4.46898	4.73007	1.03879	3.13424	5.12928	10.3148	9.2157	13.0666	1.26055	0.00896514	0.0246576
Il27ra	10.0552	10.6427	15.5819	11.4922	15.3878	37.5754	33.5116	34.8443	1.2603	0.000383714	0.00148167
Gpm6b	135.187	134.807	113.229	120.146	200.042	334.495	360.25	326.666	1.25969	7.63422e-13	9.84786e-12
Ccdc102a	39.1036	34.293	33.2414	21.9397	47.8733	83.2553	99.6971	85.3686	1.25942	5.56065e-07	3.50813e-06
Plin2	1153	1099.74	1176.95	1157.58	3176.73	4193.71	2654.96	2428.65	1.25932	0.00467124	0.013868
Cdh6	45.807	34.293	33.2414	25.0739	76.0843	86.9392	93.8326	81.0131	1.25833	5.97438e-09	4.88833e-08
Gli1	10.0552	7.0951	8.31035	9.40272	16.2427	25.787	19.2692	26.1332	1.25737	0.000799769	0.00287336
Kcnn4	8.93796	13.0077	4.15518	4.17898	12.8232	9.57804	26.8093	29.6177	1.25566	0.0107461	0.0288881
Fibin	14.5242	18.9203	15.5819	13.5817	36.7598	40.5225	37.7006	43.5554	1.25494	0.000293532	0.00116671
Ppp1r14b	63.683	73.3161	59.2113	59.5505	156.443	179.036	151.64	127.182	1.25306	7.22173e-15	1.14973e-13
Lrch2	2.23449	7.0951	6.23276	5.22373	9.40368	12.5251	11.7291	21.7777	1.25282	0.00372427	0.0113298
D630045M09Rik	136.304	79.2287	91.4139	122.235	204.316	257.87	325.063	302.275	1.25241	0.000359981	0.00139924
Ces2e	256.966	273.161	228.535	263.276	783.925	518.688	497.648	679.464	1.25049	1.89871e-09	1.65426e-08
Neat1	12533.3	8436.08	9790.63	9299.29	25589.1	31710	23426.3	16996.2	1.25032	4.62744e-08	3.37531e-07
Apbb1ip	14.5242	17.7378	15.5819	20.8949	31.6306	36.8386	51.1052	49.6532	1.24806	1.86942e-05	9.26711e-05
Itpripl2	353.049	404.421	440.449	397.004	795.038	1119.89	1001.16	896.37	1.24806	3.29001e-25	1.3166e-23
Aldh1l2	71.5037	75.6811	51.9397	64.7743	231.672	141.46	138.235	128.924	1.24701	2.55368e-08	1.92653e-07
Arhgdig	10.0552	7.0951	10.3879	5.22373	23.9366	27.9974	14.2424	17.4222	1.24687	0.00108333	0.00377552
Dlk2	4.46898	2.36503	3.11638	2.08949	5.98416	7.36773	13.4047	6.96887	1.24562	0.0150902	0.0384973
Apold1	50.276	26.0154	40.513	43.8793	82.9233	151.775	78.7523	81.8842	1.24543	2.12088e-06	1.2216e-05
Eln	73.7382	47.3007	64.4052	54.3268	127.377	170.931	126.506	157.671	1.24492	6.01216e-08	4.32443e-07
Nfatc2ip	30.1656	30.7454	27.0086	29.2529	69.2453	69.2566	78.7523	67.0753	1.24281	2.04632e-08	1.56455e-07
Paqr4	36.8691	43.7531	47.7845	60.5953	100.876	142.934	106.399	105.404	1.24151	2.41931e-10	2.33068e-09
Col17a1	7.82071	8.27762	6.23276	1.04475	7.69392	15.4722	20.9448	17.4222	1.24113	0.0043309	0.0129405
Slc35e4	113.959	143.085	112.19	124.325	296.643	356.598	298.253	228.23	1.24035	1.85699e-13	2.55253e-12
Obfc1	51.3933	54.3958	68.5604	62.6848	120.538	153.985	156.667	150.702	1.24035	1.21917e-05	6.24591e-05
Ctnnd2	4.46898	3.54755	2.07759	3.13424	4.2744	7.36773	14.2424	11.3244	1.23961	0.0167944	0.0421428
Fat3	5.58622	8.27762	2.07759	4.17898	6.83904	12.5251	16.7558	18.2933	1.23886	0.0167742	0.0420982
Fhl3	41.3381	49.6657	33.2414	47.0136	81.2136	124.515	94.6703	113.244	1.23721	1.91843e-07	1.28685e-06
Fam114a1	102.787	91.0538	109.073	99.2509	195.767	275.553	253.013	238.684	1.23624	8.74438e-11	8.96223e-10
Gucy1a2	421.201	507.3	496.543	544.313	1063.47	1503.02	1183.8	966.059	1.23593	1.08392e-10	1.09186e-09
Cybrd1	11.1724	7.0951	10.3879	10.4475	24.7915	24.3135	24.2959	24.391	1.23482	0.000174085	0.000722776
Pappa	192.166	231.773	178.673	198.502	588.157	532.687	367.79	459.074	1.2344	2.49678e-06	1.42553e-05
Ypel2	278.194	249.511	231.651	253.873	639.45	612.258	622.478	531.376	1.23422	1.03824e-17	2.13816e-16
Mtl5	4.46898	4.73007	2.07759	3.13424	9.40368	14.7355	5.86453	11.3244	1.23324	0.00909791	0.0249604
Tuba1c	230.152	206.941	198.41	193.278	527.461	615.205	499.323	410.292	1.23293	0.000114938	0.000495185
Myl4	2.23449	7.0951	6.23276	6.26848	19.6622	16.9458	12.5669	8.71108	1.23008	0.00441038	0.0131557
Hat1	280.428	249.511	270.086	269.545	675.355	683.725	624.154	541.829	1.22987	1.73935e-24	6.61479e-23
Tcaf2	61.4485	48.4832	55.0561	55.3715	120.538	134.829	150.802	116.728	1.22981	1.56261e-14	2.40932e-13
Tlr4	91.6141	107.609	106.996	119.101	215.43	299.13	293.227	202.097	1.22933	7.0764e-13	9.15513e-12
A630089N07Rik	18.9932	13.0077	20.7759	10.4475	35.905	34.6283	53.6186	30.4888	1.22768	0.000109617	0.000474466
A4galt	345.229	347.66	371.888	345.811	891.64	752.982	874.653	817.099	1.2269	2.82947e-16	5.09421e-15
Arhgef25	36.8691	46.1182	55.0561	51.1926	79.5038	125.988	127.344	121.955	1.22684	2.19863e-07	1.46642e-06
Slc22a15	24.5794	35.4755	34.2802	29.2529	53.0026	76.6243	103.886	63.5909	1.2243	1.26204e-06	7.57395e-06
Lhpp	25.6966	28.3804	32.2026	26.1187	52.1477	80.3082	74.5634	61.8487	1.22124	5.13667e-08	3.72668e-07
Dtx4	284.897	307.454	323.065	250.739	600.981	745.614	744.796	642.007	1.22114	2.36265e-25	9.54164e-24
Sorcs2	10.0552	10.6427	7.27156	6.26848	12.8232	27.9974	19.2692	24.391	1.22071	0.00121329	0.0041734
Rbp1	30.1656	57.9433	49.8621	58.5058	76.0843	127.462	129.02	136.764	1.2203	1.61796e-07	1.09784e-06
Ephb6	34.6346	27.1979	36.3578	22.9844	40.1794	88.4127	95.5081	72.302	1.21949	0.00013673	0.000580129
Pycard	120.662	131.259	111.151	112.833	310.321	279.974	286.524	236.941	1.21902	9.8064e-22	2.9466e-20
Sult6b1	2.23449	4.73007	3.11638	4.17898	5.98416	8.84127	6.70233	17.4222	1.21845	0.016236	0.0409281
Alox5	7.82071	9.46014	5.19397	12.537	19.6622	18.4193	27.6471	20.9066	1.21596	0.000899589	0.00319483
Cdca4	101.669	105.244	114.267	129.549	268.432	282.184	268.931	237.813	1.21545	4.61171e-17	8.93322e-16
Sdk1	40.2208	56.7608	34.2802	40.7451	81.2136	76.6243	148.289	105.404	1.21445	1.61245e-06	9.49883e-06
Spns2	782.071	858.507	948.419	851.468	2058.55	2267.79	1935.3	1816.26	1.21429	7.71762e-14	1.11113e-12
Apcdd1	16.7587	11.8252	12.4655	12.537	23.9366	36.8386	29.3227	40.9421	1.21373	6.0754e-05	0.000275852
Kctd1	242.442	219.948	212.953	231.934	477.023	599.733	559.644	502.629	1.21338	3.41103e-10	3.23433e-09
Colec12	236.856	318.097	276.319	251.784	433.424	811.187	636.721	661.171	1.2128	2.7822e-12	3.37855e-11
Rs1	3.35173	1.18252	4.15518	2.08949	5.12928	11.0516	8.37791	6.09776	1.21237	0.0162652	0.0409902
Syne3	172.056	159.64	141.276	160.891	400.084	418.487	366.952	323.181	1.21223	4.22736e-07	2.71365e-06
Nup62	221.214	180.925	188.022	195.368	483.007	554.79	421.409	373.705	1.21134	1.87547e-18	4.09718e-17
Myh9	5369.48	6092.33	5530.54	5685.51	12029	15011.7	13631.7	12228.6	1.20871	7.21314e-17	1.37456e-15
Vars	611.133	650.384	627.432	606.998	1488.35	1460.28	1494.62	1334.54	1.20839	2.72936e-64	1.11764e-61
Nanos1	24.5794	15.3727	14.5431	17.7607	42.744	50.8373	44.4029	33.9732	1.208	2.97994e-06	1.67907e-05
Actr3b	3.35173	3.54755	4.15518	1.04475	6.83904	11.7884	8.37791	5.22665	1.20746	0.0181263	0.0449903
Tnfrsf1b	84.9106	111.157	111.151	147.309	198.332	265.238	344.332	259.59	1.20737	1.94329e-10	1.89046e-09
Frmd6	64.8002	79.2287	75.832	76.2665	118.828	193.034	200.232	182.062	1.206	8.78137e-11	8.99491e-10
Tnfrsf1a	433.491	501.387	454.992	530.731	1089.12	1139.79	1157.83	1060.14	1.20395	8.58134e-29	4.39245e-27
Tenm3	93.8486	57.9433	60.25	85.6692	107.715	172.405	201.908	229.973	1.20333	1.91722e-05	9.48269e-05
Hgf	40.2208	86.3238	61.2888	62.6848	70.955	138.513	199.394	197.742	1.20331	0.000217785	0.000886239
Icam1	251.38	294.447	271.125	220.441	582.173	528.266	785.01	723.891	1.20217	0.00370512	0.0112755
Specc1	365.339	386.683	387.47	366.706	851.46	1006.43	913.192	756.122	1.20063	3.3808e-09	2.85238e-08
Ttc39a	17.8759	18.9203	16.6207	19.8502	33.3403	52.3109	51.943	35.7154	1.19936	5.08596e-06	2.75634e-05
Mvp	658.057	624.369	635.742	701.025	1528.53	1808.78	1422.57	1331.05	1.19907	1.84552e-12	2.28844e-11
Limk1	101.669	86.3238	93.4915	77.3112	209.446	215.138	215.312	189.902	1.19907	9.12409e-19	2.07032e-17
Klk1b5	20.1104	7.0951	17.6595	18.8054	52.1477	63.3624	29.3227	13.9377	1.19817	0.00365805	0.0111573
Cstb	554.153	525.038	557.832	566.252	1489.2	1558.27	1149.45	952.121	1.19816	3.04112e-09	2.58187e-08
Cpt1c	22.3449	10.6427	18.6983	21.9397	25.6464	39.7857	56.132	57.4931	1.19803	0.000222391	0.000903522
Smad9	20.1104	26.0154	37.3966	40.7451	80.3587	102.411	73.7256	40.071	1.19725	5.551e-05	0.00025348
Mapk11	60.3312	47.3007	51.9397	40.7451	93.1819	135.566	136.56	102.791	1.19654	8.09512e-08	5.71298e-07
Bmp8b	1.11724	4.73007	4.15518	5.22373	5.12928	10.3148	12.5669	12.1955	1.19644	0.0116402	0.0309561
Cp	652.471	625.552	548.483	572.521	1195.98	1281.25	1435.97	1623.75	1.19588	8.07838e-20	2.05258e-18
Hist2h4	163.118	144.267	166.207	168.204	411.197	404.488	412.193	273.528	1.19486	7.10565e-08	5.05316e-07
Sept8	271.491	294.447	289.823	274.768	604.4	722.037	628.343	648.104	1.1947	7.38713e-23	2.42221e-21
Hjurp	37.9863	27.1979	30.125	36.5661	72.6648	92.8333	82.9413	60.1065	1.19464	2.78068e-07	1.829e-06
Tert	20.1104	13.0077	5.19397	12.537	29.9208	24.3135	36.8628	39.1999	1.19361	0.00719541	0.0203791
Egfem1	6.70347	13.0077	7.27156	5.22373	20.5171	29.4709	27.6471	5.22665	1.19272	0.0124888	0.0328703
Nav2	516.167	566.426	497.582	530.731	1434.49	1419.02	1157.83	933.828	1.19267	4.0516e-07	2.60394e-06
Ncf1	36.8691	29.5629	19.7371	80.4455	53.0026	94.3069	137.398	122.826	1.19144	0.00172662	0.00573412
Trim46	14.5242	15.3727	22.8535	26.1187	33.3403	39.7857	53.6186	60.9776	1.19066	2.9533e-05	0.000141926
Scn1b	82.6761	70.951	87.2587	86.7139	194.058	205.56	200.232	161.155	1.19054	1.16699e-10	1.17084e-09
Igsf9b	13.4069	21.2853	24.9311	15.6712	31.6306	43.4696	62.8343	40.9421	1.18684	0.000122986	0.000525873
Sulf2	317.298	266.066	245.155	240.292	691.598	716.88	563.833	480.852	1.18668	6.61786e-16	1.15259e-14
Siva1	34.6346	26.0154	35.319	38.6556	74.3745	88.4127	87.1302	62.7198	1.18488	4.55124e-09	3.78547e-08
Dnah1	7.82071	9.46014	9.34915	11.4922	21.372	24.3135	34.3494	12.1955	1.18469	0.001567	0.00524955
Tex15	4.46898	5.91259	4.15518	2.08949	15.3878	10.3148	10.0535	6.96887	1.18364	0.0124935	0.0328729
Slc7a6	61.4485	66.221	68.5604	59.5505	94.0368	167.247	175.098	155.928	1.18353	1.30139e-08	1.02117e-07
Mcph1	131.835	96.9664	128.81	106.564	276.126	255.66	287.362	256.977	1.18266	4.73767e-08	3.45428e-07
Nlrp3	12.2897	10.6427	14.5431	12.537	23.9366	23.5767	40.214	29.6177	1.18235	0.000550283	0.00205545
Hoxa2	13.4069	8.27762	9.34915	6.26848	17.9525	20.6296	26.8093	24.391	1.18143	0.000478335	0.00180741
Rgs19	44.6898	47.3007	30.125	43.8793	70.1001	96.5172	107.237	109.76	1.18103	1.76549e-07	1.18924e-06
Klhl31	8.93796	9.46014	6.23276	5.22373	14.533	12.5251	25.1337	19.1644	1.18018	0.00494771	0.0145806
Gadd45a	177.642	171.465	172.44	181.786	412.907	448.694	405.491	344.088	1.18006	4.44444e-14	6.55424e-13
Shisa4	94.9658	88.6888	96.6078	100.296	195.767	244.608	255.526	178.577	1.17942	3.19498e-11	3.46198e-10
Sema3c	1320.58	1300.77	1145.79	1340.41	2969.85	3154.86	2835.92	2726.57	1.17942	2.69124e-14	4.05367e-13
Cyp2r1	24.5794	24.8329	21.8147	24.0292	76.9392	50.1005	39.3762	55.7509	1.17856	2.61968e-06	1.49279e-05
Tiam1	79.3244	56.7608	64.4052	60.5953	121.393	134.093	198.556	148.959	1.17727	5.01042e-08	3.64711e-07
Xdh	548.567	675.217	650.285	642.519	1675.56	1562.69	1297.74	1293.6	1.17689	4.25744e-07	2.73097e-06
Sema4b	644.65	549.871	553.677	540.134	1629.4	1560.48	1125.99	935.57	1.17638	3.87813e-10	3.64387e-09
Cd163	3.35173	8.27762	8.31035	2.08949	18.8074	13.2619	9.2157	13.9377	1.17631	0.0115492	0.0307558
Sspn	50.276	70.951	55.0561	75.2217	125.667	156.933	170.909	128.924	1.17618	7.19223e-07	4.46075e-06
Srpx	21.2277	26.0154	11.4267	17.7607	40.1794	64.0992	46.9163	31.3599	1.17614	0.0011296	0.00391844
Pdk4	483.767	290.899	268.009	297.753	695.872	937.911	827.737	906.824	1.17593	0.00554909	0.0161608
Ppm1j	43.5725	36.658	45.7069	34.4766	100.876	92.0966	89.6436	87.1108	1.17407	1.61802e-08	1.25231e-07
Slc39a6	102.787	102.879	106.996	97.1614	217.994	279.237	244.635	195.128	1.17392	3.13056e-11	3.40037e-10
Reep2	7.82071	11.8252	6.23276	3.13424	22.2269	12.5251	17.5936	17.4222	1.17319	0.00241899	0.00772882
Mical1	52.5105	65.0384	69.5992	60.5953	104.295	154.722	150.802	155.928	1.1723	1.01371e-10	1.02524e-09
Whsc1	643.533	590.076	648.207	568.342	1387.47	1368.92	1464.46	1326.7	1.17156	1.3017e-26	5.80261e-25
Trim16	97.2003	79.2287	66.4828	67.9085	130.797	219.558	198.556	160.284	1.17115	1.8899e-09	1.64984e-08
Cfap52	5.58622	5.91259	4.15518	3.13424	12.8232	9.57804	6.70233	17.4222	1.17037	0.0162964	0.041057
Hrct1	25.6966	10.6427	17.6595	13.5817	47.0184	54.5212	26.8093	31.3599	1.16993	0.000328274	0.0012911
Pof1b	7.82071	4.73007	4.15518	2.08949	6.83904	13.9987	11.7291	14.8088	1.1695	0.0135643	0.0352739
Lpar2	116.193	118.252	135.043	100.296	350.501	240.925	241.284	236.941	1.16893	6.55133e-13	8.51964e-12
Slc38a2	1150.76	1003.96	993.087	999.822	2283.38	2505.03	2303.09	2291.89	1.16704	1.58434e-18	3.4915e-17
Ehbp1l1	199.987	205.758	245.155	229.844	404.358	545.212	555.455	486.078	1.16632	3.54938e-20	9.27262e-19
Sema7a	122.897	124.164	115.306	109.698	263.303	388.279	211.123	215.164	1.16631	9.95919e-09	7.917e-08
Lamc1	841.285	905.808	913.1	899.526	2071.37	2288.42	1940.32	1751.8	1.16593	2.88223e-17	5.65149e-16
Zcchc24	141.89	156.092	142.315	175.517	291.514	419.224	346.845	334.506	1.16467	3.80942e-16	6.78909e-15
Ifitm3	189.932	211.671	172.44	190.144	331.693	467.114	537.024	392.87	1.1637	4.97421e-13	6.53139e-12
Sae1	494.939	487.197	513.164	489.986	1203.67	1113.26	1110.91	1027.04	1.16241	1.72057e-54	4.59028e-52
Pard6g	23.4621	31.928	18.6983	24.0292	59.8416	59.6786	54.4564	49.6532	1.16192	5.0413e-07	3.19882e-06
Gm13889	20.1104	41.3881	29.0862	28.2081	48.7282	89.1495	67.0233	68.8175	1.16124	1.1305e-05	5.82552e-05
Pros1	355.284	410.333	365.655	394.914	703.566	960.751	951.73	820.584	1.15983	4.51566e-17	8.7568e-16
Zbtb42	60.3312	46.1182	72.7156	69.998	133.361	153.249	164.207	125.44	1.1568	2.26134e-05	0.000110636
Plekho2	99.4348	105.244	121.539	161.936	231.672	283.657	313.334	273.528	1.15677	2.47578e-14	3.75806e-13
Tsc22d1	5200.77	4570.43	4937.39	4623	11812.7	12181.8	9598.57	10122.3	1.15671	1.99316e-10	1.93723e-09
Entpd1	234.621	176.195	206.72	192.233	430.005	621.836	415.544	364.123	1.15527	8.59575e-10	7.7737e-09
Ampd3	353.049	332.287	322.026	353.124	744.6	956.331	787.523	570.576	1.15392	7.40571e-13	9.5601e-12
Elf3	156.414	119.434	159.974	150.443	251.335	323.443	408.004	342.345	1.1539	3.4805e-10	3.29665e-09
Rpl12	5.58622	4.73007	7.27156	9.40272	12.8232	16.209	18.4314	19.1644	1.15303	0.00378332	0.0114975
Dok2	24.5794	15.3727	14.5431	16.7159	26.5013	22.8399	63.6721	54.0087	1.15233	0.00275933	0.00868697
Ctps	516.167	464.729	474.729	413.719	1048.08	1126.53	1048.91	959.09	1.15169	1.9064e-18	4.15959e-17
Vstm4	77.0899	109.974	96.6078	113.877	117.973	207.77	299.929	310.986	1.15097	0.00109962	0.00382724
Ncs1	220.097	195.115	206.72	216.262	554.817	484.06	408.842	425.972	1.14946	9.34879e-18	1.93663e-16
Msrb3	205.573	190.385	184.905	189.099	349.646	600.47	406.328	369.35	1.14902	4.1616e-12	4.96796e-11
Lpar1	96.0831	93.4189	98.6854	89.8482	196.622	322.706	171.747	161.155	1.14821	2.08677e-08	1.58995e-07
Gmnn	116.193	91.0538	105.957	97.1614	250.48	229.873	242.959	198.613	1.14802	8.9458e-11	9.14206e-10
H2afz	55.8622	52.0308	47.7845	64.7743	129.087	122.304	112.264	130.666	1.14768	5.92163e-14	8.62432e-13
Mb21d1	10.0552	20.1028	18.6983	9.40272	39.3245	30.2077	29.3227	34.8443	1.14761	0.000339949	0.00133048
Lix1l	65.9174	88.6888	92.4527	61.64	112.844	215.874	204.421	162.026	1.14581	4.3296e-08	3.16857e-07
Haus5	73.7382	42.5706	49.8621	61.64	135.926	131.146	144.938	103.662	1.14581	5.92932e-07	3.72205e-06
Hn1l	460.305	437.531	494.466	463.867	1083.99	1111.05	1043.05	887.659	1.1457	3.34231e-28	1.64389e-26
Hhipl1	7.82071	4.73007	7.27156	1.04475	12.8232	18.4193	10.0535	9.58219	1.1456	0.00702008	0.0199242
Vasp	403.325	452.904	458.108	520.284	894.204	1142	1076.56	970.414	1.14554	1.09346e-21	3.26887e-20
Nav1	183.228	179.743	184.905	185.965	301.773	340.389	519.43	484.336	1.14546	1.19042e-10	1.19201e-09
Tspan8	563.091	424.524	429.022	509.836	842.912	1170.73	1175.42	1129.83	1.14532	1.70155e-10	1.67472e-09
Ska2	79.3244	87.5063	72.7156	64.7743	160.717	156.933	194.367	166.382	1.1445	2.32358e-12	2.8432e-11
Maged2	237.973	227.043	228.535	231.934	436.844	601.206	550.428	469.527	1.14445	3.31112e-19	7.91075e-18
Cntln	166.469	179.743	201.526	167.159	422.311	324.18	410.517	443.394	1.14426	1.70092e-11	1.90521e-10
Tmod2	15.6414	4.73007	9.34915	17.7607	18.8074	31.6812	29.3227	32.231	1.14346	0.000718453	0.00260567
Hkdc1	27.9311	23.6503	38.4354	24.0292	70.1001	70.7302	62.8343	55.7509	1.14335	1.40253e-05	7.09037e-05
Pqlc3	41.3381	36.658	39.4742	65.819	107.715	112.726	112.264	81.0131	1.14224	7.0936e-08	5.04663e-07
Pidd1	29.0484	36.658	25.9698	41.7898	88.0526	83.9921	71.2122	59.2354	1.14176	8.10661e-06	4.26221e-05
Ggt7	11.1724	9.46014	14.5431	8.35797	23.9366	26.5238	20.107	30.4888	1.14125	0.000251554	0.00101104
Mgst1	930.665	852.595	900.634	963.256	2630.47	2117.48	1491.27	1892.92	1.14097	1.02348e-12	1.30119e-11
Ccrn4l	427.905	202.21	205.681	297.753	646.289	887.811	553.78	505.243	1.13894	9.25182e-05	0.000406351
Orc6	101.669	109.974	106.996	109.698	254.754	257.87	258.877	181.19	1.13891	2.6617e-13	3.59411e-12
Ccdc77	54.745	73.3161	77.9095	77.3112	176.105	143.671	160.018	150.702	1.13684	2.9316e-12	3.55019e-11
Usp13	6.70347	4.73007	12.4655	8.35797	21.372	18.4193	21.7826	14.8088	1.13624	0.00182292	0.00601424
Ednra	23.4621	35.4755	33.2414	26.1187	35.905	59.6786	92.157	86.2397	1.13521	0.00124894	0.00427929
Lmod1	48.0415	44.9357	50.9009	76.2665	114.554	237.241	82.1035	80.1419	1.13483	0.00133495	0.00454305
Epb4.2	31.2829	21.2853	28.0474	20.8949	60.6965	39.0489	56.9698	73.1731	1.13455	4.17916e-05	0.00019512
Pcdh18	99.4348	182.108	189.06	188.054	323.999	428.802	387.897	329.279	1.13344	2.12244e-08	1.61503e-07
Stat3	1155.23	1200.25	1119.82	1228.62	2525.32	2682.59	2709.42	2472.2	1.13333	1.18804e-18	2.66146e-17
Mospd3	30.1656	31.928	27.0086	31.3424	73.5197	63.3624	79.5901	56.622	1.13255	2.6507e-05	0.000128542
Serpine2	141.89	144.267	129.849	159.846	240.221	352.177	403.815	283.981	1.13095	1.24481e-09	1.10477e-08
Pvr	154.18	162.005	148.548	155.667	306.047	409.646	366.952	290.079	1.13052	5.53406e-12	6.53985e-11
Fgd3	101.669	125.347	89.3363	115.967	213.72	235.03	268.093	241.297	1.12989	3.6126e-09	3.03341e-08
St6galnac4	52.5105	37.8406	44.6681	47.0136	84.6331	112.726	107.237	100.177	1.12955	3.55498e-09	2.98931e-08
Zfp948	92.7313	74.4986	100.763	96.1166	200.897	210.717	216.15	182.062	1.12955	1.34765e-09	1.19183e-08
Zcwpw1	17.8759	20.1028	28.0474	30.2976	42.744	46.4167	73.7256	60.1065	1.12906	0.0011323	0.00392703
Nfkb2	212.277	228.226	225.418	258.052	430.859	450.905	620.803	534.86	1.12871	2.84478e-16	5.11653e-15
Mmp2	46.9243	44.9357	56.0949	56.4163	66.6806	143.671	137.398	108.889	1.12742	1.85865e-06	1.0826e-05
Gm3219	40.2208	27.1979	23.8923	35.5214	99.1661	86.2024	57.8076	45.2976	1.12362	0.00019896	0.000816999
Acot2	452.484	390.231	373.966	381.332	1144.68	1072.74	649.288	671.624	1.12326	1.02731e-08	8.15552e-08
Casp7	139.656	177.378	139.198	124.325	305.192	321.97	359.412	283.11	1.12319	6.83718e-18	1.43491e-16
Cep72	61.4485	66.221	65.444	69.998	183.799	120.831	150.802	127.182	1.12293	1.4174e-08	1.10628e-07
Nkain1	298.304	270.796	312.677	316.558	768.537	825.185	573.049	471.27	1.12254	4.98233e-12	5.90767e-11
Hoxa1	3.35173	5.91259	10.3879	8.35797	16.2427	19.1561	15.918	14.8088	1.12251	0.00227832	0.00733127
Cx3cr1	52.5105	112.339	102.841	95.0719	201.752	140.724	245.473	259.59	1.12206	0.00491102	0.0144822
Smarca1	13.4069	18.9203	5.19397	9.40272	15.3878	35.3651	27.6471	34.8443	1.12107	0.0158869	0.040234
Slc15a3	27.9311	30.7454	29.0862	41.7898	42.744	50.1005	111.426	88.853	1.12085	0.000236646	0.000955263
Ifngr2	367.574	415.064	382.276	360.437	895.059	957.068	770.767	708.211	1.12053	5.37771e-23	1.79338e-21
Hoxb9	188.814	195.115	157.897	161.936	403.503	435.433	380.357	334.506	1.12013	1.3037e-08	1.02252e-07
Cd109	25.6966	21.2853	25.9698	16.7159	56.4221	62.6257	41.0517	40.9421	1.11986	8.60627e-05	0.000380561
Mamstr	4.46898	10.6427	12.4655	6.26848	14.533	22.8399	20.107	20.9066	1.11973	0.00241341	0.00771381
Exosc8	68.1519	96.9664	90.3751	79.4007	178.67	184.93	190.178	181.19	1.11917	3.40249e-12	4.09509e-11
Crip1	77.0899	76.8636	63.3664	73.1322	145.33	177.562	167.558	144.604	1.11855	8.92689e-13	1.14067e-11
Rtn4	1446.83	1576.3	1489.63	1549.36	3169.04	3857	3294.19	2965.25	1.11843	1.71314e-13	2.37333e-12
Cdk2	178.759	150.18	203.604	161.936	377.857	433.222	377.006	331.021	1.11842	1.54226e-17	3.10355e-16
Alg8	91.6141	83.9587	77.9095	96.1166	201.752	193.034	175.098	194.257	1.11836	4.70352e-17	9.08279e-16
Nde1	237.973	253.059	265.931	248.65	577.044	593.839	547.915	481.723	1.11751	3.16103e-14	4.7249e-13
Gucy1b3	79.3244	112.339	128.81	129.549	215.43	304.287	253.851	214.293	1.11657	2.00208e-11	2.22977e-10
Bcam	1042.39	1035.89	1038.79	1064.6	1861.07	2208.84	2594.64	2487.01	1.11632	2.1194e-13	2.8974e-12
Ttc16	13.4069	5.91259	11.4267	9.40272	23.0818	16.209	25.1337	27.8755	1.11565	0.00216301	0.00701146
Rhno1	93.8486	76.8636	82.0647	73.1322	200.042	164.3	191.016	162.026	1.11484	2.91028e-08	2.18002e-07
C920025E04Rik	17.8759	11.8252	8.31035	17.7607	24.7915	45.6799	36.8628	25.2621	1.11444	0.00741834	0.0209566
S100a14	4.46898	2.36503	5.19397	5.22373	9.40368	11.0516	9.2157	13.9377	1.11441	0.01855	0.0459007
Apaf1	178.759	156.092	156.858	187.01	323.145	396.384	413.869	347.572	1.1135	2.31351e-14	3.53308e-13
B4galt6	244.677	241.234	189.06	221.486	500.105	559.947	486.756	402.452	1.11298	9.15689e-18	1.89911e-16
Samd4	108.373	124.164	109.073	117.012	181.235	283.657	280.66	264.817	1.11029	3.83915e-07	2.47618e-06
Rbm3	164.235	172.648	171.401	174.473	425.73	441.327	329.252	293.563	1.10881	3.94679e-11	4.21437e-10
D730005E14Rik	10.0552	13.0077	16.6207	16.7159	26.5013	29.4709	49.4296	23.5199	1.10825	0.00259567	0.00823061
Dse	109.49	158.457	178.673	190.144	282.965	394.91	370.303	339.732	1.10734	1.03304e-11	1.18578e-10
Bex1	13.4069	10.6427	19.7371	7.31322	30.7757	30.9444	35.1872	19.1644	1.10725	0.000666899	0.00244081
Fndc4	51.3933	36.658	34.2802	40.7451	87.1977	97.254	92.157	81.8842	1.10581	1.44094e-06	8.56006e-06
Ptp4a1	101.669	94.6014	100.763	87.7587	223.124	207.033	197.719	205.582	1.10392	2.08956e-18	4.54235e-17
Rab13	50.276	52.0308	49.8621	58.5058	98.3112	103.885	135.722	121.084	1.10372	1.89558e-09	1.65316e-08
Cry1	42.4553	53.2133	50.9009	48.0583	103.44	134.093	110.588	81.8842	1.10369	6.98855e-06	3.70757e-05
Tlr2	26.8139	36.658	39.4742	76.2665	72.6648	92.0966	120.642	114.986	1.10352	0.000230813	0.000934932
Ldb3	11.1724	5.91259	16.6207	15.6712	29.0659	21.3664	28.4849	35.7154	1.1011	0.00537825	0.0157074
Hspb9	6.70347	4.73007	5.19397	6.26848	14.533	17.6825	10.8913	10.4533	1.10023	0.00654258	0.0186834
Wdr90	147.476	165.552	178.673	171.338	344.517	324.18	410.517	353.67	1.10011	1.43438e-16	2.68116e-15
Fkbp7	29.0484	31.928	34.2802	25.0739	53.8574	92.0966	65.3477	54.0087	1.09962	5.14998e-05	0.000236271
Matn2	160.883	146.632	135.043	137.906	225.688	349.23	344.332	368.479	1.09929	0.000116792	0.00050219
Gch1	24.5794	30.7454	19.7371	17.7607	47.8733	54.5212	54.4564	47.9109	1.09887	3.39101e-05	0.000161201
Mfge8	755.258	914.086	927.643	941.316	1995.29	2379.78	1792.87	1476.53	1.09819	3.18593e-13	4.24983e-12
Pdpn	83.7934	89.8713	86.2199	76.2665	125.667	189.351	227.879	187.288	1.09685	4.45387e-08	3.25274e-07
Bcl2l14	16.7587	22.4678	21.8147	25.0739	47.0184	55.2579	48.5919	39.1999	1.09503	0.000319478	0.00125988
Runx2	27.9311	24.8329	25.9698	30.2976	39.3245	48.627	72.05	80.1419	1.09478	4.62456e-05	0.000213781
Acsf2	88.2623	105.244	95.569	114.922	247.915	229.136	225.366	168.995	1.09102	1.10245e-10	1.10989e-09
Mgat4c	10.0552	4.73007	1.03879	4.17898	9.40368	13.2619	12.5669	12.1955	1.09079	0.0197868	0.0485177
4930523C07Rik	108.373	101.696	78.9483	88.8034	158.153	251.239	212.799	190.773	1.09062	1.40729e-09	1.24084e-08
Ngfr	18.9932	11.8252	20.7759	22.9844	18.8074	22.1032	77.9145	54.0087	1.09044	0.00891527	0.0245358
Hirip3	69.2692	66.221	48.8233	75.2217	138.491	92.8333	178.449	154.186	1.09033	9.72625e-07	5.92185e-06
Gem	50.276	34.293	38.4354	43.8793	68.3904	120.831	87.968	89.7241	1.08863	3.94723e-05	0.000184996
Ttf2	180.994	152.545	181.789	174.473	370.163	348.493	398.788	382.416	1.08841	3.46475e-06	1.93735e-05
Hk3	8.93796	13.0077	4.15518	18.8054	13.6781	22.8399	33.5116	32.231	1.08591	0.0119027	0.0315448
Snora17	5.58622	1.18252	4.15518	6.26848	7.69392	11.0516	10.8913	12.1955	1.08578	0.0168127	0.0421721
AI662270	20.1104	15.3727	12.4655	13.5817	27.3562	28.7341	38.5384	40.9421	1.08529	0.00111377	0.00387038
St3gal1	199.987	216.401	206.72	194.323	368.453	485.533	456.596	439.038	1.08528	2.2578e-12	2.76655e-11
P2ry12	4.46898	5.91259	6.23276	3.13424	8.5488	8.1045	13.4047	15.6799	1.08527	0.0199794	0.0489085
Gadd45b	41.3381	28.3804	27.0086	19.8502	25.6464	82.5185	97.1837	64.462	1.08414	0.00786985	0.0220271
Hfe	213.394	251.876	304.367	259.097	690.743	601.206	483.405	436.425	1.08374	6.14796e-09	5.0187e-08
AI414108	13.4069	11.8252	12.4655	13.5817	24.7915	33.8915	29.3227	27.0044	1.08244	0.00302069	0.00941515
Hacd4	41.3381	31.928	30.125	38.6556	73.5197	86.9392	87.968	60.9776	1.08216	5.21562e-05	0.000239034
D630039A03Rik	84.9106	100.514	91.4139	106.564	228.253	245.345	185.99	181.19	1.08154	0.000258814	0.00103856
5330417C22Rik	5.58622	3.54755	4.15518	7.31322	14.533	13.2619	10.0535	10.4533	1.08044	0.00983579	0.0267555
Capn2	1665.81	1408.38	1508.33	1341.45	3244.27	3880.58	2902.11	2595.03	1.07994	3.48071e-14	5.17638e-13
Mob3a	138.538	99.3314	128.81	119.101	267.577	286.605	260.553	220.39	1.07993	3.54808e-15	5.89939e-14
Clic1	1036.8	990.949	995.165	972.659	2003.84	2336.31	2185.8	1955.64	1.07904	9.96849e-22	2.99021e-20
Cmtm7	71.5037	55.5783	61.2888	77.3112	141.91	167.247	137.398	122.826	1.07885	2.0573e-08	1.57022e-07
Gldc	2166.34	2632.28	2517	2316.2	6828.78	7296.26	3687.12	3009.68	1.07872	5.41848e-06	2.92485e-05
Chst14	41.3381	37.8406	28.0474	38.6556	70.1001	96.5172	68.6988	76.6575	1.07785	3.4132e-07	2.21525e-06
Ccdc120	74.8554	67.4035	55.0561	59.5505	111.134	161.353	164.207	118.471	1.07616	1.78579e-05	8.88002e-05
Cacna1c	60.3312	69.7685	39.4742	58.5058	77.7941	140.724	135.722	135.022	1.07569	1.57365e-06	9.28268e-06
Elovl2	481.533	410.333	431.099	413.719	1062.62	1051.37	864.6	715.18	1.07551	2.09882e-12	2.58253e-11
Fcgr3	60.3312	75.6811	61.2888	64.7743	88.9075	156.933	173.423	150.702	1.07538	0.0001317	0.000560002
Marcksl1	71.5037	94.6014	89.3363	90.8929	140.2	209.243	202.745	184.675	1.07444	6.20797e-11	6.47955e-10
D330045A20Rik	16.7587	13.0077	17.6595	24.0292	45.3086	27.2606	36.025	50.5243	1.0741	0.00233243	0.00746989
B3gnt8	25.6966	41.3881	41.5518	45.9688	98.3112	76.6243	88.8058	72.302	1.07386	0.000110805	0.00047902
Spsb1	112.842	65.0384	70.638	77.3112	115.409	230.61	198.556	154.186	1.07362	1.20964e-06	7.28433e-06
Pcdh7	277.077	358.303	346.957	293.574	761.698	713.196	659.341	566.22	1.07276	2.44088e-16	4.42626e-15
Tnfrsf10b	37.9863	33.1105	37.3966	29.2529	63.2611	72.9405	94.6703	63.5909	1.0719	4.05653e-07	2.60589e-06
Wnt5a	127.366	117.069	125.694	104.475	307.757	246.819	210.285	256.106	1.07182	5.9409e-06	3.19145e-05
Map7d1	309.477	326.375	323.065	369.84	606.965	742.667	780.821	675.98	1.07121	4.39343e-21	1.2338e-19
Dsg2	106.138	91.0538	72.7156	73.1322	173.541	148.828	237.095	172.479	1.07103	8.21148e-08	5.78583e-07
1700109K24Rik	3.35173	10.6427	3.11638	7.31322	14.533	9.57804	15.918	15.6799	1.07017	0.0105346	0.0283758
Sema6b	102.787	46.1182	41.5518	58.5058	127.377	134.093	143.262	136.764	1.06904	0.000343674	0.00134267
Efhd2	226.801	197.48	197.371	259.097	447.102	494.374	485.919	435.554	1.06885	2.83485e-14	4.25542e-13
Cad	208.925	290.899	229.573	253.873	456.506	624.783	599.858	411.163	1.06856	4.39827e-08	3.21614e-07
Fhl2	126.249	202.21	209.836	219.397	276.981	492.164	436.489	405.936	1.06751	2.05584e-08	1.56978e-07
Ammecr1	51.3933	72.1336	54.0173	69.998	110.28	147.355	147.451	118.471	1.06629	2.33668e-09	2.01589e-08
Ctsd	10563.6	10261.9	11201.3	10983.4	23497.2	24125.6	22547.5	19987.6	1.06481	4.7853e-48	8.51107e-46
Galnt12	25.6966	35.4755	22.8535	28.2081	47.0184	50.1005	71.2122	74.9153	1.06354	0.000557214	0.00207737
Calu	1680.34	1758.4	1755.56	1798.01	3503.3	4172.34	3582.39	3395.58	1.06186	9.46587e-26	3.96845e-24
Cdk6	188.814	212.853	200.487	181.786	429.15	434.696	421.409	359.768	1.06179	8.28394e-17	1.57181e-15
Ldlr	374.277	294.447	335.53	321.782	694.162	813.397	632.532	643.749	1.06049	1.00764e-15	1.72929e-14
6720489N17Rik	16.7587	16.5552	10.3879	14.6264	24.7915	28.7341	39.3762	32.231	1.06033	0.000314266	0.00124155
Fut10	11.1724	31.928	34.2802	35.5214	56.4221	60.4154	72.05	56.622	1.06007	0.000715889	0.00259744
Camkk1	16.7587	13.0077	9.34915	31.3424	28.211	37.5754	45.2407	42.6843	1.0589	0.000970141	0.00341508
Adora1	55.8622	23.6503	31.1638	38.6556	65.8257	78.8347	97.1837	85.3686	1.05863	0.0017747	0.00587166
Ube2s	52.5105	59.1259	58.1725	59.5505	140.2	134.829	123.155	85.3686	1.05849	1.04322e-08	8.27608e-08
Tfdp1	216.746	245.964	246.194	248.65	518.912	568.788	521.944	405.065	1.05719	6.4798e-10	5.93324e-09
Hpgds	25.6966	28.3804	30.125	43.8793	79.5038	93.5701	51.1052	50.5243	1.05636	9.33816e-05	0.00040979
Baat	12.2897	20.1028	12.4655	17.7607	27.3562	25.0503	31.836	52.2665	1.05603	0.00243129	0.00775969
Meg3	4.46898	3.54755	7.27156	7.31322	5.98416	11.0516	18.4314	17.4222	1.05529	0.0195899	0.0481025
Sept11	1435.66	1536.09	1488.59	1482.49	3183.57	3200.54	3097.31	2879.88	1.05457	7.70968e-59	2.61062e-56
Prlr	110.607	176.195	138.16	173.428	334.258	269.659	284.849	368.479	1.05412	8.41383e-10	7.62485e-09
Enc1	109.49	85.1412	91.4139	78.356	182.089	207.033	191.854	178.577	1.052	1.44458e-14	2.2332e-13
Mmp23	43.5725	47.3007	47.7845	58.5058	88.0526	106.095	118.128	101.049	1.05141	1.08061e-08	8.55279e-08
Mapk6	678.168	612.544	666.906	654.011	1243	1587.01	1536.51	1193.42	1.0501	5.51663e-05	0.000252042
Ubtd2	44.6898	44.9357	69.5992	44.9241	84.6331	123.041	117.291	104.533	1.04945	2.06687e-08	1.57616e-07
Gpc3	226.801	217.583	216.069	300.887	482.152	437.643	561.32	523.536	1.04875	1.04191e-15	1.78463e-14
Pck2	192.166	216.401	235.806	224.62	439.408	439.853	464.974	459.945	1.0474	1.31196e-28	6.58146e-27
Jak3	187.697	167.917	166.207	155.667	282.11	310.181	447.38	378.061	1.04585	3.97747e-08	2.92545e-07
Gls2	6.70347	2.36503	10.3879	6.26848	19.6622	11.7884	16.7558	10.4533	1.0456	0.0136534	0.0354794
Aaas	208.925	235.321	233.729	219.397	493.266	500.269	432.3	431.199	1.04475	1.12948e-24	4.36139e-23
Slc38a1	65.9174	47.3007	51.9397	81.4902	112.844	93.5701	165.045	150.702	1.04472	1.72113e-05	8.57788e-05
Mmp12	39.1036	27.1979	36.3578	30.2976	55.5672	123.041	60.3209	53.1376	1.04423	0.007911	0.0221141
Abhd15	52.5105	68.586	43.6293	43.8793	143.62	128.198	84.6169	91.4664	1.04421	0.000449407	0.00171021
Grrp1	42.4553	34.293	40.513	26.1187	61.5514	92.0966	87.1302	65.3331	1.04357	0.00050189	0.00189033
Havcr2	14.5242	16.5552	16.6207	15.6712	32.4854	33.8915	27.6471	40.071	1.04289	0.000199038	0.000817129
Cep112	32.4001	28.3804	28.0474	25.0739	57.277	46.4167	85.4546	51.3954	1.04204	4.91149e-05	0.000226332
Rock2	1158.58	1231	1171.76	1128.33	2444.96	2899.94	2329.9	2027.94	1.04199	1.972e-19	4.81595e-18
Dnajc9	210.042	180.925	199.448	174.473	429.15	422.171	409.68	334.506	1.04183	2.35246e-08	1.78389e-07
Glipr1	15.6414	13.0077	7.27156	10.4475	17.9525	18.4193	26.8093	36.5865	1.04182	0.00471233	0.0139712
Sntg2	18.9932	9.46014	19.7371	14.6264	29.9208	24.3135	44.4029	37.4576	1.04173	0.00168971	0.00562216
Bco1	58.0967	44.9357	74.7932	52.2373	121.393	123.778	140.749	100.177	1.03992	3.59001e-05	0.00016979
1810055G02Rik	87.1451	85.1412	101.802	96.1166	185.509	201.139	201.908	179.448	1.03661	3.66953e-11	3.94223e-10
Nup107	151.945	138.355	155.819	154.622	310.321	338.179	331.765	264.817	1.03657	1.06436e-10	1.07277e-09
Rpusd1	32.4001	15.3727	27.0086	24.0292	44.4538	50.8373	54.4564	59.2354	1.03641	8.67287e-05	0.000383313
Map4	984.293	1176.6	1041.91	1068.78	2185.07	2524.18	2189.98	1906.86	1.03611	1.30785e-17	2.66226e-16
Nasp	341.877	327.557	340.724	342.677	715.534	759.613	707.095	600.194	1.03587	5.68257e-28	2.75644e-26
Dennd2a	67.0347	63.8559	81.0259	67.9085	129.087	143.671	154.153	153.315	1.03549	4.32015e-11	4.58525e-10
Cntrob	89.3796	100.514	92.4527	100.296	192.348	181.246	212.799	213.421	1.03497	7.73339e-06	4.08059e-05
Hacd1	24.5794	37.8406	45.7069	36.5661	96.6014	88.4127	54.4564	64.462	1.0333	3.16233e-05	0.000151352
Cebpb	281.546	121.799	94.5302	137.906	364.179	389.753	284.849	297.919	1.03308	7.26074e-05	0.000325311
Hist1h1e	834.582	969.664	911.022	911.019	2039.74	2088.01	1882.52	1506.15	1.03259	2.91073e-08	2.18002e-07
Eri1	277.077	309.82	312.677	325.961	647.144	653.517	661.017	553.154	1.03168	5.27058e-26	2.2669e-24
Tvp23a	14.5242	21.2853	21.8147	13.5817	24.7915	39.0489	51.943	35.7154	1.03143	0.000881989	0.00313992
Fat1	2633.35	2884.16	2294.7	2153.22	4930.95	4949.64	5577.17	4974.03	1.03088	3.19785e-25	1.28263e-23
Lrrc20	22.3449	22.4678	23.8923	30.2976	38.4696	61.1521	58.6453	50.5243	1.03072	9.75705e-05	0.000425991
Sh3pxd2b	158.649	156.092	120.5	156.712	233.382	287.341	356.899	344.088	1.02847	1.69285e-08	1.30678e-07
Nup205	596.609	657.48	640.936	625.803	1382.34	1389.55	1243.28	1142.89	1.0276	3.09378e-23	1.04962e-21
Cyp4f18	15.6414	16.5552	14.5431	9.40272	19.6622	31.6812	43.5651	23.5199	1.02746	0.00286472	0.00897915
Ddah2	113.959	131.259	145.431	135.817	235.947	332.284	281.498	232.586	1.02726	3.33407e-11	3.60383e-10
Sgce	33.5173	34.293	48.8233	57.461	62.4062	115.673	118.966	70.5598	1.0261	0.000488297	0.00184347
Art4	59.214	63.8559	87.2587	74.177	86.3429	173.878	170.909	162.897	1.02536	9.96534e-05	0.000434331
Tbc1d2b	311.711	412.699	390.587	445.062	584.738	924.65	909.003	795.322	1.02489	1.59673e-08	1.23638e-07
Rab27b	59.214	70.951	54.0173	64.7743	119.683	191.561	122.317	82.7553	1.02479	1.50456e-05	7.56493e-05
Cacnb3	80.4416	75.6811	93.4915	72.0875	135.071	198.192	178.449	149.831	1.02439	4.44451e-09	3.7072e-08
Tmem253	29.0484	42.5706	42.5905	37.6109	89.7624	81.7818	81.2657	60.9776	1.02421	3.56485e-06	1.98891e-05
Ephb2	119.545	92.2363	68.5604	74.177	135.926	234.294	188.503	189.03	1.0231	0.000832085	0.00297792
Btg2	246.911	260.154	291.901	284.171	578.754	666.042	607.398	516.567	1.02284	0.00998514	0.0271199
Tgif1	176.525	199.845	167.246	214.173	389.825	400.068	382.033	397.225	1.02226	4.91929e-06	2.67673e-05
Cd9	450.25	526.22	430.061	499.389	925.835	1069.06	1033.83	891.144	1.02197	2.78698e-08	2.09357e-07
Jun	366.456	398.508	416.556	481.628	696.727	812.66	1036.35	903.339	1.0217	8.4965e-06	4.4539e-05
Abcc4	768.664	866.785	823.764	814.902	1900.4	1879.51	1583.42	1311.02	1.02028	7.52782e-18	1.57049e-16
Slc43a3	433.491	506.117	517.319	488.941	849.751	1277.56	1009.54	836.264	1.02008	1.34163e-13	1.87785e-12
Cd93	723.975	610.179	596.268	603.863	1349	1533.96	1152.8	1145.51	1.01967	1.73802e-11	1.94552e-10
Fbxl8	49.1588	46.1182	50.9009	43.8793	94.0368	96.5172	97.1837	101.92	1.01906	1.68818e-08	1.30432e-07
Fam171a2	52.5105	34.293	46.7457	63.7295	79.5038	103.885	118.966	106.275	1.01827	6.25024e-06	3.34715e-05
Ltc4s	39.1036	37.8406	46.7457	40.7451	102.586	100.201	77.9145	62.7198	1.01633	0.000453925	0.00172443
Cx3cl1	995.465	1100.92	1061.65	1013.4	1543.91	1840.46	2504.99	2626.39	1.01618	1.45611e-10	1.44202e-09
Pold2	129.6	128.894	116.345	130.593	275.271	256.397	268.931	226.488	1.01573	8.11899e-16	1.40294e-14
2010204K13Rik	31.2829	27.1979	25.9698	26.1187	71.8099	72.2037	46.0785	40.071	1.01456	0.000410134	0.00157574
Gas7	137.421	121.799	129.849	146.264	204.316	278.5	320.036	298.79	1.01393	2.90316e-06	1.63948e-05
Ybx3	541.864	565.243	563.026	572.521	1114.76	1371.87	1108.4	956.477	1.01292	1.58568e-15	2.67695e-14
Tmem98	63.683	61.4909	62.3276	77.3112	107.715	155.459	142.424	134.151	1.01216	1.98523e-09	1.72707e-08
Sept10	226.801	257.789	252.427	211.039	484.717	537.107	461.623	452.976	1.01212	7.66315e-08	5.41681e-07
Lrrc8e	8.93796	3.54755	9.34915	16.7159	10.2586	22.1032	27.6471	24.391	1.01167	0.0134936	0.0351108
Sowahb	256.966	305.089	264.892	266.41	635.176	576.156	483.405	533.989	1.0114	5.43057e-09	4.47876e-08
Ifi27l2a	31.2829	39.0231	31.1638	22.9844	41.0342	33.1548	101.373	94.9508	1.01049	0.0164953	0.0414749
Hmgb2	24.5794	28.3804	24.9311	35.5214	60.6965	62.6257	53.6186	55.7509	1.0103	3.65537e-06	2.03618e-05
Micalcl	5.58622	5.91259	9.34915	6.26848	11.1134	13.2619	20.107	15.6799	1.00788	0.0176578	0.0439586
9930014A18Rik	27.9311	39.0231	38.4354	38.6556	97.4563	77.3611	69.5366	51.3954	1.00655	1.52925e-05	7.68027e-05
Haus1	86.0279	69.7685	77.9095	79.4007	167.556	165.774	167.558	133.28	1.00571	1.56451e-11	1.76476e-10
Zc3h12d	37.9863	36.658	46.7457	49.1031	111.989	57.4683	79.5901	101.049	1.00398	0.000100606	0.000438051
Dok1	34.6346	27.1979	46.7457	47.0136	68.3904	94.3069	78.7523	76.6575	1.00326	1.12109e-06	6.77427e-06
D830031N03Rik	249.146	256.606	270.086	268.5	448.812	541.528	568.022	545.314	1.00326	8.14578e-19	1.85791e-17
Ust	24.5794	24.8329	27.0086	29.2529	41.0342	58.205	59.4831	57.4931	1.00259	1.26957e-05	6.48146e-05
Map4k4	641.299	600.719	604.578	551.626	1053.21	1380.71	1298.58	1100.21	1.00219	2.98539e-14	4.47377e-13
Jam2	184.345	153.727	179.711	158.801	288.095	374.28	373.655	348.443	1.00189	2.42579e-05	0.000118352
Fzd2	34.6346	56.7608	43.6293	36.5661	64.116	114.937	90.4814	80.1419	1.00159	4.22648e-05	0.000197191
Cpn1	993.231	995.679	1091.77	1085.49	2398.79	2148.43	1928.59	1972.19	1.00091	1.31312e-07	9.02123e-07
Pde3b	393.27	407.968	449.798	383.422	850.605	881.917	807.63	747.411	1.00056	1.3992e-16	2.61819e-15
Mettl24	11.1724	11.8252	6.23276	13.5817	20.5171	22.1032	28.4849	18.2933	1.00045	0.0036651	0.011173
