# Supplementary material for: Enhancer and super-enhancer dynamics in repair after ischemic acute kidney injury
Source: Nat Commun. 2020 Jul 7;11:3383. doi: 10.1038/s41467-020-17205-5 (PMC7341735; doi:10.1038/s41467-020-17205-5)
Supplement: Supplementary file 5 — Supplementary Data 2 [file 41467_2020_17205_MOESM5_ESM.xlsx]

## Sheet: Sheet1
Data 2: SHAM vs IRI 48h
919 downregulated genes (p-value < 0.05; FC < -2)
Gene	SHAM_M148	SHAM_M149	SHAM_M150	SHAM_M151	IRI48h_M118	IRI48h_M120	IRI48h_M121	IRI48h_M122	log2FoldChange	pvalue	padj
Slc22a7	2354.03	1482.88	1605.98	1515.93	12.8232	12.5251	9.2157	21.7777	-6.52304	2.22736e-82	1.70519e-79
C8a	673.699	488.38	416.556	380.288	3.41952	3.68386	4.18895	9.58219	-6.23453	7.71386e-84	6.17389e-81
Gm6300	1347.4	1040.62	986.854	827.439	13.6781	13.2619	5.02674	19.1644	-6.11688	1.06009e-103	1.2444e-100
Mpped1	167.587	101.696	100.763	89.8482	0.85488	0.736773	0	1.74222	-6.06437	1.652e-34	1.21202e-32
Inmt	14182.3	14497.7	16864.8	16374.3	182.089	171.668	167.558	344.959	-5.63584	4.55565e-46	6.79795e-44
Akr1c18	369.808	148.997	139.198	103.43	1.70976	0.736773	0.837791	6.09776	-5.55655	4.12029e-32	2.56361e-30
Gm15348	155.297	122.982	119.461	122.235	1.70976	2.21032	0.837791	4.35554	-5.44592	6.27992e-44	7.84233e-42
Pvalb	272.608	346.478	308.522	337.453	3.41952	1.47355	9.2157	12.1955	-5.43653	2.94494e-73	1.67273e-70
Cyp7b1	4490.21	2378.04	2441.17	2880.37	39.3245	58.205	69.5366	81.8842	-5.43162	1.11154e-100	1.15129e-97
Hrg	189.932	143.085	232.69	199.547	5.98416	1.47355	2.51337	7.83997	-5.15061	8.67182e-52	1.93283e-49
Mep1b	4301.39	2742.26	2902.39	2931.56	20.5171	19.8929	37.7006	138.506	-5.12159	9.30456e-26	3.91949e-24
Mettl7a2	558.622	299.177	324.104	375.064	6.83904	8.1045	14.2424	13.9377	-4.97477	2.36706e-64	1.01657e-61
Neurog2	46.9243	28.3804	33.2414	28.2081	0	0	0	1.74222	-4.87363	8.23813e-18	1.71462e-16
Synpr	58.0967	24.8329	24.9311	17.7607	0	0	0.837791	0	-4.78034	4.44578e-15	7.32286e-14
Slco4c1	380.98	197.48	188.022	223.576	10.2586	4.42064	7.54012	13.9377	-4.55143	9.75194e-43	1.13717e-40
Cyp2d9	2584.19	2011.46	2602.18	2467.69	44.4538	67.0463	42.7273	125.44	-4.54871	2.2709e-25	9.23466e-24
Slc22a19	1669.16	898.713	884.014	948.63	19.6622	12.5251	15.918	70.5598	-4.54363	2.10685e-21	6.10155e-20
Slitrk6	170.938	202.21	148.548	167.159	5.12928	5.89418	4.18895	11.3244	-4.54139	3.67746e-53	8.87024e-51
Egf	24425.2	22080	18811.5	18870.2	560.801	452.378	782.496	1553.19	-4.45491	5.10014e-55	1.38159e-52
Cntnap5a	89.3796	92.2363	76.8707	71.0427	6.83904	0.736773	3.35116	3.48443	-4.30776	1.34758e-30	7.75431e-29
Sox2ot	21.2277	7.0951	14.5431	10.4475	0	0	0	0	-4.19245	2.77581e-10	2.65488e-09
Slc7a13	16968.7	16217	15761.6	16229.1	396.664	214.401	319.198	1626.36	-4.09388	8.98454e-18	1.86556e-16
Car5a	15.6414	13.0077	12.4655	27.1634	0	0	0	0.871108	-4.09223	3.03407e-11	3.30389e-10
Itih2	203.339	121.799	103.879	124.325	0.85488	14.7355	4.18895	5.22665	-4.08019	1.37325e-25	5.67609e-24
Hpd	873.685	682.312	840.384	830.573	39.3245	22.8399	14.2424	82.7553	-4.06971	9.763e-31	5.65483e-29
Slc22a13	740.733	471.824	486.156	484.762	16.2427	16.209	20.107	57.4931	-4.06632	1.25831e-32	8.08625e-31
Methig1	194.401	101.696	100.763	125.37	5.12928	9.57804	6.70233	6.09776	-4.02607	2.71952e-33	1.81384e-31
B930092H01Rik	16.7587	27.1979	15.5819	20.8949	0.85488	0	1.67558	0	-3.87244	1.28513e-11	1.46558e-10
Sec14l4	23.4621	8.27762	6.23276	7.31322	0	0	0	0	-3.85128	1.32775e-08	1.04046e-07
AA536875	16.7587	20.1028	24.9311	19.8502	0	0.736773	1.67558	0.871108	-3.81166	7.43011e-12	8.6356e-11
Slco1a1	16110.7	17115.8	16168.8	13384.2	822.394	502.479	519.43	1649.88	-3.80512	1.27988e-21	3.80677e-20
Acsm3	23187.3	17701.1	18801.1	15430.9	1549.04	883.39	650.126	1747.44	-3.79905	9.21078e-43	1.08122e-40
4930564B18Rik	34.6346	48.4832	39.4742	37.6109	0.85488	0.736773	4.18895	3.48443	-3.79816	2.28769e-17	4.54133e-16
Sec14l3	267.022	169.1	178.673	170.294	5.12928	2.21032	9.2157	27.0044	-3.77029	1.71861e-18	3.76384e-17
Pde6a	393.27	396.143	415.518	417.898	19.6622	17.6825	31.836	49.6532	-3.66444	4.49136e-47	7.60422e-45
Tmem207	175.407	101.696	70.638	82.5349	5.12928	5.89418	7.54012	8.71108	-3.64604	1.42958e-19	3.55538e-18
Ceacam2	175.407	94.6014	74.7932	77.3112	1.70976	6.63095	5.02674	13.9377	-3.63463	1.94361e-19	4.75321e-18
Upp2	413.381	386.683	475.768	381.332	17.9525	19.8929	44.4029	46.1687	-3.55396	4.07342e-36	3.35163e-34
Slc22a26	241.325	139.537	139.198	133.728	2.56464	1.47355	2.51337	24.391	-3.53494	6.15264e-10	5.65426e-09
Col19a1	60.3312	76.8636	75.832	77.3112	1.70976	10.3148	5.86453	4.35554	-3.48886	9.75145e-24	3.46177e-22
Ccl28	2548.44	2250.33	1780.49	1269.37	99.1661	55.9947	127.344	277.012	-3.482	1.8109e-17	3.61933e-16
Trdn	43.5725	86.3238	82.0647	131.638	4.2744	3.68386	8.37791	10.4533	-3.43035	1.02594e-17	2.11532e-16
Cyp2d12	1566.38	1536.09	1671.42	1595.33	35.0501	25.0503	89.6436	175.093	-3.42939	1.22403e-09	1.08743e-08
9030619P08Rik	273.725	236.503	289.823	205.815	21.372	8.84127	13.4047	39.1999	-3.42901	6.69669e-25	2.62618e-23
Gbp10	29.0484	53.2133	29.0862	9.40272	0	0.736773	2.51337	3.48443	-3.41949	2.18717e-09	1.89433e-08
Nccrp1	48.0415	21.2853	18.6983	14.6264	1.70976	1.47355	0.837791	2.61332	-3.34029	4.03543e-10	3.78359e-09
Fcamr	670.347	801.747	925.565	879.676	59.8416	41.2593	96.3459	101.92	-3.32465	7.95102e-34	5.55562e-32
Henmt1	26.8139	60.3084	52.9785	53.2821	5.98416	3.68386	2.51337	3.48443	-3.31726	2.3812e-16	4.33142e-15
1110032F04Rik	27.9311	24.8329	17.6595	32.3871	0.85488	0	2.51337	4.35554	-3.30281	9.39777e-11	9.55404e-10
Serpina1c	11.1724	4.73007	8.31035	8.35797	0	0	0.837791	0	-3.25978	1.03629e-06	6.28123e-06
Pzp	3148.4	3048.53	2877.46	2452.02	291.514	158.406	159.18	466.043	-3.23568	4.46143e-24	1.62308e-22
Serpina1f	1927.25	1035.89	1024.25	1296.53	55.5672	77.3611	63.6721	198.613	-3.22544	9.33591e-11	9.50212e-10
Miat	5.58622	22.4678	16.6207	13.5817	0.85488	0	1.67558	0.871108	-3.1847	1.50547e-07	1.02547e-06
Akr1c14	6629.73	5324.88	5166.96	4908.22	508.654	337.442	364.439	965.188	-3.17999	1.09856e-25	4.59463e-24
Pex5l	32.4001	16.5552	20.7759	18.8054	0	2.21032	2.51337	1.74222	-3.16018	1.71961e-10	1.68685e-09
Colec11	13.4069	13.0077	22.8535	20.8949	0.85488	0	2.51337	1.74222	-3.12014	1.86423e-09	1.62986e-08
Chrdl1	210.042	114.704	103.879	114.922	15.3878	7.36773	14.2424	19.1644	-3.1187	1.34878e-21	3.98478e-20
Col6a6	14.5242	36.658	32.2026	27.1634	2.56464	1.47355	2.51337	3.48443	-3.11679	7.77906e-11	8.03836e-10
Uroc1	557.505	581.798	528.746	625.803	57.277	50.8373	53.6186	92.3375	-3.10504	6.22185e-45	8.49258e-43
Rhox6	16.7587	4.73007	6.23276	9.40272	0.85488	0	0	0	-3.08218	4.15895e-06	2.29205e-05
Wfdc15b	928.43	730.796	735.466	811.768	87.1977	63.3624	90.4814	129.795	-3.06299	2.82478e-60	9.94775e-58
Gm4956	111.724	140.72	142.315	153.578	7.69392	5.15741	6.70233	33.9732	-3.06122	7.66721e-13	9.88318e-12
6330410L21Rik	40.2208	31.928	28.0474	28.2081	3.41952	2.94709	4.18895	2.61332	-3.04241	1.60263e-13	2.229e-12
Tmprss9	118.428	94.6014	100.763	103.43	17.0976	8.84127	7.54012	12.1955	-3.02133	3.86635e-21	1.091e-19
Ralyl	18.9932	5.91259	7.27156	7.31322	0	0	0	1.74222	-3.02081	3.53149e-06	1.97217e-05
Smcp	16.7587	17.7378	13.5043	10.4475	1.70976	1.47355	0.837791	0.871108	-2.99468	5.78023e-08	4.16844e-07
F2	10.0552	8.27762	8.31035	15.6712	0.85488	0.736773	0.837791	0	-2.98631	1.07652e-06	6.51611e-06
Kcnt1	103.904	40.2056	45.7069	53.2821	3.41952	2.94709	9.2157	9.58219	-2.95241	1.2369e-11	1.41424e-10
Adamtsl3	40.2208	39.0231	25.9698	37.6109	4.2744	1.47355	3.35116	6.96887	-2.94597	6.18033e-13	8.05502e-12
Cyp2b10	87.1451	40.2056	46.7457	35.5214	4.2744	9.57804	5.02674	2.61332	-2.94421	2.3013e-11	2.54851e-10
Dnase1	15567.7	17089.7	18932	17254	1055.78	822.975	1689.82	3147.31	-2.93656	3.29665e-10	3.12924e-09
Apoh	216.746	186.838	179.711	171.338	31.6306	22.1032	10.8913	24.391	-2.93277	2.67665e-21	7.67534e-20
Gpr12	7.82071	4.73007	2.07759	6.26848	0	0	0	0	-2.91384	2.44606e-05	0.000119242
Rph3a	5.58622	4.73007	6.23276	3.13424	0	0	0	0	-2.9099	2.42333e-05	0.000118265
Jchain	50.276	35.4755	34.2802	61.64	1.70976	3.68386	10.0535	6.09776	-2.84915	1.23612e-12	1.55468e-11
Fam107a	1385.38	880.975	788.445	1023.85	102.586	127.462	157.505	155.928	-2.84221	2.61522e-41	2.87805e-39
Ppp1r1b	263.67	162.005	148.548	201.636	15.3878	19.1561	18.4314	33.9732	-2.81381	1.94239e-10	1.89046e-09
Aspdh	1032.33	1055.99	1065.8	1076.09	102.586	67.0463	149.127	227.359	-2.80821	1.26792e-19	3.16675e-18
BC024386	1190.98	1174.24	1290.18	1280.86	102.586	72.9405	191.854	269.172	-2.80191	2.16583e-18	4.69654e-17
Cryaa	10.0552	8.27762	8.31035	12.537	0.85488	0	0.837791	1.74222	-2.79252	4.80987e-06	2.62043e-05
Sv2c	3.35173	7.0951	6.23276	7.31322	0	0	0	0.871108	-2.78328	3.31761e-05	0.000158053
Cyp2c68	10.0552	8.27762	12.4655	8.35797	0	0.736773	0.837791	1.74222	-2.76233	4.21355e-06	2.3185e-05
Kap	473840	414271	421154	398406	76020.2	43363.5	34438.2	87309.4	-2.72794	6.94266e-27	3.13452e-25
Etnppl	301.656	217.583	255.543	262.231	31.6306	17.6825	30.1605	63.5909	-2.72781	4.12628e-19	9.77058e-18
Slco1a4	61.4485	85.1412	58.1725	49.1031	4.2744	13.9987	5.86453	8.71108	-2.7233	9.39673e-14	1.34191e-12
Gzma	5.58622	10.6427	6.23276	5.22373	0	0.736773	0.837791	0	-2.72083	3.51437e-05	0.000166526
Aadat	7616.26	6075.77	5818.28	5701.18	1060.91	795.714	678.61	1168.16	-2.71889	3.97208e-49	7.60221e-47
Slc22a30	1745.14	1559.74	1521.83	1443.84	216.285	136.303	194.367	373.705	-2.6888	1.12733e-29	6.12654e-28
Ido2	148.594	134.807	108.035	117.012	17.9525	5.89418	10.0535	35.7154	-2.68309	8.67527e-13	1.10933e-11
Tex21	7.82071	8.27762	6.23276	0	0	0	0	0	-2.6693	0.000121093	0.00051859
Nwd2	29.0484	34.293	17.6595	26.1187	3.41952	2.94709	1.67558	6.09776	-2.66349	6.28829e-10	5.76388e-09
Slc9a8	3979.63	3118.3	2937.71	3218.86	521.477	464.903	502.674	540.087	-2.65792	2.65308e-45	3.67837e-43
Vwa1	1528.39	1397.74	1368.09	1228.62	217.139	221.032	190.178	237.813	-2.65709	4.68753e-130	7.50346e-127
Cyp4f15	10.0552	17.7378	10.3879	12.537	1.70976	0.736773	0.837791	2.61332	-2.64068	2.38648e-06	1.36565e-05
Lipo1	1426.72	1422.57	1376.4	1302.8	223.124	193.771	214.474	255.235	-2.63158	2.41705e-169	8.51188e-166
Dusp15	96.0831	61.4909	57.1337	64.7743	13.6781	8.1045	8.37791	10.4533	-2.62446	2.65617e-14	4.0077e-13
Khdrbs2	4.46898	8.27762	7.27156	2.08949	0	0	0.837791	0	-2.62042	0.000129116	0.000549681
Apoa4	96.0831	67.4035	58.1725	69.998	6.83904	4.42064	4.18895	22.6488	-2.61454	5.49854e-09	4.52634e-08
Kcng1	22.3449	10.6427	3.11638	13.5817	2.56464	1.47355	0	0	-2.61011	3.91919e-05	0.000183828
Ctnna2	30.1656	33.1105	35.319	19.8502	1.70976	0.736773	5.86453	7.83997	-2.60977	3.9002e-08	2.87462e-07
2410003L11Rik	15.6414	3.54755	4.15518	2.08949	0	0	0	0.871108	-2.6064	0.00015993	0.000668577
Ccdc180	12.2897	5.91259	5.19397	7.31322	0.85488	0	1.67558	0	-2.59849	6.64188e-05	0.000299642
Tc2n	463.657	449.357	431.099	408.496	66.6806	50.8373	70.3744	96.693	-2.58677	4.46611e-51	9.59015e-49
Slc5a8	8796.07	8211.4	7588.39	7554.56	1305.4	677.831	886.383	2083.69	-2.57559	1.27898e-18	2.84707e-17
Baiap3	34.6346	63.8559	67.5216	66.8638	5.12928	8.1045	13.4047	8.71108	-2.57379	2.88599e-15	4.82131e-14
Gm11128	663.643	622.004	661.712	711.472	62.4062	41.996	66.1855	140.248	-2.56438	2.67223e-06	1.52028e-05
Azgp1	1904.9	1899.12	2002.79	2045.61	401.794	237.241	206.934	429.456	-2.55627	5.67883e-31	3.34424e-29
Lrrc52	42.4553	46.1182	41.5518	35.5214	10.2586	1.47355	4.18895	9.58219	-2.54493	1.86316e-10	1.81956e-09
Snx31	303.891	318.097	364.617	252.829	50.4379	58.205	43.5651	55.7509	-2.5373	1.38671e-45	1.95337e-43
Cyp2a4	5077.88	4877.88	4450.19	5328.21	677.065	411.119	450.731	1412.07	-2.51566	1.03275e-10	1.0433e-09
Fmr1nb	8.93796	0	22.8535	5.22373	0.85488	0	0.837791	0	-2.51518	0.000281983	0.00112512
Tlr11	5.58622	9.46014	6.23276	11.4922	1.70976	0	0.837791	0.871108	-2.51491	6.40055e-05	0.000289496
Odf4	10.0552	4.73007	5.19397	6.26848	0	0	0	1.74222	-2.51437	7.33114e-05	0.000328131
Prok1	41.3381	23.6503	37.3966	38.6556	4.2744	0.736773	5.86453	10.4533	-2.51024	2.54336e-08	1.92039e-07
Napsa	21424.3	15184.7	16150.1	17024.1	3128.86	1688.68	1713.28	4877.33	-2.50878	5.92371e-20	1.52048e-18
Gm853	1170.87	1087.92	1018.02	934.003	127.377	74.414	113.102	302.275	-2.50316	7.71028e-09	6.21908e-08
Ccdc170	11.1724	16.5552	14.5431	19.8502	0.85488	1.47355	0.837791	5.22665	-2.49884	2.94559e-06	1.66077e-05
Csad	5259.99	4408.42	4469.93	4472.56	723.228	581.314	732.229	1180.35	-2.49143	2.62147e-44	3.36925e-42
Scd1	2377.5	1279.48	1349.39	1493.99	324.854	221.032	176.774	371.092	-2.48873	2.36534e-23	8.08717e-22
Cyp2e1	41113.5	38982.9	42032.7	36225.5	4653.97	3693.44	6066.44	11173.7	-2.48796	4.26774e-15	7.056e-14
Vmn1r20	4.46898	4.73007	4.15518	4.17898	0	0	0	0.871108	-2.47181	0.000336711	0.00132015
Agps	13595.8	14496.5	12934	11715.8	2462.05	2311.26	2257.01	2487.88	-2.46255	4.67164e-218	2.74194e-214
Dnase1l3	23.4621	28.3804	15.5819	6.26848	2.56464	0	2.51337	4.35554	-2.45837	1.03276e-05	5.35636e-05
H2-Aa	1168.64	1404.83	1002.44	1070.86	138.491	143.671	216.988	304.017	-2.45329	7.65081e-23	2.504e-21
Gpx6	483.767	308.637	337.608	306.111	66.6806	48.627	56.132	74.9153	-2.44464	8.56649e-19	1.95134e-17
Defb29	825.644	695.32	659.634	628.937	107.715	67.0463	118.128	198.613	-2.43372	5.76867e-21	1.5996e-19
Lpl	13935.4	13269	10276.8	9655.54	2416.75	1782.99	1707.42	2525.34	-2.43043	1.31274e-33	9.02917e-32
B4galnt4	20.1104	15.3727	17.6595	9.40272	0	0	3.35116	4.35554	-2.42912	2.62212e-05	0.000127261
Srd5a2	173.173	205.758	148.548	117.012	29.0659	20.6296	22.6203	41.8132	-2.42905	1.78515e-21	5.22143e-20
Tas2r119	7.82071	7.0951	3.11638	4.17898	0.85488	0	0	0.871108	-2.42709	0.000329295	0.00129425
Kcns1	6.70347	4.73007	6.23276	4.17898	0	0.736773	0	0.871108	-2.41806	0.00025732	0.00103287
Cyp4b1	82794.5	84334.8	92776.8	89990.3	18753.5	13723.9	11492	19098.2	-2.41783	3.54536e-32	2.22159e-30
Cym	23.4621	27.1979	29.0862	25.0739	2.56464	0	9.2157	4.35554	-2.40974	7.11978e-07	4.41737e-06
Bdh1	2400.96	1914.5	2004.87	2004.87	459.07	354.388	258.04	457.332	-2.40847	1.76999e-44	2.3086e-42
0610031O16Rik	33.5173	36.658	28.0474	47.0136	3.41952	3.68386	8.37791	8.71108	-2.40401	8.79513e-10	7.94586e-09
D630029K05Rik	2317.17	2147.45	2140.95	2019.49	400.084	233.557	266.417	585.385	-2.40383	5.11698e-14	7.50207e-13
Gprasp2	16.7587	23.6503	19.7371	21.9397	4.2744	3.68386	3.35116	0.871108	-2.40295	2.47796e-07	1.63845e-06
Hapln1	41.3381	57.9433	34.2802	28.2081	6.83904	8.1045	6.70233	6.09776	-2.39453	4.17878e-11	4.4513e-10
Ugt3a1	3015.44	2522.31	2487.91	2400.83	245.351	137.776	370.303	910.308	-2.38216	2.63023e-08	1.98089e-07
Vmn1r18	11.1724	13.0077	5.19397	13.5817	0.85488	0.736773	0.837791	3.48443	-2.35059	6.89448e-05	0.000310163
Tcerg1l	4.46898	2.36503	2.07759	3.13424	0	0	0	0	-2.34675	0.000691912	0.00252083
4933417A18Rik	25.6966	29.5629	34.2802	30.2976	5.12928	1.47355	2.51337	11.3244	-2.34356	1.20248e-07	8.2902e-07
Serpina3f	4.46898	9.46014	5.19397	2.08949	0	0.736773	0.837791	0	-2.33294	0.000630538	0.00232514
Ttc36	7980.48	7613.05	7780.57	7589.04	1162.64	782.452	1214.8	2610.71	-2.30795	2.76603e-14	4.1592e-13
Apoa1	10.0552	4.73007	3.11638	4.17898	0	0	0.837791	0.871108	-2.30393	0.000356472	0.00138713
Hsd17b2	278.194	179.743	207.759	201.636	26.5013	48.627	34.3494	54.0087	-2.30282	9.78009e-16	1.68008e-14
Perm1	139.656	86.3238	121.539	83.5797	12.8232	14.7355	26.8093	27.8755	-2.28336	2.35181e-13	3.19527e-12
Amdhd1	20.1104	24.8329	31.1638	22.9844	4.2744	4.42064	1.67558	6.96887	-2.27833	3.75504e-08	2.7746e-07
Gcm1	22.3449	9.46014	8.31035	15.6712	0.85488	0.736773	1.67558	5.22665	-2.2717	3.61254e-05	0.000170718
Dpp10	1.11724	5.91259	2.07759	3.13424	0	0	0	0	-2.2708	0.000990367	0.00347863
Degs2	1097.13	1177.79	1266.29	1217.13	240.221	181.983	237.095	308.372	-2.26948	9.50202e-45	1.26751e-42
Ntrk1	27.9311	16.5552	16.6207	15.6712	3.41952	2.94709	2.51337	4.35554	-2.26942	1.43374e-07	9.80783e-07
H2-Eb1	908.32	1050.08	852.85	882.811	131.651	115.673	204.421	271.786	-2.26924	1.57179e-17	3.15937e-16
Alms1-ps2	50.276	65.0384	50.9009	66.8638	13.6781	12.5251	5.02674	13.9377	-2.25774	1.45048e-12	1.81521e-11
Nkg7	8.93796	9.46014	4.15518	6.26848	0.85488	0	0	2.61332	-2.25549	0.000535562	0.00200514
Omd	77.0899	66.221	86.2199	88.8034	17.9525	12.5251	16.7558	18.2933	-2.22877	2.46787e-18	5.33181e-17
Slc22a28	1752.96	1840	1843.86	1726.97	283.82	202.612	368.628	608.033	-2.22273	6.80906e-20	1.73508e-18
Dnah9	37.9863	40.2056	33.2414	24.0292	7.69392	2.94709	9.2157	5.22665	-2.21432	2.16116e-08	1.64308e-07
Shroom1	94.9658	57.9433	74.7932	75.2217	15.3878	9.57804	15.0802	20.0355	-2.21079	2.54762e-11	2.80541e-10
Cyp4f14	34.6346	15.3727	38.4354	27.1634	5.12928	2.94709	5.02674	8.71108	-2.20716	6.90119e-08	4.92367e-07
Xcr1	6.70347	24.8329	20.7759	20.8949	2.56464	0	3.35116	6.09776	-2.2044	7.1614e-05	0.000321351
Lamc3	364.222	403.238	477.845	481.628	50.4379	68.5198	107.237	134.151	-2.19074	1.00178e-18	2.26314e-17
Isoc2b	284.897	245.964	268.009	284.171	24.7915	22.8399	58.6453	107.146	-2.19039	6.99539e-10	6.37881e-09
Ces1e	1745.14	1765.5	1955.01	2093.67	463.345	352.914	347.683	452.976	-2.18902	2.58846e-34	1.86793e-32
Lrrc66	223.449	203.393	212.953	204.77	37.6147	40.5225	48.5919	55.7509	-2.18867	1.92376e-40	2.00435e-38
Cndp2	23302.4	24121	21806.4	20146.9	4554.8	3666.18	3967.78	6853.88	-2.18144	2.96354e-26	1.28845e-24
Akr1d1	602.195	535.68	569.259	526.552	103.44	56.7315	98.0215	207.324	-2.17518	5.28104e-15	8.57828e-14
Stpg2	4.46898	11.8252	2.07759	3.13424	0	0	0.837791	0.871108	-2.17517	0.00119252	0.00410756
Ugt3a2	30812.5	28207.8	30782.6	29011.6	6262	4174.55	5124.77	9795.61	-2.16868	8.24582e-22	2.50332e-20
Mpv17l	10101	7642.61	6955.76	6834.73	1867.91	1259.14	1258.36	2381.61	-2.16815	2.17142e-24	8.18724e-23
Ace	5760.51	4579.89	4513.56	4209.28	1125.88	528.266	691.177	1659.46	-2.16666	4.67553e-16	8.25744e-15
Vmn1r19	7.82071	11.8252	4.15518	7.31322	0	0	2.51337	1.74222	-2.16393	0.000748854	0.00270312
Cd7	6.70347	4.73007	6.23276	4.17898	0	0	0.837791	1.74222	-2.15176	0.00112413	0.00390098
Gm4477	14.5242	4.73007	8.31035	10.4475	0	0	0.837791	4.35554	-2.13837	0.000893013	0.00317468
Dpys	268.139	279.074	306.444	287.305	28.211	18.4193	34.3494	143.733	-2.13431	1.92686e-07	1.29201e-06
1700003D09Rik	11.1724	5.91259	8.31035	3.13424	0.85488	1.47355	0.837791	0.871108	-2.12854	0.000676556	0.00247205
Fam151a	1066.97	1196.71	1221.62	1168.03	223.979	186.403	283.173	330.15	-2.12768	1.18919e-20	3.21648e-19
Gfra1	62.5657	50.8482	47.7845	51.1926	10.2586	8.1045	12.5669	15.6799	-2.11655	5.83271e-13	7.60758e-12
Cyp4a12a	3348.38	2685.5	2708.14	2365.31	844.621	652.78	375.33	589.74	-2.11446	1.55488e-20	4.15452e-19
3110045C21Rik	147.476	145.45	131.927	125.37	24.7915	20.6296	28.4849	47.0398	-2.11381	8.3903e-15	1.32618e-13
Slamf7	35.7518	63.8559	39.4742	36.5661	8.5488	8.1045	13.4047	7.83997	-2.1112	9.80932e-10	8.81238e-09
Cd3g	6.70347	11.8252	9.34915	7.31322	0	0.736773	2.51337	2.61332	-2.10445	0.000433533	0.00165769
Hhatl	159.766	160.822	172.44	161.936	40.1794	34.6283	36.025	40.071	-2.09863	4.9657e-36	3.99252e-34
Gnmt	320.649	256.606	288.785	298.797	69.2453	47.1534	51.943	95.8219	-2.0967	4.14559e-23	1.39305e-21
Cndp1	1423.37	1432.03	1605.98	1535.78	307.757	218.085	263.904	547.056	-2.09646	8.10815e-17	1.54177e-15
Cyp1a1	23.4621	20.1028	17.6595	29.2529	5.98416	4.42064	5.02674	3.48443	-2.08622	2.76977e-07	1.8225e-06
Myom3	60.3312	78.0461	75.832	48.0583	12.8232	7.36773	12.5669	24.391	-2.08367	2.02392e-09	1.75986e-08
Pigr	2778.59	2802.57	2300.93	2581.57	559.091	475.955	603.209	780.513	-2.07875	3.11024e-31	1.87551e-29
Pm20d1	1855.74	1651.98	1734.79	1520.11	510.363	263.028	267.255	505.243	-2.07769	1.7049e-21	5.0033e-20
Mgat5b	12.2897	10.6427	10.3879	5.22373	2.56464	2.21032	0.837791	0.871108	-2.07605	0.000256434	0.00102995
Syn3	821.175	910.538	737.544	739.68	167.556	147.355	206.097	229.973	-2.0715	3.29296e-40	3.39078e-38
Cml3	15.6414	17.7378	24.9311	21.9397	1.70976	3.68386	3.35116	7.83997	-2.06191	6.25962e-06	3.35115e-05
Tldc2	61.4485	55.5783	43.6293	48.0583	8.5488	13.2619	8.37791	16.5511	-2.05646	2.85407e-11	3.11752e-10
C1qtnf3	3195.32	2839.22	2707.1	2648.43	683.904	573.946	618.29	838.006	-2.05399	2.57255e-61	9.43696e-59
Serpina1a	109.49	44.9357	54.0173	71.0427	8.5488	5.15741	0.837791	34.8443	-2.05399	0.000167266	0.000696599
Slc22a22	2880.26	2862.87	3020.81	2945.14	518.057	304.287	601.534	1172.51	-2.05148	4.86438e-10	4.51275e-09
Abca13	7618.49	8425.44	6551.67	5517.3	1005.34	670.463	2049.24	2570.64	-2.05131	2.05328e-11	2.2839e-10
Serpinf2	7357.06	6901.17	7033.67	6928.76	1307.97	835.5	1568.34	2677.79	-2.05016	1.25176e-12	1.57323e-11
Cd74	2786.41	3137.22	2393.38	2468.74	509.508	407.435	661.017	847.588	-2.0495	1.10567e-11	1.26502e-10
Amacr	6820.78	7196.8	6732.42	6633.09	1574.69	1195.05	1522.27	2154.25	-2.04229	1.02249e-23	3.608e-22
Dcst1	108.373	82.7762	87.2587	63.7295	17.9525	11.0516	22.6203	27.8755	-2.03731	1.19191e-13	1.67763e-12
Astn1	25.6966	39.0231	28.0474	25.0739	4.2744	7.36773	10.0535	4.35554	-2.03725	1.04064e-07	7.23968e-07
Mep1a	38289.1	31350.9	32548.5	30156.6	8607.79	5183.93	5440.61	11813.1	-2.0338	1.02728e-18	2.31604e-17
Gjb6	30.1656	33.1105	27.0086	29.2529	5.98416	2.21032	6.70233	11.3244	-2.02962	1.08769e-06	6.58146e-06
Cyp2j11	3790.81	3500.25	3510.08	3536.47	858.299	592.365	633.37	1293.6	-2.02629	6.94934e-18	1.45498e-16
Dnajc12	2545.08	2536.5	2730.99	2627.54	585.593	431.012	583.94	895.499	-2.02614	2.93229e-26	1.27801e-24
Cbs	3324.92	3118.3	3340.76	3287.82	857.445	610.784	662.692	1031.39	-2.0257	2.25339e-43	2.7364e-41
Calb1	7144.78	7948.88	8077.66	8413.34	2522.75	1861.09	1478.7	1615.91	-2.02488	5.75984e-20	1.48274e-18
Tmem86a	475.946	500.205	383.315	349.99	123.958	97.254	95.5081	94.9508	-2.021	1.06312e-30	6.13751e-29
Glt1d1	175.407	167.917	183.867	129.549	50.4379	33.1548	34.3494	40.071	-2.01839	9.56992e-25	3.70345e-23
Selenbp2	239.09	242.416	235.806	199.547	29.0659	19.1561	40.214	111.502	-2.01718	5.80838e-07	3.64873e-06
Panct2	61.4485	42.5706	47.7845	48.0583	13.6781	11.0516	11.7291	10.4533	-2.01309	9.48731e-12	1.09328e-10
Klrc1	5.58622	2.36503	3.11638	2.08949	0	0	0	0.871108	-2.00957	0.00384783	0.0116674
Gm8765	3.35173	7.0951	3.11638	12.537	2.56464	0	0.837791	0	-2.00753	0.00272542	0.00859099
Bco2	368.691	417.429	397.858	391.78	88.9075	49.3638	78.7523	158.542	-1.99999	2.60458e-14	3.93661e-13
Ggct	504.995	490.745	521.475	477.449	145.33	95.7804	127.344	129.795	-1.99039	1.25835e-55	3.6323e-53
Hsd3b2	1603.25	1958.25	1758.68	1790.69	300.918	260.081	395.437	432.07	-1.98074	0.00018241	0.000754137
Nudt19	23664.4	18940.4	17076.7	18354.1	5851.65	4262.97	3935.94	5312.89	-1.98027	7.01437e-31	4.11697e-29
Eci3	3419.89	2841.59	2908.62	2660.97	733.487	398.594	516.917	1208.23	-1.97998	1.35407e-14	2.10252e-13
Wfdc16	52.5105	36.658	52.9785	62.6848	5.12928	2.94709	16.7558	20.9066	-1.9791	4.5807e-06	2.50487e-05
Slc22a18	8188.29	7675.72	8241.79	8080.07	1978.19	1453.65	1637.04	2833.71	-1.97398	8.13057e-19	1.85685e-17
5830444B04Rik	5.58622	18.9203	20.7759	17.7607	3.41952	2.21032	4.18895	3.48443	-1.97226	2.89225e-05	0.000139144
Slc4a1	424.553	437.531	412.401	390.735	126.522	103.885	93.8326	77.5286	-1.9665	4.04766e-12	4.83522e-11
Mfsd2a	726.209	337.017	301.25	309.245	97.4563	89.8863	60.3209	97.5641	-1.96461	2.77868e-05	0.000134194
5830411N06Rik	21.2277	16.5552	20.7759	11.4922	3.41952	2.94709	2.51337	6.09776	-1.96304	1.9073e-05	9.44423e-05
Tbx10	62.5657	47.3007	45.7069	35.5214	11.1134	3.68386	10.0535	16.5511	-1.95967	9.51269e-06	4.95854e-05
Sugct	2207.68	1987.81	2026.69	1991.29	545.413	391.963	424.76	702.113	-1.95865	5.70253e-27	2.6013e-25
Apcs	22.3449	29.5629	20.7759	24.0292	3.41952	3.68386	8.37791	6.96887	-1.95862	5.45271e-07	3.44373e-06
Cyp4a32	99.4348	151.362	115.306	112.833	32.4854	29.4709	22.6203	32.231	-1.95804	2.22374e-13	3.02593e-12
Nog	16.7587	14.1902	15.5819	8.35797	0.85488	3.68386	3.35116	3.48443	-1.95763	8.80964e-05	0.00038848
Cdnf	25.6966	20.1028	27.0086	26.1187	4.2744	5.15741	5.02674	8.71108	-1.95572	3.24869e-08	2.41668e-07
Atp4a	699.395	640.924	731.311	679.085	184.654	140.724	143.262	229.973	-1.95405	8.59901e-33	5.60783e-31
D14Ertd670e	10.0552	8.27762	12.4655	6.26848	2.56464	0.736773	2.51337	1.74222	-1.95349	0.00054778	0.00204697
F13b	2757.36	2763.54	2990.69	2910.66	671.936	512.057	660.179	1030.52	-1.95158	1.59892e-23	5.58605e-22
Fmo5	2365.21	2059.94	1794	1653.83	631.756	372.07	370.303	570.576	-1.94635	8.9211e-14	1.27709e-12
Cd209a	16.7587	13.0077	17.6595	28.2081	1.70976	0.736773	5.02674	8.71108	-1.94584	0.000208473	0.000851692
Ubiad1	2279.18	2030.38	1797.11	1718.61	550.543	537.107	452.407	481.723	-1.93875	1.79479e-63	7.02283e-61
Cyp51	4447.75	3097.01	3247.27	3049.61	882.236	847.288	723.851	1103.69	-1.93371	1.27551e-32	8.16696e-31
Apom	1235.67	1197.89	1314.07	1476.23	289.804	212.927	315.847	499.145	-1.93275	6.81047e-17	1.29923e-15
Cabp2	4.46898	5.91259	6.23276	2.08949	0	0.736773	0.837791	0.871108	-1.93026	0.00266996	0.0084373
Slc34a3	1011.11	1067.81	1172.8	1170.12	147.039	134.829	315.847	399.839	-1.92759	1.234e-05	6.31634e-05
Kl	17817.8	20658.6	19547	18544.2	4803.57	3735.44	5050.2	6152.64	-1.92451	3.74489e-28	1.83166e-26
Pah	28054	28596.8	33010.8	29922.6	6898.88	5966.38	7172.33	9889.69	-1.92185	1.254e-12	1.57492e-11
Acsm2	105986	105832	106859	97935.6	31660.5	26699.9	21668.6	28875.5	-1.91955	1.24286e-51	2.73552e-49
Gm1653	42.4553	44.9357	42.5905	50.1478	13.6781	8.1045	8.37791	15.6799	-1.91158	1.53385e-10	1.5173e-09
Defb26	4.46898	2.36503	1.03879	1.04475	0	0	0	0	-1.90828	0.00473854	0.0140323
Fmod	78.2071	53.2133	43.6293	66.8638	16.2427	11.0516	15.0802	19.1644	-1.90714	4.63771e-11	4.90456e-10
Atp11a	39318.1	38152.7	33721.3	32380.9	11289.5	8830.22	7582.01	10126.6	-1.90266	3.47927e-38	3.29371e-36
Cyp2f2	71.5037	88.6888	98.6854	81.4902	27.3562	24.3135	15.918	20.0355	-1.90184	4.97534e-16	8.73437e-15
Dmgdh	2097.07	1901.49	1895.8	1824.13	623.207	328.601	328.414	709.953	-1.90081	2.86644e-16	5.14499e-15
Zcchc16	8.93796	15.3727	16.6207	19.8502	6.83904	0.736773	1.67558	4.35554	-1.89826	0.000146825	0.000619083
Gbp2b	6.70347	5.91259	3.11638	1.04475	1.70976	0	0	0	-1.8932	0.00653174	0.0186615
Adrb2	214.511	229.408	164.129	218.352	64.9709	43.4696	43.5651	65.3331	-1.89183	4.2774e-21	1.20314e-19
Itih5	1280.36	1352.8	1381.6	1301.75	253.899	300.603	420.571	431.199	-1.88952	1.04073e-27	4.93941e-26
A4gnt	183.228	120.617	113.229	148.354	39.3245	21.3664	22.6203	56.622	-1.88544	1.5252e-07	1.0381e-06
Mturn	3054.55	2838.04	2718.52	2893.95	620.643	699.934	707.933	1040.1	-1.88081	4.80238e-31	2.84715e-29
BC049762	13.4069	27.1979	14.5431	19.8502	5.98416	2.21032	6.70233	1.74222	-1.88011	3.51013e-05	0.00016637
Ppef2	1.11724	3.54755	3.11638	4.17898	0	0	0	0.871108	-1.87775	0.00650823	0.0186034
Cfap61	4.46898	5.91259	5.19397	5.22373	1.70976	0	0	1.74222	-1.87731	0.00339769	0.0104665
Aldh3b2	10.0552	11.8252	7.27156	17.7607	1.70976	1.47355	0.837791	6.09776	-1.87281	0.000539008	0.00201633
Smim10l2a	88.2623	92.2363	69.5992	62.6848	24.7915	19.8929	16.7558	20.9066	-1.86768	6.90816e-14	1.00114e-12
H2-M10.5	2.23449	4.73007	1.03879	1.04475	0	0	0	0	-1.8652	0.00646824	0.0185071
Hrh3	5.58622	1.18252	3.11638	2.08949	0.85488	0	0	0	-1.86443	0.00744924	0.0210255
Defb2	5.58622	1.18252	3.11638	2.08949	0	0	0.837791	0	-1.86296	0.0074961	0.021122
Macrod2	759.727	837.222	752.087	718.785	218.849	145.144	210.285	256.977	-1.86225	7.37114e-32	4.53815e-30
1810044D09Rik	54.745	48.4832	62.3276	32.3871	11.1134	10.3148	11.7291	18.2933	-1.861	3.48266e-10	3.29692e-09
Fam47e	2.23449	4.73007	2.07759	2.08949	0	0	0.837791	0	-1.85294	0.00778985	0.0218313
Mmp13	26.8139	62.6734	57.1337	14.6264	4.2744	4.42064	10.8913	17.4222	-1.84275	0.000204695	0.000837422
Nat8	2842.27	2841.59	2736.18	2811.41	842.057	574.683	508.539	1054.91	-1.84025	1.08916e-11	1.24856e-10
2500002B13Rik	129.6	107.609	142.315	173.428	32.4854	23.5767	37.7006	54.8798	-1.83921	7.16054e-12	8.34985e-11
Mospd4	4.46898	4.73007	3.11638	5.22373	0	1.47355	0	0.871108	-1.83917	0.00331692	0.010241
Acy3	36614.3	36224	36378.6	33243.8	11420.3	6330.35	7034.09	13557.1	-1.83252	1.7536e-13	2.42365e-12
Rdh7	8.93796	9.46014	8.31035	12.537	4.2744	0	0.837791	3.48443	-1.83135	0.0017681	0.00585422
Il2rb	30.1656	30.7454	27.0086	26.1187	5.12928	5.89418	6.70233	12.1955	-1.82994	4.286e-07	2.74828e-06
Klrk1	7.82071	14.1902	12.4655	6.26848	0.85488	0	5.02674	2.61332	-1.82611	0.0020686	0.00673644
Cyp2c69	14.5242	3.54755	10.3879	12.537	1.70976	3.68386	0.837791	2.61332	-1.82434	0.00124858	0.00427929
Mn1	231.27	163.187	185.944	145.22	41.0342	48.627	59.4831	51.3954	-1.81874	2.60718e-20	6.83143e-19
Igfbp3	3464.58	4613	4560.31	4419.28	758.278	840.658	1584.26	1445.17	-1.81766	8.62601e-13	1.10383e-11
Dnah11	11.1724	21.2853	13.5043	8.35797	2.56464	1.47355	5.86453	2.61332	-1.81598	0.000421619	0.00161599
Ms4a4b	8.93796	11.8252	8.31035	8.35797	0.85488	0.736773	2.51337	4.35554	-1.81246	0.00101045	0.0035393
Tgtp1	41.3381	70.951	43.6293	32.3871	2.56464	5.15741	17.5936	20.9066	-1.80355	0.000160956	0.000672548
4930481A15Rik	143.007	143.085	164.129	122.235	22.2269	28.7341	41.8895	63.5909	-1.80283	6.88556e-11	7.16554e-10
Ccdc169	7.82071	10.6427	11.4267	7.31322	0	2.21032	1.67558	4.35554	-1.80056	0.00148678	0.00500558
Anxa13	232.387	224.678	263.854	260.142	90.6173	50.8373	50.2674	84.4975	-1.7974	1.6038e-18	3.52997e-17
Ubash3a	3.35173	3.54755	2.07759	4.17898	0	0	0.837791	0.871108	-1.79468	0.00957416	0.0261246
A530099J19Rik	7.82071	5.91259	4.15518	0	0	1.47355	0	0	-1.79297	0.0101648	0.0275272
Acad12	398.856	342.93	350.074	358.348	95.7465	78.8347	86.2924	149.831	-1.79219	3.27671e-22	1.02298e-20
Lrrc15	20.1104	23.6503	20.7759	19.8502	5.98416	3.68386	5.02674	7.83997	-1.78856	4.66834e-06	2.54805e-05
Klri1	5.58622	2.36503	1.03879	2.08949	0	0	0	0.871108	-1.7828	0.0103314	0.0278969
Hsd17b11	3216.55	3066.27	2603.22	2761.26	999.355	806.766	743.12	811.002	-1.78273	1.17667e-61	4.50411e-59
Slc16a7	1786.47	1620.05	1459.51	1488.76	472.749	405.225	421.409	482.594	-1.78131	4.09261e-14	6.05061e-13
Ldhd	20019.9	18086.6	18357.6	16922.8	5843.96	3865.85	4009.67	7047.26	-1.78065	6.59115e-18	1.38658e-16
Syn2	128.483	144.267	145.431	135.817	43.5989	44.2064	39.3762	30.4888	-1.77822	2.87975e-21	8.19169e-20
Ppp1r1a	1503.81	1320.87	1191.5	1262.05	296.643	350.704	399.626	452.976	-1.77803	4.30025e-19	1.01636e-17
Klf15	3040.02	2466.73	2586.6	2767.53	969.434	741.193	521.944	877.206	-1.77435	4.65455e-23	1.56109e-21
Hsd11b1	3748.36	2770.64	3245.19	2401.87	998.5	1100.74	616.614	760.477	-1.77318	7.02498e-21	1.92973e-19
Higd1c	3.35173	1.18252	0	5.22373	0	0	0	0	-1.77212	0.00749987	0.0211292
Gulo	3.35173	2.36503	10.3879	18.8054	0.85488	0.736773	1.67558	3.48443	-1.76769	0.00545999	0.0159171
Gabbr2	5.58622	3.54755	8.31035	6.26848	1.70976	1.47355	0.837791	0.871108	-1.76683	0.00429588	0.012849
Esrrb	504.995	424.524	396.819	385.511	116.264	112.726	129.858	136.764	-1.7621	2.24707e-25	9.15887e-24
Slamf8	15.6414	18.9203	14.5431	18.8054	2.56464	1.47355	7.54012	6.09776	-1.75934	0.000163991	0.000684418
Plg	5.58622	7.0951	9.34915	7.31322	1.70976	2.21032	0	2.61332	-1.74788	0.00320963	0.00993934
Ces2h	45.807	62.6734	47.7845	47.0136	8.5488	5.15741	10.8913	29.6177	-1.74455	3.69561e-05	0.00017426
Susd2	4854.43	4823.49	4681.84	4635.54	1260.09	887.074	1228.2	2147.28	-1.74328	2.34948e-17	4.65875e-16
Slc39a8	1139.59	897.531	763.514	900.571	288.949	277.763	209.448	313.599	-1.73648	3.64563e-23	1.22974e-21
Tyw3	534.043	449.357	373.966	361.482	137.636	125.251	103.886	137.635	-1.73598	2.12216e-19	5.17547e-18
Aox3	6.70347	5.91259	3.11638	1.04475	0.85488	0.736773	0.837791	0	-1.7323	0.0103338	0.027899
Rhov	101.669	104.062	123.616	73.1322	14.533	24.3135	25.9715	48.7821	-1.73202	1.17995e-07	8.14129e-07
Proc	2380.85	2154.55	2264.57	2329.78	771.102	534.16	521.944	858.042	-1.7306	1.65191e-18	3.6313e-17
Slc8a1	9343.52	12122	10557.3	10208.2	3596.48	2881.52	3258.17	2830.23	-1.7292	6.28631e-32	3.89751e-30
Syt7	149.711	156.092	151.664	145.22	45.3086	44.9431	47.7541	41.8132	-1.72439	1.16765e-28	5.92507e-27
4931431C16Rik	94.9658	113.522	84.1423	97.1614	29.9208	29.4709	24.2959	31.3599	-1.72218	2.87184e-17	5.63738e-16
Gm4952	101.669	96.9664	105.957	91.9377	20.5171	30.9444	27.6471	37.4576	-1.72176	3.68508e-14	5.46646e-13
Insrr	430.139	565.243	542.25	501.478	155.588	189.351	116.453	129.795	-1.71963	1.11889e-10	1.12515e-09
Tmco3	2183.1	2231.41	2121.22	2003.82	614.659	612.258	575.562	783.997	-1.71426	1.75292e-61	6.56711e-59
Cd2	2.23449	5.91259	5.19397	4.17898	0.85488	1.47355	0.837791	0	-1.71	0.0104554	0.0281927
S100g	4889.06	5865.29	5411.08	6181.76	1572.12	1455.86	2142.23	1593.26	-1.70864	8.11878e-38	7.48458e-36
Tlx2	2.23449	3.54755	1.03879	3.13424	0	0	0	0.871108	-1.70847	0.0139355	0.0360636
Fads6	140.773	107.609	108.035	108.654	35.905	25.0503	30.9983	47.0398	-1.70687	3.82775e-14	5.66378e-13
6330415B21Rik	1.11724	3.54755	3.11638	2.08949	0	0	0	0.871108	-1.7061	0.0140699	0.0363686
Fam92b	1.11724	2.36503	2.07759	2.08949	0	0	0	0	-1.70607	0.0141383	0.0365132
Ugt2b37	1881.44	2284.62	2212.63	2035.17	584.738	363.966	543.726	918.148	-1.70414	1.1665e-07	8.0611e-07
Ass1	3.35173	8.27762	4.15518	5.22373	0	0.736773	2.51337	0	-1.70272	0.0118587	0.0314517
Nlrc4	216.746	165.552	171.401	160.891	63.2611	35.3651	37.7006	76.6575	-1.70258	3.28309e-12	3.9595e-11
Pank1	9308.88	8285.9	7540.6	7289.19	2540.7	1953.18	2137.2	3052.36	-1.70228	1.18115e-15	2.01332e-14
Gm11127	11.1724	20.1028	15.5819	7.31322	0.85488	0	5.02674	6.96887	-1.69717	0.00230153	0.0073884
Galnt9	4.46898	5.91259	2.07759	3.13424	0	0	0.837791	1.74222	-1.69334	0.0136368	0.0354468
Hmx2	69.2692	108.792	127.772	96.1166	31.6306	27.2606	34.3494	27.8755	-1.6853	1.60991e-13	2.23736e-12
Tmem88b	37.9863	43.7531	42.5905	34.4766	15.3878	11.7884	10.8913	8.71108	-1.68528	2.95093e-08	2.20825e-07
Acat1	16796.7	14477.6	15271.3	14793.6	5410.53	3991.83	3778.44	5495.82	-1.68431	2.4412e-19	5.90448e-18
Car4	1918.31	1720.56	1594.55	1702.94	414.617	221.032	444.029	931.215	-1.68379	3.76434e-07	2.4306e-06
Ncr1	3.35173	8.27762	3.11638	4.17898	0	0	2.51337	0.871108	-1.68354	0.0131586	0.0343458
Tspan13	465.891	277.892	293.979	287.305	97.4563	104.622	97.1837	106.275	-1.68014	3.15443e-21	8.94417e-20
Oxct1	26664.2	26327.6	27832.4	25886.7	8343.63	6823.25	7643.16	10241.6	-1.67856	8.15874e-45	1.09663e-42
C4a	15.6414	24.8329	23.8923	17.7607	1.70976	4.42064	5.02674	11.3244	-1.67819	0.000184262	0.0007609
Gm2115	21.2277	28.3804	37.3966	38.6556	9.40368	5.89418	6.70233	14.8088	-1.67441	3.17504e-06	1.78386e-05
Upk1a	29.0484	9.46014	16.6207	4.17898	3.41952	5.15741	3.35116	2.61332	-1.6709	0.000903617	0.0032072
Anks1b	81.5589	66.221	65.444	52.2373	23.9366	16.9458	18.4314	21.7777	-1.66948	1.89606e-11	2.11705e-10
Rrh	21.2277	17.7378	14.5431	12.537	6.83904	1.47355	5.02674	5.22665	-1.66849	0.000200982	0.000823571
Serpina1b	100.552	31.928	35.319	45.9688	8.5488	2.94709	3.35116	37.4576	-1.66807	0.0027392	0.00862978
H2-Ab1	1037.92	1268.84	948.419	891.168	218.849	205.56	321.712	489.563	-1.66679	2.04118e-08	1.5613e-07
B4galt5	4177.38	4537.32	3530.86	3747.5	1205.38	1166.31	1329.57	1290.98	-1.66595	8.8595e-40	8.9654e-38
Tsku	1201.04	633.829	611.85	639.385	267.577	259.344	191.016	226.488	-1.66347	1.51963e-13	2.11858e-12
Apol7c	5.58622	1.18252	2.07759	0	0	0	0	0	-1.66346	0.0110325	0.0295723
Gm15350	30.1656	14.1902	13.5043	11.4922	6.83904	3.68386	5.86453	2.61332	-1.66311	0.000155026	0.000650547
Cyp2j13	11570.2	12116.1	11045.5	11538.2	4700.98	3781.12	1941.16	3525.37	-1.66136	1.40541e-09	1.2399e-08
Gm3772	1.11724	2.36503	2.07759	1.04475	0	0	0	0	-1.6601	0.0119678	0.0316968
Btnl9	204.456	240.051	247.233	195.368	62.4062	60.4154	66.1855	87.1108	-1.65983	1.86022e-18	4.06891e-17
4930524N10Rik	2.23449	9.46014	3.11638	4.17898	1.70976	0	0	1.74222	-1.65898	0.00999153	0.0271331
Scgb1c1	2.23449	1.18252	1.03879	2.08949	0	0	0	0	-1.65745	0.0120819	0.0319571
Gm5069	40.2208	41.3881	35.319	39.7004	12.8232	16.209	8.37791	9.58219	-1.65343	1.27668e-08	1.00222e-07
Hsd17b14	20.1104	7.0951	12.4655	14.6264	4.2744	4.42064	4.18895	1.74222	-1.65274	0.000375035	0.0014523
Opcml	7.82071	5.91259	6.23276	5.22373	1.70976	1.47355	2.51337	0	-1.65217	0.00703793	0.0199652
Bcl6	365.339	1181.33	476.806	1142.95	214.575	304.287	243.797	185.546	-1.65162	5.99936e-08	4.31699e-07
Hsf2bp	282.663	243.599	272.164	260.142	82.0685	78.8347	61.9965	109.76	-1.64778	1.25399e-20	3.38654e-19
Irx1	384.332	255.424	242.039	257.008	59.8416	101.675	93.8326	95.8219	-1.64466	6.19568e-12	7.28261e-11
Phyhip	65.9174	74.4986	73.7544	71.0427	23.0818	15.4722	25.1337	24.391	-1.63841	5.32473e-09	4.39971e-08
Slc34a1	111997	117322	120809	118852	34252.5	28818.1	35751.9	48966.7	-1.63762	1.48109e-19	3.6783e-18
Stamos	24.5794	17.7378	20.7759	19.8502	3.41952	3.68386	7.54012	9.58219	-1.63316	4.97153e-05	0.00022874
Pde4c	1072.56	1148.22	1137.48	1142.95	379.567	285.868	325.901	433.812	-1.63309	6.04876e-20	1.55031e-18
Slc2a7	4.46898	3.54755	3.11638	0	0	0	0	0.871108	-1.63224	0.0186984	0.0462418
Adhfe1	5761.63	5414.75	5611.56	5514.17	1922.62	1270.93	1462.78	2385.97	-1.63205	1.06094e-17	2.18237e-16
Themis	3.35173	3.54755	5.19397	5.22373	0	0	1.67558	1.74222	-1.63174	0.013697	0.035577
0610011F06Rik	2991.98	2806.11	2866.03	2749.77	924.98	766.98	810.144	1158.57	-1.62943	5.59919e-43	6.66152e-41
Sycn	3.35173	1.18252	1.03879	1.04475	0	0	0	0	-1.62671	0.0132952	0.0346613
BC026585	4054.48	3631.51	3712.65	3609.6	1248.12	900.336	996.971	1638.55	-1.62643	9.38891e-23	3.06716e-21
Haao	2791.99	2549.51	2620.88	2483.36	899.334	528.266	669.395	1196.03	-1.62583	5.58338e-14	8.15869e-13
Gm9871	5.58622	3.54755	2.07759	0	0	0	0.837791	0	-1.62578	0.0180599	0.0448516
Car3	622.305	582.981	498.621	394.914	119.683	78.8347	146.613	208.195	-1.62388	0.00175787	0.00582472
Dhdh	358.636	263.701	232.69	298.797	70.1001	53.7844	85.4546	151.573	-1.62363	1.99356e-10	1.93723e-09
Cideb	386.567	365.398	370.849	346.856	113.699	92.8333	107.237	156.799	-1.61887	1.21347e-18	2.71496e-17
Cacng4	2.23449	5.91259	3.11638	5.22373	0.85488	0.736773	0.837791	0.871108	-1.61513	0.0138337	0.0358582
Nr0b2	16.7587	18.9203	22.8535	18.8054	7.69392	3.68386	5.02674	6.96887	-1.61422	8.58375e-05	0.00037966
Slc12a1	14867.2	10290.3	8948.17	9774.65	2309.89	2815.21	3264.87	4420	-1.61359	6.65324e-05	0.000300077
A630076J17Rik	40.2208	36.658	49.8621	47.0136	9.40368	2.21032	11.7291	27.0044	-1.6112	0.000477399	0.00180465
Lat	7.82071	14.1902	8.31035	7.31322	0.85488	1.47355	3.35116	4.35554	-1.61005	0.00225197	0.00726373
Sectm1b	1326.17	1357.53	1394.06	1389.51	347.081	363.966	528.646	519.18	-1.6097	6.9323e-19	1.59561e-17
Klhl38	5.58622	8.27762	8.31035	4.17898	0	0	3.35116	2.61332	-1.6073	0.0124021	0.0326665
Ak4	6101.27	6664.67	6255.62	6671.75	2003.84	1469.12	1680.61	3075.88	-1.60679	4.33827e-15	7.16587e-14
H2-Ob	14.5242	20.1028	12.4655	29.2529	3.41952	1.47355	8.37791	8.71108	-1.6067	0.000908306	0.00322124
Ankrd34b	29.0484	43.7531	45.7069	37.6109	14.533	7.36773	10.8913	15.6799	-1.60634	1.76299e-06	1.03269e-05
Dbp	837.934	915.268	976.466	1110.57	253.044	218.821	344.332	361.51	-1.59826	2.71548e-06	1.5417e-05
Nlrp6	1578.67	1439.12	1476.13	1356.08	418.891	252.713	477.541	718.664	-1.59587	1.06403e-10	1.07277e-09
Aqp1	11908.7	10388.4	11031	11318.8	4045.29	2675.96	2508.35	5018.45	-1.59421	1.64173e-10	1.61857e-09
Slc27a2	79536.7	71880.5	76119.7	72813.6	27186.9	18188	17451.2	34780.7	-1.59223	1.24046e-17	2.53388e-16
Ikzf3	18.9932	18.9203	12.4655	11.4922	4.2744	1.47355	5.86453	6.09776	-1.5919	0.0013487	0.0045863
Rnf180	73.7382	73.3161	56.0949	54.3268	17.0976	23.5767	21.7826	20.0355	-1.59095	1.39772e-11	1.58781e-10
Actn2	6.70347	8.27762	5.19397	4.17898	2.56464	0	2.51337	0.871108	-1.58933	0.0115589	0.0307678
Cd3e	8.93796	8.27762	5.19397	5.22373	0.85488	0	4.18895	1.74222	-1.58879	0.0111765	0.0298856
Kcne3	5.58622	11.8252	12.4655	12.537	1.70976	0	2.51337	6.96887	-1.58441	0.00621616	0.0178671
Ociad2	277.077	283.804	278.397	272.679	82.9233	93.5701	95.5081	94.9508	-1.58343	4.08154e-28	1.9908e-26
Miox	22949.3	22219.5	24846.9	24670.6	7601.59	5290.03	6413.29	11390.6	-1.57867	1.45488e-11	1.65062e-10
Ces1g	539.629	998.045	1028.41	2626.49	401.794	209.98	323.387	575.802	-1.57227	0.000697268	0.00253667
Smarca2	4374.01	5100.2	4360.86	4433.9	1426.79	1301.14	1528.13	1836.3	-1.56919	2.65663e-30	1.4945e-28
Bphl	4720.36	4378.86	4641.33	4575.99	1380.63	1087.48	1340.47	2203.03	-1.56859	3.52657e-13	4.70067e-12
Paqr7	1947.36	1835.27	1976.82	1855.47	709.55	560.684	589.805	702.984	-1.56546	2.66903e-64	1.11764e-61
Ugt2b38	12939.9	13269	13129.3	12127.4	4051.28	2875.62	4354.84	5782.42	-1.56495	1.51006e-17	3.0492e-16
Ciart	163.118	112.339	180.75	156.712	43.5989	47.1534	45.2407	60.1065	-1.56281	2.22821e-07	1.48446e-06
Ryr2	50.276	50.8482	34.2802	36.5661	7.69392	10.3148	21.7826	14.8088	-1.56173	4.95745e-06	2.69416e-05
Mcoln2	29.0484	14.1902	15.5819	10.4475	1.70976	2.21032	4.18895	11.3244	-1.55915	0.0035086	0.0107649
Cck	6.70347	5.91259	4.15518	3.13424	0.85488	1.47355	0.837791	0.871108	-1.55879	0.0105139	0.0283288
Treh	2043.44	1919.23	1947.74	1910.84	748.875	561.421	521.944	790.966	-1.55734	4.49837e-24	1.63314e-22
8430408G22Rik	277.077	299.177	168.285	172.383	45.3086	46.4167	56.9698	108.889	-1.55661	0.00164143	0.00547599
Trpc5	4.46898	9.46014	14.5431	12.537	1.70976	4.42064	1.67558	3.48443	-1.55651	0.00288346	0.00903257
Gimap7	4.46898	10.6427	6.23276	6.26848	1.70976	1.47355	1.67558	2.61332	-1.55635	0.00797867	0.0222679
Gys2	454.719	450.539	474.729	422.077	144.475	107.569	143.262	191.644	-1.55576	2.08045e-08	1.58582e-07
Trim7	1008.87	1053.62	993.087	1136.68	339.387	230.61	309.145	480.852	-1.55489	6.64213e-08	4.74847e-07
Rp1	10.0552	8.27762	10.3879	6.26848	0.85488	2.94709	4.18895	1.74222	-1.55428	0.00433581	0.012953
Tmem27	23666.6	22822.6	24950.8	23447.2	8085.45	6477.7	7540.12	9912.34	-1.55257	3.01645e-30	1.68615e-28
Slc26a4	1388.74	1530.18	1529.1	1677.86	531.735	608.574	483.405	405.065	-1.5524	3.48377e-12	4.18718e-11
Gbp6	107.256	143.085	85.1811	45.9688	19.6622	3.68386	41.8895	46.1687	-1.55005	0.00152022	0.00511034
C8g	225.683	178.56	237.884	231.934	82.9233	53.0476	66.1855	92.3375	-1.54752	3.03705e-16	5.43459e-15
A930017M01Rik	3.35173	5.91259	9.34915	5.22373	2.56464	2.21032	0.837791	0	-1.54512	0.0147836	0.0378796
Pgam2	645.768	665.757	692.876	709.383	252.19	222.505	225.366	224.746	-1.54492	1.21476e-47	2.11777e-45
Vmn2r57	10.0552	14.1902	9.34915	11.4922	1.70976	2.21032	5.86453	3.48443	-1.54372	0.00125784	0.00430394
Dnah5	72.6209	95.7839	81.0259	104.475	17.9525	14.7355	37.7006	45.2976	-1.54117	7.62371e-07	4.71305e-06
Gas2	7758.15	8296.54	8293.73	7968.28	2713.39	2493.24	2334.92	3305.86	-1.54027	7.53287e-14	1.0872e-12
Pink1	5740.4	5580.3	5787.12	5983.26	2001.27	1689.42	1746.79	2443.46	-1.53994	1.55406e-38	1.4953e-36
4833411C07Rik	8.93796	4.73007	15.5819	9.40272	0.85488	2.21032	2.51337	5.22665	-1.53906	0.00599359	0.0173122
Slc6a7	2.23449	4.73007	7.27156	6.26848	0.85488	2.21032	0	1.74222	-1.53896	0.0181102	0.0449576
Ivd	6577.22	6286.26	6736.58	6663.39	2614.22	1768.99	1761.04	2808.45	-1.53293	2.61517e-22	8.23756e-21
Atp6v1c2	373.16	353.573	391.625	335.364	112.844	131.882	128.182	125.44	-1.53213	3.11789e-37	2.77271e-35
4430402I18Rik	99.4348	93.4189	109.073	104.475	32.4854	27.2606	38.5384	40.9421	-1.52659	5.06573e-15	8.26666e-14
Smpdl3a	11342.3	11189	12250.5	11886.1	4394.94	3541.67	3402.27	4753.64	-1.52481	4.36852e-37	3.84604e-35
Elavl3	18.9932	9.46014	3.11638	2.08949	1.70976	2.21032	2.51337	1.74222	-1.52317	0.013238	0.0345275
Wscd2	129.6	140.72	146.47	152.533	47.8733	53.0476	56.9698	33.9732	-1.5219	4.68056e-10	4.35369e-09
Khk	6417.45	6228.32	6492.46	6239.22	2385.97	1711.52	1813.82	2798.87	-1.51981	3.29739e-19	7.88864e-18
5830473C10Rik	17.8759	9.46014	11.4267	9.40272	2.56464	0	6.70233	4.35554	-1.51979	0.00758462	0.0213236
Klkb1	67.0347	72.1336	76.8707	80.4455	23.9366	36.8386	15.0802	23.5199	-1.5185	1.49176e-08	1.16071e-07
Lactb2	9228.44	8529.5	8326.97	7931.71	3033.11	2302.41	2481.54	3739.67	-1.51628	1.62967e-11	1.83122e-10
Syt3	79.3244	92.2363	99.7242	106.564	32.4854	30.9444	39.3762	26.1332	-1.51619	1.63116e-12	2.03122e-11
Wasf3	63.683	41.3881	37.3966	32.3871	6.83904	11.7884	18.4314	20.0355	-1.51191	1.37123e-05	6.94809e-05
Tstd1	202.221	156.092	207.759	247.605	77.7941	45.6799	60.3209	94.0797	-1.51174	1.5285e-10	1.51287e-09
Cxcl9	41.3381	55.5783	21.8147	11.4922	2.56464	0	20.9448	10.4533	-1.51111	0.0152275	0.0387801
Cml1	2943.94	3268.48	3592.15	3510.35	1011.32	722.037	939.163	1739.6	-1.51024	1.62466e-06	9.56755e-06
Slc22a8	7345.88	8514.12	8432.93	9308.69	3169.04	2017.28	2477.35	3846.81	-1.51013	6.66529e-13	8.66144e-12
Arsg	874.803	850.23	868.432	791.918	374.437	271.132	223.69	288.337	-1.50984	5.1319e-12	6.07683e-11
Podn	361.987	286.169	306.444	279.992	98.3112	91.3598	103.886	135.893	-1.50888	3.26949e-23	1.10497e-21
Masp2	20.1104	22.4678	14.5431	19.8502	5.12928	8.1045	6.70233	4.35554	-1.50799	9.90981e-05	0.000432232
Ugt8a	4414.23	4228.68	3857.04	3903.17	1480.65	1109.58	1404.14	1726.54	-1.49077	7.40406e-15	1.17663e-13
Dnaja1	1306.06	1249.92	1251.75	1283.99	417.181	376.491	466.649	544.443	-1.48879	1.15332e-42	1.32419e-40
Gm12185	8.93796	18.9203	9.34915	7.31322	0	1.47355	5.86453	5.22665	-1.48788	0.0111535	0.029837
Vipr1	20.1104	24.8329	20.7759	19.8502	6.83904	4.42064	11.7291	5.22665	-1.48675	9.20529e-05	0.000404498
Slc6a20b	3477.98	3491.97	3342.84	3416.32	1254.11	795.714	1003.67	1728.28	-1.48555	4.79686e-12	5.69542e-11
Acadm	14746.5	10403.8	11189.9	10322.1	4354.76	3511.46	3290	5258.88	-1.48421	5.36266e-18	1.13492e-16
Sfrp1	2257.95	2568.43	2339.36	2424.86	654.838	579.103	989.431	1124.6	-1.48356	2.06591e-12	2.54559e-11
Sap30	874.803	1145.86	1021.13	1014.45	322.29	255.66	346.845	498.274	-1.48105	1.11369e-13	1.57635e-12
Aldh6a1	22532.6	22646.4	23329.2	21415.2	9032.66	6362.77	6160.27	10332.2	-1.47771	3.2836e-22	1.02332e-20
Sult2a3	4.46898	9.46014	13.5043	9.40272	5.12928	0.736773	2.51337	2.61332	-1.4775	0.00821719	0.022872
Acsm5	2425.54	2469.1	2458.83	2415.45	920.706	654.254	657.666	1075.82	-1.47661	4.39151e-06	2.40815e-05
Neu2	245.794	221.131	234.767	212.083	81.2136	56.7315	83.7791	101.049	-1.47589	1.91434e-13	2.62521e-12
Angptl7	463.657	383.136	394.742	411.63	75.2294	160.616	131.533	107.146	-1.47291	0.00578323	0.0167596
Tmem28	21.2277	28.3804	15.5819	19.8502	7.69392	9.57804	3.35116	6.96887	-1.47149	0.000140283	0.000593632
Dbil5	4.46898	3.54755	6.23276	7.31322	2.56464	0.736773	0.837791	1.74222	-1.46727	0.0126623	0.0332425
Prdm1	58.0967	79.2287	92.4527	62.6848	26.5013	23.5767	29.3227	22.6488	-1.46586	9.22534e-08	6.47141e-07
Oxgr1	711.685	817.119	772.863	842.065	256.464	261.554	271.444	231.715	-1.46512	0.000466162	0.00176511
Gabarapl1	10028.4	10528	10806.6	10723.3	3640.08	3269.06	3525.42	4705.73	-1.46403	7.0679e-34	4.97806e-32
Znrf1	3843.32	3495.52	3528.78	3158.27	1368.66	1125.05	1011.21	1512.24	-1.45912	1.70249e-16	3.15071e-15
Pyroxd2	2091.48	1972.44	2159.65	2131.28	831.798	567.315	688.664	916.406	-1.4587	1.39027e-21	4.10048e-20
Slc18a1	5750.46	5803.79	5360.18	5118.21	2396.23	2276.63	1529.81	1687.34	-1.45734	1.67351e-16	3.10507e-15
Glyctk	4763.93	4676.86	4714.05	4945.83	1908.95	1538.38	1404.14	2039.26	-1.45462	5.74e-23	1.90339e-21
Nxpe3	272.608	264.884	243.078	225.665	89.7624	78.8347	82.1035	103.662	-1.44981	5.50453e-08	3.98044e-07
Acox2	2234.49	1705.19	1887.49	1730.1	760.843	428.802	531.997	967.801	-1.44712	1.30486e-09	1.15457e-08
Gm6981	13.4069	8.27762	14.5431	12.537	4.2744	2.94709	3.35116	5.22665	-1.44629	0.00208286	0.00677661
Pisd-ps1	1064.73	1013.42	1039.83	718.785	327.419	295.446	383.708	374.576	-1.44628	4.11114e-14	6.0729e-13
9230102O04Rik	23.4621	10.6427	16.6207	17.7607	1.70976	5.89418	11.7291	2.61332	-1.44585	0.00146902	0.00495148
Ces1f	16679.3	17237.6	17126.6	16187.3	6790.31	3844.48	4876.78	8589.13	-1.44574	8.07693e-12	9.36264e-11
Esm1	560.857	710.693	772.863	691.622	316.306	244.608	226.203	196.87	-1.44414	7.35842e-13	9.50603e-12
Tox3	160.883	195.115	171.401	204.77	58.1318	65.5728	82.1035	60.1065	-1.44182	3.65246e-19	8.71444e-18
Aldh3b3	33.5173	13.0077	8.31035	12.537	1.70976	0.736773	2.51337	13.9377	-1.44014	0.0183227	0.0454147
Lrriq4	6.70347	10.6427	4.15518	3.13424	1.70976	0.736773	1.67558	2.61332	-1.43945	0.0159437	0.040353
Tgtp2	22.3449	47.3007	27.0086	40.7451	5.98416	6.63095	18.4314	15.6799	-1.43924	0.00037634	0.00145671
Ccdc107	2019.98	1926.32	1983.06	1907.71	812.991	622.573	614.101	836.264	-1.43302	2.55183e-38	2.42879e-36
Lingo2	8.93796	4.73007	4.15518	4.17898	2.56464	0	1.67558	1.74222	-1.43062	0.0188552	0.0465251
Ggt1	23499	22703.1	23041.5	21949.1	10320.1	6896.93	5963.39	10205	-1.42986	1.50665e-18	3.32444e-17
Rho	7.82071	4.73007	7.27156	5.22373	0	0	4.18895	2.61332	-1.4292	0.0180326	0.044803
Mapk10	25.6966	20.1028	18.6983	22.9844	6.83904	6.63095	8.37791	8.71108	-1.42415	6.67739e-05	0.000301013
Slc2a5	1374.21	1254.65	1257.98	1398.92	458.216	458.273	459.947	560.123	-1.42372	5.45452e-15	8.8275e-14
Cyp2d26	2035.62	2188.84	2465.06	2341.28	480.442	466.377	866.276	1275.3	-1.42113	0.000316933	0.00125068
Coasy	4416.47	3967.35	4038.83	3868.7	1831.15	1452.92	1163.69	1587.16	-1.4211	1.29907e-29	7.01657e-28
Vpreb1	5.58622	5.91259	5.19397	8.35797	2.56464	2.21032	1.67558	0.871108	-1.41941	0.0143242	0.0369013
Cables1	286.015	311.002	301.25	315.513	102.586	106.095	123.993	118.471	-1.41768	1.3992e-28	6.99917e-27
Acox3	5655.49	5311.87	5529.5	5121.35	1989.31	1698.26	1788.68	2509.66	-1.41724	2.62453e-18	5.65639e-17
Slc17a3	13868.4	13925.3	13030.6	12842	5341.29	3790.69	4223.3	6215.36	-1.41563	6.25046e-10	5.7322e-09
Ipcef1	377.629	340.565	351.112	336.408	129.087	107.569	143.262	132.408	-1.41224	9.94646e-09	7.91481e-08
Vstm2a	131.835	211.671	157.897	177.607	71.8099	52.3109	64.5099	59.2354	-1.41216	3.48569e-09	2.93551e-08
Bglap3	21.2277	8.27762	13.5043	22.9844	5.98416	2.94709	5.86453	7.83997	-1.41087	0.000593429	0.00220213
Pisd-ps2	132.952	131.259	119.461	105.519	41.0342	38.3122	50.2674	50.5243	-1.40666	2.05443e-10	1.99418e-09
Pecr	4487.97	4500.66	4482.4	4268.83	1660.18	1229.67	1415.03	2255.3	-1.40659	9.48476e-13	1.2102e-11
Pomc	4.46898	8.27762	5.19397	5.22373	2.56464	1.47355	0	2.61332	-1.4043	0.0175901	0.0438148
4933427G17Rik	22.3449	22.4678	21.8147	13.5817	5.98416	5.15741	7.54012	9.58219	-1.40383	0.000165014	0.000688359
Gsap	385.449	412.699	378.121	399.093	128.232	106.095	177.612	176.835	-1.40305	2.82872e-17	5.55894e-16
Smim22	90.4968	96.9664	112.19	101.34	35.0501	30.9444	27.6471	54.8798	-1.40204	1.67683e-09	1.46967e-08
Cyp2j5	33031.3	31502.3	32601.5	31592.1	11873.4	8626.87	10507.6	16573.7	-1.40141	6.69457e-11	6.97916e-10
Gad1	10.0552	8.27762	4.15518	3.13424	1.70976	2.94709	0	2.61332	-1.39895	0.013864	0.0359261
Trpm6	816.706	812.389	712.613	670.727	255.609	270.396	308.307	280.497	-1.39808	2.10289e-10	2.04009e-09
Smim5	220.097	198.663	222.302	169.249	71.8099	79.5714	82.9413	68.8175	-1.3976	5.78507e-16	1.01055e-14
Acss2	5083.46	4647.29	4857.4	4705.54	1853.38	1276.09	1714.96	2379	-1.39357	1.27215e-14	1.98056e-13
Sucnr1	911.672	1279.48	1236.16	1183.7	499.25	384.595	379.519	446.007	-1.39296	1.35319e-09	1.19613e-08
Agxt2	1454.65	1544.37	1612.21	1595.33	569.35	372.807	544.564	837.135	-1.39288	6.36798e-14	9.25144e-13
Bckdha	5283.45	5199.53	5788.16	5318.8	2289.37	1767.52	1726.69	2399.9	-1.39052	3.69471e-34	2.64457e-32
Abat	8039.69	8155.82	8813.13	8348.57	3462.26	2574.28	2784.82	3807.61	-1.38947	4.57071e-27	2.10134e-25
Ifit1bl1	30.1656	22.4678	13.5043	16.7159	2.56464	5.89418	13.4047	6.09776	-1.38773	0.000809445	0.00290398
Npr3	605.547	793.469	734.427	703.114	224.833	228.399	325.901	297.919	-1.38364	3.19362e-22	9.98814e-21
AW112010	59.214	50.8482	37.3966	35.5214	19.6622	12.5251	14.2424	20.9066	-1.38247	5.98161e-06	3.2111e-05
Abhd14b	5520.31	5054.08	5280.19	5297.91	2255.17	1545.01	1609.4	2560.19	-1.38228	2.42585e-13	3.29079e-12
Cacnb4	281.546	236.503	269.048	223.576	76.9392	61.8889	125.669	113.244	-1.37977	9.09655e-09	7.28055e-08
Rhcg	1489.29	1523.08	1567.54	1711.29	569.35	554.79	573.887	600.194	-1.3771	1.08379e-05	5.6045e-05
Dgkg	307.242	352.39	329.298	325.961	142.765	106.095	102.21	144.604	-1.3769	7.78481e-11	8.03958e-10
9530062K07Rik	7.82071	13.0077	8.31035	10.4475	4.2744	2.21032	2.51337	4.35554	-1.37524	0.00427723	0.0127954
Slc22a4	871.451	914.086	957.768	948.63	391.535	291.025	303.28	416.39	-1.37441	1.12502e-14	1.7624e-13
Gcnt1	24156	23739	23335.5	22825.6	8121.36	6272.88	8285.75	12119.7	-1.3722	1.93366e-06	1.12295e-05
Gm15441	90.4968	29.5629	36.3578	27.1634	27.3562	15.4722	5.02674	15.6799	-1.37008	0.000498801	0.0018795
Dhtkd1	986.527	1037.07	1056.45	978.927	473.603	361.755	305.794	397.225	-1.36994	1.6688e-11	1.8728e-10
Mccc2	1747.37	1549.1	1747.25	1652.79	666.806	496.585	555.455	848.459	-1.36825	4.8419e-20	1.25377e-18
Magix	105.021	81.5937	98.6854	109.698	33.3403	30.2077	36.025	51.3954	-1.36649	3.70944e-10	3.49844e-09
Gm4285	77.0899	98.1489	114.267	84.6244	33.3403	30.9444	36.025	42.6843	-1.36537	1.59781e-12	1.9911e-11
Fn3k	307.242	331.105	320.987	336.408	121.393	104.622	109.751	152.444	-1.36461	3.36282e-08	2.49737e-07
Nr1d1	957.479	1216.81	923.488	1001.91	377.002	345.546	423.922	367.608	-1.36401	7.92184e-06	4.17253e-05
Tpk1	2038.97	1889.66	1890.6	1790.69	829.233	629.941	640.91	843.233	-1.35969	9.27384e-27	4.16566e-25
Sepp1	73253.3	71523.4	75050.8	68182.2	34819.3	28204.4	23451.4	25283.9	-1.3561	3.79525e-31	2.27302e-29
Ggnbp1	118.428	138.355	136.082	132.683	50.4379	37.5754	60.3209	54.8798	-1.35603	6.46373e-15	1.03799e-13
Clec2h	1122.83	1397.74	1476.13	1320.56	349.646	297.656	398.788	717.793	-1.35566	0.00810317	0.0225689
BC037032	29.0484	31.928	28.0474	27.1634	5.98416	9.57804	10.8913	16.5511	-1.35452	4.96437e-05	0.00022847
Shh	8.93796	5.91259	8.31035	5.22373	0.85488	2.94709	4.18895	0.871108	-1.35348	0.0168133	0.0421721
Gli2	8.93796	10.6427	7.27156	4.17898	0.85488	4.42064	0.837791	3.48443	-1.34631	0.0172032	0.0430191
Gm4841	21.2277	30.7454	18.6983	3.13424	3.41952	2.94709	10.0535	7.83997	-1.34528	0.014427	0.0371172
Pcx	13190.2	13724.3	13048.3	12936	5483.2	4336.64	4508.99	6368.67	-1.34458	2.70294e-31	1.64115e-29
Car9	170.938	147.815	162.052	197.457	89.7624	74.414	47.7541	49.6532	-1.34444	8.724e-11	8.94654e-10
Gm19461	106.138	138.355	120.5	112.833	29.0659	39.7857	52.7808	62.7198	-1.34274	2.52385e-09	2.16253e-08
Ppic	1301.59	950.744	965.04	971.614	347.081	407.435	410.517	471.27	-1.34209	3.98078e-21	1.1215e-19
1700101I11Rik	23.4621	23.6503	17.6595	13.5817	6.83904	8.1045	6.70233	6.96887	-1.33925	0.000216653	0.000882042
Col23a1	77.0899	47.3007	38.4354	54.3268	21.372	17.6825	22.6203	20.0355	-1.33871	4.69016e-06	2.55917e-05
Abhd3	2313.81	2078.87	2208.48	1935.91	919.851	621.099	710.446	1083.66	-1.33813	1.54336e-16	2.87267e-15
1500026H17Rik	127.366	127.712	150.625	117.012	54.7123	50.8373	41.0517	57.4931	-1.33738	1.05301e-14	1.65253e-13
Ntng1	7.82071	15.3727	12.4655	12.537	3.41952	4.42064	4.18895	5.22665	-1.33602	0.00394544	0.011908
Slc46a3	626.774	632.647	730.272	635.206	237.657	206.296	230.392	351.057	-1.33533	1.19113e-13	1.67763e-12
Slc22a17	336.291	297.994	323.065	320.737	117.119	106.095	128.182	153.315	-1.33239	6.1734e-24	2.20938e-22
2010001A14Rik	84.9106	81.5937	67.5216	73.1322	21.372	25.787	30.1605	41.8132	-1.33024	1.74958e-08	1.3488e-07
Gpx1	24939.1	23328.7	26185.9	24045.9	9303.66	8648.24	8995.36	11972.5	-1.33006	1.45222e-29	7.8198e-28
Gjb2	2252.37	2712.69	2805.78	2757.09	1142.97	1052.11	902.301	1012.23	-1.32922	2.02104e-11	2.24946e-10
Bhmt2	2038.97	1693.36	1734.79	1604.73	840.347	534.16	446.542	873.721	-1.32846	6.45267e-06	3.44508e-05
Pantr1	98.3175	78.0461	74.7932	75.2217	33.3403	27.9974	35.1872	30.4888	-1.3278	7.07848e-09	5.73575e-08
Ftcd	177.642	128.894	152.703	149.399	47.8733	31.6812	57.8076	97.5641	-1.32779	1.07499e-06	6.5091e-06
Hspa1a	240.208	173.83	228.535	202.681	70.1001	99.4643	74.5634	81.8842	-1.32738	9.53908e-08	6.66839e-07
Mccc1os	17.8759	20.1028	18.6983	18.8054	7.69392	7.36773	3.35116	9.58219	-1.32036	0.000688171	0.00250824
Syp	86.0279	89.8713	91.4139	84.6244	32.4854	34.6283	35.1872	36.5865	-1.31985	1.14893e-12	1.45228e-11
Tmem45b	541.864	522.673	550.561	503.568	181.235	237.241	228.717	189.902	-1.31818	3.20897e-14	4.7925e-13
Ccbl1	2259.07	2242.05	2078.63	1932.78	941.223	773.611	769.092	917.277	-1.31791	1.60362e-44	2.10721e-42
Ghr	15920.7	13423.9	13104.4	13181.6	5746.5	4223.92	4330.54	7547.28	-1.31575	9.54372e-10	8.59569e-09
Mut	5926.98	5862.92	6006.31	5757.6	2607.38	2048.96	1972.16	2777.09	-1.31547	6.55887e-30	3.62033e-28
Sectm1a	60.3312	53.2133	64.4052	48.0583	14.533	18.4193	30.1605	25.2621	-1.31532	1.24423e-06	7.47217e-06
Hykk	10683.1	10659.2	9607.8	9518.68	4406.91	3291.9	3222.98	4459.2	-1.31504	6.24673e-05	0.00028283
Rapsn	49.1588	31.928	23.8923	39.7004	12.8232	10.3148	12.5669	20.0355	-1.31185	4.16327e-05	0.000194448
Lap3	9097.72	8497.57	8213.74	8174.09	3834.99	3178.44	2901.27	3722.25	-1.31098	3.02823e-41	3.29143e-39
0610005C13Rik	1908.25	1927.5	2111.87	2056.06	932.674	764.77	610.749	880.69	-1.30833	7.98473e-15	1.26548e-13
Fancd2os	69.2692	57.9433	50.9009	44.9241	21.372	13.9987	23.4581	28.7466	-1.30579	6.04825e-06	3.24292e-05
Aifm3	412.263	398.508	384.354	389.69	170.121	123.041	118.128	216.035	-1.30555	3.14049e-09	2.65983e-08
Ciita	140.773	171.465	132.966	121.191	37.6147	30.2077	71.2122	80.1419	-1.30536	3.27431e-05	0.000156159
Fcgr4	49.1588	50.8482	49.8621	62.6848	13.6781	13.9987	29.3227	26.1332	-1.305	1.95778e-05	9.66703e-05
Mccc1	1942.89	2074.14	1717.13	1750.99	856.59	587.945	609.074	940.797	-1.30494	2.46319e-16	4.46213e-15
Slc10a5	1685.92	1664.98	1800.23	1743.68	747.165	640.255	619.127	727.375	-1.30255	1.70595e-09	1.49445e-08
Gm5617	154.18	139.537	143.354	175.517	56.4221	48.627	66.1855	74.9153	-1.30148	8.22658e-15	1.30147e-13
Fam65c	93.8486	96.9664	117.384	122.235	25.6464	29.4709	51.943	62.7198	-1.30114	6.41222e-07	4.00946e-06
Vill	1632.29	1621.23	1482.36	1464.73	712.115	509.11	470.838	782.255	-1.30037	1.51458e-11	1.71063e-10
Stra6	45.807	35.4755	56.0949	64.7743	7.69392	8.1045	31.836	28.7466	-1.2995	0.000993715	0.0034883
Chrm3	51.3933	46.1182	45.7069	42.8346	14.533	13.2619	15.918	28.7466	-1.29884	4.42754e-05	0.000205428
Stap1	40.2208	46.1182	48.8233	71.0427	18.8074	26.5238	22.6203	12.1955	-1.29871	1.72845e-05	8.61195e-05
Tha1	143.007	184.473	180.75	198.502	47.8733	68.5198	73.7256	92.3375	-1.29847	1.01126e-10	1.02335e-09
Slc22a2	6329.19	5886.57	5852.56	5817.15	2922.83	1880.24	1804.6	2969.61	-1.29688	3.557e-13	4.73406e-12
Lmod3	12.2897	10.6427	6.23276	6.26848	4.2744	4.42064	1.67558	1.74222	-1.29631	0.0157583	0.0399471
Sord	22148.3	21926.2	24054.3	23213.2	9561.83	7934.3	7934.72	11391.5	-1.29539	6.92026e-18	1.45062e-16
Sycp3	1009.99	1016.96	912.061	829.528	395.809	327.864	340.981	460.816	-1.29496	5.43767e-25	2.1372e-23
Rnf24	722.857	504.935	422.789	426.256	213.72	198.192	192.692	229.101	-1.29219	9.69167e-12	1.11537e-10
Evc	5062.24	4828.22	5071.39	4827.77	2031.19	2022.44	1905.97	2042.75	-1.29137	3.76904e-18	8.03454e-17
Ugt2a3	42.4553	48.4832	31.1638	42.8346	10.2586	11.0516	23.4581	20.0355	-1.29098	2.77187e-05	0.000133938
Scara5	42.4553	30.7454	33.2414	30.2976	9.40368	12.5251	15.918	15.6799	-1.28712	6.07097e-05	0.000275723
Phyh	11119.9	10694.7	11334.3	10663.7	5019	4247.49	3897.4	4738.83	-1.28654	2.7699e-52	6.33408e-50
Fbxo36	440.194	351.208	384.354	406.406	163.282	128.935	149.127	202.968	-1.2855	7.13374e-19	1.63769e-17
Spatc1l	52.5105	52.0308	68.5604	54.3268	22.2269	12.5251	24.2959	31.3599	-1.28544	2.35149e-05	0.000114918
Tcte2	43.5725	28.3804	18.6983	20.8949	11.1134	8.84127	12.5669	10.4533	-1.28303	0.000419032	0.00160678
Rdh5	102.787	86.3238	108.035	121.191	46.1635	38.3122	33.5116	51.3954	-1.28215	2.89501e-10	2.76289e-09
Col25a1	12.2897	5.91259	7.27156	9.40272	2.56464	2.94709	5.02674	1.74222	-1.2795	0.015818	0.0400869
Rnls	86.0279	72.1336	73.7544	65.819	31.6306	26.5238	30.1605	32.231	-1.27768	8.65306e-10	7.82152e-09
Cox7a1	106.138	109.974	114.267	139.996	47.8733	41.996	39.3762	60.9776	-1.2776	9.46341e-09	7.55357e-08
Edar	16.7587	13.0077	19.7371	7.31322	5.98416	2.94709	3.35116	8.71108	-1.27747	0.00889459	0.0244865
Hnf4aos	155.297	151.362	158.935	159.846	52.1477	50.1005	65.3477	85.3686	-1.27617	6.26109e-09	5.10631e-08
Slc6a19	7748.09	8719.88	9780.24	9041.23	3692.23	3664.71	3164.34	3938.28	-1.27519	2.471e-21	7.1327e-20
Il15	291.601	281.439	274.242	268.5	120.538	82.5185	117.291	136.764	-1.27452	4.57592e-15	7.52314e-14
Galns	3616.52	3162.05	3256.62	2968.12	1556.74	1145.68	1057.29	1564.51	-1.27385	7.28833e-18	1.52414e-16
1110032A03Rik	734.03	666.94	733.388	736.546	303.482	248.292	268.093	363.252	-1.27162	6.64812e-26	2.82754e-24
Bdh2	3682.44	3451.77	3822.76	3491.54	1523.4	1261.35	1305.28	1849.36	-1.27083	5.50628e-21	1.53409e-19
Tln2	5514.72	6211.76	6278.47	6748.02	2376.57	2179.37	2460.59	3092.43	-1.27019	2.13923e-12	2.62675e-11
Slc5a6	515.05	415.064	465.38	468.046	205.171	173.878	170.909	219.519	-1.26789	1.72367e-23	5.97449e-22
Sall3	155.297	210.488	201.526	180.741	69.2453	68.5198	88.8058	81.0131	-1.26487	9.53545e-14	1.36062e-12
Phf11b	20.1104	28.3804	23.8923	19.8502	5.12928	8.1045	10.8913	12.1955	-1.26447	0.000456215	0.00173275
Cyp2j8	18.9932	13.0077	12.4655	7.31322	1.70976	3.68386	5.86453	7.83997	-1.26402	0.00355994	0.0109015
Ndrg2	1711.62	1596.4	1582.08	1451.15	634.321	611.521	567.184	804.033	-1.26273	1.42638e-17	2.89351e-16
Airn	126.249	101.696	110.112	87.7587	25.6464	27.9974	40.214	77.5286	-1.26181	9.73737e-06	5.06815e-05
Gm11992	814.472	755.628	785.328	638.34	326.564	209.98	263.904	388.514	-1.2601	8.43194e-05	0.000373696
Car14	1378.68	1212.08	1533.26	1506.52	435.134	433.222	574.724	834.522	-1.26005	1.26841e-06	7.60444e-06
Lypla1	7310.13	6671.76	6567.25	6725.03	3180.15	2519.03	2474	3162.99	-1.25967	1.94796e-33	1.31922e-31
Nrxn3	12.2897	29.5629	24.9311	24.0292	6.83904	8.84127	13.4047	6.09776	-1.25939	0.000705487	0.00256181
Ttr	2195.39	2039.84	2120.18	2452.02	996.79	735.299	819.359	1094.11	-1.25758	3.79208e-16	6.7719e-15
Spock3	31.2829	26.0154	24.9311	29.2529	10.2586	8.1045	12.5669	13.9377	-1.25498	8.24627e-05	0.000366205
Ffar3	13.4069	10.6427	11.4267	19.8502	8.5488	1.47355	6.70233	4.35554	-1.25315	0.00979769	0.0266684
Scrn3	968.651	922.363	978.544	926.69	407.778	371.333	346.008	459.074	-1.25195	2.09032e-24	7.91535e-23
Upb1	2647.87	2421.8	2718.52	2440.53	1200.25	906.23	842.817	1298.82	-1.24975	7.984e-14	1.14667e-12
Stat4	14.5242	5.91259	12.4655	6.26848	4.2744	1.47355	5.02674	3.48443	-1.24926	0.0187579	0.0463498
Gpr155	480.415	497.84	471.612	440.883	219.704	189.351	163.369	212.55	-1.24899	4.35133e-13	5.73489e-12
Slc26a1	3366.26	3785.24	3736.54	3713.03	1478.94	1410.92	1270.09	1775.32	-1.24699	6.66798e-06	3.55034e-05
2310010J17Rik	63.683	54.3958	64.4052	73.1322	31.6306	23.5767	24.2959	26.1332	-1.24684	3.70616e-08	2.74178e-07
A430035B10Rik	58.0967	48.4832	74.7932	49.1031	20.5171	11.0516	21.7826	39.1999	-1.24593	0.000224518	0.000911366
Ifit1bl2	15.6414	9.46014	23.8923	10.4475	5.12928	6.63095	5.02674	6.09776	-1.24453	0.00235632	0.00754092
4930562C15Rik	8.93796	5.91259	6.23276	7.31322	4.2744	0.736773	3.35116	1.74222	-1.24428	0.0195527	0.0480451
Ppil6	56.9795	59.1259	61.2888	62.6848	20.5171	16.209	33.5116	28.7466	-1.24372	7.11518e-07	4.41608e-06
Uros	379.863	379.588	373.966	337.453	133.361	135.566	162.531	184.675	-1.24246	1.48032e-16	2.76117e-15
Sctr	15.6414	21.2853	13.5043	12.537	5.98416	9.57804	3.35116	5.22665	-1.24237	0.0036606	0.0111612
Herpud1	9818.35	7428.57	7945.73	8518.86	3713.6	3661.02	2814.14	3812.84	-1.24188	2.81572e-10	2.69014e-09
AA388235	48.0415	33.1105	32.2026	32.3871	10.2586	5.89418	15.0802	25.2621	-1.2412	0.00321243	0.00994453
Susd4	39.1036	46.1182	38.4354	43.8793	15.3878	19.8929	19.2692	13.0666	-1.24028	3.30343e-05	0.000157506
AA415398	72.6209	85.1412	84.1423	76.2665	24.7915	25.787	25.9715	54.8798	-1.23975	6.99896e-07	4.35315e-06
Pcyt2	1673.63	1569.2	1752.45	1698.76	737.761	663.095	619.965	801.419	-1.23853	6.34069e-28	3.05882e-26
Trim60	8.93796	9.46014	6.23276	7.31322	1.70976	1.47355	4.18895	4.35554	-1.23759	0.0198059	0.0485457
Ttc39c	1030.1	877.428	874.664	737.591	444.538	356.598	263.904	406.807	-1.23531	2.84323e-11	3.10954e-10
Cmbl	2835.57	2737.53	2993.8	2736.19	1278.05	968.119	930.785	1478.27	-1.2351	1.7614e-06	1.0321e-05
Tef	7286.67	6521.58	6873.7	7055.17	2964.72	2627.33	2645.74	3376.42	-1.23467	7.90555e-12	9.17607e-11
C730027H18Rik	93.8486	132.442	131.927	105.519	44.4538	35.3651	40.214	71.4309	-1.23465	3.975e-06	2.19824e-05
Kcnk5	4824.26	3598.4	3879.9	3920.93	1899.54	1745.41	1328.74	1830.2	-1.23402	1.34134e-12	1.67982e-11
Fam120aos	453.601	441.079	410.324	433.57	184.654	183.456	179.287	187.288	-1.23401	1.6649e-27	7.75545e-26
Tmem26	664.761	683.495	554.716	586.103	253.044	229.873	278.147	277.883	-1.23357	1.96585e-09	1.71106e-08
Cysltr2	13.4069	15.3727	20.7759	21.9397	6.83904	8.1045	6.70233	6.96887	-1.23203	0.00106039	0.00370095
Retsat	4736	3630.33	4053.37	3684.82	1901.25	1587.01	1364.76	1954.77	-1.23053	1.22501e-19	3.06392e-18
Chst7	540.747	452.904	476.806	453.42	247.06	145.144	147.451	256.977	-1.22914	1.765e-06	1.03318e-05
Mgat3	3213.2	3372.54	3484.11	3300.35	1308.82	1057.27	1310.3	1822.36	-1.22665	2.00701e-05	9.89622e-05
Chadl	68.1519	62.6734	59.2113	89.8482	32.4854	21.3664	27.6471	35.7154	-1.22646	4.47685e-07	2.85713e-06
Itih1	92.7313	80.4112	83.1035	80.4455	22.2269	14.7355	35.1872	63.5909	-1.22633	0.000635268	0.00233961
Crot	11170.2	8579.16	8011.18	8044.55	4333.39	3496.72	2981.7	4306.76	-1.22633	9.82447e-14	1.39846e-12
Them7	3349.5	2931.46	3045.74	2786.34	1294.29	895.179	1080.75	1838.91	-1.22521	6.578e-12	7.71141e-11
D130043K22Rik	33.5173	55.5783	30.125	39.7004	16.2427	16.209	15.0802	17.4222	-1.22515	9.82909e-05	0.00042903
Adh1	10399.3	9747.49	8640.69	8742.44	4276.11	3178.44	3297.54	5028.91	-1.22306	1.86993e-09	1.63403e-08
LOC102631757	199.987	235.321	249.311	247.605	73.5197	72.2037	115.615	129.795	-1.22231	1.49535e-07	1.01936e-06
Cldn18	26.8139	26.0154	24.9311	21.9397	9.40368	5.15741	11.7291	14.8088	-1.2212	0.000739621	0.00267363
1810041H14Rik	16.7587	23.6503	19.7371	15.6712	5.98416	7.36773	7.54012	9.58219	-1.22038	0.000959035	0.00337937
Lrrc3	365.339	398.508	425.905	351.035	152.169	156.196	165.045	184.675	-1.22	1.61173e-24	6.14273e-23
Dnaja4	689.34	581.798	604.578	579.834	257.319	260.081	248.824	280.497	-1.21826	7.73614e-19	1.77367e-17
Pdzrn4	12.2897	8.27762	7.27156	7.31322	4.2744	3.68386	3.35116	1.74222	-1.21575	0.0171215	0.0428476
Iah1	2364.09	2081.23	2312.36	2258.74	970.289	859.077	856.222	1181.22	-1.21492	9.02697e-30	4.92096e-28
Cyp27a1	915.024	810.024	898.557	816.991	390.68	321.97	339.305	425.972	-1.21336	5.72689e-29	2.99226e-27
Hibadh	6810.72	6812.48	6870.58	6685.33	3139.12	2449.77	2411.16	3640.36	-1.21328	1.85189e-21	5.3987e-20
Gm6614	24.5794	26.0154	24.9311	13.5817	14.533	8.84127	3.35116	8.71108	-1.21317	0.00278359	0.00875711
Ephx2	10982.5	10024.2	10577	9681.66	5575.53	4009.52	3209.58	4538.47	-1.21139	7.62578e-07	4.71305e-06
Fbxl12os	14.5242	23.6503	19.7371	21.9397	8.5488	4.42064	11.7291	7.83997	-1.21118	0.00128266	0.0043795
Tmem52b	4927.05	5348.53	5445.36	5309.4	2192.77	1886.14	2355.87	2248.33	-1.21068	9.58871e-05	0.000419578
D630024D03Rik	137.421	156.092	150.625	131.638	41.0342	44.2064	71.2122	85.3686	-1.21043	5.90673e-06	3.17478e-05
Neil2	51.3933	67.4035	48.8233	44.9241	23.0818	16.209	21.7826	28.7466	-1.20842	1.54444e-06	9.1226e-06
Ddo	915.024	904.626	894.402	882.811	346.226	293.972	374.492	513.954	-1.20698	9.95194e-09	7.91481e-08
Nit2	1789.83	1731.21	1846.98	1679.95	713.825	615.942	697.88	1004.39	-1.20682	6.17517e-20	1.57812e-18
Zmynd10	382.098	379.588	426.944	397.004	197.477	126.725	130.695	214.293	-1.20612	1.47738e-06	8.76473e-06
Wfdc17	12.2897	15.3727	19.7371	64.7743	11.1134	4.42064	20.9448	6.09776	-1.20537	0.0175462	0.043724
AA543186	33.5173	26.0154	22.8535	25.0739	8.5488	13.2619	11.7291	10.4533	-1.20501	0.000512534	0.00192753
Fhl1	5474.5	5009.14	5064.12	4834.04	2285.95	1980.44	2029.13	2498.34	-1.20325	2.88423e-22	9.03657e-21
AI314278	1371.98	1403.65	1462.62	1347.72	547.978	380.911	424.76	800.548	-1.2012	0.0120366	0.0318467
Nrtn	93.8486	56.7608	44.6681	68.9532	28.211	21.3664	25.9715	35.7154	-1.20076	1.47716e-05	7.44416e-05
H2-T23	835.699	731.978	784.289	739.68	285.53	293.235	353.548	407.679	-1.198	3.36807e-22	1.04779e-20
Gm10069	16.7587	20.1028	22.8535	26.1187	9.40368	10.3148	6.70233	8.71108	-1.19796	0.00119192	0.0041063
Sh3gl2	232.387	237.686	196.332	170.294	87.1977	83.9921	95.5081	91.4664	-1.1977	2.84675e-09	2.42165e-08
Sowaha	43.5725	44.9357	33.2414	41.7898	10.2586	16.209	18.4314	23.5199	-1.19758	6.55458e-05	0.000295855
Shd	108.373	68.586	65.444	65.819	30.7757	27.9974	34.3494	37.4576	-1.19744	3.43896e-06	1.92416e-05
1700034P13Rik	17.8759	14.1902	25.9698	19.8502	6.83904	8.1045	6.70233	10.4533	-1.19569	0.00105111	0.00367221
Dpep1	2747.31	3073.36	3109.11	2931.56	1171.19	1304.82	1232.39	1428.62	-1.19349	1.20193e-15	2.04479e-14
Lrrc34	15.6414	11.8252	11.4267	14.6264	3.41952	5.89418	6.70233	5.22665	-1.18837	0.00705825	0.0200166
Rnf145	2284.77	2362.67	2462.98	2322.47	944.642	911.388	1099.18	1169.9	-1.18801	5.13413e-34	3.63059e-32
Hsbp1l1	43.5725	39.0231	29.0862	19.8502	15.3878	13.2619	11.7291	14.8088	-1.18698	0.000138325	0.000585909
Ccbl2	865.865	619.639	713.651	625.803	368.453	254.923	233.744	360.639	-1.18602	2.59339e-08	1.95481e-07
Pbld1	3101.47	3117.12	3303.36	3173.94	1467.83	1164.1	1175.42	1619.39	-1.18403	4.382e-06	2.40518e-05
A330023F24Rik	539.629	564.061	560.949	522.373	223.979	199.665	279.822	248.266	-1.18243	1.26879e-11	1.44883e-10
Tmem205	1900.43	1733.57	1886.45	1898.3	871.123	646.15	651.801	1064.49	-1.1817	8.13815e-13	1.04596e-11
Amdhd2	1093.78	1032.34	1229.93	1176.38	477.023	382.385	511.89	615.002	-1.18058	2.12698e-18	4.61798e-17
Gatb	1223.38	1204.99	1305.76	1148.18	597.561	409.646	461.623	669.011	-1.17975	3.00671e-16	5.38576e-15
Odc1	8980.41	9959.16	8500.45	7326.8	4086.33	3631.55	3710.57	3754.48	-1.17916	2.60509e-13	3.52307e-12
Ift122	1159.7	1197.89	1195.65	1060.42	418.036	402.278	508.539	675.109	-1.17824	5.11109e-09	4.23311e-08
Emx1	420.084	465.912	491.35	471.181	206.881	151.038	191.854	251.75	-1.17776	5.11885e-08	3.7155e-07
Coro6	11.1724	20.1028	12.4655	15.6712	11.1134	6.63095	4.18895	1.74222	-1.17761	0.0066323	0.018912
Gorasp1	569.795	507.3	566.143	545.357	249.625	235.767	218.663	256.106	-1.17478	2.64458e-14	3.99363e-13
Tmem140	24.5794	29.5629	28.0474	34.4766	7.69392	11.7884	13.4047	16.5511	-1.17435	0.000306824	0.00121515
Gm166	113.959	126.529	95.569	97.1614	38.4696	27.2606	55.2942	67.0753	-1.17171	1.82665e-06	1.06714e-05
Kcnn1	71.5037	54.3958	69.5992	66.8638	22.2269	29.4709	27.6471	34.8443	-1.17149	3.00168e-07	1.9619e-06
Slc3a1	11637.2	9866.92	10424.3	10182.1	5127.57	3503.35	3639.36	6168.32	-1.17041	2.33497e-10	2.25778e-09
0610009L18Rik	43.5725	44.9357	58.1725	45.9688	18.8074	16.9458	21.7826	26.1332	-1.16966	6.26516e-06	3.3531e-05
Mpped2	117.311	106.427	79.9871	77.3112	55.5672	30.2077	43.5651	32.231	-1.16938	0.000292855	0.00116428
Izumo4	116.193	74.4986	95.569	104.475	37.6147	41.2593	40.214	52.2665	-1.16907	7.26124e-09	5.87303e-08
Wbscr27	388.801	386.683	396.819	364.616	153.023	117.884	160.856	244.781	-1.16765	2.98125e-11	3.25039e-10
Slc4a9	988.762	1138.76	1203.96	1144	366.743	408.909	658.503	534.86	-1.16699	9.13953e-12	1.05389e-10
Hint2	1316.11	1244.01	1352.51	1331.01	603.545	503.216	495.134	723.02	-1.1651	6.90446e-21	1.89959e-19
Gm5820	35.7518	23.6503	27.0086	29.2529	11.9683	9.57804	10.0535	18.2933	-1.16378	0.000315084	0.00124395
Hao2	3533.85	3555.83	3674.21	4100.63	1517.41	913.598	1245.79	2703.92	-1.16371	9.62941e-05	0.000421149
Aacs	2275.83	2286.99	2278.08	2491.72	929.254	720.564	908.165	1489.59	-1.16219	8.17977e-06	4.2981e-05
Sgk2	2923.83	2995.32	3361.54	3122.75	1552.46	1281.25	1098.34	1565.38	-1.16049	8.89908e-15	1.40157e-13
Slc25a35	117.311	172.648	123.616	131.638	56.4221	59.6786	67.0233	58.3642	-1.15481	1.61726e-11	1.81844e-10
Kcnj1	4159.5	4149.45	4090.77	4061.97	1532.8	1620.16	1631.18	1807.55	-1.1545	0.0143446	0.0369384
Fuz	261.435	249.511	275.28	293.574	99.1661	102.411	140.749	139.377	-1.15267	1.72814e-13	2.39222e-12
Chpt1	37643.3	32673	33410.7	30627.8	16313.7	12542.1	11893.3	19141.7	-1.15199	1.83096e-14	2.81077e-13
Proz	194.401	176.195	215.03	152.533	47.0184	50.8373	100.535	123.697	-1.15139	4.28333e-05	0.000199632
Wdr93	42.4553	29.5629	17.6595	32.3871	5.12928	5.15741	15.918	24.391	-1.14985	0.00790101	0.0220967
Gng4	27.9311	35.4755	37.3966	44.9241	9.40368	21.3664	14.2424	17.4222	-1.14983	0.00046354	0.00175678
1810034E14Rik	187.697	205.758	233.729	221.486	96.6014	118.62	73.7256	87.9819	-1.14981	1.56263e-10	1.54491e-09
Slc6a15	621.188	640.924	655.479	544.313	288.095	249.029	266.417	300.532	-1.14962	2.12611e-22	6.75749e-21
Defb1	3293.64	3387.91	3363.61	3497.81	1294.29	1354.19	1627.83	1634.2	-1.14869	2.80993e-05	0.000135443
Zeb2os	32.4001	54.3958	40.513	63.7295	22.2269	13.2619	22.6203	25.2621	-1.14833	0.000187164	0.000771798
Tmem237	630.126	695.32	641.975	559.984	253.899	255.66	303.28	322.31	-1.14786	3.75882e-24	1.37614e-22
Toporsos	86.0279	76.8636	75.832	80.4455	33.3403	43.4696	23.4581	40.9421	-1.14783	4.50618e-09	3.75153e-08
Osbp2	880.389	968.482	967.117	912.063	498.395	440.59	337.63	392.87	-1.14752	1.28105e-16	2.40221e-15
Morn2	274.842	258.971	310.599	263.276	113.699	95.0437	123.993	162.897	-1.14656	2.84648e-11	3.11116e-10
Slc22a12	28406	27808.1	27394	27234.4	14462	10500.5	9505.57	15125.1	-1.14624	7.69369e-14	1.1086e-12
Gpr37	8.93796	15.3727	7.27156	9.40272	4.2744	2.21032	5.02674	5.22665	-1.14604	0.0201184	0.0492076
Gpm6a	2840.04	2142.72	2114.98	2187.7	1172.9	841.394	891.409	1236.1	-1.14586	1.28273e-10	1.2775e-09
Amy1	31.2829	33.1105	29.0862	22.9844	10.2586	12.5251	12.5669	12.1955	-1.14536	0.00573079	0.0166295
Rbfox1	75.9727	66.221	69.5992	82.5349	31.6306	25.787	35.1872	39.1999	-1.14398	3.27933e-08	2.43742e-07
Gcgr	363.105	358.303	273.203	283.126	100.021	176.089	149.965	135.893	-1.14352	7.73744e-06	4.08151e-05
4831440E17Rik	44.6898	39.0231	24.9311	45.9688	23.0818	16.209	14.2424	13.9377	-1.14336	0.000113891	0.000491158
Chd3	9327.88	10323.4	9780.24	9528.09	4481.28	4181.92	4225.82	4704.86	-1.14186	1.20565e-34	8.99536e-33
Myo5a	1936.19	1419.02	1197.73	1313.25	682.194	654.991	606.56	692.531	-1.14168	1.0562e-15	1.80558e-14
Fbxl2	194.401	183.29	182.828	183.875	80.3587	64.0992	85.4546	105.404	-1.14142	6.3218e-13	8.22722e-12
Plekha6	3562.89	3889.3	4050.26	3857.2	1701.21	1591.43	1708.26	1853.72	-1.14063	7.32864e-09	5.92482e-08
Hnmt	339.642	300.359	330.336	323.871	137.636	135.566	126.506	182.062	-1.14055	7.17962e-13	9.28184e-12
Lin7a	169.821	147.815	178.673	156.712	51.2928	54.5212	93.8326	91.4664	-1.1402	2.71278e-07	1.78834e-06
Zc2hc1c	259.201	223.496	255.543	222.531	111.134	86.9392	104.724	130.666	-1.14016	4.52342e-14	6.66514e-13
Slco1a6	6280.03	6092.33	6388.58	5563.27	3181.86	2595.65	2169.04	2968.74	-1.13849	3.16389e-11	3.43252e-10
Kcnj11	12.2897	9.46014	13.5043	10.4475	5.98416	2.94709	5.02674	5.22665	-1.13787	0.0135374	0.0352144
Echdc3	617.836	541.593	554.716	540.134	280.401	170.931	234.581	329.279	-1.13422	1.71843e-10	1.68663e-09
Ksr2	317.298	313.367	290.862	306.111	148.749	87.6759	132.371	182.933	-1.13417	1.67223e-08	1.29313e-07
Mmd2	16.7587	28.3804	14.5431	26.1187	8.5488	5.89418	10.8913	11.3244	-1.13296	0.00438005	0.0130741
Abcc6	216.746	238.868	315.793	282.081	103.44	105.358	123.993	141.12	-1.13143	1.80487e-08	1.39021e-07
Ppt2	2251.25	2516.4	2459.86	2478.14	1220.77	1005.69	975.188	1188.19	-1.13102	1.43924e-13	2.01128e-12
Glyat	10515.5	10332.8	11235.6	10701.3	5272.04	4260.02	4126.96	5793.74	-1.12978	1.64764e-23	5.7449e-22
Gramd1b	2040.09	1530.18	1482.36	1484.58	838.637	732.352	613.263	771.802	-1.12885	8.42144e-12	9.73635e-11
Papss1	2136.17	2140.36	2113.95	2015.32	980.547	992.433	895.598	971.286	-1.12773	4.59686e-76	2.79109e-73
Ngef	1113.89	986.219	1065.8	1057.28	457.361	304.287	406.328	723.891	-1.12717	1.1565e-06	6.98102e-06
D3Ertd751e	417.85	393.778	422.789	345.811	150.459	111.989	193.53	245.652	-1.12711	3.49372e-05	0.000165726
Mtss1	2476.93	2609.82	2514.92	2655.74	1135.28	976.96	1208.93	1341.51	-1.12646	4.87183e-16	8.5612e-15
F5	553.036	560.513	659.634	552.671	235.947	240.925	295.74	271.786	-1.12587	3.96263e-07	2.55022e-06
Apeh	2844.51	2768.27	2728.91	2716.34	1285.74	1053.58	1124.32	1574.09	-1.12522	1.00253e-18	2.26314e-17
Zfp444	625.657	722.518	656.518	722.964	323.145	254.923	299.929	365.865	-1.12515	1.22606e-18	2.73965e-17
Pipox	6531.41	6183.38	6808.26	6687.42	3285.3	2566.18	2492.43	3601.16	-1.12492	1.51993e-19	3.76413e-18
9330162012Rik	15.6414	17.7378	20.7759	27.1634	5.12928	11.0516	7.54012	11.3244	-1.1241	0.00219286	0.00709648
Hrsp12	11114.4	10533.9	11202.4	10485.1	5042.94	3438.52	4126.12	7035.07	-1.12406	7.01674e-11	7.27197e-10
Gm20300	613.367	629.099	600.423	552.671	225.688	207.033	281.498	363.252	-1.12379	4.3671e-07	2.79215e-06
Rgs11	96.0831	61.4909	84.1423	83.5797	24.7915	39.0489	45.2407	35.7154	-1.1235	4.31203e-05	0.000200836
Ccdc152	32.4001	31.928	39.4742	29.2529	14.533	16.209	11.7291	16.5511	-1.12274	4.42375e-05	0.000205361
Acadsb	2614.35	2616.91	2722.68	2494.85	1223.33	1181.05	1071.53	1286.63	-1.12267	2.39426e-16	4.35069e-15
Etaa1os	14.5242	4.73007	10.3879	13.5817	3.41952	5.15741	4.18895	5.22665	-1.12261	0.0149929	0.0383009
Timp3	47038.2	49740.2	48994.7	43703.8	21858.4	20582.5	20258.6	23862.3	-1.11944	1.75166e-16	3.23051e-15
Banp	411.146	352.39	366.694	353.124	134.216	144.407	202.745	196.87	-1.11766	1.29711e-13	1.82133e-12
Fndc5	61.4485	53.2133	58.1725	47.0136	15.3878	27.9974	35.1872	19.1644	-1.11765	0.000134596	0.000571489
Plk5	15.6414	17.7378	20.7759	16.7159	3.41952	5.15741	5.02674	16.5511	-1.11743	0.0118541	0.0314441
Glis1	290.484	242.416	251.388	252.829	129.087	116.41	135.722	91.4664	-1.11691	3.5643e-11	3.83619e-10
Adra2c	26.8139	37.8406	25.9698	29.2529	12.8232	13.2619	7.54012	19.1644	-1.11482	0.000577377	0.00214754
H2-K2	31.2829	28.3804	31.1638	27.1634	9.40368	9.57804	13.4047	19.1644	-1.11144	0.00220862	0.00713828
Tcaim	1330.64	1426.12	1407.57	1378.02	744.6	573.946	521.106	680.335	-1.11083	1.52382e-07	1.03756e-06
Akr7a5	4423.17	4007.55	4322.42	4213.46	2133.78	1589.96	1590.13	2486.14	-1.1106	4.72822e-16	8.34213e-15
1810021B22Rik	33.5173	27.1979	29.0862	16.7159	7.69392	11.7884	13.4047	12.1955	-1.1104	0.0102327	0.0276812
Slc22a1	6244.28	6318.19	6397.93	6202.66	2981.82	2401.88	2556.1	3648.2	-1.11009	2.76391e-19	6.63036e-18
Kcnma1	88.2623	78.0461	73.7544	56.4163	46.1635	25.787	26.8093	34.8443	-1.10981	4.15434e-05	0.000194082
Slc9a3	1725.03	1922.77	1687	1640.25	815.555	708.775	752.336	929.472	-1.10964	1.33249e-14	2.07083e-13
Frs3os	12.2897	10.6427	19.7371	15.6712	2.56464	3.68386	10.8913	7.83997	-1.1094	0.0146398	0.0375878
Cfap70	15.6414	23.6503	28.0474	17.7607	8.5488	2.94709	12.5669	13.0666	-1.10711	0.00647842	0.0185302
Dnah2	25.6966	15.3727	14.5431	19.8502	5.12928	4.42064	9.2157	13.9377	-1.1071	0.0108112	0.0290498
Abca8a	365.339	500.205	491.35	474.315	142.765	230.61	222.015	239.555	-1.10658	1.54604e-07	1.05148e-06
Egfl6	226.801	95.7839	101.802	102.385	44.4538	55.9947	72.8878	58.3642	-1.10593	0.00166489	0.00554479
Aldh1l1	10772.5	10370.7	11198.2	10730.6	5101.07	3999.2	4514.85	6215.36	-1.10489	1.85183e-12	2.29465e-11
Cpq	1550.74	1445.04	1489.63	1430.26	752.294	597.523	599.02	788.353	-1.10442	2.20651e-20	5.80751e-19
Tnfsf10	1040.15	1226.27	1036.72	927.735	396.664	337.442	519.43	572.318	-1.10381	0.00729314	0.0206327
Dnajc28	354.167	359.485	390.587	365.661	164.992	148.091	149.965	202.968	-1.10222	2.47743e-05	0.000120638
Pccb	4207.54	4096.24	4381.63	4411.96	2178.23	1744.68	1745.12	2262.27	-1.10111	7.99863e-22	2.43247e-20
Far1	5808.56	5614.59	5090.09	5152.69	2658.68	2191.9	2391.89	2785.8	-1.10001	6.55329e-15	1.04908e-13
AW822252	68.1519	70.951	77.9095	60.5953	29.0659	35.3651	22.6203	39.1999	-1.09996	1.58932e-05	7.957e-05
Akr1c21	22080.1	20548.6	22513.8	21795.5	10564.6	7041.34	8372.88	13592.8	-1.09846	1.27752e-05	6.51761e-05
Art3	24.5794	35.4755	27.0086	35.5214	15.3878	12.5251	15.918	11.3244	-1.0976	0.000373075	0.00144535
Tmem163	31.2829	34.293	37.3966	27.1634	13.6781	19.1561	15.0802	10.4533	-1.09631	0.000140947	0.000596298
Hyi	691.575	600.719	639.897	621.624	293.224	242.398	271.444	378.932	-1.09538	2.0361e-13	2.78567e-12
Ears2	320.649	288.534	287.746	308.2	143.62	142.934	136.56	138.506	-1.09502	6.07519e-24	2.17865e-22
Nme5	62.5657	59.1259	47.7845	51.1926	16.2427	16.9458	31.836	35.7154	-1.09357	0.000100114	0.000436195
Sema4g	828.996	766.271	733.388	658.19	335.968	259.344	336.792	453.847	-1.09326	4.84513e-11	5.11163e-10
Rwdd3	78.2071	86.3238	61.2888	63.7295	29.0659	25.787	35.1872	43.5554	-1.09145	5.10115e-07	3.23447e-06
Macrod1	406.677	416.246	432.138	440.883	200.897	173.878	190.178	229.101	-1.09136	4.58138e-24	1.65985e-22
Adrb1	44.6898	34.293	43.6293	45.9688	21.372	16.9458	23.4581	15.6799	-1.09035	2.53864e-05	0.000123481
Slc26a7	14.5242	17.7378	8.31035	14.6264	3.41952	6.63095	5.02674	8.71108	-1.09	0.010049	0.0272622
Aldh8a1	7498.95	7195.62	7396.21	7308	3743.52	3287.48	2970.81	3734.44	-1.08918	1.29915e-18	2.88466e-17
Map2k6	425.67	361.85	315.793	324.916	152.169	117.884	141.587	249.137	-1.08892	1.84367e-07	1.23811e-06
Tmem86b	91.6141	101.696	134.004	130.593	43.5989	55.9947	56.9698	55.7509	-1.08864	5.38737e-08	3.90053e-07
Spata17	23.4621	23.6503	22.8535	25.0739	11.9683	8.1045	9.2157	13.9377	-1.08864	0.000862561	0.00307511
9130024F11Rik	42.4553	42.5706	40.513	40.7451	15.3878	16.9458	20.9448	22.6488	-1.08838	5.65374e-05	0.000258038
Hdac11	578.733	598.354	582.763	559.984	228.253	231.347	303.28	323.181	-1.08722	1.54069e-17	3.10355e-16
Glb1l	2376.38	2401.69	2606.33	2686.04	1192.56	1021.9	1178.77	1328.44	-1.08702	2.09724e-24	7.92452e-23
Lrrc19	5599.63	5328.42	5610.53	5359.55	2794.6	2307.57	2226.01	2930.41	-1.08655	8.99482e-21	2.45172e-19
Zfp750	105.021	169.1	134.004	109.698	53.8574	40.5225	77.9145	65.3331	-1.0839	6.92857e-05	0.000311547
Slc2a4	423.436	380.771	392.664	412.675	196.622	193.771	162.531	182.933	-1.08148	0.000129803	0.000552471
Auh	1208.86	1206.17	1321.35	1296.53	594.142	540.791	526.133	708.211	-1.08091	4.34294e-22	1.33924e-20
Ces1d	6486.72	6466	7203	6820.1	2963.87	2022.44	2603.85	4911.31	-1.08004	1.95046e-06	1.13159e-05
Hsph1	2092.6	2009.1	1824.12	1975.61	1005.34	811.923	892.247	1016.58	-1.08	1.2457e-29	6.74899e-28
Phkg1	11.1724	15.3727	14.5431	19.8502	4.2744	2.94709	10.8913	8.71108	-1.08	0.0115574	0.0307678
Kif9	106.138	105.244	111.151	107.609	37.6147	36.1019	52.7808	72.302	-1.07777	5.85377e-05	0.000266477
Mme	2791.99	2184.11	2041.23	2114.57	940.368	862.761	1089.13	1378.09	-1.07722	6.28367e-09	5.12168e-08
Agbl3	191.049	191.568	202.565	196.412	84.6331	79.5714	87.968	111.502	-1.07709	1.23532e-06	7.4288e-06
Egfl8	21.2277	20.1028	28.0474	32.3871	4.2744	11.7884	15.0802	14.8088	-1.07691	0.00253722	0.00806998
Ttyh1	29.0484	23.6503	19.7371	19.8502	5.12928	17.6825	11.7291	6.09776	-1.0764	0.0049768	0.0146565
Stxbp5l	763.078	873.88	867.393	849.379	452.231	347.757	403.815	378.932	-1.07637	2.22166e-19	5.40318e-18
Nupr1l	14.5242	10.6427	9.34915	9.40272	5.98416	3.68386	4.18895	5.22665	-1.07607	0.00835316	0.0231991
Map3k7cl	347.463	366.58	308.522	347.9	123.958	119.357	179.287	210.808	-1.07514	3.66649e-05	0.000173035
Dlg2	92.7313	68.586	75.832	80.4455	27.3562	21.3664	41.8895	56.622	-1.07501	9.15035e-05	0.000402396
Dll4	155.297	196.298	208.798	225.665	81.2136	57.4683	115.615	113.244	-1.07474	7.64946e-07	4.72602e-06
Acss3	259.201	290.899	270.086	277.902	110.28	120.094	131.533	152.444	-1.07471	1.53914e-08	1.19493e-07
Pabpc4l	20.1104	20.1028	27.0086	41.7898	10.2586	10.3148	15.0802	13.9377	-1.07343	0.00298793	0.00932332
Slc16a4	1933.95	1812.8	1722.32	1583.84	875.397	598.259	697.88	1135.05	-1.07281	1.84943e-08	1.42328e-07
Rasgrp1	90.4968	75.6811	92.4527	115.967	25.6464	17.6825	56.132	70.5598	-1.072	0.00233423	0.00747428
Wdr45	738.499	724.883	680.41	699.98	294.079	315.339	327.576	399.839	-1.07196	7.93528e-10	7.20972e-09
Cd36	16251.4	14444.4	14326	11907	7982.01	4705.03	4610.36	9117.89	-1.07194	1.55197e-05	7.78328e-05
Mylk3	43.5725	52.0308	48.8233	34.4766	11.9683	18.4193	23.4581	28.7466	-1.07037	0.000340026	0.00133048
Rab11fip3	9604.95	10986.8	10377.6	10141.4	4777.07	4241.6	4756.14	5449.65	-1.0697	8.20034e-07	5.03633e-06
Vmn2r29	27.9311	30.7454	30.125	24.0292	11.1134	11.0516	13.4047	16.5511	-1.06938	0.000339184	0.00132896
Eddm3b	11.1724	14.1902	12.4655	14.6264	5.12928	2.94709	7.54012	7.83997	-1.06923	0.0163334	0.0411352
Atp2b2	72.6209	73.3161	60.25	71.0427	39.3245	25.787	30.9983	33.1021	-1.06879	3.03066e-05	0.000145445
Abhd14a	722.857	707.145	786.367	791.918	377.857	318.286	309.983	416.39	-1.06713	3.06514e-11	3.33566e-10
Tsga10	96.0831	109.974	85.1811	75.2217	40.1794	27.2606	42.7273	61.8487	-1.06602	3.80939e-06	2.11396e-05
Fmo2	7254.27	7350.53	7789.92	7531.58	3961.51	3428.2	2957.4	3881.66	-1.06407	1.43361e-17	2.90484e-16
Ranbp3l	679.285	685.86	631.587	619.534	247.06	203.349	292.389	444.265	-1.06384	0.00271306	0.00855814
Sept1	14.5242	21.2853	10.3879	17.7607	4.2744	5.15741	6.70233	12.1955	-1.06255	0.0153988	0.0391654
Fbp1	19532.8	18969.9	20369.7	19945.2	10254.3	9513.94	7789.78	9927.15	-1.06249	9.73267e-16	1.67356e-14
Fam151b	116.193	88.6888	112.19	99.2509	46.1635	44.9431	44.4029	60.1065	-1.06204	4.8556e-06	2.6437e-05
Rnf167	1036.8	1037.07	1016.98	1134.59	487.282	459.746	508.539	547.927	-1.06195	8.89379e-11	9.09947e-10
Cd164l2	29.0484	44.9357	54.0173	67.9085	25.6464	20.6296	21.7826	23.5199	-1.06038	0.000147757	0.00062212
Slc25a21	423.436	415.064	382.276	369.84	206.881	176.825	162.531	202.097	-1.05901	3.66153e-06	2.03897e-05
Mtfp1	268.139	319.28	296.056	327.006	174.395	132.619	125.669	127.182	-1.05803	0.00055978	0.00208561
Spink8	162.001	193.933	155.819	203.726	77.7941	78.8347	77.0767	107.146	-1.05755	9.85237e-11	9.98736e-10
Rfesd	203.339	227.043	185.944	222.531	95.7465	80.3082	92.9948	130.666	-1.05646	6.5911e-10	6.02576e-09
C1qtnf4	30.1656	29.5629	33.2414	29.2529	11.1134	13.2619	14.2424	18.2933	-1.05596	0.000166104	0.000692087
Tpmt	2402.08	2153.36	2237.56	2149.04	1267.79	873.075	788.361	1317.99	-1.05543	1.05567e-08	8.36552e-08
Hyal3	26.8139	30.7454	24.9311	22.9844	9.40368	11.0516	14.2424	13.9377	-1.05516	0.000836679	0.00299253
0610043K17Rik	72.6209	74.4986	55.0561	51.1926	23.0818	25.0503	27.6471	43.5554	-1.05451	2.44589e-05	0.000119242
Idi1	27.9311	37.8406	48.8233	32.3871	17.9525	16.209	18.4314	15.6799	-1.05365	0.000700544	0.00254543
Acads	3832.15	3502.62	3717.84	3607.51	2064.53	1693.1	1409.16	1862.43	-1.05364	1.10988e-20	3.00657e-19
Matn4	16.7587	22.4678	14.5431	24.0292	10.2586	7.36773	13.4047	4.35554	-1.05292	0.00564794	0.0164216
Park2	176.525	163.187	158.935	146.264	83.7782	70.7302	82.1035	72.302	-1.05248	8.40407e-15	1.32717e-13
Fam214a	1514.98	1335.06	1386.79	1276.68	642.015	552.579	636.721	809.259	-1.05135	2.8386e-13	3.81834e-12
Cetn4	45.807	43.7531	37.3966	49.1031	13.6781	13.2619	23.4581	32.231	-1.0513	0.000511063	0.00192282
Sun3	61.4485	49.6657	47.7845	35.5214	24.7915	20.6296	20.107	26.1332	-1.05068	2.15271e-05	0.000105555
Sirt3	1044.62	1040.62	1119.82	1053.1	497.54	448.694	471.676	621.971	-1.05001	3.56157e-12	4.27486e-11
Gm10787	118.428	68.586	76.8707	84.6244	37.6147	39.7857	25.1337	57.4931	-1.0494	0.0036516	0.0111453
Frs3	145.242	144.267	151.664	168.204	59.8416	61.8889	84.6169	85.3686	-1.04928	6.37793e-09	5.19198e-08
Nt5e	2835.57	2026.83	2076.55	1913.97	1186.57	1060.95	905.652	1082.79	-1.0485	1.9375e-10	1.88796e-09
Pxmp2	593.257	605.449	633.664	621.624	277.836	193.034	260.553	434.683	-1.04812	1.65956e-06	9.76004e-06
Aspg	614.485	529.768	585.88	510.881	254.754	156.196	262.228	385.901	-1.0461	4.48683e-05	0.00020796
Vmac	293.835	290.899	338.647	318.648	142.765	134.093	156.667	167.253	-1.04522	1.74284e-21	5.10615e-20
B4galnt3	719.506	756.811	752.087	722.964	329.129	282.921	368.628	440.781	-1.04436	2.64272e-13	3.57123e-12
Cd8a	31.2829	24.8329	20.7759	22.9844	10.2586	13.9987	11.7291	10.4533	-1.04386	0.001578	0.00528139
Hlf	1997.63	2028.02	2093.17	2064.42	1030.13	914.335	895.598	1093.24	-1.04359	3.31046e-11	3.58271e-10
Acad10	1349.63	1292.49	1312	1318.47	706.131	495.848	462.46	866.753	-1.043	1.56819e-09	1.37926e-08
Gm10804	789.892	949.561	947.38	917.287	462.49	336.705	365.277	531.376	-1.04295	0.000198119	0.000813924
Slc12a3	9659.7	10580	9759.47	9790.32	5197.67	4009.52	5268.03	4763.22	-1.04264	1.32239e-23	4.63836e-22
Osgin1	515.05	528.585	710.535	812.813	328.274	242.398	347.683	303.146	-1.04253	4.79943e-06	2.61555e-05
Serpinc1	29.0484	26.0154	38.4354	28.2081	15.3878	13.9987	15.0802	13.0666	-1.04236	0.000159243	0.000666179
Nit1	2445.65	2367.4	2420.39	2298.44	1197.69	1022.64	1001.16	1386.8	-1.04121	3.22873e-18	6.93311e-17
Nepn	288.249	364.215	346.957	314.469	170.121	111.989	163.369	171.608	-1.04103	0.000498406	0.00187841
Pnpo	1432.31	1486.42	1547.8	1438.62	753.149	710.249	652.639	743.055	-1.04046	1.41874e-22	4.55862e-21
Tm4sf4	37.9863	33.1105	36.3578	33.4319	16.2427	15.4722	12.5669	22.6488	-1.03908	0.000280935	0.00112119
Slc29a3	1655.76	1981.9	1631.95	1588.01	1004.48	871.602	715.473	725.633	-1.03834	7.34354e-16	1.27144e-14
Lrrc51	80.4416	78.0461	90.3751	77.3112	39.3245	37.5754	38.5384	41.8132	-1.03789	4.27404e-09	3.57347e-08
Mcoln3	138.538	125.347	110.112	109.698	53.8574	28.7341	53.6186	87.1108	-1.03721	0.00389396	0.0117849
Igfbp1	111.724	131.259	122.578	123.28	44.4538	37.5754	54.4564	96.693	-1.03524	0.000110673	0.000478566
Snhg11	963.065	944.831	881.936	1018.63	471.894	521.635	504.35	340.603	-1.03524	3.95194e-10	3.70728e-09
Gstk1	719.506	754.446	831.035	819.081	440.263	324.917	314.171	434.683	-1.03305	3.34244e-11	3.60844e-10
Lhx1os	127.366	135.989	123.616	120.146	61.5514	45.6799	59.4831	79.2708	-1.0323	2.60463e-09	2.22741e-08
Erc2	511.698	503.752	497.582	465.957	265.868	226.926	209.448	263.075	-1.03151	1.51732e-24	5.8334e-23
R3hdml	25.6966	35.4755	33.2414	27.1634	16.2427	13.2619	15.0802	13.0666	-1.03104	0.000201603	0.000825926
Mfsd7a	34.6346	54.3958	57.1337	30.2976	13.6781	14.7355	28.4849	26.1332	-1.03096	0.00222636	0.00719165
Echdc2	2436.71	2100.15	2284.31	2189.79	1170.33	932.754	953.406	1336.28	-1.02914	3.34145e-17	6.52286e-16
Selenbp1	5046.6	4892.07	5333.17	5045.08	2793.75	2409.25	1954.57	2667.33	-1.02708	1.66851e-07	1.1288e-06
Pmpcb	4413.12	4149.45	4566.54	4104.81	2262.87	1926.66	1853.19	2384.22	-1.027	3.87451e-24	1.41247e-22
Fnip2	3237.78	3840.82	3471.65	3554.23	2011.53	1652.58	1460.27	1734.38	-1.02285	1.01674e-08	8.07519e-08
Kcnj8	101.669	114.704	113.229	101.34	38.4696	44.2064	55.2942	71.4309	-1.02256	6.12881e-07	3.84198e-06
D2hgdh	503.877	513.212	473.69	525.507	209.446	209.98	274.795	292.692	-1.02238	3.40312e-14	5.07384e-13
0610040F04Rik	67.0347	78.0461	62.3276	82.5349	35.0501	19.1561	27.6471	57.4931	-1.02204	0.000274426	0.00109721
Xylt1	252.497	341.747	231.651	322.827	144.475	116.41	146.613	152.444	-1.02165	3.78377e-09	3.16958e-08
Lenep	45.807	47.3007	73.7544	59.5505	35.0501	24.3135	25.9715	24.391	-1.02161	2.71242e-05	0.000131282
Csgalnact1	491.588	418.611	525.63	389.69	235.092	218.821	224.528	208.195	-1.02152	1.69057e-07	1.14183e-06
2310034G01Rik	16.7587	13.0077	10.3879	10.4475	3.41952	5.15741	8.37791	6.09776	-1.02134	0.0130228	0.0340519
Nim1k	80.4416	100.514	90.3751	87.7587	43.5989	33.1548	42.7273	55.7509	-1.02012	1.72898e-07	1.16599e-06
Fggy	1922.78	1941.69	2055.77	2020.54	984.822	842.131	914.03	1162.93	-1.01866	4.30209e-20	1.11727e-18
Gcdh	7100.09	6748.63	7360.89	7188.9	3918.77	3069.39	2826.71	4118.6	-1.01851	3.77342e-15	6.26223e-14
1700009J07Rik	18.9932	14.1902	15.5819	34.4766	5.12928	12.5251	14.2424	6.09776	-1.01814	0.0204189	0.0498455
Cyb5a	14132	14206.8	14746.7	13813.6	8712.94	6558.75	5463.23	7107.37	-1.01807	7.6013e-11	7.86852e-10
Cep126	192.166	175.013	198.41	174.473	82.9233	77.3611	94.6703	108.017	-1.01772	1.93868e-10	1.88807e-09
Hexb	3680.2	3565.29	3639.93	3773.62	1997	1581.85	1522.27	2106.34	-1.01759	8.75929e-19	1.99268e-17
Fahd1	1479.23	1484.06	1556.11	1477.27	774.521	624.783	635.045	898.112	-1.01702	2.06624e-09	1.79224e-08
Kmo	3128.29	3029.61	3302.33	3181.25	1749.94	1365.24	1198.88	1893.79	-1.01648	1.16498e-13	1.64498e-12
Herc4	1711.62	1636.6	1677.65	1644.43	876.252	695.513	767.416	949.508	-1.01603	2.38288e-24	8.94623e-23
Hcar1	15.6414	35.4755	30.125	26.1187	9.40368	12.5251	14.2424	14.8088	-1.01508	0.00367874	0.0112087
D330023K18Rik	48.0415	59.1259	64.4052	64.7743	28.211	25.787	30.9983	30.4888	-1.01504	1.68054e-06	9.87353e-06
Bbs4	241.325	227.043	246.194	285.216	125.667	137.04	116.453	111.502	-1.01487	2.65468e-12	3.23709e-11
Fam195a	1164.17	1086.73	1130.21	1215.04	689.888	554.053	434.813	579.287	-1.01463	2.09587e-12	2.5807e-11
Ypel3	458.07	435.166	426.944	458.644	164.992	191.561	247.986	269.172	-1.01436	3.91175e-11	4.18204e-10
Cryz	8341.35	7960.71	8332.17	8068.57	4559.07	3529.14	3417.35	4626.46	-1.01227	1.07328e-17	2.2026e-16
Sdc2	2373.03	2418.25	2208.48	2289.04	1134.43	1113.26	1013.73	1310.15	-1.01204	1.48684e-12	1.85807e-11
Snx29	1539.56	1651.98	1457.43	1527.42	716.389	672.673	789.199	864.139	-1.01176	2.7569e-13	3.71411e-12
Slc25a29	51.3933	60.3084	61.2888	50.1478	14.533	31.6812	26.8093	34.8443	-1.01127	4.65397e-05	0.000215084
Slc5a2	6243.16	6591.35	7379.59	6953.83	3175.02	3036.98	3372.95	3636.01	-1.00864	1.95727e-05	9.66703e-05
Dnajc6	1100.49	1348.07	1245.51	1317.42	626.627	631.414	582.265	642.878	-1.00791	2.57521e-24	9.62725e-23
Nudt12	1266.96	1196.71	1291.22	1119.97	702.711	545.948	521.106	598.451	-1.00775	5.02973e-05	0.000231236
Cd274	81.5589	121.799	78.9483	74.177	38.4696	40.5225	52.7808	41.8132	-1.00735	1.99837e-05	9.85637e-05
Fads2	2034.5	1715.83	1967.48	1910.84	1003.63	761.086	898.112	1106.31	-1.00712	1.89171e-12	2.33914e-11
Cd55	268.139	231.773	257.621	237.157	119.683	110.516	120.642	142.862	-1.00523	5.36035e-15	8.69909e-14
Erich4	739.616	912.903	827.919	837.886	447.957	375.754	396.275	428.585	-1.00501	1.10534e-23	3.89257e-22
Hgd	6445.39	6254.33	6524.66	6113.85	3528.09	2452.72	2504.99	3938.28	-1.00458	1.888e-06	1.09897e-05
Isoc2a	1764.13	1876.65	2004.87	1959.94	1148.96	879.706	721.338	997.419	-1.00447	1.86124e-08	1.42987e-07
Iqck	13.4069	7.0951	14.5431	11.4922	4.2744	3.68386	5.02674	8.71108	-1.00446	0.0128585	0.0336864
Asl	3588.59	3753.31	4108.43	4010.78	2113.26	2027.6	1551.59	1952.15	-1.00384	5.20201e-11	5.47174e-10
Nfs1	2603.18	2596.81	2626.07	2519.93	1382.34	1160.42	1158.66	1453.01	-1.00092	1.26526e-25	5.26682e-24
Wdr81	1782.01	1714.65	1715.05	1777.11	990.806	897.389	791.712	800.548	-1.00002	1.12799e-21	3.36638e-20
