# Supplementary material for: Enhancer and super-enhancer dynamics in repair after ischemic acute kidney injury
Source: Nat Commun. 2020 Jul 7;11:3383. doi: 10.1038/s41467-020-17205-5 (PMC7341735; doi:10.1038/s41467-020-17205-5)
Supplement: Supplementary file 6 — Supplementary Data 3 [file 41467_2020_17205_MOESM6_ESM.xlsx]

## Sheet: SHARED-genes-enhancers-100KB
Data 3: SHARED enhancer - gene annotation
# GREAT version 3.0.0	Species assembly: mm10	Association rule: Basal+extension: 5000 bp upstream, 1000 bp downstream, 100000 bp max extension, curated regulatory domains included
0610007P14Rik	SHARED-SHAM-IRI-enhancers_3809 (+10793)
0610009B22Rik	SHARED-SHAM-IRI-enhancers_2571 (-57298), SHARED-SHAM-IRI-enhancers_2570 (-50023), SHARED-SHAM-IRI-enhancers_2569 (+7124), SHARED-SHAM-IRI-enhancers_2568 (+14785), SHARED-SHAM-IRI-enhancers_2567 (+30748)
0610009O20Rik	SHARED-SHAM-IRI-enhancers_7519 (+5298), SHARED-SHAM-IRI-enhancers_7520 (+18880)
0610012H03Rik	SHARED-SHAM-IRI-enhancers_8504 (+11924)
0610040J01Rik	SHARED-SHAM-IRI-enhancers_12598 (+6178), SHARED-SHAM-IRI-enhancers_12599 (+15386), SHARED-SHAM-IRI-enhancers_12600 (+21698), SHARED-SHAM-IRI-enhancers_12601 (+34792), SHARED-SHAM-IRI-enhancers_12602 (+55121), SHARED-SHAM-IRI-enhancers_12603 (+63068), SHARED-SHAM-IRI-enhancers_12604 (+73439)
1110004E09Rik	SHARED-SHAM-IRI-enhancers_6560 (-61337), SHARED-SHAM-IRI-enhancers_6559 (+9990)
1110004F10Rik	SHARED-SHAM-IRI-enhancers_13927 (+91220)
1110007C09Rik	SHARED-SHAM-IRI-enhancers_4310 (-17862), SHARED-SHAM-IRI-enhancers_4309 (-8830)
1110008E08Rik	SHARED-SHAM-IRI-enhancers_6555 (-2265), SHARED-SHAM-IRI-enhancers_6556 (+29243)
1110008J03Rik	SHARED-SHAM-IRI-enhancers_11995 (+17779)
1110017D15Rik	SHARED-SHAM-IRI-enhancers_11420 (-38275)
1110032F04Rik	SHARED-SHAM-IRI-enhancers_10408 (-47790), SHARED-SHAM-IRI-enhancers_10409 (-45578)
1110034G24Rik	SHARED-SHAM-IRI-enhancers_8707 (-37376)
1110037F02Rik	SHARED-SHAM-IRI-enhancers_10749 (-81264)
1110038F14Rik	SHARED-SHAM-IRI-enhancers_5784 (+25640), SHARED-SHAM-IRI-enhancers_5785 (+66284)
1110051M20Rik	SHARED-SHAM-IRI-enhancers_9703 (+94657)
1110057K04Rik	SHARED-SHAM-IRI-enhancers_3760 (+58465)
1110058L19Rik	SHARED-SHAM-IRI-enhancers_662 (+47274), SHARED-SHAM-IRI-enhancers_661 (+51333)
1190003J15Rik	SHARED-SHAM-IRI-enhancers_14160 (-6396)
1200014J11Rik	SHARED-SHAM-IRI-enhancers_2815 (-23123), SHARED-SHAM-IRI-enhancers_2816 (-16726)
1500011B03Rik	SHARED-SHAM-IRI-enhancers_11919 (+7626)
1500015O10Rik	SHARED-SHAM-IRI-enhancers_737 (-35677)
1500035N22Rik	SHARED-SHAM-IRI-enhancers_12416 (-54098), SHARED-SHAM-IRI-enhancers_12417 (-24662), SHARED-SHAM-IRI-enhancers_12418 (-12190), SHARED-SHAM-IRI-enhancers_12419 (+21445), SHARED-SHAM-IRI-enhancers_12420 (+39793), SHARED-SHAM-IRI-enhancers_12421 (+52826), SHARED-SHAM-IRI-enhancers_12422 (+79323), SHARED-SHAM-IRI-enhancers_12423 (+81494), SHARED-SHAM-IRI-enhancers_12424 (+95445)
1600014C10Rik	SHARED-SHAM-IRI-enhancers_14376 (+29469)
1600014C23Rik	SHARED-SHAM-IRI-enhancers_6975 (+38702)
1600029D21Rik	SHARED-SHAM-IRI-enhancers_16161 (-56414), SHARED-SHAM-IRI-enhancers_16162 (-42119), SHARED-SHAM-IRI-enhancers_16163 (-31510)
1700001C02Rik	SHARED-SHAM-IRI-enhancers_12435 (+18793)
1700001C19Rik	SHARED-SHAM-IRI-enhancers_7009 (-56254), SHARED-SHAM-IRI-enhancers_7008 (-47425), SHARED-SHAM-IRI-enhancers_7007 (-11864)
1700001G17Rik	SHARED-SHAM-IRI-enhancers_667 (+11885)
1700001J03Rik	SHARED-SHAM-IRI-enhancers_12275 (-20378), SHARED-SHAM-IRI-enhancers_12274 (-4426)
1700001K19Rik	SHARED-SHAM-IRI-enhancers_3299 (-5650), SHARED-SHAM-IRI-enhancers_3298 (+73421)
1700001O22Rik	SHARED-SHAM-IRI-enhancers_9288 (+6888), SHARED-SHAM-IRI-enhancers_9287 (+17661), SHARED-SHAM-IRI-enhancers_9286 (+28986), SHARED-SHAM-IRI-enhancers_9285 (+42011), SHARED-SHAM-IRI-enhancers_9284 (+48135), SHARED-SHAM-IRI-enhancers_9283 (+57725), SHARED-SHAM-IRI-enhancers_9282 (+76363), SHARED-SHAM-IRI-enhancers_9281 (+93183)
1700003F12Rik	SHARED-SHAM-IRI-enhancers_8839 (-41051)
1700007B14Rik	SHARED-SHAM-IRI-enhancers_15456 (+65334)
1700008A04Rik	SHARED-SHAM-IRI-enhancers_2469 (+56711)
1700008O03Rik	SHARED-SHAM-IRI-enhancers_14397 (+14915)
1700008P02Rik	SHARED-SHAM-IRI-enhancers_10398 (-13996)
1700009P17Rik	SHARED-SHAM-IRI-enhancers_451 (-7601), SHARED-SHAM-IRI-enhancers_452 (+8385), SHARED-SHAM-IRI-enhancers_453 (+20836)
1700010L04Rik	SHARED-SHAM-IRI-enhancers_14664 (+8765)
1700011E24Rik	SHARED-SHAM-IRI-enhancers_7334 (+36178), SHARED-SHAM-IRI-enhancers_7333 (+50662), SHARED-SHAM-IRI-enhancers_7332 (+76654), SHARED-SHAM-IRI-enhancers_7331 (+84371)
1700011I03Rik	SHARED-SHAM-IRI-enhancers_7669 (-6476), SHARED-SHAM-IRI-enhancers_7670 (+37445)
1700011L22Rik	SHARED-SHAM-IRI-enhancers_15472 (-20579), SHARED-SHAM-IRI-enhancers_15471 (+38996), SHARED-SHAM-IRI-enhancers_15470 (+86992)
1700012B07Rik	SHARED-SHAM-IRI-enhancers_2152 (-56466), SHARED-SHAM-IRI-enhancers_2151 (-46300), SHARED-SHAM-IRI-enhancers_2150 (-32132)
1700013D24Rik	SHARED-SHAM-IRI-enhancers_13010 (-19602)
1700015E13Rik	SHARED-SHAM-IRI-enhancers_437 (+37671), SHARED-SHAM-IRI-enhancers_438 (+84420)
1700016C15Rik	SHARED-SHAM-IRI-enhancers_475 (-90795), SHARED-SHAM-IRI-enhancers_476 (-66198), SHARED-SHAM-IRI-enhancers_477 (-18343), SHARED-SHAM-IRI-enhancers_478 (+11873), SHARED-SHAM-IRI-enhancers_479 (+14569)
1700016D06Rik	SHARED-SHAM-IRI-enhancers_14932 (-22149)
1700016H13Rik	SHARED-SHAM-IRI-enhancers_11773 (-80419)
1700016K19Rik	SHARED-SHAM-IRI-enhancers_2860 (-52322), SHARED-SHAM-IRI-enhancers_2861 (-33337)
1700017B05Rik	SHARED-SHAM-IRI-enhancers_16213 (+15130)
1700018A14Rik	SHARED-SHAM-IRI-enhancers_7586 (-66436), SHARED-SHAM-IRI-enhancers_7587 (-46164)
1700018B08Rik	SHARED-SHAM-IRI-enhancers_15014 (+90560)
1700018C11Rik	SHARED-SHAM-IRI-enhancers_11580 (+60326)
1700019L03Rik	SHARED-SHAM-IRI-enhancers_9343 (-50180)
1700019N19Rik	SHARED-SHAM-IRI-enhancers_8387 (-59146), SHARED-SHAM-IRI-enhancers_8386 (-44449)
1700019O17Rik	SHARED-SHAM-IRI-enhancers_970 (-19247), SHARED-SHAM-IRI-enhancers_971 (+8577), SHARED-SHAM-IRI-enhancers_972 (+15599), SHARED-SHAM-IRI-enhancers_973 (+21897), SHARED-SHAM-IRI-enhancers_974 (+38626), SHARED-SHAM-IRI-enhancers_975 (+45411), SHARED-SHAM-IRI-enhancers_976 (+61497), SHARED-SHAM-IRI-enhancers_977 (+65696), SHARED-SHAM-IRI-enhancers_978 (+71664), SHARED-SHAM-IRI-enhancers_979 (+78057)
1700020L24Rik	SHARED-SHAM-IRI-enhancers_2965 (+2999), SHARED-SHAM-IRI-enhancers_2966 (+11061)
1700020N01Rik	SHARED-SHAM-IRI-enhancers_1329 (-47673), SHARED-SHAM-IRI-enhancers_1330 (-38982), SHARED-SHAM-IRI-enhancers_1331 (-32844), SHARED-SHAM-IRI-enhancers_1332 (-21685), SHARED-SHAM-IRI-enhancers_1333 (-18982), SHARED-SHAM-IRI-enhancers_1334 (-17084), SHARED-SHAM-IRI-enhancers_1335 (+12056), SHARED-SHAM-IRI-enhancers_1336 (+20138), SHARED-SHAM-IRI-enhancers_1337 (+35719), SHARED-SHAM-IRI-enhancers_1338…
1700021A07Rik	SHARED-SHAM-IRI-enhancers_1324 (-25310), SHARED-SHAM-IRI-enhancers_1325 (-18890), SHARED-SHAM-IRI-enhancers_1326 (+40509), SHARED-SHAM-IRI-enhancers_1327 (+42786), SHARED-SHAM-IRI-enhancers_1328 (+67030)
1700021F05Rik	SHARED-SHAM-IRI-enhancers_1465 (+13210)
1700021F07Rik	SHARED-SHAM-IRI-enhancers_9119 (-73488), SHARED-SHAM-IRI-enhancers_9120 (+13236)
1700021K19Rik	SHARED-SHAM-IRI-enhancers_6285 (+14493)
1700021P04Rik	SHARED-SHAM-IRI-enhancers_7996 (+91197)
1700024P04Rik	SHARED-SHAM-IRI-enhancers_4616 (-64657), SHARED-SHAM-IRI-enhancers_4615 (-54037), SHARED-SHAM-IRI-enhancers_4614 (-44523), SHARED-SHAM-IRI-enhancers_4613 (-28163), SHARED-SHAM-IRI-enhancers_4612 (-10943), SHARED-SHAM-IRI-enhancers_4611 (+20577), SHARED-SHAM-IRI-enhancers_4610 (+28989), SHARED-SHAM-IRI-enhancers_4609 (+39193), SHARED-SHAM-IRI-enhancers_4608 (+42254)
1700024P16Rik	SHARED-SHAM-IRI-enhancers_10640 (+59575), SHARED-SHAM-IRI-enhancers_10641 (+73540)
1700025C18Rik	SHARED-SHAM-IRI-enhancers_8954 (-98965)
1700026D08Rik	SHARED-SHAM-IRI-enhancers_14670 (-52627)
1700028J19Rik	SHARED-SHAM-IRI-enhancers_14396 (-4664)
1700028K03Rik	SHARED-SHAM-IRI-enhancers_11831 (-12542)
1700029F12Rik	SHARED-SHAM-IRI-enhancers_4586 (+40764), SHARED-SHAM-IRI-enhancers_4585 (+43111), SHARED-SHAM-IRI-enhancers_4584 (+50771)
1700029H14Rik	SHARED-SHAM-IRI-enhancers_15173 (-86530), SHARED-SHAM-IRI-enhancers_15172 (-61854), SHARED-SHAM-IRI-enhancers_15171 (-38411), SHARED-SHAM-IRI-enhancers_15170 (-15508), SHARED-SHAM-IRI-enhancers_15169 (+13496), SHARED-SHAM-IRI-enhancers_15168 (+24200), SHARED-SHAM-IRI-enhancers_15167 (+31958), SHARED-SHAM-IRI-enhancers_15166 (+41902), SHARED-SHAM-IRI-enhancers_15165 (+56101)
1700030J22Rik	SHARED-SHAM-IRI-enhancers_14931 (+3319), SHARED-SHAM-IRI-enhancers_14930 (+9276)
1700034H15Rik	SHARED-SHAM-IRI-enhancers_588 (-56717), SHARED-SHAM-IRI-enhancers_587 (-48773), SHARED-SHAM-IRI-enhancers_586 (-38600), SHARED-SHAM-IRI-enhancers_585 (-36349), SHARED-SHAM-IRI-enhancers_584 (-21620)
1700034J05Rik	SHARED-SHAM-IRI-enhancers_13220 (-25037), SHARED-SHAM-IRI-enhancers_13219 (-7572), SHARED-SHAM-IRI-enhancers_13218 (-5704), SHARED-SHAM-IRI-enhancers_13217 (+7970), SHARED-SHAM-IRI-enhancers_13216 (+27136), SHARED-SHAM-IRI-enhancers_13215 (+36378), SHARED-SHAM-IRI-enhancers_13214 (+40797), SHARED-SHAM-IRI-enhancers_13213 (+55570)
1700037H04Rik	SHARED-SHAM-IRI-enhancers_8690 (-4836), SHARED-SHAM-IRI-enhancers_8689 (+19332), SHARED-SHAM-IRI-enhancers_8688 (+25065)
1700040L02Rik	SHARED-SHAM-IRI-enhancers_1641 (-8884), SHARED-SHAM-IRI-enhancers_1640 (+12383), SHARED-SHAM-IRI-enhancers_1639 (+19890), SHARED-SHAM-IRI-enhancers_1638 (+34107), SHARED-SHAM-IRI-enhancers_1637 (+49826), SHARED-SHAM-IRI-enhancers_1636 (+68939), SHARED-SHAM-IRI-enhancers_1635 (+95637)
1700042B14Rik	SHARED-SHAM-IRI-enhancers_16662 (-80449)
1700042G07Rik	SHARED-SHAM-IRI-enhancers_10776 (+2812), SHARED-SHAM-IRI-enhancers_10777 (+9791)
1700052N19Rik	SHARED-SHAM-IRI-enhancers_1485 (+57874)
1700055N04Rik	SHARED-SHAM-IRI-enhancers_8158 (-10568), SHARED-SHAM-IRI-enhancers_8159 (-8470)
1700057G04Rik	SHARED-SHAM-IRI-enhancers_16524 (-17693), SHARED-SHAM-IRI-enhancers_16525 (-9726), SHARED-SHAM-IRI-enhancers_16526 (+7264), SHARED-SHAM-IRI-enhancers_16527 (+13263), SHARED-SHAM-IRI-enhancers_16528 (+65475), SHARED-SHAM-IRI-enhancers_16529 (+74501)
1700060C20Rik	SHARED-SHAM-IRI-enhancers_8887 (-32087), SHARED-SHAM-IRI-enhancers_8888 (-24428), SHARED-SHAM-IRI-enhancers_8889 (-12522), SHARED-SHAM-IRI-enhancers_8890 (+23094)
1700066B19Rik	SHARED-SHAM-IRI-enhancers_7479 (+3110)
1700086D15Rik	SHARED-SHAM-IRI-enhancers_2732 (+33869), SHARED-SHAM-IRI-enhancers_2731 (+71146)
1700101E01Rik	SHARED-SHAM-IRI-enhancers_9240 (+19263)
1700104B16Rik	SHARED-SHAM-IRI-enhancers_15258 (+58066)
1700106J16Rik	SHARED-SHAM-IRI-enhancers_3050 (-78564), SHARED-SHAM-IRI-enhancers_3051 (-59024), SHARED-SHAM-IRI-enhancers_3052 (-52127), SHARED-SHAM-IRI-enhancers_3053 (-17226)
1700109H08Rik	SHARED-SHAM-IRI-enhancers_12479 (-25320)
1700112E06Rik	SHARED-SHAM-IRI-enhancers_4807 (+86930)
1700120B22Rik	SHARED-SHAM-IRI-enhancers_1595 (-69396), SHARED-SHAM-IRI-enhancers_1594 (-39328)
1700122O11Rik	SHARED-SHAM-IRI-enhancers_7021 (-3466), SHARED-SHAM-IRI-enhancers_7020 (+36195), SHARED-SHAM-IRI-enhancers_7019 (+63040)
1700125H20Rik	SHARED-SHAM-IRI-enhancers_2985 (+53299)
1700129C05Rik	SHARED-SHAM-IRI-enhancers_5079 (-13869)
1810011H11Rik	SHARED-SHAM-IRI-enhancers_4944 (+42281)
1810011O10Rik	SHARED-SHAM-IRI-enhancers_15216 (-85632), SHARED-SHAM-IRI-enhancers_15215 (-67418), SHARED-SHAM-IRI-enhancers_15214 (-50062), SHARED-SHAM-IRI-enhancers_15213 (-27103), SHARED-SHAM-IRI-enhancers_15212 (-11695), SHARED-SHAM-IRI-enhancers_15211 (+10086), SHARED-SHAM-IRI-enhancers_15210 (+18478), SHARED-SHAM-IRI-enhancers_15209 (+32602), SHARED-SHAM-IRI-enhancers_15208 (+42574)
1810013L24Rik	SHARED-SHAM-IRI-enhancers_6546 (+34197)
1810019J16Rik	SHARED-SHAM-IRI-enhancers_10992 (-6145)
1810024B03Rik	SHARED-SHAM-IRI-enhancers_8647 (+25324)
1810032O08Rik	SHARED-SHAM-IRI-enhancers_2231 (+11660), SHARED-SHAM-IRI-enhancers_2232 (+14044), SHARED-SHAM-IRI-enhancers_2233 (+19498)
1810041L15Rik	SHARED-SHAM-IRI-enhancers_5906 (-65580), SHARED-SHAM-IRI-enhancers_5905 (-36672), SHARED-SHAM-IRI-enhancers_5904 (+51957)
1810043H04Rik	SHARED-SHAM-IRI-enhancers_2308 (+44565)
1810046K07Rik	SHARED-SHAM-IRI-enhancers_16171 (+42233)
1810055G02Rik	SHARED-SHAM-IRI-enhancers_8137 (+11105)
1810062G17Rik	SHARED-SHAM-IRI-enhancers_10239 (+5924)
2010001E11Rik	SHARED-SHAM-IRI-enhancers_1407 (+18975)
2010003K11Rik	SHARED-SHAM-IRI-enhancers_8234 (+5394)
2010007H06Rik	SHARED-SHAM-IRI-enhancers_16171 (+6389)
2010012O05Rik	SHARED-SHAM-IRI-enhancers_8259 (+11044)
2010107E04Rik	SHARED-SHAM-IRI-enhancers_3330 (+29860), SHARED-SHAM-IRI-enhancers_3329 (+50047)
2010109I03Rik	SHARED-SHAM-IRI-enhancers_5758 (-56999), SHARED-SHAM-IRI-enhancers_5757 (-50328), SHARED-SHAM-IRI-enhancers_5756 (-40985)
2010111I01Rik	SHARED-SHAM-IRI-enhancers_4434 (-35933), SHARED-SHAM-IRI-enhancers_4435 (+31351), SHARED-SHAM-IRI-enhancers_4436 (+81378), SHARED-SHAM-IRI-enhancers_4437 (+88343), SHARED-SHAM-IRI-enhancers_4438 (+97635)
2010315B03Rik	SHARED-SHAM-IRI-enhancers_15925 (+29788), SHARED-SHAM-IRI-enhancers_15924 (+38056), SHARED-SHAM-IRI-enhancers_15923 (+53623)
2200002D01Rik	SHARED-SHAM-IRI-enhancers_14319 (-23019)
2200002J24Rik	SHARED-SHAM-IRI-enhancers_14333 (-11404)
2210016F16Rik	SHARED-SHAM-IRI-enhancers_4404 (+20150)
2210016L21Rik	SHARED-SHAM-IRI-enhancers_11921 (+22932)
2210018M11Rik	SHARED-SHAM-IRI-enhancers_14732 (-36808), SHARED-SHAM-IRI-enhancers_14731 (-21665), SHARED-SHAM-IRI-enhancers_14730 (-15454), SHARED-SHAM-IRI-enhancers_14729 (+83439)
2210404J11Rik	SHARED-SHAM-IRI-enhancers_6684 (+26979), SHARED-SHAM-IRI-enhancers_6685 (+33630)
2210404O07Rik	SHARED-SHAM-IRI-enhancers_1803 (+9190), SHARED-SHAM-IRI-enhancers_1804 (+15275), SHARED-SHAM-IRI-enhancers_1805 (+18944)
2300002M23Rik	SHARED-SHAM-IRI-enhancers_6912 (-10653)
2300009A05Rik	SHARED-SHAM-IRI-enhancers_16291 (+7176)
2310005G13Rik	SHARED-SHAM-IRI-enhancers_6473 (-28962)
2310007L24Rik	SHARED-SHAM-IRI-enhancers_2095 (-19015)
2310009B15Rik	SHARED-SHAM-IRI-enhancers_217 (-71929)
2310014L17Rik	SHARED-SHAM-IRI-enhancers_14049 (+22372)
2310015B20Rik	SHARED-SHAM-IRI-enhancers_1672 (-30761), SHARED-SHAM-IRI-enhancers_1673 (-22187), SHARED-SHAM-IRI-enhancers_1674 (-9252), SHARED-SHAM-IRI-enhancers_1675 (+16517), SHARED-SHAM-IRI-enhancers_1676 (+21061)
2310016G11Rik	SHARED-SHAM-IRI-enhancers_14400 (-160), SHARED-SHAM-IRI-enhancers_14401 (+6730), SHARED-SHAM-IRI-enhancers_14402 (+20294)
2310022B05Rik	SHARED-SHAM-IRI-enhancers_15073 (+10245), SHARED-SHAM-IRI-enhancers_15072 (+19526), SHARED-SHAM-IRI-enhancers_15071 (+21729), SHARED-SHAM-IRI-enhancers_15070 (+30620)
2310033P09Rik	SHARED-SHAM-IRI-enhancers_2647 (+10233)
2310035C23Rik	SHARED-SHAM-IRI-enhancers_16 (+67954), SHARED-SHAM-IRI-enhancers_17 (+83556)
2310044G17Rik	SHARED-SHAM-IRI-enhancers_3824 (-57043), SHARED-SHAM-IRI-enhancers_3825 (-52905), SHARED-SHAM-IRI-enhancers_3826 (-42072), SHARED-SHAM-IRI-enhancers_3827 (-28378), SHARED-SHAM-IRI-enhancers_3828 (-14861)
2310067B10Rik	SHARED-SHAM-IRI-enhancers_2204 (-48830), SHARED-SHAM-IRI-enhancers_2205 (-42096), SHARED-SHAM-IRI-enhancers_2206 (-12173), SHARED-SHAM-IRI-enhancers_2207 (+10605), SHARED-SHAM-IRI-enhancers_2208 (+14499), SHARED-SHAM-IRI-enhancers_2209 (+32258)
2310079G19Rik	SHARED-SHAM-IRI-enhancers_6545 (-7528)
2410004B18Rik	SHARED-SHAM-IRI-enhancers_10051 (+25820), SHARED-SHAM-IRI-enhancers_10052 (+31729)
2410015M20Rik	SHARED-SHAM-IRI-enhancers_7074 (-4024)
2410016O06Rik	SHARED-SHAM-IRI-enhancers_3776 (-75531), SHARED-SHAM-IRI-enhancers_3777 (-64321), SHARED-SHAM-IRI-enhancers_3778 (-36241), SHARED-SHAM-IRI-enhancers_3779 (-10702)
2410066E13Rik	SHARED-SHAM-IRI-enhancers_13496 (+7327), SHARED-SHAM-IRI-enhancers_13497 (+17923), SHARED-SHAM-IRI-enhancers_13498 (+39078), SHARED-SHAM-IRI-enhancers_13499 (+98911)
2410076I21Rik	SHARED-SHAM-IRI-enhancers_16227 (+24334)
2410089E03Rik	SHARED-SHAM-IRI-enhancers_5882 (+98051)
2410131K14Rik	SHARED-SHAM-IRI-enhancers_11968 (+16559), SHARED-SHAM-IRI-enhancers_11969 (+86903), SHARED-SHAM-IRI-enhancers_11970 (+95132)
2510002D24Rik	SHARED-SHAM-IRI-enhancers_6126 (+20989)
2510003E04Rik	SHARED-SHAM-IRI-enhancers_1586 (+34755)
2510009E07Rik	SHARED-SHAM-IRI-enhancers_6144 (-86885), SHARED-SHAM-IRI-enhancers_6143 (-84473), SHARED-SHAM-IRI-enhancers_6142 (+50328), SHARED-SHAM-IRI-enhancers_6141 (+52827)
2510039O18Rik	SHARED-SHAM-IRI-enhancers_11208 (+37510)
2510046G10Rik	SHARED-SHAM-IRI-enhancers_14016 (-18836)
2510049J12Rik	SHARED-SHAM-IRI-enhancers_12929 (+32607)
2610002J02Rik	SHARED-SHAM-IRI-enhancers_11335 (-14983), SHARED-SHAM-IRI-enhancers_11336 (-11620), SHARED-SHAM-IRI-enhancers_11337 (+17974), SHARED-SHAM-IRI-enhancers_11338 (+31594), SHARED-SHAM-IRI-enhancers_11339 (+58452), SHARED-SHAM-IRI-enhancers_11340 (+74539)
2610019F03Rik	SHARED-SHAM-IRI-enhancers_15178 (+9923), SHARED-SHAM-IRI-enhancers_15177 (+21763), SHARED-SHAM-IRI-enhancers_15176 (+23895), SHARED-SHAM-IRI-enhancers_15175 (+60449)
2610020H08Rik	SHARED-SHAM-IRI-enhancers_13968 (-26951)
2610034B18Rik	SHARED-SHAM-IRI-enhancers_14617 (-79041)
2610301B20Rik	SHARED-SHAM-IRI-enhancers_10723 (+38839), SHARED-SHAM-IRI-enhancers_10730 (+50095), SHARED-SHAM-IRI-enhancers_10733 (+55832), SHARED-SHAM-IRI-enhancers_10735 (+68710), SHARED-SHAM-IRI-enhancers_10736 (+80127), SHARED-SHAM-IRI-enhancers_10738 (+92787), SHARED-SHAM-IRI-enhancers_10739 (+98494)
2610301G19Rik	SHARED-SHAM-IRI-enhancers_5185 (+46640)
2610303G11Rik	SHARED-SHAM-IRI-enhancers_16580 (-88309)
2610524H06Rik	SHARED-SHAM-IRI-enhancers_11920 (-2969)
2610528J11Rik	SHARED-SHAM-IRI-enhancers_10809 (-26457), SHARED-SHAM-IRI-enhancers_10810 (-9951), SHARED-SHAM-IRI-enhancers_10811 (+6375), SHARED-SHAM-IRI-enhancers_10812 (+10974)
2700060E02Rik	SHARED-SHAM-IRI-enhancers_4770 (+29107), SHARED-SHAM-IRI-enhancers_4769 (+37245), SHARED-SHAM-IRI-enhancers_4768 (+47170), SHARED-SHAM-IRI-enhancers_4767 (+53325)
2700081O15Rik	SHARED-SHAM-IRI-enhancers_8436 (+5915)
2700097O09Rik	SHARED-SHAM-IRI-enhancers_3569 (+18034), SHARED-SHAM-IRI-enhancers_3568 (+20492)
2810004N23Rik	SHARED-SHAM-IRI-enhancers_15075 (+42935), SHARED-SHAM-IRI-enhancers_15074 (+58646)
2810407A14Rik	SHARED-SHAM-IRI-enhancers_6541 (-70854), SHARED-SHAM-IRI-enhancers_6542 (-11864), SHARED-SHAM-IRI-enhancers_6543 (+147), SHARED-SHAM-IRI-enhancers_6544 (+13066)
2810407C02Rik	SHARED-SHAM-IRI-enhancers_10361 (+6449)
2810459M11Rik	SHARED-SHAM-IRI-enhancers_963 (-7479)
2810474O19Rik	SHARED-SHAM-IRI-enhancers_13239 (-63304), SHARED-SHAM-IRI-enhancers_13240 (+23694), SHARED-SHAM-IRI-enhancers_13241 (+34586), SHARED-SHAM-IRI-enhancers_13242 (+77105)
2900026A02Rik	SHARED-SHAM-IRI-enhancers_11891 (-56532), SHARED-SHAM-IRI-enhancers_11890 (-53281), SHARED-SHAM-IRI-enhancers_11889 (-45883), SHARED-SHAM-IRI-enhancers_11888 (-35139), SHARED-SHAM-IRI-enhancers_11887 (-17256), SHARED-SHAM-IRI-enhancers_11886 (+24787), SHARED-SHAM-IRI-enhancers_11885 (+30496), SHARED-SHAM-IRI-enhancers_11884 (+41316), SHARED-SHAM-IRI-enhancers_11883 (+48890)
3010026O09Rik	SHARED-SHAM-IRI-enhancers_2556 (-35639), SHARED-SHAM-IRI-enhancers_2557 (+8968)
3110021A11Rik	SHARED-SHAM-IRI-enhancers_12964 (+13499), SHARED-SHAM-IRI-enhancers_12965 (+16196)
3110035E14Rik	SHARED-SHAM-IRI-enhancers_1071 (-35094)
3110043O21Rik	SHARED-SHAM-IRI-enhancers_11398 (+19663)
3110052M02Rik	SHARED-SHAM-IRI-enhancers_6698 (+22236)
3110062M04Rik	SHARED-SHAM-IRI-enhancers_13354 (-29198), SHARED-SHAM-IRI-enhancers_13353 (-21249), SHARED-SHAM-IRI-enhancers_13352 (+12265)
3110082I17Rik	SHARED-SHAM-IRI-enhancers_12209 (+29731)
3230401D17Rik	SHARED-SHAM-IRI-enhancers_8926 (+20468)
3830406C13Rik	SHARED-SHAM-IRI-enhancers_4735 (-82489)
3930402G23Rik	SHARED-SHAM-IRI-enhancers_14846 (-63226), SHARED-SHAM-IRI-enhancers_14844 (-49932), SHARED-SHAM-IRI-enhancers_14841 (-42702), SHARED-SHAM-IRI-enhancers_14839 (-33589), SHARED-SHAM-IRI-enhancers_14838 (-17805), SHARED-SHAM-IRI-enhancers_14837 (-7876), SHARED-SHAM-IRI-enhancers_14836 (+3817), SHARED-SHAM-IRI-enhancers_14835 (+17308), SHARED-SHAM-IRI-enhancers_14824 (+62331), SHARED-SHAM-IRI-enhance…
4632428N05Rik	SHARED-SHAM-IRI-enhancers_1553 (+1178), SHARED-SHAM-IRI-enhancers_1554 (+4586), SHARED-SHAM-IRI-enhancers_1555 (+24699), SHARED-SHAM-IRI-enhancers_1556 (+43303), SHARED-SHAM-IRI-enhancers_1557 (+70447)
4731417B20Rik	SHARED-SHAM-IRI-enhancers_12177 (-7757)
4732465J04Rik	SHARED-SHAM-IRI-enhancers_1964 (-97015), SHARED-SHAM-IRI-enhancers_1965 (-75970), SHARED-SHAM-IRI-enhancers_1966 (-28908), SHARED-SHAM-IRI-enhancers_1967 (+8087), SHARED-SHAM-IRI-enhancers_1968 (+49908), SHARED-SHAM-IRI-enhancers_1969 (+65212)
4833413E03Rik	SHARED-SHAM-IRI-enhancers_6844 (-25091), SHARED-SHAM-IRI-enhancers_6845 (-21403), SHARED-SHAM-IRI-enhancers_6846 (-15420), SHARED-SHAM-IRI-enhancers_6847 (-7300)
4921524J17Rik	SHARED-SHAM-IRI-enhancers_15523 (-45592), SHARED-SHAM-IRI-enhancers_15522 (-29254)
4921524L21Rik	SHARED-SHAM-IRI-enhancers_7746 (-95947)
4922501L14Rik	SHARED-SHAM-IRI-enhancers_10125 (-18447)
4930402F06Rik	SHARED-SHAM-IRI-enhancers_9378 (-48524), SHARED-SHAM-IRI-enhancers_9377 (-35734)
4930402H24Rik	SHARED-SHAM-IRI-enhancers_8686 (-57800), SHARED-SHAM-IRI-enhancers_8685 (+12009), SHARED-SHAM-IRI-enhancers_8684 (+25125), SHARED-SHAM-IRI-enhancers_8683 (+78945)
4930404H24Rik	SHARED-SHAM-IRI-enhancers_8829 (-56031), SHARED-SHAM-IRI-enhancers_8830 (-34369), SHARED-SHAM-IRI-enhancers_8831 (-11147)
4930408O17Rik	SHARED-SHAM-IRI-enhancers_3248 (+32561)
4930415F15Rik	SHARED-SHAM-IRI-enhancers_2201 (+58649)
4930415O20Rik	SHARED-SHAM-IRI-enhancers_6026 (+14542)
4930422G04Rik	SHARED-SHAM-IRI-enhancers_9938 (+44048)
4930423O20Rik	SHARED-SHAM-IRI-enhancers_6497 (+29943)
4930426L09Rik	SHARED-SHAM-IRI-enhancers_9164 (+7210), SHARED-SHAM-IRI-enhancers_9165 (+39722)
4930429B21Rik	SHARED-SHAM-IRI-enhancers_10222 (+27840), SHARED-SHAM-IRI-enhancers_10223 (+31275)
4930432M17Rik	SHARED-SHAM-IRI-enhancers_9888 (-9050), SHARED-SHAM-IRI-enhancers_9889 (+1182), SHARED-SHAM-IRI-enhancers_9890 (+14046), SHARED-SHAM-IRI-enhancers_9891 (+22272), SHARED-SHAM-IRI-enhancers_9892 (+42775)
4930438A08Rik	SHARED-SHAM-IRI-enhancers_2642 (-49877)
4930444P10Rik	SHARED-SHAM-IRI-enhancers_352 (+34044)
4930447A16Rik	SHARED-SHAM-IRI-enhancers_5531 (+25941), SHARED-SHAM-IRI-enhancers_5532 (+93872)
4930451C15Rik	SHARED-SHAM-IRI-enhancers_6111 (+7056)
4930455H04Rik	SHARED-SHAM-IRI-enhancers_9870 (-76178)
4930468A15Rik	SHARED-SHAM-IRI-enhancers_16747 (+4001)
4930470P17Rik	SHARED-SHAM-IRI-enhancers_9094 (+54069)
4930479M11Rik	SHARED-SHAM-IRI-enhancers_14333 (-16788)
4930485B16Rik	SHARED-SHAM-IRI-enhancers_1911 (-42490), SHARED-SHAM-IRI-enhancers_1910 (+11969)
4930500M09Rik	SHARED-SHAM-IRI-enhancers_434 (-18280), SHARED-SHAM-IRI-enhancers_435 (-8482)
4930502E18Rik	SHARED-SHAM-IRI-enhancers_16725 (-31107), SHARED-SHAM-IRI-enhancers_16726 (-21751)
4930512B01Rik	SHARED-SHAM-IRI-enhancers_3602 (-31755), SHARED-SHAM-IRI-enhancers_3603 (-20870), SHARED-SHAM-IRI-enhancers_3604 (-12711), SHARED-SHAM-IRI-enhancers_3605 (-7633)
4930512M02Rik	SHARED-SHAM-IRI-enhancers_2201 (+79909)
4930519P11Rik	SHARED-SHAM-IRI-enhancers_8842 (-28639)
4930522H14Rik	SHARED-SHAM-IRI-enhancers_10737 (-52196)
4930523C07Rik	SHARED-SHAM-IRI-enhancers_349 (-7413)
4930523C07Rik	SHARED-SHAM-IRI-enhancers_350 (+13267)
4930524B15Rik	SHARED-SHAM-IRI-enhancers_2460 (-92094)
4930533L02Rik	SHARED-SHAM-IRI-enhancers_14007 (-81113)
4930539E08Rik	SHARED-SHAM-IRI-enhancers_6802 (-21682), SHARED-SHAM-IRI-enhancers_6801 (-15666), SHARED-SHAM-IRI-enhancers_6800 (+5264), SHARED-SHAM-IRI-enhancers_6799 (+39920)
4930544D05Rik	SHARED-SHAM-IRI-enhancers_2787 (-28953), SHARED-SHAM-IRI-enhancers_2788 (-20606)
4930546C10Rik	SHARED-SHAM-IRI-enhancers_7783 (+6847)
4930558K02Rik	SHARED-SHAM-IRI-enhancers_363 (-60036)
4930562C15Rik	SHARED-SHAM-IRI-enhancers_6434 (+30938)
4930562F07Rik	SHARED-SHAM-IRI-enhancers_350 (+20067)
4930563D23Rik	SHARED-SHAM-IRI-enhancers_6582 (-11011)
4930564B18Rik	SHARED-SHAM-IRI-enhancers_5219 (+27980), SHARED-SHAM-IRI-enhancers_5220 (+66074), SHARED-SHAM-IRI-enhancers_5221 (+85686)
4930578I06Rik	SHARED-SHAM-IRI-enhancers_5124 (+29575)
4930578I07Rik	SHARED-SHAM-IRI-enhancers_5163 (-5407), SHARED-SHAM-IRI-enhancers_5164 (+54049)
4930579G24Rik	SHARED-SHAM-IRI-enhancers_10438 (+41573)
4930583I09Rik	SHARED-SHAM-IRI-enhancers_7097 (+92363)
4930589L23Rik	SHARED-SHAM-IRI-enhancers_10437 (+9486)
4930590J08Rik	SHARED-SHAM-IRI-enhancers_13746 (+45846), SHARED-SHAM-IRI-enhancers_13747 (+57797)
4930597O21Rik	SHARED-SHAM-IRI-enhancers_13551 (-84735), SHARED-SHAM-IRI-enhancers_13550 (-71425), SHARED-SHAM-IRI-enhancers_13549 (-66111), SHARED-SHAM-IRI-enhancers_13548 (-57856), SHARED-SHAM-IRI-enhancers_13547 (-47626), SHARED-SHAM-IRI-enhancers_13546 (-33124), SHARED-SHAM-IRI-enhancers_13545 (-27963), SHARED-SHAM-IRI-enhancers_13544 (-14698)
4931406P16Rik	SHARED-SHAM-IRI-enhancers_14347 (+10989), SHARED-SHAM-IRI-enhancers_14346 (+21930), SHARED-SHAM-IRI-enhancers_14345 (+46469), SHARED-SHAM-IRI-enhancers_14344 (+57959)
4931414P19Rik	SHARED-SHAM-IRI-enhancers_5042 (+13203)
4931417E11Rik	SHARED-SHAM-IRI-enhancers_13609 (+3561)
4931428F04Rik	SHARED-SHAM-IRI-enhancers_14772 (+10472)
4931440P22Rik	SHARED-SHAM-IRI-enhancers_10386 (-57028), SHARED-SHAM-IRI-enhancers_10385 (-36922), SHARED-SHAM-IRI-enhancers_10384 (-34786), SHARED-SHAM-IRI-enhancers_10383 (-20674)
4932438A13Rik	SHARED-SHAM-IRI-enhancers_10241 (-99269), SHARED-SHAM-IRI-enhancers_10242 (-43370)
4932442E05Rik	SHARED-SHAM-IRI-enhancers_1163 (-94439)
4933405L10Rik	SHARED-SHAM-IRI-enhancers_14779 (+6729), SHARED-SHAM-IRI-enhancers_14780 (+19194), SHARED-SHAM-IRI-enhancers_14781 (+42885)
4933406P04Rik	SHARED-SHAM-IRI-enhancers_1314 (+53563), SHARED-SHAM-IRI-enhancers_1313 (+91840), SHARED-SHAM-IRI-enhancers_1312 (+95305)
4933411K16Rik	SHARED-SHAM-IRI-enhancers_8193 (+1904), SHARED-SHAM-IRI-enhancers_8194 (+9252), SHARED-SHAM-IRI-enhancers_8195 (+19873)
4933415F23Rik	SHARED-SHAM-IRI-enhancers_656 (-98418), SHARED-SHAM-IRI-enhancers_655 (-85780), SHARED-SHAM-IRI-enhancers_654 (-82707), SHARED-SHAM-IRI-enhancers_653 (-71420), SHARED-SHAM-IRI-enhancers_652 (-61233)
4933416C03Rik	SHARED-SHAM-IRI-enhancers_1122 (-94674)
4933426M11Rik	SHARED-SHAM-IRI-enhancers_3736 (+31161), SHARED-SHAM-IRI-enhancers_3737 (+37142), SHARED-SHAM-IRI-enhancers_3738 (+53494), SHARED-SHAM-IRI-enhancers_3739 (+87767)
4933427D06Rik	SHARED-SHAM-IRI-enhancers_13700 (-94027)
4933427D14Rik	SHARED-SHAM-IRI-enhancers_2802 (+50127), SHARED-SHAM-IRI-enhancers_2801 (+58177)
4933427G17Rik	SHARED-SHAM-IRI-enhancers_13981 (+17633), SHARED-SHAM-IRI-enhancers_13982 (+20681)
4933428G20Rik	SHARED-SHAM-IRI-enhancers_3170 (-46507), SHARED-SHAM-IRI-enhancers_3169 (-42474), SHARED-SHAM-IRI-enhancers_3168 (-31445), SHARED-SHAM-IRI-enhancers_3167 (-28268), SHARED-SHAM-IRI-enhancers_3166 (-20999), SHARED-SHAM-IRI-enhancers_3165 (-11638), SHARED-SHAM-IRI-enhancers_3164 (+22641)
5031425E22Rik	SHARED-SHAM-IRI-enhancers_12401 (+15374), SHARED-SHAM-IRI-enhancers_12400 (+19190), SHARED-SHAM-IRI-enhancers_12399 (+23619), SHARED-SHAM-IRI-enhancers_12398 (+32131), SHARED-SHAM-IRI-enhancers_12397 (+39374), SHARED-SHAM-IRI-enhancers_12396 (+46522)
5031434C07Rik	SHARED-SHAM-IRI-enhancers_12896 (-50443), SHARED-SHAM-IRI-enhancers_12895 (-15982), SHARED-SHAM-IRI-enhancers_12894 (-13112)
5031439G07Rik	SHARED-SHAM-IRI-enhancers_5913 (-13646), SHARED-SHAM-IRI-enhancers_5912 (+11826), SHARED-SHAM-IRI-enhancers_5911 (+14459), SHARED-SHAM-IRI-enhancers_5910 (+48131)
5033411D12Rik	SHARED-SHAM-IRI-enhancers_4051 (+4972)
5033430I15Rik	SHARED-SHAM-IRI-enhancers_4286 (+54779)
5330417C22Rik	SHARED-SHAM-IRI-enhancers_9842 (+59186)
5330417H12Rik	SHARED-SHAM-IRI-enhancers_13836 (-40504)
5330426P16Rik	SHARED-SHAM-IRI-enhancers_6448 (-20317), SHARED-SHAM-IRI-enhancers_6447 (-4186)
5330438I03Rik	SHARED-SHAM-IRI-enhancers_409 (+43925)
5430403G16Rik	SHARED-SHAM-IRI-enhancers_11845 (+222)
5430421N21Rik	SHARED-SHAM-IRI-enhancers_5349 (-31563)
5430427O19Rik	SHARED-SHAM-IRI-enhancers_16754 (-42524), SHARED-SHAM-IRI-enhancers_16755 (-14066), SHARED-SHAM-IRI-enhancers_16756 (+6805)
5430435G22Rik	SHARED-SHAM-IRI-enhancers_117 (+45340)
5730596B20Rik	SHARED-SHAM-IRI-enhancers_13471 (-669), SHARED-SHAM-IRI-enhancers_13472 (+6776)
5830418K08Rik	SHARED-SHAM-IRI-enhancers_15950 (-81903)
5830462I19Rik	SHARED-SHAM-IRI-enhancers_15747 (+24384)
5830473C10Rik	SHARED-SHAM-IRI-enhancers_12783 (+6999), SHARED-SHAM-IRI-enhancers_12784 (+64160)
5930403N24Rik	SHARED-SHAM-IRI-enhancers_1395 (+80714)
6030408B16Rik	SHARED-SHAM-IRI-enhancers_5346 (+23757), SHARED-SHAM-IRI-enhancers_5347 (+44214)
6030469F06Rik	SHARED-SHAM-IRI-enhancers_3471 (+34183), SHARED-SHAM-IRI-enhancers_3472 (+71692)
6330403A02Rik	SHARED-SHAM-IRI-enhancers_504 (+61344), SHARED-SHAM-IRI-enhancers_503 (+76004), SHARED-SHAM-IRI-enhancers_502 (+79068), SHARED-SHAM-IRI-enhancers_501 (+95255)
6330403L08Rik	SHARED-SHAM-IRI-enhancers_12200 (+39035)
6330409D20Rik	SHARED-SHAM-IRI-enhancers_9342 (-10500), SHARED-SHAM-IRI-enhancers_9341 (+6341), SHARED-SHAM-IRI-enhancers_9340 (+12584)
6330416G13Rik	SHARED-SHAM-IRI-enhancers_11580 (+3309)
6330444E15Rik	SHARED-SHAM-IRI-enhancers_14324 (+91797)
6430548M08Rik	SHARED-SHAM-IRI-enhancers_14978 (+12786), SHARED-SHAM-IRI-enhancers_14979 (+50130)
6430550D23Rik	SHARED-SHAM-IRI-enhancers_8856 (+24899)
6430573F11Rik	SHARED-SHAM-IRI-enhancers_15297 (+70405), SHARED-SHAM-IRI-enhancers_15298 (+75698)
6820408C15Rik	SHARED-SHAM-IRI-enhancers_8804 (+21213)
7530416G11Rik	SHARED-SHAM-IRI-enhancers_5916 (+33746)
8430408G22Rik	SHARED-SHAM-IRI-enhancers_12948 (-14691)
8430427H17Rik	SHARED-SHAM-IRI-enhancers_8835 (-79586), SHARED-SHAM-IRI-enhancers_8834 (-70827), SHARED-SHAM-IRI-enhancers_8833 (-62699), SHARED-SHAM-IRI-enhancers_8832 (-56686)
9030617O03Rik	SHARED-SHAM-IRI-enhancers_3213 (+11282), SHARED-SHAM-IRI-enhancers_3214 (+15813), SHARED-SHAM-IRI-enhancers_3215 (+84055)
9030619P08Rik	SHARED-SHAM-IRI-enhancers_5767 (+18058), SHARED-SHAM-IRI-enhancers_5766 (+30422), SHARED-SHAM-IRI-enhancers_5765 (+39607), SHARED-SHAM-IRI-enhancers_5764 (+54129)
9030624J02Rik	SHARED-SHAM-IRI-enhancers_13956 (+581), SHARED-SHAM-IRI-enhancers_13957 (+53810)
9130011E15Rik	SHARED-SHAM-IRI-enhancers_8242 (+95430)
9130017N09Rik	SHARED-SHAM-IRI-enhancers_1777 (-18631), SHARED-SHAM-IRI-enhancers_1778 (+20031)
9130230L23Rik	SHARED-SHAM-IRI-enhancers_12663 (-85997), SHARED-SHAM-IRI-enhancers_12662 (-72085), SHARED-SHAM-IRI-enhancers_12661 (-64675), SHARED-SHAM-IRI-enhancers_12660 (-58246), SHARED-SHAM-IRI-enhancers_12659 (-48631), SHARED-SHAM-IRI-enhancers_12658 (-39452), SHARED-SHAM-IRI-enhancers_12657 (-30065), SHARED-SHAM-IRI-enhancers_12656 (-10590), SHARED-SHAM-IRI-enhancers_12655 (+3566), SHARED-SHAM-IRI-enhanc…
9230102O04Rik	SHARED-SHAM-IRI-enhancers_9744 (-34967), SHARED-SHAM-IRI-enhancers_9743 (-14253)
9230112D13Rik	SHARED-SHAM-IRI-enhancers_4963 (-42902), SHARED-SHAM-IRI-enhancers_4962 (-26283)
9330161L09Rik	SHARED-SHAM-IRI-enhancers_3243 (+11694)
9430015G10Rik	SHARED-SHAM-IRI-enhancers_11349 (-44830), SHARED-SHAM-IRI-enhancers_11350 (-32442), SHARED-SHAM-IRI-enhancers_11351 (-26250), SHARED-SHAM-IRI-enhancers_11352 (-17137), SHARED-SHAM-IRI-enhancers_11353 (+23777), SHARED-SHAM-IRI-enhancers_11354 (+83115)
9430069I07Rik	SHARED-SHAM-IRI-enhancers_5481 (-13631)
9530003J23Rik	SHARED-SHAM-IRI-enhancers_1136 (+4654), SHARED-SHAM-IRI-enhancers_1135 (+8163)
9530068E07Rik	SHARED-SHAM-IRI-enhancers_2585 (-12403), SHARED-SHAM-IRI-enhancers_2586 (+6868)
9530077C05Rik	SHARED-SHAM-IRI-enhancers_15980 (+6228)
9630014M24Rik	SHARED-SHAM-IRI-enhancers_7529 (+30114), SHARED-SHAM-IRI-enhancers_7530 (+53339), SHARED-SHAM-IRI-enhancers_7531 (+83269)
9930013L23Rik	SHARED-SHAM-IRI-enhancers_14673 (-45777), SHARED-SHAM-IRI-enhancers_14672 (-32276), SHARED-SHAM-IRI-enhancers_14671 (+46060)
9930021J03Rik	SHARED-SHAM-IRI-enhancers_8067 (+62850)
9930022D16Rik	SHARED-SHAM-IRI-enhancers_2138 (-36814), SHARED-SHAM-IRI-enhancers_2139 (-18900), SHARED-SHAM-IRI-enhancers_2140 (+6132)
A130010J15Rik	SHARED-SHAM-IRI-enhancers_608 (+16120)
A130050O07Rik	SHARED-SHAM-IRI-enhancers_206 (-28612), SHARED-SHAM-IRI-enhancers_207 (+370)
A130051J06Rik	SHARED-SHAM-IRI-enhancers_5983 (-95070), SHARED-SHAM-IRI-enhancers_5982 (-89255), SHARED-SHAM-IRI-enhancers_5981 (-72829), SHARED-SHAM-IRI-enhancers_5980 (-65156), SHARED-SHAM-IRI-enhancers_5979 (-56925), SHARED-SHAM-IRI-enhancers_5978 (-46210), SHARED-SHAM-IRI-enhancers_5977 (-12726)
A1bg	SHARED-SHAM-IRI-enhancers_5665 (+82151)
A1cf	SHARED-SHAM-IRI-enhancers_8077 (+21992), SHARED-SHAM-IRI-enhancers_8078 (+55155)
A230065H16Rik	SHARED-SHAM-IRI-enhancers_3313 (-20360)
A230065N10Rik	SHARED-SHAM-IRI-enhancers_14694 (-44134)
A330017A19Rik	SHARED-SHAM-IRI-enhancers_6997 (+7060), SHARED-SHAM-IRI-enhancers_6996 (+16514), SHARED-SHAM-IRI-enhancers_6995 (+33526), SHARED-SHAM-IRI-enhancers_6994 (+46212)
A330041J22Rik	SHARED-SHAM-IRI-enhancers_16508 (-56645)
A3galt2	SHARED-SHAM-IRI-enhancers_10878 (-88529), SHARED-SHAM-IRI-enhancers_10879 (-78073), SHARED-SHAM-IRI-enhancers_10880 (-61000), SHARED-SHAM-IRI-enhancers_10881 (-46948), SHARED-SHAM-IRI-enhancers_10882 (-23394), SHARED-SHAM-IRI-enhancers_10883 (+10162), SHARED-SHAM-IRI-enhancers_10884 (+30860), SHARED-SHAM-IRI-enhancers_10885 (+34960)
A430033K04Rik	SHARED-SHAM-IRI-enhancers_12195 (+60496)
A430078G23Rik	SHARED-SHAM-IRI-enhancers_15255 (+1433)
A430105I19Rik	SHARED-SHAM-IRI-enhancers_8578 (+10299)
A4galt	SHARED-SHAM-IRI-enhancers_5890 (-92960), SHARED-SHAM-IRI-enhancers_5889 (-86773), SHARED-SHAM-IRI-enhancers_5888 (-53265), SHARED-SHAM-IRI-enhancers_5887 (+9855), SHARED-SHAM-IRI-enhancers_5886 (+27971), SHARED-SHAM-IRI-enhancers_5885 (+30939), SHARED-SHAM-IRI-enhancers_5884 (+48831)
A530021J07Rik	SHARED-SHAM-IRI-enhancers_14666 (+82139)
A530084C06Rik	SHARED-SHAM-IRI-enhancers_4113 (-18716)
A630007B06Rik	SHARED-SHAM-IRI-enhancers_8354 (+74129), SHARED-SHAM-IRI-enhancers_8353 (+77547)
A630081J09Rik	SHARED-SHAM-IRI-enhancers_12184 (+40605)
A630091E08Rik	SHARED-SHAM-IRI-enhancers_14729 (-10142), SHARED-SHAM-IRI-enhancers_14728 (+12272), SHARED-SHAM-IRI-enhancers_14727 (+20055), SHARED-SHAM-IRI-enhancers_14726 (+38756)
A730013G03Rik	SHARED-SHAM-IRI-enhancers_607 (+3971), SHARED-SHAM-IRI-enhancers_606 (+11625), SHARED-SHAM-IRI-enhancers_605 (+21929), SHARED-SHAM-IRI-enhancers_604 (+45451), SHARED-SHAM-IRI-enhancers_603 (+55207)
A730018C14Rik	SHARED-SHAM-IRI-enhancers_3337 (+88852)
A730020M07Rik	SHARED-SHAM-IRI-enhancers_9888 (-18782), SHARED-SHAM-IRI-enhancers_9887 (+7825), SHARED-SHAM-IRI-enhancers_9886 (+66080), SHARED-SHAM-IRI-enhancers_9885 (+75847), SHARED-SHAM-IRI-enhancers_9884 (+90266)
A730049H05Rik	SHARED-SHAM-IRI-enhancers_13754 (+12433)
A830005F24Rik	SHARED-SHAM-IRI-enhancers_4299 (+32590), SHARED-SHAM-IRI-enhancers_4300 (+38990), SHARED-SHAM-IRI-enhancers_4301 (+52873), SHARED-SHAM-IRI-enhancers_4302 (+60689), SHARED-SHAM-IRI-enhancers_4303 (+73194)
A830010M20Rik	SHARED-SHAM-IRI-enhancers_11831 (+24422)
A830073O21Rik	SHARED-SHAM-IRI-enhancers_14579 (-30013)
A930002H24Rik	SHARED-SHAM-IRI-enhancers_7092 (+14182)
A930004D18Rik	SHARED-SHAM-IRI-enhancers_9150 (-3469), SHARED-SHAM-IRI-enhancers_9149 (+5676)
A930005H10Rik	SHARED-SHAM-IRI-enhancers_9863 (+72392)
A930016O22Rik	SHARED-SHAM-IRI-enhancers_14257 (-19777)
A930018P22Rik	SHARED-SHAM-IRI-enhancers_8496 (+54523)
A930033H14Rik	SHARED-SHAM-IRI-enhancers_1650 (+27207), SHARED-SHAM-IRI-enhancers_1649 (+46981), SHARED-SHAM-IRI-enhancers_1648 (+51297), SHARED-SHAM-IRI-enhancers_1647 (+60711)
A930039A15Rik	SHARED-SHAM-IRI-enhancers_291 (+5724), SHARED-SHAM-IRI-enhancers_292 (+13581)
AA386476	SHARED-SHAM-IRI-enhancers_15356 (+31869)
AA467197	SHARED-SHAM-IRI-enhancers_8617 (+14448)
AA474331	SHARED-SHAM-IRI-enhancers_1407 (-12127)
AB041803	SHARED-SHAM-IRI-enhancers_13315 (-99779), SHARED-SHAM-IRI-enhancers_13314 (-43261), SHARED-SHAM-IRI-enhancers_13313 (+58825), SHARED-SHAM-IRI-enhancers_13312 (+70057), SHARED-SHAM-IRI-enhancers_13311 (+75338), SHARED-SHAM-IRI-enhancers_13310 (+85543), SHARED-SHAM-IRI-enhancers_13309 (+92313)
AB041806	SHARED-SHAM-IRI-enhancers_11107 (-17720), SHARED-SHAM-IRI-enhancers_11108 (-16101)
AB099516	SHARED-SHAM-IRI-enhancers_5320 (-6022)
AI317395	SHARED-SHAM-IRI-enhancers_1412 (-78680), SHARED-SHAM-IRI-enhancers_1411 (-43696), SHARED-SHAM-IRI-enhancers_1410 (-37752), SHARED-SHAM-IRI-enhancers_1409 (-16227), SHARED-SHAM-IRI-enhancers_1408 (+6618)
AI413582	SHARED-SHAM-IRI-enhancers_6767 (-21867)
AI464131	SHARED-SHAM-IRI-enhancers_11419 (+8786)
AI467606	SHARED-SHAM-IRI-enhancers_14020 (-14893), SHARED-SHAM-IRI-enhancers_14021 (-10050), SHARED-SHAM-IRI-enhancers_14022 (+13113), SHARED-SHAM-IRI-enhancers_14023 (+22641), SHARED-SHAM-IRI-enhancers_14024 (+27380)
AI597479	SHARED-SHAM-IRI-enhancers_730 (+19112)
AI836003	SHARED-SHAM-IRI-enhancers_6020 (+13805)
AI837181	SHARED-SHAM-IRI-enhancers_8320 (+8351)
AI848285	SHARED-SHAM-IRI-enhancers_5875 (+27998), SHARED-SHAM-IRI-enhancers_5874 (+45789)
AU015836	SHARED-SHAM-IRI-enhancers_16758 (+43236)
AU040320	SHARED-SHAM-IRI-enhancers_10865 (+9162)
AU041133	SHARED-SHAM-IRI-enhancers_1806 (+40217)
AY702102	SHARED-SHAM-IRI-enhancers_9077 (-70356), SHARED-SHAM-IRI-enhancers_9076 (-44320), SHARED-SHAM-IRI-enhancers_9075 (-33606), SHARED-SHAM-IRI-enhancers_9074 (-13569)
Aaas	SHARED-SHAM-IRI-enhancers_5359 (-5144)
Aacs	SHARED-SHAM-IRI-enhancers_12093 (-9332), SHARED-SHAM-IRI-enhancers_12094 (+11794), SHARED-SHAM-IRI-enhancers_12095 (+45640)
Aadac	SHARED-SHAM-IRI-enhancers_10364 (+15099)
Aaed1	SHARED-SHAM-IRI-enhancers_4454 (-31539)
Aagab	SHARED-SHAM-IRI-enhancers_16292 (+61066), SHARED-SHAM-IRI-enhancers_16293 (+66257), SHARED-SHAM-IRI-enhancers_16294 (+85065), SHARED-SHAM-IRI-enhancers_16295 (+95478)
Aak1	SHARED-SHAM-IRI-enhancers_13665 (-26302), SHARED-SHAM-IRI-enhancers_13666 (-16614), SHARED-SHAM-IRI-enhancers_13667 (+36628), SHARED-SHAM-IRI-enhancers_13668 (+49889)
Aanat	SHARED-SHAM-IRI-enhancers_2229 (+22301)
Aar2	SHARED-SHAM-IRI-enhancers_8867 (-93694), SHARED-SHAM-IRI-enhancers_8868 (-34975)
Aarsd1	SHARED-SHAM-IRI-enhancers_2028 (+22388)
Aasdh	SHARED-SHAM-IRI-enhancers_12733 (-36087), SHARED-SHAM-IRI-enhancers_12732 (-23732), SHARED-SHAM-IRI-enhancers_12731 (-18152)
Aass	SHARED-SHAM-IRI-enhancers_13266 (-10989), SHARED-SHAM-IRI-enhancers_13265 (+6622), SHARED-SHAM-IRI-enhancers_13264 (+52361)
Aatf	SHARED-SHAM-IRI-enhancers_2980 (+70793)
Aatk	SHARED-SHAM-IRI-enhancers_2307 (+18147), SHARED-SHAM-IRI-enhancers_2306 (+58450), SHARED-SHAM-IRI-enhancers_2305 (+67613), SHARED-SHAM-IRI-enhancers_2304 (+91807)
Abca1	SHARED-SHAM-IRI-enhancers_11478 (-99214), SHARED-SHAM-IRI-enhancers_11477 (-36431), SHARED-SHAM-IRI-enhancers_11476 (-27606), SHARED-SHAM-IRI-enhancers_11475 (+42941), SHARED-SHAM-IRI-enhancers_11474 (+65119), SHARED-SHAM-IRI-enhancers_11473 (+80785)
Abca13	SHARED-SHAM-IRI-enhancers_3095 (-65979), SHARED-SHAM-IRI-enhancers_3096 (-31856)
Abca3	SHARED-SHAM-IRI-enhancers_6708 (+23019)
Abca4	SHARED-SHAM-IRI-enhancers_9904 (-25120), SHARED-SHAM-IRI-enhancers_9905 (-10603), SHARED-SHAM-IRI-enhancers_9906 (+3610), SHARED-SHAM-IRI-enhancers_9907 (+14828), SHARED-SHAM-IRI-enhancers_9908 (+28873), SHARED-SHAM-IRI-enhancers_9909 (+59598), SHARED-SHAM-IRI-enhancers_9910 (+87212)
Abca5	SHARED-SHAM-IRI-enhancers_2154 (-42382), SHARED-SHAM-IRI-enhancers_2153 (-31957)
Abcb10	SHARED-SHAM-IRI-enhancers_15062 (+9856)
Abcb1b	SHARED-SHAM-IRI-enhancers_12753 (-5909)
Abcb5	SHARED-SHAM-IRI-enhancers_3367 (-61380)
Abcb9	SHARED-SHAM-IRI-enhancers_12066 (+45511)
Abcc10	SHARED-SHAM-IRI-enhancers_6987 (-23538)
Abcc12	SHARED-SHAM-IRI-enhancers_15527 (-13776)
Abcc2	SHARED-SHAM-IRI-enhancers_8213 (-13565)
Abcc3	SHARED-SHAM-IRI-enhancers_3113 (-70935), SHARED-SHAM-IRI-enhancers_3112 (-35990), SHARED-SHAM-IRI-enhancers_3111 (-11357), SHARED-SHAM-IRI-enhancers_3110 (+6825)
Abcc4	SHARED-SHAM-IRI-enhancers_4683 (-98529), SHARED-SHAM-IRI-enhancers_4682 (-12680), SHARED-SHAM-IRI-enhancers_4681 (-3340), SHARED-SHAM-IRI-enhancers_4680 (+11637), SHARED-SHAM-IRI-enhancers_4679 (+14622), SHARED-SHAM-IRI-enhancers_4678 (+38774), SHARED-SHAM-IRI-enhancers_4677 (+56193), SHARED-SHAM-IRI-enhancers_4676 (+70496)
Abcc5	SHARED-SHAM-IRI-enhancers_6132 (-51929), SHARED-SHAM-IRI-enhancers_6131 (+31138)
Abcc9	SHARED-SHAM-IRI-enhancers_13176 (-35949), SHARED-SHAM-IRI-enhancers_13175 (+33629)
Abcd3	SHARED-SHAM-IRI-enhancers_9903 (-99637), SHARED-SHAM-IRI-enhancers_9902 (-89923), SHARED-SHAM-IRI-enhancers_9901 (-88052), SHARED-SHAM-IRI-enhancers_9900 (-75959), SHARED-SHAM-IRI-enhancers_9899 (-71125), SHARED-SHAM-IRI-enhancers_9898 (-65277), SHARED-SHAM-IRI-enhancers_9897 (-49897), SHARED-SHAM-IRI-enhancers_9896 (-37490), SHARED-SHAM-IRI-enhancers_9895 (-25863), SHARED-SHAM-IRI-enhancers_9894…
Abcd4	SHARED-SHAM-IRI-enhancers_3794 (-7638)
Abcg1	SHARED-SHAM-IRI-enhancers_6832 (-50540), SHARED-SHAM-IRI-enhancers_6833 (+1913), SHARED-SHAM-IRI-enhancers_6834 (+31469)
Abcg2	SHARED-SHAM-IRI-enhancers_13523 (+37216)
Abcg3	SHARED-SHAM-IRI-enhancers_11796 (+9445)
Abcg5	SHARED-SHAM-IRI-enhancers_7282 (+17618)
Abcg8	SHARED-SHAM-IRI-enhancers_7283 (+6523)
Abhd10	SHARED-SHAM-IRI-enhancers_6412 (-94967), SHARED-SHAM-IRI-enhancers_6411 (-88842), SHARED-SHAM-IRI-enhancers_6410 (-15304)
Abhd12b	SHARED-SHAM-IRI-enhancers_3611 (-17695)
Abhd16b	SHARED-SHAM-IRI-enhancers_9156 (-21618), SHARED-SHAM-IRI-enhancers_9157 (-9376)
Abhd17a	SHARED-SHAM-IRI-enhancers_1791 (+3277), SHARED-SHAM-IRI-enhancers_1790 (+5724)
Abhd17b	SHARED-SHAM-IRI-enhancers_7975 (+61088), SHARED-SHAM-IRI-enhancers_7976 (+84853)
Abhd17c	SHARED-SHAM-IRI-enhancers_14678 (-98051), SHARED-SHAM-IRI-enhancers_14677 (-94326), SHARED-SHAM-IRI-enhancers_14676 (-76306), SHARED-SHAM-IRI-enhancers_14675 (-19677), SHARED-SHAM-IRI-enhancers_14674 (-15472), SHARED-SHAM-IRI-enhancers_14673 (+19614), SHARED-SHAM-IRI-enhancers_14672 (+33115)
Abhd2	SHARED-SHAM-IRI-enhancers_14607 (-70681), SHARED-SHAM-IRI-enhancers_14608 (+20769), SHARED-SHAM-IRI-enhancers_14609 (+26396), SHARED-SHAM-IRI-enhancers_14610 (+36226)
Abhd3	SHARED-SHAM-IRI-enhancers_7365 (+40042)
Abhd5	SHARED-SHAM-IRI-enhancers_15903 (-40546), SHARED-SHAM-IRI-enhancers_15904 (-14154)
Abhd6	SHARED-SHAM-IRI-enhancers_5288 (+13540), SHARED-SHAM-IRI-enhancers_5290 (+27929)
Abi2	SHARED-SHAM-IRI-enhancers_822 (-57080)
Abl1	SHARED-SHAM-IRI-enhancers_9309 (+30531), SHARED-SHAM-IRI-enhancers_9310 (+38215), SHARED-SHAM-IRI-enhancers_9311 (+60045), SHARED-SHAM-IRI-enhancers_9312 (+81300), SHARED-SHAM-IRI-enhancers_9313 (+93438)
Abl2	SHARED-SHAM-IRI-enhancers_327 (-37924), SHARED-SHAM-IRI-enhancers_328 (-21278), SHARED-SHAM-IRI-enhancers_329 (+56679), SHARED-SHAM-IRI-enhancers_330 (+96433)
Ablim1	SHARED-SHAM-IRI-enhancers_8376 (-25594), SHARED-SHAM-IRI-enhancers_8375 (-22929), SHARED-SHAM-IRI-enhancers_8374 (+4014), SHARED-SHAM-IRI-enhancers_8373 (+26407), SHARED-SHAM-IRI-enhancers_8372 (+34118), SHARED-SHAM-IRI-enhancers_8371 (+41681), SHARED-SHAM-IRI-enhancers_8370 (+91855)
Ablim2	SHARED-SHAM-IRI-enhancers_12485 (-18508)
Ablim3	SHARED-SHAM-IRI-enhancers_7724 (+17030)
Abp1	SHARED-SHAM-IRI-enhancers_13432 (-52742), SHARED-SHAM-IRI-enhancers_13433 (-44307), SHARED-SHAM-IRI-enhancers_13434 (-39994), SHARED-SHAM-IRI-enhancers_13435 (-29414)
Abr	SHARED-SHAM-IRI-enhancers_2881 (-78204), SHARED-SHAM-IRI-enhancers_2880 (+30479), SHARED-SHAM-IRI-enhancers_2879 (+59651), SHARED-SHAM-IRI-enhancers_2878 (+72701)
Abra	SHARED-SHAM-IRI-enhancers_5575 (-47468), SHARED-SHAM-IRI-enhancers_5574 (+26920)
Abracl	SHARED-SHAM-IRI-enhancers_1277 (-24160), SHARED-SHAM-IRI-enhancers_1276 (+18268)
Abtb1	SHARED-SHAM-IRI-enhancers_13697 (-15739), SHARED-SHAM-IRI-enhancers_13696 (+29936), SHARED-SHAM-IRI-enhancers_13695 (+55722), SHARED-SHAM-IRI-enhancers_13694 (+82810), SHARED-SHAM-IRI-enhancers_13693 (+99067)
Abtb2	SHARED-SHAM-IRI-enhancers_8490 (+28760), SHARED-SHAM-IRI-enhancers_8491 (+42881)
Acaa1a	SHARED-SHAM-IRI-enhancers_15842 (+9706)
Acaa1b	SHARED-SHAM-IRI-enhancers_15837 (-8178), SHARED-SHAM-IRI-enhancers_15836 (-3774), SHARED-SHAM-IRI-enhancers_15835 (+36984)
Acaa2	SHARED-SHAM-IRI-enhancers_7824 (-57690), SHARED-SHAM-IRI-enhancers_7825 (-14491)
Acaca	SHARED-SHAM-IRI-enhancers_2976 (+6727)
Acacb	SHARED-SHAM-IRI-enhancers_11909 (-7398), SHARED-SHAM-IRI-enhancers_11910 (+416), SHARED-SHAM-IRI-enhancers_11911 (+6240), SHARED-SHAM-IRI-enhancers_11912 (+29403)
Acad10	SHARED-SHAM-IRI-enhancers_12006 (+5912)
Acad11	SHARED-SHAM-IRI-enhancers_15677 (+7567)
Acad12	SHARED-SHAM-IRI-enhancers_12006 (-35629), SHARED-SHAM-IRI-enhancers_12005 (+17054)
Acad9	SHARED-SHAM-IRI-enhancers_10236 (+14121)
Acadl	SHARED-SHAM-IRI-enhancers_854 (+25449), SHARED-SHAM-IRI-enhancers_853 (+30753), SHARED-SHAM-IRI-enhancers_852 (+33404)
Acads	SHARED-SHAM-IRI-enhancers_11925 (-8078), SHARED-SHAM-IRI-enhancers_11924 (+66780), SHARED-SHAM-IRI-enhancers_11923 (+87697)
Acap2	SHARED-SHAM-IRI-enhancers_6265 (-33312)
Acat1	SHARED-SHAM-IRI-enhancers_16185 (+11390), SHARED-SHAM-IRI-enhancers_16184 (+12839)
Acat2	SHARED-SHAM-IRI-enhancers_6673 (-17713), SHARED-SHAM-IRI-enhancers_6672 (-15074)
Acat3	SHARED-SHAM-IRI-enhancers_6671 (+4451)
Acbd3	SHARED-SHAM-IRI-enhancers_505 (+32104), SHARED-SHAM-IRI-enhancers_506 (+42199), SHARED-SHAM-IRI-enhancers_507 (+51934)
Acbd5	SHARED-SHAM-IRI-enhancers_9174 (+9577)
Acbd6	SHARED-SHAM-IRI-enhancers_313 (+65021)
Accsl	SHARED-SHAM-IRI-enhancers_9735 (-92816), SHARED-SHAM-IRI-enhancers_9734 (-73084), SHARED-SHAM-IRI-enhancers_9733 (-38240), SHARED-SHAM-IRI-enhancers_9732 (-22310)
Ace	SHARED-SHAM-IRI-enhancers_2091 (-15731)
Acer2	SHARED-SHAM-IRI-enhancers_11650 (+12085), SHARED-SHAM-IRI-enhancers_11651 (+23877)
Acly	SHARED-SHAM-IRI-enhancers_2009 (+27183), SHARED-SHAM-IRI-enhancers_2008 (+33911)
Acmsd	SHARED-SHAM-IRI-enhancers_95 (+2968)
Acnat1	SHARED-SHAM-IRI-enhancers_11469 (-34647), SHARED-SHAM-IRI-enhancers_11468 (-22465)
Aco1	SHARED-SHAM-IRI-enhancers_11401 (+13554), SHARED-SHAM-IRI-enhancers_11402 (+38212), SHARED-SHAM-IRI-enhancers_11403 (+49647)
Aco2	SHARED-SHAM-IRI-enhancers_5871 (+10480), SHARED-SHAM-IRI-enhancers_5872 (+19748)
Acot1	SHARED-SHAM-IRI-enhancers_3781 (-10410)
Acot11	SHARED-SHAM-IRI-enhancers_10690 (-59800), SHARED-SHAM-IRI-enhancers_10689 (-48089), SHARED-SHAM-IRI-enhancers_10688 (-40146), SHARED-SHAM-IRI-enhancers_10687 (-28442), SHARED-SHAM-IRI-enhancers_10686 (-5305), SHARED-SHAM-IRI-enhancers_10685 (+21128), SHARED-SHAM-IRI-enhancers_10684 (+50539), SHARED-SHAM-IRI-enhancers_10683 (+61940)
Acot12	SHARED-SHAM-IRI-enhancers_4531 (+20093)
Acot13	SHARED-SHAM-IRI-enhancers_4067 (+15595)
Acot2	SHARED-SHAM-IRI-enhancers_3781 (+11231)
Acot3	SHARED-SHAM-IRI-enhancers_3782 (-9316)
Acot4	SHARED-SHAM-IRI-enhancers_3782 (+4456)
Acot7	SHARED-SHAM-IRI-enhancers_11303 (-24567), SHARED-SHAM-IRI-enhancers_11304 (+16622), SHARED-SHAM-IRI-enhancers_11305 (+25928), SHARED-SHAM-IRI-enhancers_11306 (+78107)
Acox1	SHARED-SHAM-IRI-enhancers_2220 (-36182), SHARED-SHAM-IRI-enhancers_2219 (-19894)
Acox2	SHARED-SHAM-IRI-enhancers_5298 (-44891), SHARED-SHAM-IRI-enhancers_5297 (+15949)
Acox3	SHARED-SHAM-IRI-enhancers_12482 (+88581), SHARED-SHAM-IRI-enhancers_12483 (+90787)
Acp5	SHARED-SHAM-IRI-enhancers_15978 (-14575)
Acp6	SHARED-SHAM-IRI-enhancers_10570 (-57317), SHARED-SHAM-IRI-enhancers_10571 (-54327)
Acpl2	SHARED-SHAM-IRI-enhancers_16568 (+22384)
Acpp	SHARED-SHAM-IRI-enhancers_15685 (+33146), SHARED-SHAM-IRI-enhancers_15684 (+36889), SHARED-SHAM-IRI-enhancers_15683 (+40450), SHARED-SHAM-IRI-enhancers_15682 (+55340)
Acsf2	SHARED-SHAM-IRI-enhancers_3116 (+10434), SHARED-SHAM-IRI-enhancers_3115 (+12320), SHARED-SHAM-IRI-enhancers_3114 (+30912)
Acsf3	SHARED-SHAM-IRI-enhancers_15043 (-69403), SHARED-SHAM-IRI-enhancers_15044 (-63529), SHARED-SHAM-IRI-enhancers_15045 (-55258), SHARED-SHAM-IRI-enhancers_15046 (+14374), SHARED-SHAM-IRI-enhancers_15047 (+49372)
Acsl1	SHARED-SHAM-IRI-enhancers_15334 (-83257), SHARED-SHAM-IRI-enhancers_15335 (-66616), SHARED-SHAM-IRI-enhancers_15336 (-61661), SHARED-SHAM-IRI-enhancers_15337 (-22848), SHARED-SHAM-IRI-enhancers_15338 (+9091), SHARED-SHAM-IRI-enhancers_15339 (+38198)
Acsl4	SHARED-SHAM-IRI-enhancers_16649 (-88021), SHARED-SHAM-IRI-enhancers_16648 (-78505), SHARED-SHAM-IRI-enhancers_16647 (+74807)
Acsl5	SHARED-SHAM-IRI-enhancers_8326 (+14801)
Acsm1	SHARED-SHAM-IRI-enhancers_13964 (-22126), SHARED-SHAM-IRI-enhancers_13965 (-12008), SHARED-SHAM-IRI-enhancers_13966 (+49835)
Acsm2	SHARED-SHAM-IRI-enhancers_13963 (-21711), SHARED-SHAM-IRI-enhancers_13964 (+41186), SHARED-SHAM-IRI-enhancers_13965 (+51304)
Acsm3	SHARED-SHAM-IRI-enhancers_13967 (-13930), SHARED-SHAM-IRI-enhancers_13968 (+6132)
Acsm4	SHARED-SHAM-IRI-enhancers_13966 (-22410)
Acsm5	SHARED-SHAM-IRI-enhancers_13963 (+6454)
Acss1	SHARED-SHAM-IRI-enhancers_8793 (+7234), SHARED-SHAM-IRI-enhancers_8792 (+13384), SHARED-SHAM-IRI-enhancers_8791 (+18998)
Acss2	SHARED-SHAM-IRI-enhancers_8850 (+22436), SHARED-SHAM-IRI-enhancers_8851 (+57534), SHARED-SHAM-IRI-enhancers_8852 (+65977)
Acta2	SHARED-SHAM-IRI-enhancers_8104 (-28962), SHARED-SHAM-IRI-enhancers_8103 (+11232)
Actb	SHARED-SHAM-IRI-enhancers_12245 (-22668), SHARED-SHAM-IRI-enhancers_12244 (-14328)
Actbl2	SHARED-SHAM-IRI-enhancers_3962 (+71487)
Actg1	SHARED-SHAM-IRI-enhancers_2318 (+8526), SHARED-SHAM-IRI-enhancers_2317 (+31985), SHARED-SHAM-IRI-enhancers_2316 (+43355), SHARED-SHAM-IRI-enhancers_2315 (+67013), SHARED-SHAM-IRI-enhancers_2314 (+86289), SHARED-SHAM-IRI-enhancers_2313 (+95877)
Actl10	SHARED-SHAM-IRI-enhancers_8840 (+757)
Actl6a	SHARED-SHAM-IRI-enhancers_10227 (-39268), SHARED-SHAM-IRI-enhancers_10228 (-35314), SHARED-SHAM-IRI-enhancers_10229 (+578)
Actl7b	SHARED-SHAM-IRI-enhancers_11501 (+18743), SHARED-SHAM-IRI-enhancers_11500 (+23488)
Actl9	SHARED-SHAM-IRI-enhancers_6893 (+71570)
Actn1	SHARED-SHAM-IRI-enhancers_3734 (-69891), SHARED-SHAM-IRI-enhancers_3733 (-64922), SHARED-SHAM-IRI-enhancers_3732 (+30479), SHARED-SHAM-IRI-enhancers_3731 (+91796)
Actn4	SHARED-SHAM-IRI-enhancers_14316 (-8704), SHARED-SHAM-IRI-enhancers_14315 (+16248), SHARED-SHAM-IRI-enhancers_14314 (+31682), SHARED-SHAM-IRI-enhancers_14313 (+37262), SHARED-SHAM-IRI-enhancers_14312 (+50116)
Actr2	SHARED-SHAM-IRI-enhancers_2379 (-80363), SHARED-SHAM-IRI-enhancers_2378 (-38985), SHARED-SHAM-IRI-enhancers_2377 (-32598), SHARED-SHAM-IRI-enhancers_2376 (-20651), SHARED-SHAM-IRI-enhancers_2375 (+13355), SHARED-SHAM-IRI-enhancers_2374 (+71040), SHARED-SHAM-IRI-enhancers_2373 (+99717)
Actr3	SHARED-SHAM-IRI-enhancers_83 (-98368), SHARED-SHAM-IRI-enhancers_82 (-96616), SHARED-SHAM-IRI-enhancers_81 (-83906), SHARED-SHAM-IRI-enhancers_80 (-47536), SHARED-SHAM-IRI-enhancers_79 (-6020), SHARED-SHAM-IRI-enhancers_78 (+28479)
Actr5	SHARED-SHAM-IRI-enhancers_8894 (+30086), SHARED-SHAM-IRI-enhancers_8895 (+34052)
Actr6	SHARED-SHAM-IRI-enhancers_1900 (+10649)
Actr8	SHARED-SHAM-IRI-enhancers_4894 (+17750)
Actrt2	SHARED-SHAM-IRI-enhancers_11326 (-78751), SHARED-SHAM-IRI-enhancers_11325 (-3818)
Actrt3	SHARED-SHAM-IRI-enhancers_10206 (+4520), SHARED-SHAM-IRI-enhancers_10205 (+6648), SHARED-SHAM-IRI-enhancers_10204 (+85376)
Acvr1	SHARED-SHAM-IRI-enhancers_9484 (+14427), SHARED-SHAM-IRI-enhancers_9483 (+31230), SHARED-SHAM-IRI-enhancers_9482 (+33565)
Acvr1b	SHARED-SHAM-IRI-enhancers_5338 (-29156), SHARED-SHAM-IRI-enhancers_5339 (-8994), SHARED-SHAM-IRI-enhancers_5340 (+20932), SHARED-SHAM-IRI-enhancers_5341 (+23873), SHARED-SHAM-IRI-enhancers_5342 (+38642)
Acvr2b	SHARED-SHAM-IRI-enhancers_15843 (+6284)
Acvrl1	SHARED-SHAM-IRI-enhancers_5338 (+16426), SHARED-SHAM-IRI-enhancers_5339 (+36588)
Acyp2	SHARED-SHAM-IRI-enhancers_2436 (-99753), SHARED-SHAM-IRI-enhancers_2435 (-13110)
Ada	SHARED-SHAM-IRI-enhancers_8938 (+23149), SHARED-SHAM-IRI-enhancers_8937 (+37273), SHARED-SHAM-IRI-enhancers_8936 (+51993)
Adam10	SHARED-SHAM-IRI-enhancers_16391 (+41816)
Adam11	SHARED-SHAM-IRI-enhancers_2049 (-12715), SHARED-SHAM-IRI-enhancers_2050 (+13180), SHARED-SHAM-IRI-enhancers_2051 (+18874), SHARED-SHAM-IRI-enhancers_2052 (+30486)
Adam12	SHARED-SHAM-IRI-enhancers_14114 (-62952), SHARED-SHAM-IRI-enhancers_14113 (-17851)
Adam15	SHARED-SHAM-IRI-enhancers_10508 (-5645)
Adam17	SHARED-SHAM-IRI-enhancers_3430 (+52809)
Adam19	SHARED-SHAM-IRI-enhancers_2531 (+33464)
Adam2	SHARED-SHAM-IRI-enhancers_5149 (-27317), SHARED-SHAM-IRI-enhancers_5148 (-5871)
Adam30	SHARED-SHAM-IRI-enhancers_10584 (-97255), SHARED-SHAM-IRI-enhancers_10585 (-62138), SHARED-SHAM-IRI-enhancers_10586 (-55434), SHARED-SHAM-IRI-enhancers_10587 (-49521)
Adam32	SHARED-SHAM-IRI-enhancers_15217 (-50935)
Adam7	SHARED-SHAM-IRI-enhancers_5174 (+72718), SHARED-SHAM-IRI-enhancers_5173 (+81169)
Adam9	SHARED-SHAM-IRI-enhancers_15217 (+17183)
Adamts1	SHARED-SHAM-IRI-enhancers_6526 (+22378)
Adamts10	SHARED-SHAM-IRI-enhancers_6893 (-19738)
Adamts14	SHARED-SHAM-IRI-enhancers_1563 (-12492)
Adamts15	SHARED-SHAM-IRI-enhancers_16003 (+25572)
Adamts16	SHARED-SHAM-IRI-enhancers_4473 (+47462)
Adamts2	SHARED-SHAM-IRI-enhancers_2563 (+15434), SHARED-SHAM-IRI-enhancers_2564 (+33454)
Adamts20	SHARED-SHAM-IRI-enhancers_5973 (+78234)
Adamts4	SHARED-SHAM-IRI-enhancers_457 (+12670)
Adamts7	SHARED-SHAM-IRI-enhancers_16515 (+21781), SHARED-SHAM-IRI-enhancers_16516 (+35400), SHARED-SHAM-IRI-enhancers_16517 (+54294), SHARED-SHAM-IRI-enhancers_16518 (+63479)
Adamts9	SHARED-SHAM-IRI-enhancers_13757 (-86751), SHARED-SHAM-IRI-enhancers_13756 (-20512)
Adamtsl2	SHARED-SHAM-IRI-enhancers_9208 (+9043), SHARED-SHAM-IRI-enhancers_9209 (+17600)
Adamtsl4	SHARED-SHAM-IRI-enhancers_10557 (-14126), SHARED-SHAM-IRI-enhancers_10556 (-6035), SHARED-SHAM-IRI-enhancers_10555 (+12889), SHARED-SHAM-IRI-enhancers_10554 (+19658)
Adap1	SHARED-SHAM-IRI-enhancers_12205 (-6778), SHARED-SHAM-IRI-enhancers_12204 (+7709), SHARED-SHAM-IRI-enhancers_12203 (+10460), SHARED-SHAM-IRI-enhancers_12202 (+39213)
Adap2	SHARED-SHAM-IRI-enhancers_2948 (+9763), SHARED-SHAM-IRI-enhancers_2949 (+17581)
Adarb1	SHARED-SHAM-IRI-enhancers_1757 (-91617), SHARED-SHAM-IRI-enhancers_1756 (-88685), SHARED-SHAM-IRI-enhancers_1755 (-65977), SHARED-SHAM-IRI-enhancers_1754 (-51161), SHARED-SHAM-IRI-enhancers_1753 (-23296), SHARED-SHAM-IRI-enhancers_1752 (-16358), SHARED-SHAM-IRI-enhancers_1751 (+20231), SHARED-SHAM-IRI-enhancers_1750 (+37474)
Adc	SHARED-SHAM-IRI-enhancers_10889 (-21586), SHARED-SHAM-IRI-enhancers_10888 (+63573), SHARED-SHAM-IRI-enhancers_10887 (+71358)
Adck1	SHARED-SHAM-IRI-enhancers_3837 (+7304)
Adck3	SHARED-SHAM-IRI-enhancers_493 (-30204), SHARED-SHAM-IRI-enhancers_492 (-15733), SHARED-SHAM-IRI-enhancers_491 (+12667), SHARED-SHAM-IRI-enhancers_490 (+19602)
Adck5	SHARED-SHAM-IRI-enhancers_5780 (+8016)
Adcy1	SHARED-SHAM-IRI-enhancers_2776 (-69458), SHARED-SHAM-IRI-enhancers_2795 (+97298)
Adcy10	SHARED-SHAM-IRI-enhancers_398 (-15866), SHARED-SHAM-IRI-enhancers_399 (+979), SHARED-SHAM-IRI-enhancers_400 (+18497), SHARED-SHAM-IRI-enhancers_401 (+79864)
Adcy2	SHARED-SHAM-IRI-enhancers_4462 (-66661)
Adcy3	SHARED-SHAM-IRI-enhancers_3540 (+55125)
Adcy5	SHARED-SHAM-IRI-enhancers_6329 (+24391), SHARED-SHAM-IRI-enhancers_6330 (+45535), SHARED-SHAM-IRI-enhancers_6331 (+61030)
Adcy6	SHARED-SHAM-IRI-enhancers_6027 (-7429), SHARED-SHAM-IRI-enhancers_6026 (+22087)
Adcy7	SHARED-SHAM-IRI-enhancers_15540 (-62680), SHARED-SHAM-IRI-enhancers_15541 (-44134), SHARED-SHAM-IRI-enhancers_15542 (+44415), SHARED-SHAM-IRI-enhancers_15543 (+67778)
Adcy9	SHARED-SHAM-IRI-enhancers_6402 (-78166), SHARED-SHAM-IRI-enhancers_6401 (-69675), SHARED-SHAM-IRI-enhancers_6396 (-28904), SHARED-SHAM-IRI-enhancers_6395 (-19842), SHARED-SHAM-IRI-enhancers_6392 (-6210), SHARED-SHAM-IRI-enhancers_6389 (+14177), SHARED-SHAM-IRI-enhancers_6388 (+37882)
Add1	SHARED-SHAM-IRI-enhancers_12466 (+16941)
Add3	SHARED-SHAM-IRI-enhancers_8296 (-52939), SHARED-SHAM-IRI-enhancers_8297 (-34623), SHARED-SHAM-IRI-enhancers_8298 (-12392), SHARED-SHAM-IRI-enhancers_8299 (+40790), SHARED-SHAM-IRI-enhancers_8300 (+43660), SHARED-SHAM-IRI-enhancers_8301 (+58147)
Adh1	SHARED-SHAM-IRI-enhancers_10007 (-51109), SHARED-SHAM-IRI-enhancers_10008 (-29235), SHARED-SHAM-IRI-enhancers_10009 (+13802), SHARED-SHAM-IRI-enhancers_10010 (+27195)
Adh5	SHARED-SHAM-IRI-enhancers_10011 (+5497)
Adh6a	SHARED-SHAM-IRI-enhancers_10009 (-21990), SHARED-SHAM-IRI-enhancers_10010 (-8597)
Adh7	SHARED-SHAM-IRI-enhancers_10007 (+8562), SHARED-SHAM-IRI-enhancers_10008 (+30436)
Adhfe1	SHARED-SHAM-IRI-enhancers_1071 (+18157)
Adipoq	SHARED-SHAM-IRI-enhancers_6167 (+18138)
Adipor2	SHARED-SHAM-IRI-enhancers_12962 (-14603), SHARED-SHAM-IRI-enhancers_12961 (+21232)
Adk	SHARED-SHAM-IRI-enhancers_4792 (+34740), SHARED-SHAM-IRI-enhancers_4793 (+54567), SHARED-SHAM-IRI-enhancers_4794 (+62768)
Adm	SHARED-SHAM-IRI-enhancers_13857 (+2122), SHARED-SHAM-IRI-enhancers_13858 (+11234), SHARED-SHAM-IRI-enhancers_13859 (+20767), SHARED-SHAM-IRI-enhancers_13860 (+62085)
Adm2	SHARED-SHAM-IRI-enhancers_5954 (+3644)
Adnp	SHARED-SHAM-IRI-enhancers_9060 (+37404), SHARED-SHAM-IRI-enhancers_9059 (+47586), SHARED-SHAM-IRI-enhancers_9058 (+59165), SHARED-SHAM-IRI-enhancers_9057 (+78812), SHARED-SHAM-IRI-enhancers_9056 (+92574)
Adnp2	SHARED-SHAM-IRI-enhancers_7873 (-44886)
Adora1	SHARED-SHAM-IRI-enhancers_176 (-40464), SHARED-SHAM-IRI-enhancers_175 (+13071), SHARED-SHAM-IRI-enhancers_174 (+18296), SHARED-SHAM-IRI-enhancers_173 (+39301)
Adora2a	SHARED-SHAM-IRI-enhancers_1713 (-64854), SHARED-SHAM-IRI-enhancers_1714 (-28644), SHARED-SHAM-IRI-enhancers_1715 (-22481), SHARED-SHAM-IRI-enhancers_1716 (+685), SHARED-SHAM-IRI-enhancers_1717 (+47803)
Adora2b	SHARED-SHAM-IRI-enhancers_2696 (-35159), SHARED-SHAM-IRI-enhancers_2697 (-16021), SHARED-SHAM-IRI-enhancers_2698 (-7947)
Adora3	SHARED-SHAM-IRI-enhancers_9819 (-11696), SHARED-SHAM-IRI-enhancers_9820 (-9572)
Adora3	SHARED-SHAM-IRI-enhancers_9819 (+21820), SHARED-SHAM-IRI-enhancers_9820 (+23944)
Adprhl2	SHARED-SHAM-IRI-enhancers_10863 (+7533)
Adprm	SHARED-SHAM-IRI-enhancers_2737 (+16608)
Adra1a	SHARED-SHAM-IRI-enhancers_5156 (+1574), SHARED-SHAM-IRI-enhancers_5157 (+19584), SHARED-SHAM-IRI-enhancers_5158 (+70905)
Adra1b	SHARED-SHAM-IRI-enhancers_2516 (-49189), SHARED-SHAM-IRI-enhancers_2515 (+9656)
Adra2b	SHARED-SHAM-IRI-enhancers_8650 (+7678), SHARED-SHAM-IRI-enhancers_8651 (+15433), SHARED-SHAM-IRI-enhancers_8652 (+54092)
Adra2c	SHARED-SHAM-IRI-enhancers_12477 (+35712)
Adrb1	SHARED-SHAM-IRI-enhancers_8351 (-90670), SHARED-SHAM-IRI-enhancers_8352 (-53053), SHARED-SHAM-IRI-enhancers_8353 (+22271), SHARED-SHAM-IRI-enhancers_8354 (+25689)
Adrb2	SHARED-SHAM-IRI-enhancers_7727 (+15295)
Adrbk1	SHARED-SHAM-IRI-enhancers_8207 (-27570), SHARED-SHAM-IRI-enhancers_8206 (+5828)
Adrm1	SHARED-SHAM-IRI-enhancers_9143 (-45266), SHARED-SHAM-IRI-enhancers_9144 (+36700), SHARED-SHAM-IRI-enhancers_9145 (+45442)
Adss	SHARED-SHAM-IRI-enhancers_479 (+52128), SHARED-SHAM-IRI-enhancers_478 (+54824)
Adssl1	SHARED-SHAM-IRI-enhancers_3341 (+12934)
Adtrp	SHARED-SHAM-IRI-enhancers_4215 (+19117)
Aebp1	SHARED-SHAM-IRI-enhancers_2643 (-15013)
Aebp2	SHARED-SHAM-IRI-enhancers_13151 (-76155), SHARED-SHAM-IRI-enhancers_13152 (-55476), SHARED-SHAM-IRI-enhancers_13153 (-11598), SHARED-SHAM-IRI-enhancers_13154 (+13712), SHARED-SHAM-IRI-enhancers_13155 (+54704)
Afap1	SHARED-SHAM-IRI-enhancers_12486 (-10719), SHARED-SHAM-IRI-enhancers_12487 (+935), SHARED-SHAM-IRI-enhancers_12488 (+7322), SHARED-SHAM-IRI-enhancers_12489 (+14929), SHARED-SHAM-IRI-enhancers_12490 (+28735), SHARED-SHAM-IRI-enhancers_12491 (+38923), SHARED-SHAM-IRI-enhancers_12492 (+54856)
Afap1l1	SHARED-SHAM-IRI-enhancers_7723 (+19106), SHARED-SHAM-IRI-enhancers_7722 (+27201), SHARED-SHAM-IRI-enhancers_7721 (+33335)
Afap1l2	SHARED-SHAM-IRI-enhancers_8369 (-90379), SHARED-SHAM-IRI-enhancers_8367 (-9165), SHARED-SHAM-IRI-enhancers_8366 (+4567), SHARED-SHAM-IRI-enhancers_8365 (+10274), SHARED-SHAM-IRI-enhancers_8364 (+17540), SHARED-SHAM-IRI-enhancers_8363 (+26988), SHARED-SHAM-IRI-enhancers_8362 (+30484), SHARED-SHAM-IRI-enhancers_8361 (+49508), SHARED-SHAM-IRI-enhancers_8360 (+63617), SHARED-SHAM-IRI-enhancers_8359 (…
Aff1	SHARED-SHAM-IRI-enhancers_11773 (-18144), SHARED-SHAM-IRI-enhancers_11774 (+5957), SHARED-SHAM-IRI-enhancers_11775 (+20657), SHARED-SHAM-IRI-enhancers_11776 (+23151), SHARED-SHAM-IRI-enhancers_11777 (+35059), SHARED-SHAM-IRI-enhancers_11778 (+43752), SHARED-SHAM-IRI-enhancers_11779 (+52551), SHARED-SHAM-IRI-enhancers_11780 (+59905), SHARED-SHAM-IRI-enhancers_11781 (+66639), SHARED-SHAM-IRI-enhanc…
Afg3l2	SHARED-SHAM-IRI-enhancers_7760 (+52314)
Aftph	SHARED-SHAM-IRI-enhancers_2393 (+7594), SHARED-SHAM-IRI-enhancers_2392 (+18031)
Agap1	SHARED-SHAM-IRI-enhancers_1018 (+12458), SHARED-SHAM-IRI-enhancers_1019 (+21032), SHARED-SHAM-IRI-enhancers_1020 (+26652), SHARED-SHAM-IRI-enhancers_1021 (+50209), SHARED-SHAM-IRI-enhancers_1022 (+79488)
Agap3	SHARED-SHAM-IRI-enhancers_12410 (+30424), SHARED-SHAM-IRI-enhancers_12411 (+50831)
Agfg1	SHARED-SHAM-IRI-enhancers_951 (-43440), SHARED-SHAM-IRI-enhancers_952 (+99607)
Agfg2	SHARED-SHAM-IRI-enhancers_12192 (-21897), SHARED-SHAM-IRI-enhancers_12191 (+9603), SHARED-SHAM-IRI-enhancers_12190 (+12756), SHARED-SHAM-IRI-enhancers_12189 (+27498)
Agk	SHARED-SHAM-IRI-enhancers_13410 (-87990)
Agl	SHARED-SHAM-IRI-enhancers_9869 (-62746)
Agmat	SHARED-SHAM-IRI-enhancers_11167 (-17149), SHARED-SHAM-IRI-enhancers_11168 (+20506)
Ago1	SHARED-SHAM-IRI-enhancers_10864 (-28437)
Ago2	SHARED-SHAM-IRI-enhancers_5738 (-97710), SHARED-SHAM-IRI-enhancers_5737 (-86593), SHARED-SHAM-IRI-enhancers_5736 (-58855), SHARED-SHAM-IRI-enhancers_5735 (-41761), SHARED-SHAM-IRI-enhancers_5734 (+28022), SHARED-SHAM-IRI-enhancers_5733 (+65929)
Ago4	SHARED-SHAM-IRI-enhancers_10864 (+36452)
Agpat2	SHARED-SHAM-IRI-enhancers_9206 (+8942)
Agpat3	SHARED-SHAM-IRI-enhancers_1772 (+6828), SHARED-SHAM-IRI-enhancers_1771 (+17330), SHARED-SHAM-IRI-enhancers_1770 (+91712)
Agpat5	SHARED-SHAM-IRI-enhancers_15189 (-63306), SHARED-SHAM-IRI-enhancers_15190 (-29052)
Agpat6	SHARED-SHAM-IRI-enhancers_15203 (+9703), SHARED-SHAM-IRI-enhancers_15202 (+41193)
Agpat9	SHARED-SHAM-IRI-enhancers_11737 (+19143), SHARED-SHAM-IRI-enhancers_11738 (+49957), SHARED-SHAM-IRI-enhancers_11739 (+62561), SHARED-SHAM-IRI-enhancers_11740 (+98441)
Agphd1	SHARED-SHAM-IRI-enhancers_16190 (+1619), SHARED-SHAM-IRI-enhancers_16191 (+14274), SHARED-SHAM-IRI-enhancers_16192 (+24879)
Agps	SHARED-SHAM-IRI-enhancers_9637 (-59227), SHARED-SHAM-IRI-enhancers_9638 (-17258), SHARED-SHAM-IRI-enhancers_9639 (-9198)
Agrn	SHARED-SHAM-IRI-enhancers_11354 (+4375), SHARED-SHAM-IRI-enhancers_11353 (+63713)
Agrp	SHARED-SHAM-IRI-enhancers_14777 (-27011)
Agtr1a	SHARED-SHAM-IRI-enhancers_4103 (+1834), SHARED-SHAM-IRI-enhancers_4104 (+59925)
Agtrap	SHARED-SHAM-IRI-enhancers_11212 (+21435), SHARED-SHAM-IRI-enhancers_11211 (+31317)
Agxt2	SHARED-SHAM-IRI-enhancers_5365 (-75351), SHARED-SHAM-IRI-enhancers_5379 (-25759), SHARED-SHAM-IRI-enhancers_5385 (+41569)
Agxt2l1	SHARED-SHAM-IRI-enhancers_9955 (+67574), SHARED-SHAM-IRI-enhancers_9956 (+73797)
Ahctf1	SHARED-SHAM-IRI-enhancers_488 (-89186), SHARED-SHAM-IRI-enhancers_487 (-62509), SHARED-SHAM-IRI-enhancers_486 (-44370), SHARED-SHAM-IRI-enhancers_485 (-33065)
Ahcy	SHARED-SHAM-IRI-enhancers_8848 (-41030), SHARED-SHAM-IRI-enhancers_8847 (-17299), SHARED-SHAM-IRI-enhancers_8846 (-8504), SHARED-SHAM-IRI-enhancers_8845 (+23514), SHARED-SHAM-IRI-enhancers_8844 (+55156)
Ahcyl1	SHARED-SHAM-IRI-enhancers_9827 (-46346), SHARED-SHAM-IRI-enhancers_9826 (+15847), SHARED-SHAM-IRI-enhancers_9825 (+31991), SHARED-SHAM-IRI-enhancers_9824 (+47003)
Ahcyl2	SHARED-SHAM-IRI-enhancers_13296 (+8373), SHARED-SHAM-IRI-enhancers_13297 (+15135), SHARED-SHAM-IRI-enhancers_13298 (+34943), SHARED-SHAM-IRI-enhancers_13299 (+60103)
Ahdc1	SHARED-SHAM-IRI-enhancers_10971 (-34232), SHARED-SHAM-IRI-enhancers_10972 (+14032), SHARED-SHAM-IRI-enhancers_10973 (+27656), SHARED-SHAM-IRI-enhancers_10974 (+38413), SHARED-SHAM-IRI-enhancers_10975 (+52449), SHARED-SHAM-IRI-enhancers_10976 (+62932), SHARED-SHAM-IRI-enhancers_10977 (+73370), SHARED-SHAM-IRI-enhancers_10978 (+82706), SHARED-SHAM-IRI-enhancers_10979 (+91691), SHARED-SHAM-IRI-enhan…
Ahnak	SHARED-SHAM-IRI-enhancers_8447 (+8514), SHARED-SHAM-IRI-enhancers_8448 (+38666), SHARED-SHAM-IRI-enhancers_8449 (+58194), SHARED-SHAM-IRI-enhancers_8450 (+82525), SHARED-SHAM-IRI-enhancers_8451 (+84878), SHARED-SHAM-IRI-enhancers_8452 (+93329)
Ahsg	SHARED-SHAM-IRI-enhancers_6163 (-11641)
Aicda	SHARED-SHAM-IRI-enhancers_13004 (-20054)
Aif1l	SHARED-SHAM-IRI-enhancers_9317 (+2590), SHARED-SHAM-IRI-enhancers_9318 (+12516)
Aifm2	SHARED-SHAM-IRI-enhancers_1570 (+31169)
Aim1	SHARED-SHAM-IRI-enhancers_1476 (+21302), SHARED-SHAM-IRI-enhancers_1475 (+26935), SHARED-SHAM-IRI-enhancers_1474 (+37918)
Aip	SHARED-SHAM-IRI-enhancers_8185 (+12176)
Aipl1	SHARED-SHAM-IRI-enhancers_2799 (+41141)
Ajuba	SHARED-SHAM-IRI-enhancers_5042 (-15044)
Ak2	SHARED-SHAM-IRI-enhancers_10889 (-9199), SHARED-SHAM-IRI-enhancers_10890 (+7884), SHARED-SHAM-IRI-enhancers_10891 (+32173), SHARED-SHAM-IRI-enhancers_10892 (+40100), SHARED-SHAM-IRI-enhancers_10893 (+55980)
Ak3	SHARED-SHAM-IRI-enhancers_8056 (+31614)
Ak4	SHARED-SHAM-IRI-enhancers_10623 (-86220), SHARED-SHAM-IRI-enhancers_10624 (-76620), SHARED-SHAM-IRI-enhancers_10625 (-54517), SHARED-SHAM-IRI-enhancers_10626 (-52273), SHARED-SHAM-IRI-enhancers_10627 (+9339)
Ak5	SHARED-SHAM-IRI-enhancers_10113 (+99373)
Ak7	SHARED-SHAM-IRI-enhancers_3257 (+34180), SHARED-SHAM-IRI-enhancers_3258 (+47909), SHARED-SHAM-IRI-enhancers_3259 (+52490)
Akap1	SHARED-SHAM-IRI-enhancers_3074 (-62723), SHARED-SHAM-IRI-enhancers_3073 (-44817), SHARED-SHAM-IRI-enhancers_3072 (-32998)
Akap10	SHARED-SHAM-IRI-enhancers_2693 (-93568), SHARED-SHAM-IRI-enhancers_2692 (-75556)
Akap11	SHARED-SHAM-IRI-enhancers_5263 (-26549)
Akap12	SHARED-SHAM-IRI-enhancers_1457 (+67852)
Akap13	SHARED-SHAM-IRI-enhancers_14590 (-56303), SHARED-SHAM-IRI-enhancers_14591 (+15117), SHARED-SHAM-IRI-enhancers_14592 (+25199), SHARED-SHAM-IRI-enhancers_14593 (+43285), SHARED-SHAM-IRI-enhancers_14594 (+60692), SHARED-SHAM-IRI-enhancers_14595 (+72977)
Akap2	SHARED-SHAM-IRI-enhancers_11519 (-89925), SHARED-SHAM-IRI-enhancers_11520 (-70876), SHARED-SHAM-IRI-enhancers_11521 (-55436), SHARED-SHAM-IRI-enhancers_11522 (-39992), SHARED-SHAM-IRI-enhancers_11523 (-32703), SHARED-SHAM-IRI-enhancers_11524 (-25719), SHARED-SHAM-IRI-enhancers_11525 (+12587), SHARED-SHAM-IRI-enhancers_11526 (+32536)
Akap5	SHARED-SHAM-IRI-enhancers_3670 (-60925), SHARED-SHAM-IRI-enhancers_3671 (-6127)
Akap7	SHARED-SHAM-IRI-enhancers_1363 (-32627)
Akap8l	SHARED-SHAM-IRI-enhancers_6888 (-26375), SHARED-SHAM-IRI-enhancers_6887 (-13718)
Akap9	SHARED-SHAM-IRI-enhancers_12517 (+10751), SHARED-SHAM-IRI-enhancers_12518 (+91468)
Akip1	SHARED-SHAM-IRI-enhancers_13842 (-74013)
Akirin2	SHARED-SHAM-IRI-enhancers_11385 (+33500)
Akna	SHARED-SHAM-IRI-enhancers_11579 (-84058), SHARED-SHAM-IRI-enhancers_11577 (-77397)
Aknad1	SHARED-SHAM-IRI-enhancers_9844 (+91370)
Akr1a1	SHARED-SHAM-IRI-enhancers_10781 (-16882), SHARED-SHAM-IRI-enhancers_10780 (-8003), SHARED-SHAM-IRI-enhancers_10779 (-4019)
Akr1b3	SHARED-SHAM-IRI-enhancers_13344 (+12518)
Akr1c12	SHARED-SHAM-IRI-enhancers_4225 (-35622), SHARED-SHAM-IRI-enhancers_4224 (-25532)
Akr1c14	SHARED-SHAM-IRI-enhancers_4197 (+193)
Akr1c21	SHARED-SHAM-IRI-enhancers_4278 (+1761)
Akr1c6	SHARED-SHAM-IRI-enhancers_4232 (-48518), SHARED-SHAM-IRI-enhancers_4235 (-45520), SHARED-SHAM-IRI-enhancers_4239 (-32282), SHARED-SHAM-IRI-enhancers_4240 (-28531)
Akr1d1	SHARED-SHAM-IRI-enhancers_13369 (-65887), SHARED-SHAM-IRI-enhancers_13370 (-7992), SHARED-SHAM-IRI-enhancers_13371 (+10242), SHARED-SHAM-IRI-enhancers_13372 (+62427), SHARED-SHAM-IRI-enhancers_13373 (+72982), SHARED-SHAM-IRI-enhancers_13374 (+88291)
Akr1e1	SHARED-SHAM-IRI-enhancers_4278 (+33338)
Akr7a5	SHARED-SHAM-IRI-enhancers_11125 (+20614), SHARED-SHAM-IRI-enhancers_11126 (+25462), SHARED-SHAM-IRI-enhancers_11127 (+32626)
Akt3	SHARED-SHAM-IRI-enhancers_473 (+48)
Aktip	SHARED-SHAM-IRI-enhancers_15582 (-35808), SHARED-SHAM-IRI-enhancers_15581 (-14066), SHARED-SHAM-IRI-enhancers_15580 (+9588), SHARED-SHAM-IRI-enhancers_15579 (+19281), SHARED-SHAM-IRI-enhancers_15578 (+25765)
Alad	SHARED-SHAM-IRI-enhancers_11558 (+10316)
Alas1	SHARED-SHAM-IRI-enhancers_15703 (-25626), SHARED-SHAM-IRI-enhancers_15702 (-19438), SHARED-SHAM-IRI-enhancers_15701 (+11146), SHARED-SHAM-IRI-enhancers_15700 (+21461)
Alas2	SHARED-SHAM-IRI-enhancers_16654 (-69084)
Aldh18a1	SHARED-SHAM-IRI-enhancers_8173 (+88963), SHARED-SHAM-IRI-enhancers_8172 (+96848)
Aldh1a1	SHARED-SHAM-IRI-enhancers_7966 (-72072), SHARED-SHAM-IRI-enhancers_7967 (+52163)
Aldh1a3	SHARED-SHAM-IRI-enhancers_14496 (+21525)
Aldh1a7	SHARED-SHAM-IRI-enhancers_7967 (+73438)
Aldh1l1	SHARED-SHAM-IRI-enhancers_13714 (-74219), SHARED-SHAM-IRI-enhancers_13715 (-58625), SHARED-SHAM-IRI-enhancers_13716 (-55779), SHARED-SHAM-IRI-enhancers_13717 (-43531), SHARED-SHAM-IRI-enhancers_13718 (-35914), SHARED-SHAM-IRI-enhancers_13719 (+19361)
Aldh2	SHARED-SHAM-IRI-enhancers_12005 (-8060), SHARED-SHAM-IRI-enhancers_12004 (+7298), SHARED-SHAM-IRI-enhancers_12003 (+9601), SHARED-SHAM-IRI-enhancers_12002 (+27989)
Aldh3a2	SHARED-SHAM-IRI-enhancers_2680 (-33405), SHARED-SHAM-IRI-enhancers_2679 (-31098), SHARED-SHAM-IRI-enhancers_2678 (-17249)
Aldh3b1	SHARED-SHAM-IRI-enhancers_8156 (+6133)
Aldh4a1	SHARED-SHAM-IRI-enhancers_11132 (-6201)
Aldh5a1	SHARED-SHAM-IRI-enhancers_4072 (+23883), SHARED-SHAM-IRI-enhancers_4071 (+30356), SHARED-SHAM-IRI-enhancers_4070 (+43713), SHARED-SHAM-IRI-enhancers_4069 (+57369), SHARED-SHAM-IRI-enhancers_4068 (+88281)
Aldh7a1	SHARED-SHAM-IRI-enhancers_7661 (+5935), SHARED-SHAM-IRI-enhancers_7660 (+68112)
Aldh8a1	SHARED-SHAM-IRI-enhancers_1323 (-7487), SHARED-SHAM-IRI-enhancers_1324 (+22741), SHARED-SHAM-IRI-enhancers_1325 (+29161)
Aldh9a1	SHARED-SHAM-IRI-enhancers_411 (+8862), SHARED-SHAM-IRI-enhancers_412 (+16650), SHARED-SHAM-IRI-enhancers_413 (+25393)
Aldob	SHARED-SHAM-IRI-enhancers_11470 (-10793)
Alg12	SHARED-SHAM-IRI-enhancers_5947 (+18638), SHARED-SHAM-IRI-enhancers_5946 (+50817), SHARED-SHAM-IRI-enhancers_5945 (+61002)
Alg14	SHARED-SHAM-IRI-enhancers_9872 (+38440), SHARED-SHAM-IRI-enhancers_9873 (+44799), SHARED-SHAM-IRI-enhancers_9874 (+54083), SHARED-SHAM-IRI-enhancers_9875 (+73487), SHARED-SHAM-IRI-enhancers_9876 (+87131)
Alg8	SHARED-SHAM-IRI-enhancers_14713 (-15374)
Alg9	SHARED-SHAM-IRI-enhancers_16166 (+70924), SHARED-SHAM-IRI-enhancers_16167 (+73545)
Alk	SHARED-SHAM-IRI-enhancers_7162 (-85676), SHARED-SHAM-IRI-enhancers_7161 (-63414)
Alkbh1	SHARED-SHAM-IRI-enhancers_3834 (+35669), SHARED-SHAM-IRI-enhancers_3833 (+45970), SHARED-SHAM-IRI-enhancers_3832 (+49702)
Alkbh3	SHARED-SHAM-IRI-enhancers_9738 (-56494), SHARED-SHAM-IRI-enhancers_9737 (-48641), SHARED-SHAM-IRI-enhancers_9736 (+9161), SHARED-SHAM-IRI-enhancers_9735 (+48757), SHARED-SHAM-IRI-enhancers_9734 (+68489)
Alkbh5	SHARED-SHAM-IRI-enhancers_2669 (-11277)
Alms1	SHARED-SHAM-IRI-enhancers_13650 (+431)
Alox12	SHARED-SHAM-IRI-enhancers_2782 (-51046), SHARED-SHAM-IRI-enhancers_2781 (-42634)
Alox12e	SHARED-SHAM-IRI-enhancers_2782 (+16229), SHARED-SHAM-IRI-enhancers_2781 (+24641)
Alox15	SHARED-SHAM-IRI-enhancers_2783 (-21035)
Alox5	SHARED-SHAM-IRI-enhancers_12947 (+66169), SHARED-SHAM-IRI-enhancers_12946 (+75684)
Alox5ap	SHARED-SHAM-IRI-enhancers_12325 (-61725), SHARED-SHAM-IRI-enhancers_12326 (-52271), SHARED-SHAM-IRI-enhancers_12327 (-18432), SHARED-SHAM-IRI-enhancers_12328 (+2119), SHARED-SHAM-IRI-enhancers_12329 (+48191), SHARED-SHAM-IRI-enhancers_12330 (+56772), SHARED-SHAM-IRI-enhancers_12331 (+64252), SHARED-SHAM-IRI-enhancers_12332 (+66484)
Alpk2	SHARED-SHAM-IRI-enhancers_7750 (-3962)
Alpl	SHARED-SHAM-IRI-enhancers_11094 (-59755), SHARED-SHAM-IRI-enhancers_11093 (-40803), SHARED-SHAM-IRI-enhancers_11092 (-28464), SHARED-SHAM-IRI-enhancers_11091 (+11826), SHARED-SHAM-IRI-enhancers_11090 (+22537), SHARED-SHAM-IRI-enhancers_11089 (+48978), SHARED-SHAM-IRI-enhancers_11088 (+59559), SHARED-SHAM-IRI-enhancers_11087 (+97713)
Alppl2	SHARED-SHAM-IRI-enhancers_984 (+54074), SHARED-SHAM-IRI-enhancers_983 (+60388)
Als2	SHARED-SHAM-IRI-enhancers_813 (+25181), SHARED-SHAM-IRI-enhancers_812 (+67765)
Als2cr11	SHARED-SHAM-IRI-enhancers_811 (-7354), SHARED-SHAM-IRI-enhancers_810 (+37687), SHARED-SHAM-IRI-enhancers_809 (+73567)
Als2cr11	SHARED-SHAM-IRI-enhancers_810 (-53770), SHARED-SHAM-IRI-enhancers_809 (-17890)
Alx3	SHARED-SHAM-IRI-enhancers_9823 (+14710)
Alyref2	SHARED-SHAM-IRI-enhancers_458 (-25461)
Amacr	SHARED-SHAM-IRI-enhancers_5397 (-22044)
Ambp	SHARED-SHAM-IRI-enhancers_11572 (+75138), SHARED-SHAM-IRI-enhancers_11571 (+81602), SHARED-SHAM-IRI-enhancers_11570 (+86579), SHARED-SHAM-IRI-enhancers_11569 (+93804)
Ambra1	SHARED-SHAM-IRI-enhancers_9705 (-11734), SHARED-SHAM-IRI-enhancers_9706 (+20321), SHARED-SHAM-IRI-enhancers_9707 (+81134)
Amfr	SHARED-SHAM-IRI-enhancers_15609 (+37478)
Amh	SHARED-SHAM-IRI-enhancers_1794 (+1982)
Amigo2	SHARED-SHAM-IRI-enhancers_5998 (-44387)
Amn	SHARED-SHAM-IRI-enhancers_3310 (+58545), SHARED-SHAM-IRI-enhancers_3311 (+82163), SHARED-SHAM-IRI-enhancers_3312 (+90552)
Amn1	SHARED-SHAM-IRI-enhancers_13239 (-57414), SHARED-SHAM-IRI-enhancers_13238 (+14463), SHARED-SHAM-IRI-enhancers_13237 (+33183), SHARED-SHAM-IRI-enhancers_13236 (+39823)
Amot	SHARED-SHAM-IRI-enhancers_16653 (-17585)
Amotl1	SHARED-SHAM-IRI-enhancers_15947 (-9792), SHARED-SHAM-IRI-enhancers_15946 (+39802)
Amotl2	SHARED-SHAM-IRI-enhancers_15658 (-7783), SHARED-SHAM-IRI-enhancers_15659 (+8258), SHARED-SHAM-IRI-enhancers_15660 (+29597), SHARED-SHAM-IRI-enhancers_15661 (+41883), SHARED-SHAM-IRI-enhancers_15662 (+45472), SHARED-SHAM-IRI-enhancers_15663 (+49393), SHARED-SHAM-IRI-enhancers_15664 (+61112)
Ampd1	SHARED-SHAM-IRI-enhancers_9784 (+28823)
Ampd3	SHARED-SHAM-IRI-enhancers_13861 (+1209), SHARED-SHAM-IRI-enhancers_13862 (+13631)
Amz1	SHARED-SHAM-IRI-enhancers_12228 (+13554), SHARED-SHAM-IRI-enhancers_12229 (+29885), SHARED-SHAM-IRI-enhancers_12230 (+32497), SHARED-SHAM-IRI-enhancers_12231 (+62691), SHARED-SHAM-IRI-enhancers_12232 (+77423), SHARED-SHAM-IRI-enhancers_12233 (+80136)
Amz2	SHARED-SHAM-IRI-enhancers_2140 (-5897)
Anapc13	SHARED-SHAM-IRI-enhancers_15658 (+83589)
Anapc15-ps	SHARED-SHAM-IRI-enhancers_1966 (-90212), SHARED-SHAM-IRI-enhancers_1965 (-43150), SHARED-SHAM-IRI-enhancers_1964 (-22105), SHARED-SHAM-IRI-enhancers_1963 (-8661), SHARED-SHAM-IRI-enhancers_1962 (+26135), SHARED-SHAM-IRI-enhancers_1961 (+50029), SHARED-SHAM-IRI-enhancers_1960 (+56378), SHARED-SHAM-IRI-enhancers_1959 (+62226), SHARED-SHAM-IRI-enhancers_1958 (+68106)
Anapc16	SHARED-SHAM-IRI-enhancers_1547 (-78522), SHARED-SHAM-IRI-enhancers_1546 (-59995), SHARED-SHAM-IRI-enhancers_1545 (-25295), SHARED-SHAM-IRI-enhancers_1544 (-6261)
Anapc5	SHARED-SHAM-IRI-enhancers_12035 (+19789)
Anapc7	SHARED-SHAM-IRI-enhancers_12024 (-20832), SHARED-SHAM-IRI-enhancers_12025 (+18220)
Angel2	SHARED-SHAM-IRI-enhancers_565 (+20777)
Angpt2	SHARED-SHAM-IRI-enhancers_15190 (-75663), SHARED-SHAM-IRI-enhancers_15189 (-41409), SHARED-SHAM-IRI-enhancers_15188 (+15400)
Angpt4	SHARED-SHAM-IRI-enhancers_8799 (+14505), SHARED-SHAM-IRI-enhancers_8800 (+50483)
Angptl1	SHARED-SHAM-IRI-enhancers_331 (-29660), SHARED-SHAM-IRI-enhancers_332 (-19007), SHARED-SHAM-IRI-enhancers_333 (+83715)
Angptl2	SHARED-SHAM-IRI-enhancers_9349 (-59880), SHARED-SHAM-IRI-enhancers_9350 (-56287), SHARED-SHAM-IRI-enhancers_9351 (-50431), SHARED-SHAM-IRI-enhancers_9352 (-37046), SHARED-SHAM-IRI-enhancers_9353 (-26955), SHARED-SHAM-IRI-enhancers_9354 (-15311), SHARED-SHAM-IRI-enhancers_9355 (-9971), SHARED-SHAM-IRI-enhancers_9356 (+5381), SHARED-SHAM-IRI-enhancers_9357 (+16505), SHARED-SHAM-IRI-enhancers_9358 (…
Angptl4	SHARED-SHAM-IRI-enhancers_6895 (+7161)
Angptl7	SHARED-SHAM-IRI-enhancers_11217 (-12702), SHARED-SHAM-IRI-enhancers_11216 (+12698), SHARED-SHAM-IRI-enhancers_11215 (+27512), SHARED-SHAM-IRI-enhancers_11214 (+37256)
Ank1	SHARED-SHAM-IRI-enhancers_15200 (-91650), SHARED-SHAM-IRI-enhancers_15201 (-84196)
Ank3	SHARED-SHAM-IRI-enhancers_1658 (-88060), SHARED-SHAM-IRI-enhancers_1659 (+11667), SHARED-SHAM-IRI-enhancers_1660 (+15289)
Ankar	SHARED-SHAM-IRI-enhancers_864 (+89801)
Ankdd1a	SHARED-SHAM-IRI-enhancers_16325 (-52514), SHARED-SHAM-IRI-enhancers_16324 (-45058), SHARED-SHAM-IRI-enhancers_16323 (-25105)
Ankdd1b	SHARED-SHAM-IRI-enhancers_4581 (-60865), SHARED-SHAM-IRI-enhancers_4580 (-40131), SHARED-SHAM-IRI-enhancers_4579 (-25704)
Ankfn1	SHARED-SHAM-IRI-enhancers_3081 (-94844)
Ankmy2	SHARED-SHAM-IRI-enhancers_3503 (+25603)
Ankrd1	SHARED-SHAM-IRI-enhancers_8122 (-9806)
Ankrd11	SHARED-SHAM-IRI-enhancers_15053 (-73288), SHARED-SHAM-IRI-enhancers_15052 (-29746), SHARED-SHAM-IRI-enhancers_15051 (-14444), SHARED-SHAM-IRI-enhancers_15050 (+13348), SHARED-SHAM-IRI-enhancers_15049 (+36564), SHARED-SHAM-IRI-enhancers_15048 (+50974)
Ankrd13a	SHARED-SHAM-IRI-enhancers_11919 (+31642)
Ankrd13c	SHARED-SHAM-IRI-enhancers_10131 (+46867)
Ankrd13d	SHARED-SHAM-IRI-enhancers_8206 (-16992)
Ankrd17	SHARED-SHAM-IRI-enhancers_12781 (+83232)
Ankrd2	SHARED-SHAM-IRI-enhancers_8190 (-43032), SHARED-SHAM-IRI-enhancers_8191 (-35924), SHARED-SHAM-IRI-enhancers_8192 (-17952)
Ankrd28	SHARED-SHAM-IRI-enhancers_4934 (-41849), SHARED-SHAM-IRI-enhancers_4933 (-27450)
Ankrd29	SHARED-SHAM-IRI-enhancers_7386 (+10091), SHARED-SHAM-IRI-enhancers_7385 (+29037), SHARED-SHAM-IRI-enhancers_7384 (+49160)
Ankrd33	SHARED-SHAM-IRI-enhancers_5334 (-45905), SHARED-SHAM-IRI-enhancers_5335 (-37389), SHARED-SHAM-IRI-enhancers_5336 (-22805), SHARED-SHAM-IRI-enhancers_5337 (-9968)
Ankrd33b	SHARED-SHAM-IRI-enhancers_5462 (-82177), SHARED-SHAM-IRI-enhancers_5461 (-50474), SHARED-SHAM-IRI-enhancers_5460 (-47280), SHARED-SHAM-IRI-enhancers_5459 (-39387), SHARED-SHAM-IRI-enhancers_5458 (-28615), SHARED-SHAM-IRI-enhancers_5457 (-14290), SHARED-SHAM-IRI-enhancers_5456 (+17603), SHARED-SHAM-IRI-enhancers_5455 (+24414), SHARED-SHAM-IRI-enhancers_5454 (+35529), SHARED-SHAM-IRI-enhancers_5453…
Ankrd34b	SHARED-SHAM-IRI-enhancers_4536 (+25312), SHARED-SHAM-IRI-enhancers_4537 (+43616)
Ankrd40	SHARED-SHAM-IRI-enhancers_3110 (+58150)
Ankrd44	SHARED-SHAM-IRI-enhancers_776 (+13998), SHARED-SHAM-IRI-enhancers_775 (+72692), SHARED-SHAM-IRI-enhancers_774 (+88452), SHARED-SHAM-IRI-enhancers_773 (+99613)
Ankrd46	SHARED-SHAM-IRI-enhancers_5501 (-48764), SHARED-SHAM-IRI-enhancers_5500 (-35632), SHARED-SHAM-IRI-enhancers_5499 (+20438), SHARED-SHAM-IRI-enhancers_5498 (+27266), SHARED-SHAM-IRI-enhancers_5497 (+61367)
Ankrd54	SHARED-SHAM-IRI-enhancers_5826 (+11145)
Ankrd55	SHARED-SHAM-IRI-enhancers_3982 (-98883), SHARED-SHAM-IRI-enhancers_3983 (+43007), SHARED-SHAM-IRI-enhancers_3984 (+57553), SHARED-SHAM-IRI-enhancers_3985 (+87584)
Ankrd6	SHARED-SHAM-IRI-enhancers_11380 (+33663), SHARED-SHAM-IRI-enhancers_11379 (+42044)
Ankrd60	SHARED-SHAM-IRI-enhancers_9121 (-75416), SHARED-SHAM-IRI-enhancers_9120 (+42543)
Ankrd63	SHARED-SHAM-IRI-enhancers_8577 (+34109)
Ankrd9	SHARED-SHAM-IRI-enhancers_3305 (-28936)
Anks1	SHARED-SHAM-IRI-enhancers_6772 (+11327), SHARED-SHAM-IRI-enhancers_6773 (+29130), SHARED-SHAM-IRI-enhancers_6774 (+45596), SHARED-SHAM-IRI-enhancers_6775 (+55402), SHARED-SHAM-IRI-enhancers_6776 (+84911)
Anks1b	SHARED-SHAM-IRI-enhancers_1902 (-49811), SHARED-SHAM-IRI-enhancers_1903 (-35224)
Anks4b	SHARED-SHAM-IRI-enhancers_13976 (+16011)
Anks6	SHARED-SHAM-IRI-enhancers_11458 (+6038), SHARED-SHAM-IRI-enhancers_11457 (+17444)
Anln	SHARED-SHAM-IRI-enhancers_15979 (+76221)
Ano1	SHARED-SHAM-IRI-enhancers_14207 (+48763), SHARED-SHAM-IRI-enhancers_14206 (+60250)
Ano10	SHARED-SHAM-IRI-enhancers_15904 (-43080), SHARED-SHAM-IRI-enhancers_15903 (-16688), SHARED-SHAM-IRI-enhancers_15902 (+8873)
Ano6	SHARED-SHAM-IRI-enhancers_5976 (-16021)
Ano8	SHARED-SHAM-IRI-enhancers_15439 (+9692)
Ano9	SHARED-SHAM-IRI-enhancers_14168 (-5307)
Anp32a	SHARED-SHAM-IRI-enhancers_16269 (+26541), SHARED-SHAM-IRI-enhancers_16270 (+40516), SHARED-SHAM-IRI-enhancers_16271 (+74324), SHARED-SHAM-IRI-enhancers_16272 (+79975), SHARED-SHAM-IRI-enhancers_16273 (+84995), SHARED-SHAM-IRI-enhancers_16274 (+94663), SHARED-SHAM-IRI-enhancers_16275 (+97376)
Anp32e	SHARED-SHAM-IRI-enhancers_10558 (+21921), SHARED-SHAM-IRI-enhancers_10559 (+43981)
Anpep	SHARED-SHAM-IRI-enhancers_14616 (-35576), SHARED-SHAM-IRI-enhancers_14615 (+11238)
Anxa13	SHARED-SHAM-IRI-enhancers_5624 (-41495)
Anxa3	SHARED-SHAM-IRI-enhancers_12831 (-54467), SHARED-SHAM-IRI-enhancers_12832 (+10617)
Anxa4	SHARED-SHAM-IRI-enhancers_13666 (-66993), SHARED-SHAM-IRI-enhancers_13665 (-57305)
Anxa6	SHARED-SHAM-IRI-enhancers_2621 (+10096), SHARED-SHAM-IRI-enhancers_2619 (+60179)
Anxa9	SHARED-SHAM-IRI-enhancers_10549 (+12009)
Aoah	SHARED-SHAM-IRI-enhancers_4054 (-9751), SHARED-SHAM-IRI-enhancers_4055 (-7308), SHARED-SHAM-IRI-enhancers_4056 (+3432), SHARED-SHAM-IRI-enhancers_4057 (+34853)
Aoc3	SHARED-SHAM-IRI-enhancers_2027 (+23371)
Aox3l1	SHARED-SHAM-IRI-enhancers_795 (+63551), SHARED-SHAM-IRI-enhancers_796 (+75227)
Ap1ar	SHARED-SHAM-IRI-enhancers_9939 (+18884)
Ap1b1	SHARED-SHAM-IRI-enhancers_2548 (-12317), SHARED-SHAM-IRI-enhancers_2552 (+11719), SHARED-SHAM-IRI-enhancers_2555 (+25426)
Ap1g1	SHARED-SHAM-IRI-enhancers_14843 (-27142), SHARED-SHAM-IRI-enhancers_14845 (+45724)
Ap1g1	SHARED-SHAM-IRI-enhancers_14845 (-38830)
Ap1m1	SHARED-SHAM-IRI-enhancers_15446 (+28977), SHARED-SHAM-IRI-enhancers_15447 (+55516), SHARED-SHAM-IRI-enhancers_15448 (+63400)
Ap1m2	SHARED-SHAM-IRI-enhancers_15962 (-9177)
Ap1s1	SHARED-SHAM-IRI-enhancers_12181 (-5468), SHARED-SHAM-IRI-enhancers_12180 (+13439)
Ap1s3	SHARED-SHAM-IRI-enhancers_935 (-79637), SHARED-SHAM-IRI-enhancers_934 (-71681), SHARED-SHAM-IRI-enhancers_933 (-42232), SHARED-SHAM-IRI-enhancers_932 (-39427), SHARED-SHAM-IRI-enhancers_931 (+81492), SHARED-SHAM-IRI-enhancers_930 (+90582)
Ap2a2	SHARED-SHAM-IRI-enhancers_14171 (+19842), SHARED-SHAM-IRI-enhancers_14172 (+26990), SHARED-SHAM-IRI-enhancers_14173 (+29498)
Ap2s1	SHARED-SHAM-IRI-enhancers_14242 (-6144), SHARED-SHAM-IRI-enhancers_14243 (+22779)
Ap3b1	SHARED-SHAM-IRI-enhancers_4558 (+6438), SHARED-SHAM-IRI-enhancers_4559 (+23523)
Ap3m1	SHARED-SHAM-IRI-enhancers_4791 (+20272)
Ap3m2	SHARED-SHAM-IRI-enhancers_15199 (+25043)
Ap3s2	SHARED-SHAM-IRI-enhancers_14616 (+36854)
Ap4e1	SHARED-SHAM-IRI-enhancers_8642 (-58120), SHARED-SHAM-IRI-enhancers_8643 (-46110), SHARED-SHAM-IRI-enhancers_8644 (-31134), SHARED-SHAM-IRI-enhancers_8645 (+47006)
Ap4s1	SHARED-SHAM-IRI-enhancers_3547 (-27331)
Ap5s1	SHARED-SHAM-IRI-enhancers_8691 (+5958), SHARED-SHAM-IRI-enhancers_8692 (+15171)
Ap5z1	SHARED-SHAM-IRI-enhancers_12237 (-50448), SHARED-SHAM-IRI-enhancers_12238 (-38705), SHARED-SHAM-IRI-enhancers_12239 (-22913), SHARED-SHAM-IRI-enhancers_12240 (-11947)
Apbb1ip	SHARED-SHAM-IRI-enhancers_9171 (+99813)
Apbb2	SHARED-SHAM-IRI-enhancers_12677 (+35805), SHARED-SHAM-IRI-enhancers_12676 (+59134)
Apeh	SHARED-SHAM-IRI-enhancers_15733 (-25535)
Aph1b	SHARED-SHAM-IRI-enhancers_16349 (+25409), SHARED-SHAM-IRI-enhancers_16348 (+34544), SHARED-SHAM-IRI-enhancers_16347 (+60081), SHARED-SHAM-IRI-enhancers_16346 (+73927)
Aph1c	SHARED-SHAM-IRI-enhancers_16350 (-48014)
Apip	SHARED-SHAM-IRI-enhancers_8482 (+65474), SHARED-SHAM-IRI-enhancers_8483 (+71189)
Aplf	SHARED-SHAM-IRI-enhancers_13673 (+74792)
Apln	SHARED-SHAM-IRI-enhancers_16717 (-19668), SHARED-SHAM-IRI-enhancers_16716 (+63383)
Aplnr	SHARED-SHAM-IRI-enhancers_9686 (-75514), SHARED-SHAM-IRI-enhancers_9687 (-64261), SHARED-SHAM-IRI-enhancers_9688 (-6545), SHARED-SHAM-IRI-enhancers_9689 (+886)
Aplp2	SHARED-SHAM-IRI-enhancers_16007 (-78811), SHARED-SHAM-IRI-enhancers_16006 (-34584), SHARED-SHAM-IRI-enhancers_16005 (+7339)
Apmap	SHARED-SHAM-IRI-enhancers_8793 (-52457), SHARED-SHAM-IRI-enhancers_8792 (-46307), SHARED-SHAM-IRI-enhancers_8791 (-40693), SHARED-SHAM-IRI-enhancers_8790 (+12677)
Apoa1	SHARED-SHAM-IRI-enhancers_16132 (-64935), SHARED-SHAM-IRI-enhancers_16133 (-43791), SHARED-SHAM-IRI-enhancers_16134 (-31397), SHARED-SHAM-IRI-enhancers_16135 (-21115), SHARED-SHAM-IRI-enhancers_16136 (-12945), SHARED-SHAM-IRI-enhancers_16137 (+1653)
Apob	SHARED-SHAM-IRI-enhancers_3698 (-67038), SHARED-SHAM-IRI-enhancers_3699 (-57934)
Apobec2	SHARED-SHAM-IRI-enhancers_7025 (-10856), SHARED-SHAM-IRI-enhancers_7024 (-4402), SHARED-SHAM-IRI-enhancers_7023 (+5669), SHARED-SHAM-IRI-enhancers_7022 (+14552)
Apobec3	SHARED-SHAM-IRI-enhancers_5838 (-13128)
Apobec4	SHARED-SHAM-IRI-enhancers_275 (-72561), SHARED-SHAM-IRI-enhancers_276 (-67822), SHARED-SHAM-IRI-enhancers_277 (-62777)
Apoc3	SHARED-SHAM-IRI-enhancers_16137 (+5066)
Apod	SHARED-SHAM-IRI-enhancers_6267 (-12208), SHARED-SHAM-IRI-enhancers_6266 (+23819)
Apol10b	SHARED-SHAM-IRI-enhancers_5797 (+14453)
Apol6	SHARED-SHAM-IRI-enhancers_5786 (-7761)
Apol7a	SHARED-SHAM-IRI-enhancers_5796 (+31949), SHARED-SHAM-IRI-enhancers_5795 (+39831), SHARED-SHAM-IRI-enhancers_5794 (+55110), SHARED-SHAM-IRI-enhancers_5793 (+62503), SHARED-SHAM-IRI-enhancers_5792 (+68219), SHARED-SHAM-IRI-enhancers_5791 (+84610)
Apol7c	SHARED-SHAM-IRI-enhancers_5797 (-48357)
Apol8	SHARED-SHAM-IRI-enhancers_5801 (-66693), SHARED-SHAM-IRI-enhancers_5800 (-60944), SHARED-SHAM-IRI-enhancers_5799 (-44393), SHARED-SHAM-IRI-enhancers_5798 (-29316)
Apold1	SHARED-SHAM-IRI-enhancers_13097 (-27766)
Apon	SHARED-SHAM-IRI-enhancers_1244 (-7127)
Apool	SHARED-SHAM-IRI-enhancers_16612 (+59583)
Apopt1	SHARED-SHAM-IRI-enhancers_3324 (+12551), SHARED-SHAM-IRI-enhancers_3325 (+19346), SHARED-SHAM-IRI-enhancers_3326 (+32954)
App	SHARED-SHAM-IRI-enhancers_6524 (+7441), SHARED-SHAM-IRI-enhancers_6523 (+21969), SHARED-SHAM-IRI-enhancers_6522 (+24735), SHARED-SHAM-IRI-enhancers_6521 (+40011), SHARED-SHAM-IRI-enhancers_6520 (+79348)
Appbp2	SHARED-SHAM-IRI-enhancers_2985 (+10735)
Appl1	SHARED-SHAM-IRI-enhancers_4866 (+36272)
Aprt	SHARED-SHAM-IRI-enhancers_15041 (-24300), SHARED-SHAM-IRI-enhancers_15040 (-9203)
Aqp1	SHARED-SHAM-IRI-enhancers_13513 (-57730), SHARED-SHAM-IRI-enhancers_13514 (-47981), SHARED-SHAM-IRI-enhancers_13515 (-36666), SHARED-SHAM-IRI-enhancers_13516 (-8398), SHARED-SHAM-IRI-enhancers_13517 (+21473)
Aqp11	SHARED-SHAM-IRI-enhancers_14720 (-92696), SHARED-SHAM-IRI-enhancers_14719 (-85129), SHARED-SHAM-IRI-enhancers_14718 (-42981), SHARED-SHAM-IRI-enhancers_14717 (-27829), SHARED-SHAM-IRI-enhancers_14716 (-10812)
Aqp2	SHARED-SHAM-IRI-enhancers_6047 (-11383)
Aqp3	SHARED-SHAM-IRI-enhancers_11415 (+34144), SHARED-SHAM-IRI-enhancers_11414 (+41385)
Aqp7	SHARED-SHAM-IRI-enhancers_11415 (-15900), SHARED-SHAM-IRI-enhancers_11414 (-8659), SHARED-SHAM-IRI-enhancers_11413 (+20850)
Aqp8	SHARED-SHAM-IRI-enhancers_14002 (-76325), SHARED-SHAM-IRI-enhancers_14003 (-36483)
Ar	SHARED-SHAM-IRI-enhancers_16764 (-97395)
Arap1	SHARED-SHAM-IRI-enhancers_13820 (+6569), SHARED-SHAM-IRI-enhancers_13821 (+14106)
Arap2	SHARED-SHAM-IRI-enhancers_12596 (+3019)
Arap3	SHARED-SHAM-IRI-enhancers_7512 (-71264), SHARED-SHAM-IRI-enhancers_7511 (-19421)
Areg	SHARED-SHAM-IRI-enhancers_12790 (+64922)
Arf1	SHARED-SHAM-IRI-enhancers_2647 (+9608)
Arf2	SHARED-SHAM-IRI-enhancers_2069 (+17906)
Arf3	SHARED-SHAM-IRI-enhancers_6029 (+29145)
Arf4	SHARED-SHAM-IRI-enhancers_4863 (-11017)
Arf6	SHARED-SHAM-IRI-enhancers_3588 (-7783)
Arfgap2	SHARED-SHAM-IRI-enhancers_9702 (+63191), SHARED-SHAM-IRI-enhancers_9703 (+84692)
Arfgap3	SHARED-SHAM-IRI-enhancers_5893 (-67424), SHARED-SHAM-IRI-enhancers_5892 (-58694), SHARED-SHAM-IRI-enhancers_5891 (-51300), SHARED-SHAM-IRI-enhancers_5890 (+5556), SHARED-SHAM-IRI-enhancers_5889 (+11743), SHARED-SHAM-IRI-enhancers_5888 (+45251)
Arfgef1	SHARED-SHAM-IRI-enhancers_6 (-52974), SHARED-SHAM-IRI-enhancers_5 (-24644), SHARED-SHAM-IRI-enhancers_4 (-21609), SHARED-SHAM-IRI-enhancers_3 (-15086), SHARED-SHAM-IRI-enhancers_2 (+62473), SHARED-SHAM-IRI-enhancers_1 (+89293)
Arfgef2	SHARED-SHAM-IRI-enhancers_9005 (+28669), SHARED-SHAM-IRI-enhancers_9006 (+64694)
Arhgap1	SHARED-SHAM-IRI-enhancers_9704 (+19938)
Arhgap10	SHARED-SHAM-IRI-enhancers_15464 (-6414), SHARED-SHAM-IRI-enhancers_15463 (+10717), SHARED-SHAM-IRI-enhancers_15462 (+95891)
Arhgap17	SHARED-SHAM-IRI-enhancers_14001 (+32429), SHARED-SHAM-IRI-enhancers_14000 (+90378)
Arhgap18	SHARED-SHAM-IRI-enhancers_1368 (+27063), SHARED-SHAM-IRI-enhancers_1369 (+56120), SHARED-SHAM-IRI-enhancers_1370 (+86668)
Arhgap22	SHARED-SHAM-IRI-enhancers_4947 (+31008)
Arhgap23	SHARED-SHAM-IRI-enhancers_3160 (-69603), SHARED-SHAM-IRI-enhancers_3161 (-66402), SHARED-SHAM-IRI-enhancers_3162 (-14429), SHARED-SHAM-IRI-enhancers_3163 (-10976), SHARED-SHAM-IRI-enhancers_3164 (+27539)
Arhgap24	SHARED-SHAM-IRI-enhancers_11753 (+21886)
Arhgap25	SHARED-SHAM-IRI-enhancers_13672 (-8721)
Arhgap26	SHARED-SHAM-IRI-enhancers_7541 (-55318), SHARED-SHAM-IRI-enhancers_7542 (-48882), SHARED-SHAM-IRI-enhancers_7543 (+11502), SHARED-SHAM-IRI-enhancers_7544 (+17657), SHARED-SHAM-IRI-enhancers_7545 (+30193), SHARED-SHAM-IRI-enhancers_7546 (+39465), SHARED-SHAM-IRI-enhancers_7547 (+46760), SHARED-SHAM-IRI-enhancers_7548 (+64753), SHARED-SHAM-IRI-enhancers_7549 (+74383), SHARED-SHAM-IRI-enhancers_7550…
Arhgap27	SHARED-SHAM-IRI-enhancers_2064 (-45377), SHARED-SHAM-IRI-enhancers_2063 (-36194), SHARED-SHAM-IRI-enhancers_2062 (-21413), SHARED-SHAM-IRI-enhancers_2061 (-10377), SHARED-SHAM-IRI-enhancers_2060 (+48497), SHARED-SHAM-IRI-enhancers_2059 (+72210)
Arhgap28	SHARED-SHAM-IRI-enhancers_7124 (+14466)
Arhgap29	SHARED-SHAM-IRI-enhancers_9897 (-88030), SHARED-SHAM-IRI-enhancers_9898 (-72650), SHARED-SHAM-IRI-enhancers_9899 (-66802), SHARED-SHAM-IRI-enhancers_9900 (-61968), SHARED-SHAM-IRI-enhancers_9901 (-49875), SHARED-SHAM-IRI-enhancers_9902 (-48004), SHARED-SHAM-IRI-enhancers_9903 (-38290), SHARED-SHAM-IRI-enhancers_9904 (+66094), SHARED-SHAM-IRI-enhancers_9905 (+80611)
Arhgap31	SHARED-SHAM-IRI-enhancers_6364 (-11504), SHARED-SHAM-IRI-enhancers_6363 (+44076), SHARED-SHAM-IRI-enhancers_6362 (+60233), SHARED-SHAM-IRI-enhancers_6361 (+87006)
Arhgap32	SHARED-SHAM-IRI-enhancers_16014 (-83598), SHARED-SHAM-IRI-enhancers_16015 (-72457), SHARED-SHAM-IRI-enhancers_16016 (-69337), SHARED-SHAM-IRI-enhancers_16017 (-28003), SHARED-SHAM-IRI-enhancers_16018 (-19304), SHARED-SHAM-IRI-enhancers_16019 (+41258), SHARED-SHAM-IRI-enhancers_16020 (+53083)
Arhgap4	SHARED-SHAM-IRI-enhancers_16742 (-3768)
Arhgap40	SHARED-SHAM-IRI-enhancers_8893 (+10754)
Arhgap42	SHARED-SHAM-IRI-enhancers_16523 (+27655), SHARED-SHAM-IRI-enhancers_16522 (+39836), SHARED-SHAM-IRI-enhancers_16521 (+73245), SHARED-SHAM-IRI-enhancers_16520 (+94185)
Arhgap5	SHARED-SHAM-IRI-enhancers_3557 (-76781), SHARED-SHAM-IRI-enhancers_3558 (-68985)
Arhgap8	SHARED-SHAM-IRI-enhancers_5909 (-23330)
Arhgdib	SHARED-SHAM-IRI-enhancers_13122 (+10674)
Arhgef10	SHARED-SHAM-IRI-enhancers_15179 (-5974), SHARED-SHAM-IRI-enhancers_15180 (+46371), SHARED-SHAM-IRI-enhancers_15181 (+81640), SHARED-SHAM-IRI-enhancers_15182 (+84901), SHARED-SHAM-IRI-enhancers_15183 (+91806)
Arhgef10l	SHARED-SHAM-IRI-enhancers_11142 (-13585), SHARED-SHAM-IRI-enhancers_11141 (-9183), SHARED-SHAM-IRI-enhancers_11140 (+17843), SHARED-SHAM-IRI-enhancers_11139 (+24644), SHARED-SHAM-IRI-enhancers_11138 (+28185), SHARED-SHAM-IRI-enhancers_11137 (+31370), SHARED-SHAM-IRI-enhancers_11136 (+37588), SHARED-SHAM-IRI-enhancers_11135 (+55406), SHARED-SHAM-IRI-enhancers_11134 (+66888)
Arhgef12	SHARED-SHAM-IRI-enhancers_16095 (+20347)
Arhgef15	SHARED-SHAM-IRI-enhancers_2763 (+17409)
Arhgef16	SHARED-SHAM-IRI-enhancers_11319 (-59141), SHARED-SHAM-IRI-enhancers_11318 (+5927), SHARED-SHAM-IRI-enhancers_11317 (+95010)
Arhgef17	SHARED-SHAM-IRI-enhancers_13811 (-19094), SHARED-SHAM-IRI-enhancers_13810 (-11922), SHARED-SHAM-IRI-enhancers_13809 (+12803), SHARED-SHAM-IRI-enhancers_13808 (+20619)
Arhgef18	SHARED-SHAM-IRI-enhancers_15255 (-38190)
Arhgef19	SHARED-SHAM-IRI-enhancers_11150 (+29678), SHARED-SHAM-IRI-enhancers_11151 (+35669)
Arhgef2	SHARED-SHAM-IRI-enhancers_10498 (-28443), SHARED-SHAM-IRI-enhancers_10499 (-12329)
Arhgef26	SHARED-SHAM-IRI-enhancers_10372 (+36714)
Arhgef3	SHARED-SHAM-IRI-enhancers_4871 (-86405), SHARED-SHAM-IRI-enhancers_4872 (-65812), SHARED-SHAM-IRI-enhancers_4873 (-55697), SHARED-SHAM-IRI-enhancers_4874 (-7862), SHARED-SHAM-IRI-enhancers_4875 (+58150), SHARED-SHAM-IRI-enhancers_4876 (+72772)
Arhgef37	SHARED-SHAM-IRI-enhancers_7714 (+30528), SHARED-SHAM-IRI-enhancers_7713 (+63812), SHARED-SHAM-IRI-enhancers_7712 (+78532), SHARED-SHAM-IRI-enhancers_7711 (+88990)
Arhgef38	SHARED-SHAM-IRI-enhancers_9977 (+4795), SHARED-SHAM-IRI-enhancers_9976 (+6802)
Arhgef4	SHARED-SHAM-IRI-enhancers_674 (+26741)
Arhgef40	SHARED-SHAM-IRI-enhancers_5032 (-54916), SHARED-SHAM-IRI-enhancers_5033 (-43306)
Arhgef5	SHARED-SHAM-IRI-enhancers_13414 (+27227)
Arhgef7	SHARED-SHAM-IRI-enhancers_14932 (-27206), SHARED-SHAM-IRI-enhancers_14947 (+19156), SHARED-SHAM-IRI-enhancers_14955 (+57596)
Arid1a	SHARED-SHAM-IRI-enhancers_11003 (-67378), SHARED-SHAM-IRI-enhancers_11002 (-60515), SHARED-SHAM-IRI-enhancers_11001 (-21373), SHARED-SHAM-IRI-enhancers_11000 (+23455), SHARED-SHAM-IRI-enhancers_10999 (+46754)
Arid1b	SHARED-SHAM-IRI-enhancers_7028 (-86999), SHARED-SHAM-IRI-enhancers_7029 (-74231), SHARED-SHAM-IRI-enhancers_7031 (-54304), SHARED-SHAM-IRI-enhancers_7032 (-48026), SHARED-SHAM-IRI-enhancers_7033 (-27332), SHARED-SHAM-IRI-enhancers_7037 (-20071), SHARED-SHAM-IRI-enhancers_7038 (+19502), SHARED-SHAM-IRI-enhancers_7042 (+28924), SHARED-SHAM-IRI-enhancers_7044 (+55324)
Arid3a	SHARED-SHAM-IRI-enhancers_1779 (+10759)
Arid3b	SHARED-SHAM-IRI-enhancers_16221 (+30776)
Arid4a	SHARED-SHAM-IRI-enhancers_3616 (-15209), SHARED-SHAM-IRI-enhancers_3617 (+24509)
Arid5a	SHARED-SHAM-IRI-enhancers_690 (+25262), SHARED-SHAM-IRI-enhancers_691 (+49685)
Arid5b	SHARED-SHAM-IRI-enhancers_1634 (-76169), SHARED-SHAM-IRI-enhancers_1633 (-66703), SHARED-SHAM-IRI-enhancers_1632 (-4026), SHARED-SHAM-IRI-enhancers_1631 (+9940), SHARED-SHAM-IRI-enhancers_1630 (+15399), SHARED-SHAM-IRI-enhancers_1629 (+30032), SHARED-SHAM-IRI-enhancers_1628 (+48173), SHARED-SHAM-IRI-enhancers_1627 (+59740), SHARED-SHAM-IRI-enhancers_1626 (+63674), SHARED-SHAM-IRI-enhancers_1625 (…
Arl1	SHARED-SHAM-IRI-enhancers_1888 (+34351), SHARED-SHAM-IRI-enhancers_1889 (+53830), SHARED-SHAM-IRI-enhancers_1890 (+63738), SHARED-SHAM-IRI-enhancers_1891 (+80793)
Arl14ep	SHARED-SHAM-IRI-enhancers_8508 (+14511)
Arl15	SHARED-SHAM-IRI-enhancers_4010 (-64001), SHARED-SHAM-IRI-enhancers_4011 (-39286), SHARED-SHAM-IRI-enhancers_4012 (+20626), SHARED-SHAM-IRI-enhancers_4013 (+48277)
Arl16	SHARED-SHAM-IRI-enhancers_2319 (-4545)
Arl2bp	SHARED-SHAM-IRI-enhancers_15619 (+16529)
Arl3	SHARED-SHAM-IRI-enhancers_8255 (+42794), SHARED-SHAM-IRI-enhancers_8254 (+48076), SHARED-SHAM-IRI-enhancers_8253 (+65376)
Arl4a	SHARED-SHAM-IRI-enhancers_3525 (-71797), SHARED-SHAM-IRI-enhancers_3523 (+20706)
Arl4c	SHARED-SHAM-IRI-enhancers_1007 (-98068), SHARED-SHAM-IRI-enhancers_1006 (+62347)
Arl4d	SHARED-SHAM-IRI-enhancers_2030 (-19185), SHARED-SHAM-IRI-enhancers_2031 (-7409), SHARED-SHAM-IRI-enhancers_2032 (+7983), SHARED-SHAM-IRI-enhancers_2033 (+14865), SHARED-SHAM-IRI-enhancers_2034 (+22231), SHARED-SHAM-IRI-enhancers_2035 (+35309), SHARED-SHAM-IRI-enhancers_2036 (+38762), SHARED-SHAM-IRI-enhancers_2037 (+54436)
Arl6	SHARED-SHAM-IRI-enhancers_6491 (+38795)
Arl6ip1	SHARED-SHAM-IRI-enhancers_13949 (-52113), SHARED-SHAM-IRI-enhancers_13948 (-46552)
Arl6ip4	SHARED-SHAM-IRI-enhancers_12067 (+49867), SHARED-SHAM-IRI-enhancers_12068 (+78469), SHARED-SHAM-IRI-enhancers_12069 (+90066), SHARED-SHAM-IRI-enhancers_12070 (+95513), SHARED-SHAM-IRI-enhancers_12071 (+98273)
Arl6ip5	SHARED-SHAM-IRI-enhancers_13775 (+12769), SHARED-SHAM-IRI-enhancers_13776 (+15652)
Arl8b	SHARED-SHAM-IRI-enhancers_12889 (-73306)
Armc1	SHARED-SHAM-IRI-enhancers_10140 (-15674), SHARED-SHAM-IRI-enhancers_10139 (-6270), SHARED-SHAM-IRI-enhancers_10138 (+95093)
Armc10	SHARED-SHAM-IRI-enhancers_12393 (+14063), SHARED-SHAM-IRI-enhancers_12394 (+45997)
Armc2	SHARED-SHAM-IRI-enhancers_1442 (-90038), SHARED-SHAM-IRI-enhancers_1441 (-71042), SHARED-SHAM-IRI-enhancers_1440 (-63970), SHARED-SHAM-IRI-enhancers_1439 (-54178), SHARED-SHAM-IRI-enhancers_1438 (-12855), SHARED-SHAM-IRI-enhancers_1437 (+45203), SHARED-SHAM-IRI-enhancers_1436 (+83298)
Armc3	SHARED-SHAM-IRI-enhancers_9166 (-56201), SHARED-SHAM-IRI-enhancers_9167 (-53153)
Armc5	SHARED-SHAM-IRI-enhancers_14039 (-15828)
Armc9	SHARED-SHAM-IRI-enhancers_964 (+21413), SHARED-SHAM-IRI-enhancers_965 (+33662), SHARED-SHAM-IRI-enhancers_966 (+62898), SHARED-SHAM-IRI-enhancers_967 (+74632)
Armcx4	SHARED-SHAM-IRI-enhancers_16632 (-73990)
Arnt	SHARED-SHAM-IRI-enhancers_10551 (+23932)
Arnt2	SHARED-SHAM-IRI-enhancers_14683 (-7847), SHARED-SHAM-IRI-enhancers_14682 (+49688), SHARED-SHAM-IRI-enhancers_14681 (+76805)
Arntl	SHARED-SHAM-IRI-enhancers_13902 (-56329), SHARED-SHAM-IRI-enhancers_13903 (-50073), SHARED-SHAM-IRI-enhancers_13904 (-21308), SHARED-SHAM-IRI-enhancers_13905 (+34712), SHARED-SHAM-IRI-enhancers_13906 (+53030)
Arntl2	SHARED-SHAM-IRI-enhancers_13210 (-26329), SHARED-SHAM-IRI-enhancers_13211 (-69)
Arpc2	SHARED-SHAM-IRI-enhancers_897 (-9043), SHARED-SHAM-IRI-enhancers_898 (+13052)
Arpc3	SHARED-SHAM-IRI-enhancers_12024 (+8983)
Arrb1	SHARED-SHAM-IRI-enhancers_14746 (+18485), SHARED-SHAM-IRI-enhancers_14747 (+35251)
Arrdc1	SHARED-SHAM-IRI-enhancers_9184 (+7166)
Arrdc3	SHARED-SHAM-IRI-enhancers_4508 (+66042)
Arrdc4	SHARED-SHAM-IRI-enhancers_14528 (-22237)
Arsa	SHARED-SHAM-IRI-enhancers_5955 (-3549)
Arsb	SHARED-SHAM-IRI-enhancers_4546 (-71872)
Art3	SHARED-SHAM-IRI-enhancers_12798 (+674)
Art4	SHARED-SHAM-IRI-enhancers_13117 (+5066)
Artn	SHARED-SHAM-IRI-enhancers_10798 (-71153)
Arvcf	SHARED-SHAM-IRI-enhancers_6122 (+14504), SHARED-SHAM-IRI-enhancers_6123 (+44937)
As3mt	SHARED-SHAM-IRI-enhancers_8259 (-6493)
Asah1	SHARED-SHAM-IRI-enhancers_15318 (-14936)
Asah2	SHARED-SHAM-IRI-enhancers_8079 (-58374)
Asap1	SHARED-SHAM-IRI-enhancers_5698 (-38962), SHARED-SHAM-IRI-enhancers_5697 (+20139), SHARED-SHAM-IRI-enhancers_5696 (+37646), SHARED-SHAM-IRI-enhancers_5695 (+84524)
Asap2	SHARED-SHAM-IRI-enhancers_3424 (+7574), SHARED-SHAM-IRI-enhancers_3425 (+21297), SHARED-SHAM-IRI-enhancers_3426 (+48105), SHARED-SHAM-IRI-enhancers_3427 (+93417)
Asap3	SHARED-SHAM-IRI-enhancers_11060 (-20146), SHARED-SHAM-IRI-enhancers_11061 (+8010), SHARED-SHAM-IRI-enhancers_11062 (+12463)
Asb1	SHARED-SHAM-IRI-enhancers_1057 (-10003)
Asb11	SHARED-SHAM-IRI-enhancers_16682 (-7123), SHARED-SHAM-IRI-enhancers_16683 (+2598)
Asb13	SHARED-SHAM-IRI-enhancers_4143 (+12427), SHARED-SHAM-IRI-enhancers_4148 (+25676), SHARED-SHAM-IRI-enhancers_4151 (+36148), SHARED-SHAM-IRI-enhancers_4152 (+60800), SHARED-SHAM-IRI-enhancers_4153 (+66998)
Asb14	SHARED-SHAM-IRI-enhancers_4865 (-40243), SHARED-SHAM-IRI-enhancers_4866 (+40403)
Asb15	SHARED-SHAM-IRI-enhancers_13274 (-9412), SHARED-SHAM-IRI-enhancers_13275 (-1163), SHARED-SHAM-IRI-enhancers_13276 (+14976), SHARED-SHAM-IRI-enhancers_13277 (+30418)
Asb18	SHARED-SHAM-IRI-enhancers_1033 (-97195)
Asb2	SHARED-SHAM-IRI-enhancers_3242 (+8187)
Asb4	SHARED-SHAM-IRI-enhancers_13494 (+59580), SHARED-SHAM-IRI-enhancers_13495 (+66111)
Asb9	SHARED-SHAM-IRI-enhancers_16683 (-65671), SHARED-SHAM-IRI-enhancers_16684 (+912)
Ascc1	SHARED-SHAM-IRI-enhancers_1540 (-32546), SHARED-SHAM-IRI-enhancers_1541 (-28690), SHARED-SHAM-IRI-enhancers_1542 (-24063), SHARED-SHAM-IRI-enhancers_1543 (-21705)
Ascc2	SHARED-SHAM-IRI-enhancers_2537 (+23523)
Asgr1	SHARED-SHAM-IRI-enhancers_2777 (+15117)
Asgr2	SHARED-SHAM-IRI-enhancers_2777 (-22829)
Asic4	SHARED-SHAM-IRI-enhancers_913 (+8035)
Asph	SHARED-SHAM-IRI-enhancers_11700 (+12141)
Aspn	SHARED-SHAM-IRI-enhancers_4317 (+2365)
Asprv1	SHARED-SHAM-IRI-enhancers_13657 (-80150), SHARED-SHAM-IRI-enhancers_13658 (-57819), SHARED-SHAM-IRI-enhancers_13659 (-43149), SHARED-SHAM-IRI-enhancers_13660 (-32755), SHARED-SHAM-IRI-enhancers_13661 (-17697), SHARED-SHAM-IRI-enhancers_13662 (+26938)
Aspscr1	SHARED-SHAM-IRI-enhancers_2324 (+7441), SHARED-SHAM-IRI-enhancers_2325 (+21072)
Asrgl1	SHARED-SHAM-IRI-enhancers_8453 (+28941)
Ass1	SHARED-SHAM-IRI-enhancers_9305 (-15515), SHARED-SHAM-IRI-enhancers_9306 (-10538)
Aste1	SHARED-SHAM-IRI-enhancers_15695 (-82615)
Asun	SHARED-SHAM-IRI-enhancers_13208 (+46798)
Asxl1	SHARED-SHAM-IRI-enhancers_8826 (-46896), SHARED-SHAM-IRI-enhancers_8827 (-26695), SHARED-SHAM-IRI-enhancers_8828 (+31628), SHARED-SHAM-IRI-enhancers_8829 (+90914)
Asxl2	SHARED-SHAM-IRI-enhancers_3500 (+74108)
Asxl3	SHARED-SHAM-IRI-enhancers_7419 (-32932)
Atad1	SHARED-SHAM-IRI-enhancers_8092 (+84627)
Ate1	SHARED-SHAM-IRI-enhancers_14055 (-14356)
Atf3	SHARED-SHAM-IRI-enhancers_568 (-84682), SHARED-SHAM-IRI-enhancers_567 (-73666)
Atf6	SHARED-SHAM-IRI-enhancers_446 (+51967)
Atf6b	SHARED-SHAM-IRI-enhancers_6901 (+283), SHARED-SHAM-IRI-enhancers_6902 (+8214), SHARED-SHAM-IRI-enhancers_6903 (+14049)
Atf7ip	SHARED-SHAM-IRI-enhancers_13114 (-83725), SHARED-SHAM-IRI-enhancers_13115 (-65606)
Atf7ip	SHARED-SHAM-IRI-enhancers_13110 (-68923), SHARED-SHAM-IRI-enhancers_13111 (-54194), SHARED-SHAM-IRI-enhancers_13112 (-49468), SHARED-SHAM-IRI-enhancers_13113 (-20090), SHARED-SHAM-IRI-enhancers_13114 (+6283), SHARED-SHAM-IRI-enhancers_13115 (+24402)
Atg13	SHARED-SHAM-IRI-enhancers_9704 (+40520)
Atg14	SHARED-SHAM-IRI-enhancers_5011 (+5321), SHARED-SHAM-IRI-enhancers_5010 (+34166), SHARED-SHAM-IRI-enhancers_5009 (+53163), SHARED-SHAM-IRI-enhancers_5008 (+78817)
Atg16l2	SHARED-SHAM-IRI-enhancers_13819 (-8594)
Atg4a	SHARED-SHAM-IRI-enhancers_16645 (+27212)
Atg4c	SHARED-SHAM-IRI-enhancers_11720 (-52203), SHARED-SHAM-IRI-enhancers_11721 (-41729), SHARED-SHAM-IRI-enhancers_11722 (-31430), SHARED-SHAM-IRI-enhancers_11723 (-8857)
Atg9b	SHARED-SHAM-IRI-enhancers_12409 (+4082)
Athl1	SHARED-SHAM-IRI-enhancers_14162 (-18578)
Atl1	SHARED-SHAM-IRI-enhancers_3606 (-96394), SHARED-SHAM-IRI-enhancers_3607 (-85045), SHARED-SHAM-IRI-enhancers_3608 (-78746), SHARED-SHAM-IRI-enhancers_3609 (-8646)
Atl2	SHARED-SHAM-IRI-enhancers_7220 (-23253), SHARED-SHAM-IRI-enhancers_7219 (+60348), SHARED-SHAM-IRI-enhancers_7218 (+77541)
Atmin	SHARED-SHAM-IRI-enhancers_14929 (+491), SHARED-SHAM-IRI-enhancers_14930 (+26274), SHARED-SHAM-IRI-enhancers_14931 (+32231)
Atoh7	SHARED-SHAM-IRI-enhancers_1592 (+43019), SHARED-SHAM-IRI-enhancers_1593 (+55501)
Atoh8	SHARED-SHAM-IRI-enhancers_13586 (-57768), SHARED-SHAM-IRI-enhancers_13585 (-42360), SHARED-SHAM-IRI-enhancers_13584 (-30086), SHARED-SHAM-IRI-enhancers_13583 (-9332), SHARED-SHAM-IRI-enhancers_13582 (+19041), SHARED-SHAM-IRI-enhancers_13581 (+34374)
Atox1	SHARED-SHAM-IRI-enhancers_2633 (+32667)
Atp11a	SHARED-SHAM-IRI-enhancers_15141 (-40701), SHARED-SHAM-IRI-enhancers_15148 (-7776), SHARED-SHAM-IRI-enhancers_15152 (+42886), SHARED-SHAM-IRI-enhancers_15155 (+47927)
Atp11b	SHARED-SHAM-IRI-enhancers_10234 (-8686)
Atp13a2	SHARED-SHAM-IRI-enhancers_11145 (+1220)
Atp13a3	SHARED-SHAM-IRI-enhancers_6241 (-53224), SHARED-SHAM-IRI-enhancers_6240 (-8857)
Atp1a1	SHARED-SHAM-IRI-enhancers_9770 (-96193), SHARED-SHAM-IRI-enhancers_9769 (-65860), SHARED-SHAM-IRI-enhancers_9768 (-62911), SHARED-SHAM-IRI-enhancers_9767 (-47137), SHARED-SHAM-IRI-enhancers_9766 (-44442), SHARED-SHAM-IRI-enhancers_9765 (-13215), SHARED-SHAM-IRI-enhancers_9764 (+32289), SHARED-SHAM-IRI-enhancers_9763 (+42450), SHARED-SHAM-IRI-enhancers_9762 (+52193), SHARED-SHAM-IRI-enhancers_9761…
Atp1a2	SHARED-SHAM-IRI-enhancers_463 (+23837)
Atp1a4	SHARED-SHAM-IRI-enhancers_463 (-15813), SHARED-SHAM-IRI-enhancers_462 (+16087)
Atp1b1	SHARED-SHAM-IRI-enhancers_388 (-92690), SHARED-SHAM-IRI-enhancers_387 (-44828), SHARED-SHAM-IRI-enhancers_386 (-35675), SHARED-SHAM-IRI-enhancers_385 (-25605), SHARED-SHAM-IRI-enhancers_384 (-13370), SHARED-SHAM-IRI-enhancers_383 (+25522), SHARED-SHAM-IRI-enhancers_382 (+41686), SHARED-SHAM-IRI-enhancers_381 (+47030), SHARED-SHAM-IRI-enhancers_380 (+74867), SHARED-SHAM-IRI-enhancers_379 (+84443),…
Atp1b3	SHARED-SHAM-IRI-enhancers_16553 (-60244)
Atp1b4	SHARED-SHAM-IRI-enhancers_16710 (+83968)
Atp2a2	SHARED-SHAM-IRI-enhancers_12030 (-82082), SHARED-SHAM-IRI-enhancers_12029 (-70355), SHARED-SHAM-IRI-enhancers_12028 (-46262), SHARED-SHAM-IRI-enhancers_12027 (-24859), SHARED-SHAM-IRI-enhancers_12026 (-16718), SHARED-SHAM-IRI-enhancers_12025 (+62312)
Atp2a3	SHARED-SHAM-IRI-enhancers_2810 (-36352), SHARED-SHAM-IRI-enhancers_2811 (-20518), SHARED-SHAM-IRI-enhancers_2812 (-15031), SHARED-SHAM-IRI-enhancers_2813 (-8277), SHARED-SHAM-IRI-enhancers_2814 (+496)
Atp2b1	SHARED-SHAM-IRI-enhancers_1985 (-49820)
Atp2b3	SHARED-SHAM-IRI-enhancers_16739 (+92123)
Atp2b4	SHARED-SHAM-IRI-enhancers_160 (-91315)
Atp2c2	SHARED-SHAM-IRI-enhancers_14961 (+15336)
Atp5g3	SHARED-SHAM-IRI-enhancers_9625 (-41945), SHARED-SHAM-IRI-enhancers_9624 (-28032)
Atp5l	SHARED-SHAM-IRI-enhancers_16119 (+21147)
Atp5o	SHARED-SHAM-IRI-enhancers_6576 (-87914), SHARED-SHAM-IRI-enhancers_6575 (-53417), SHARED-SHAM-IRI-enhancers_6574 (-47718), SHARED-SHAM-IRI-enhancers_6573 (-38417), SHARED-SHAM-IRI-enhancers_6572 (-30973), SHARED-SHAM-IRI-enhancers_6571 (-5023), SHARED-SHAM-IRI-enhancers_6570 (+70397)
Atp5s	SHARED-SHAM-IRI-enhancers_3602 (+33571), SHARED-SHAM-IRI-enhancers_3603 (+44456), SHARED-SHAM-IRI-enhancers_3604 (+52615), SHARED-SHAM-IRI-enhancers_3605 (+57693)
Atp6v0a1	SHARED-SHAM-IRI-enhancers_2021 (+50924), SHARED-SHAM-IRI-enhancers_2022 (+54424)
Atp6v0a2	SHARED-SHAM-IRI-enhancers_12078 (-13964)
Atp6v0d1	SHARED-SHAM-IRI-enhancers_14776 (+13753), SHARED-SHAM-IRI-enhancers_14775 (+20922)
Atp6v0e	SHARED-SHAM-IRI-enhancers_6749 (-92604), SHARED-SHAM-IRI-enhancers_6750 (-80310), SHARED-SHAM-IRI-enhancers_6751 (-74048), SHARED-SHAM-IRI-enhancers_6752 (-59792), SHARED-SHAM-IRI-enhancers_6753 (-39195), SHARED-SHAM-IRI-enhancers_6754 (-29072), SHARED-SHAM-IRI-enhancers_6755 (-13106), SHARED-SHAM-IRI-enhancers_6756 (+10504)
Atp6v0e2	SHARED-SHAM-IRI-enhancers_13425 (-71750)
Atp6v1a	SHARED-SHAM-IRI-enhancers_6391 (+13328), SHARED-SHAM-IRI-enhancers_6390 (+34614)
Atp6v1b2	SHARED-SHAM-IRI-enhancers_15412 (-24524)
Atp6v1c1	SHARED-SHAM-IRI-enhancers_5553 (-99125), SHARED-SHAM-IRI-enhancers_5554 (-93649), SHARED-SHAM-IRI-enhancers_5555 (-42628), SHARED-SHAM-IRI-enhancers_5556 (-29486), SHARED-SHAM-IRI-enhancers_5557 (-20614), SHARED-SHAM-IRI-enhancers_5558 (-13830), SHARED-SHAM-IRI-enhancers_5559 (+22046), SHARED-SHAM-IRI-enhancers_5560 (+40770), SHARED-SHAM-IRI-enhancers_5561 (+48525)
Atp6v1e2	SHARED-SHAM-IRI-enhancers_7317 (+9803)
Atp6v1g3	SHARED-SHAM-IRI-enhancers_208 (-63401), SHARED-SHAM-IRI-enhancers_209 (-29117), SHARED-SHAM-IRI-enhancers_210 (+49385), SHARED-SHAM-IRI-enhancers_211 (+73811)
Atp6v1h	SHARED-SHAM-IRI-enhancers_747 (+45333)
Atp7a	SHARED-SHAM-IRI-enhancers_16610 (+58098), SHARED-SHAM-IRI-enhancers_16611 (+77356)
Atp8b1	SHARED-SHAM-IRI-enhancers_7735 (+41788)
Atp8b4	SHARED-SHAM-IRI-enhancers_8632 (-46070), SHARED-SHAM-IRI-enhancers_8631 (-39700), SHARED-SHAM-IRI-enhancers_8630 (-23351)
Atp8b5	SHARED-SHAM-IRI-enhancers_11422 (+98440)
Atp9a	SHARED-SHAM-IRI-enhancers_9067 (+19736), SHARED-SHAM-IRI-enhancers_9066 (+78304)
Atpaf2	SHARED-SHAM-IRI-enhancers_2668 (+56275)
Atpbd4	SHARED-SHAM-IRI-enhancers_8539 (+30929)
Atpif1	SHARED-SHAM-IRI-enhancers_10961 (+9019), SHARED-SHAM-IRI-enhancers_10960 (+15832)
Atrn	SHARED-SHAM-IRI-enhancers_8686 (-8561)
Atrnl1	SHARED-SHAM-IRI-enhancers_8379 (-73320), SHARED-SHAM-IRI-enhancers_8380 (-57970)
Atxn1	SHARED-SHAM-IRI-enhancers_4285 (+13959), SHARED-SHAM-IRI-enhancers_4284 (+27468), SHARED-SHAM-IRI-enhancers_4283 (+50064), SHARED-SHAM-IRI-enhancers_4282 (+57801), SHARED-SHAM-IRI-enhancers_4281 (+67133), SHARED-SHAM-IRI-enhancers_4280 (+92730)
Atxn10	SHARED-SHAM-IRI-enhancers_5914 (-68869), SHARED-SHAM-IRI-enhancers_5915 (-39420)
Atxn1l	SHARED-SHAM-IRI-enhancers_14843 (-13673), SHARED-SHAM-IRI-enhancers_14842 (+12448)
Atxn2	SHARED-SHAM-IRI-enhancers_12007 (-44202), SHARED-SHAM-IRI-enhancers_12008 (-25334), SHARED-SHAM-IRI-enhancers_12009 (-20755), SHARED-SHAM-IRI-enhancers_12010 (-11140), SHARED-SHAM-IRI-enhancers_12011 (-6658)
Atxn7	SHARED-SHAM-IRI-enhancers_4741 (-16819), SHARED-SHAM-IRI-enhancers_4742 (+55692), SHARED-SHAM-IRI-enhancers_4743 (+88314)
Atxn7l1	SHARED-SHAM-IRI-enhancers_3498 (-23139), SHARED-SHAM-IRI-enhancers_3499 (-16765)
Atxn7l3b	SHARED-SHAM-IRI-enhancers_1119 (+45418)
Auh	SHARED-SHAM-IRI-enhancers_4353 (-46764), SHARED-SHAM-IRI-enhancers_4352 (+8902), SHARED-SHAM-IRI-enhancers_4351 (+25371), SHARED-SHAM-IRI-enhancers_4350 (+37805)
Aunip	SHARED-SHAM-IRI-enhancers_11021 (+6243)
Aurkb	SHARED-SHAM-IRI-enhancers_2765 (+446)
Auts2	SHARED-SHAM-IRI-enhancers_12123 (-27841), SHARED-SHAM-IRI-enhancers_12122 (-18474), SHARED-SHAM-IRI-enhancers_12121 (-14969), SHARED-SHAM-IRI-enhancers_12120 (+206), SHARED-SHAM-IRI-enhancers_12119 (+16306), SHARED-SHAM-IRI-enhancers_12118 (+32002)
Avil	SHARED-SHAM-IRI-enhancers_1222 (-13638)
Avl9	SHARED-SHAM-IRI-enhancers_13519 (+69270)
Avpr1a	SHARED-SHAM-IRI-enhancers_1185 (-39450)
Axdnd1	SHARED-SHAM-IRI-enhancers_326 (-41057), SHARED-SHAM-IRI-enhancers_324 (+112)
Axin1	SHARED-SHAM-IRI-enhancers_6726 (+54235)
Axl	SHARED-SHAM-IRI-enhancers_14289 (-14000), SHARED-SHAM-IRI-enhancers_14288 (+6925)
Azgp1	SHARED-SHAM-IRI-enhancers_12193 (+28432)
Azin1	SHARED-SHAM-IRI-enhancers_5554 (-48989), SHARED-SHAM-IRI-enhancers_5553 (-43513), SHARED-SHAM-IRI-enhancers_5552 (-41423), SHARED-SHAM-IRI-enhancers_5551 (-24399), SHARED-SHAM-IRI-enhancers_5550 (+35592), SHARED-SHAM-IRI-enhancers_5549 (+47337), SHARED-SHAM-IRI-enhancers_5548 (+61486), SHARED-SHAM-IRI-enhancers_5547 (+66606), SHARED-SHAM-IRI-enhancers_5546 (+72024)
B130006D01Rik	SHARED-SHAM-IRI-enhancers_3131 (+5637), SHARED-SHAM-IRI-enhancers_3132 (+47875), SHARED-SHAM-IRI-enhancers_3133 (+54894), SHARED-SHAM-IRI-enhancers_3134 (+66217), SHARED-SHAM-IRI-enhancers_3135 (+72485)
B130024G19Rik	SHARED-SHAM-IRI-enhancers_14532 (+18772), SHARED-SHAM-IRI-enhancers_14533 (+35375), SHARED-SHAM-IRI-enhancers_14534 (+45493), SHARED-SHAM-IRI-enhancers_14535 (+59129)
B230120H23Rik	SHARED-SHAM-IRI-enhancers_9607 (-83828), SHARED-SHAM-IRI-enhancers_9608 (+12454), SHARED-SHAM-IRI-enhancers_9609 (+33032)
B230217C12Rik	SHARED-SHAM-IRI-enhancers_3173 (-28063), SHARED-SHAM-IRI-enhancers_3174 (-10296), SHARED-SHAM-IRI-enhancers_3175 (+9830)
B230314M03Rik	SHARED-SHAM-IRI-enhancers_10708 (-37677)
B2m	SHARED-SHAM-IRI-enhancers_8608 (-20952)
B3galnt1	SHARED-SHAM-IRI-enhancers_10415 (-8892), SHARED-SHAM-IRI-enhancers_10414 (+10615), SHARED-SHAM-IRI-enhancers_10413 (+39177), SHARED-SHAM-IRI-enhancers_10412 (+42464)
B3galnt2	SHARED-SHAM-IRI-enhancers_4047 (-91577)
B3galt5	SHARED-SHAM-IRI-enhancers_6622 (+23364), SHARED-SHAM-IRI-enhancers_6623 (+87164), SHARED-SHAM-IRI-enhancers_6624 (+90551)
B3galt6	SHARED-SHAM-IRI-enhancers_11347 (+29098)
B3gat1	SHARED-SHAM-IRI-enhancers_15990 (-73104)
B3gat2	SHARED-SHAM-IRI-enhancers_660 (-7359)
B3gnt2	SHARED-SHAM-IRI-enhancers_2421 (-12649), SHARED-SHAM-IRI-enhancers_2420 (+12512), SHARED-SHAM-IRI-enhancers_2419 (+29473), SHARED-SHAM-IRI-enhancers_2418 (+59951), SHARED-SHAM-IRI-enhancers_2417 (+79573)
B3gnt7	SHARED-SHAM-IRI-enhancers_966 (-85513), SHARED-SHAM-IRI-enhancers_967 (-73779), SHARED-SHAM-IRI-enhancers_968 (-8594), SHARED-SHAM-IRI-enhancers_969 (+4142)
B3gnt8	SHARED-SHAM-IRI-enhancers_14286 (+17751)
B3gntl1	SHARED-SHAM-IRI-enhancers_2344 (-13090)
B430319F04Rik	SHARED-SHAM-IRI-enhancers_13861 (-4468), SHARED-SHAM-IRI-enhancers_13860 (+79591)
B4galnt1	SHARED-SHAM-IRI-enhancers_1226 (-26517), SHARED-SHAM-IRI-enhancers_1227 (-17752), SHARED-SHAM-IRI-enhancers_1228 (-14511), SHARED-SHAM-IRI-enhancers_1229 (-10551)
B4galnt2	SHARED-SHAM-IRI-enhancers_3136 (-76243)
B4galnt3	SHARED-SHAM-IRI-enhancers_12977 (+30661), SHARED-SHAM-IRI-enhancers_12975 (+38780), SHARED-SHAM-IRI-enhancers_12974 (+51489)
B4galnt4	SHARED-SHAM-IRI-enhancers_14164 (-35442), SHARED-SHAM-IRI-enhancers_14165 (-19795), SHARED-SHAM-IRI-enhancers_14166 (-13510)
B4galt1	SHARED-SHAM-IRI-enhancers_11411 (-54686), SHARED-SHAM-IRI-enhancers_11410 (-23251), SHARED-SHAM-IRI-enhancers_11409 (+9312), SHARED-SHAM-IRI-enhancers_11408 (+16555), SHARED-SHAM-IRI-enhancers_11407 (+23854), SHARED-SHAM-IRI-enhancers_11406 (+38626), SHARED-SHAM-IRI-enhancers_11405 (+54570), SHARED-SHAM-IRI-enhancers_11404 (+80154)
B4galt3	SHARED-SHAM-IRI-enhancers_457 (-7250)
B4galt4	SHARED-SHAM-IRI-enhancers_6364 (-17486)
B4galt5	SHARED-SHAM-IRI-enhancers_9020 (-31766), SHARED-SHAM-IRI-enhancers_9019 (-4235), SHARED-SHAM-IRI-enhancers_9018 (+16857), SHARED-SHAM-IRI-enhancers_9017 (+24671), SHARED-SHAM-IRI-enhancers_9016 (+87891)
B4galt6	SHARED-SHAM-IRI-enhancers_7409 (-26695), SHARED-SHAM-IRI-enhancers_7408 (+5194)
B9d1	SHARED-SHAM-IRI-enhancers_2684 (+40979), SHARED-SHAM-IRI-enhancers_2685 (+59355)
BC002059	SHARED-SHAM-IRI-enhancers_6691 (-21281)
BC004004	SHARED-SHAM-IRI-enhancers_6808 (+5863), SHARED-SHAM-IRI-enhancers_6809 (+25346), SHARED-SHAM-IRI-enhancers_6810 (+28486), SHARED-SHAM-IRI-enhancers_6811 (+36786)
BC005537	SHARED-SHAM-IRI-enhancers_4066 (-15478), SHARED-SHAM-IRI-enhancers_4067 (+14265)
BC005561	SHARED-SHAM-IRI-enhancers_11793 (-36763), SHARED-SHAM-IRI-enhancers_11794 (-27991), SHARED-SHAM-IRI-enhancers_11795 (+63170)
BC005624	SHARED-SHAM-IRI-enhancers_9293 (-3525)
BC017158	SHARED-SHAM-IRI-enhancers_14042 (-94255), SHARED-SHAM-IRI-enhancers_14041 (-51284), SHARED-SHAM-IRI-enhancers_14040 (-34944)
BC018507	SHARED-SHAM-IRI-enhancers_4472 (-16318), SHARED-SHAM-IRI-enhancers_4471 (+37550)
BC021614	SHARED-SHAM-IRI-enhancers_8181 (-15012), SHARED-SHAM-IRI-enhancers_8177 (-9183), SHARED-SHAM-IRI-enhancers_8176 (-7269)
BC021785	SHARED-SHAM-IRI-enhancers_1408 (-32011)
BC021891	SHARED-SHAM-IRI-enhancers_15097 (+9419), SHARED-SHAM-IRI-enhancers_15098 (+20078)
BC022687	SHARED-SHAM-IRI-enhancers_3343 (+5654)
BC024139	SHARED-SHAM-IRI-enhancers_5774 (+20006), SHARED-SHAM-IRI-enhancers_5773 (+29173)
BC026585	SHARED-SHAM-IRI-enhancers_340 (-40739), SHARED-SHAM-IRI-enhancers_341 (-9093), SHARED-SHAM-IRI-enhancers_342 (+2971)
BC026590	SHARED-SHAM-IRI-enhancers_11502 (+27159), SHARED-SHAM-IRI-enhancers_11503 (+29580)
BC027231	SHARED-SHAM-IRI-enhancers_6399 (-92778), SHARED-SHAM-IRI-enhancers_6400 (-43484)
BC030476	SHARED-SHAM-IRI-enhancers_5482 (+29101)
BC034090	SHARED-SHAM-IRI-enhancers_309 (-42161), SHARED-SHAM-IRI-enhancers_308 (-20339), SHARED-SHAM-IRI-enhancers_307 (-17757), SHARED-SHAM-IRI-enhancers_306 (-12270), SHARED-SHAM-IRI-enhancers_305 (-5358), SHARED-SHAM-IRI-enhancers_304 (+8461), SHARED-SHAM-IRI-enhancers_303 (+15872), SHARED-SHAM-IRI-enhancers_302 (+30519)
BC043934	SHARED-SHAM-IRI-enhancers_16554 (-13729), SHARED-SHAM-IRI-enhancers_16553 (+12891)
BC048671	SHARED-SHAM-IRI-enhancers_13709 (+19626)
BC048943	SHARED-SHAM-IRI-enhancers_3332 (-14790)
BC051628	SHARED-SHAM-IRI-enhancers_9154 (+8649)
BC051665	SHARED-SHAM-IRI-enhancers_4429 (+49254), SHARED-SHAM-IRI-enhancers_4428 (+84233)
BC053393	SHARED-SHAM-IRI-enhancers_2535 (+7956), SHARED-SHAM-IRI-enhancers_2536 (+11488)
BC055111	SHARED-SHAM-IRI-enhancers_10680 (+9537), SHARED-SHAM-IRI-enhancers_10679 (+16155), SHARED-SHAM-IRI-enhancers_10678 (+34612)
BC055324	SHARED-SHAM-IRI-enhancers_375 (+40952)
BC061194	SHARED-SHAM-IRI-enhancers_9160 (+67553)
BC067074	SHARED-SHAM-IRI-enhancers_4000 (-93895), SHARED-SHAM-IRI-enhancers_4001 (-74718), SHARED-SHAM-IRI-enhancers_4002 (-23541), SHARED-SHAM-IRI-enhancers_4003 (+52785)
BC089597	SHARED-SHAM-IRI-enhancers_1240 (+12292)
BC096441	SHARED-SHAM-IRI-enhancers_2775 (-19323), SHARED-SHAM-IRI-enhancers_2774 (-11196)
BC106179	SHARED-SHAM-IRI-enhancers_6168 (-15169)
BC107364	SHARED-SHAM-IRI-enhancers_10563 (-35946)
Baalc	SHARED-SHAM-IRI-enhancers_5562 (+15785)
Baat	SHARED-SHAM-IRI-enhancers_11469 (+20773), SHARED-SHAM-IRI-enhancers_11468 (+32955)
Bace1	SHARED-SHAM-IRI-enhancers_16124 (+1069)
Bach1	SHARED-SHAM-IRI-enhancers_6539 (-37599), SHARED-SHAM-IRI-enhancers_6540 (-28130), SHARED-SHAM-IRI-enhancers_6541 (+14276), SHARED-SHAM-IRI-enhancers_6542 (+73266)
Bad	SHARED-SHAM-IRI-enhancers_8421 (+10068)
Bag1	SHARED-SHAM-IRI-enhancers_11412 (+25019)
Bag2	SHARED-SHAM-IRI-enhancers_668 (+23203)
Bag3	SHARED-SHAM-IRI-enhancers_14043 (+8407), SHARED-SHAM-IRI-enhancers_14044 (+31703), SHARED-SHAM-IRI-enhancers_14045 (+68730)
Bag4	SHARED-SHAM-IRI-enhancers_15238 (+15382)
Bag5	SHARED-SHAM-IRI-enhancers_3323 (+7622), SHARED-SHAM-IRI-enhancers_3322 (+25721)
Bahcc1	SHARED-SHAM-IRI-enhancers_2309 (-67912), SHARED-SHAM-IRI-enhancers_2311 (-26320), SHARED-SHAM-IRI-enhancers_2312 (-8514), SHARED-SHAM-IRI-enhancers_2313 (+19718), SHARED-SHAM-IRI-enhancers_2314 (+29306), SHARED-SHAM-IRI-enhancers_2315 (+48582), SHARED-SHAM-IRI-enhancers_2316 (+72240), SHARED-SHAM-IRI-enhancers_2317 (+83610)
Baiap2	SHARED-SHAM-IRI-enhancers_2303 (-13127), SHARED-SHAM-IRI-enhancers_2304 (+12500), SHARED-SHAM-IRI-enhancers_2305 (+36694), SHARED-SHAM-IRI-enhancers_2306 (+45857), SHARED-SHAM-IRI-enhancers_2307 (+86160)
Baiap2l1	SHARED-SHAM-IRI-enhancers_12268 (+43542)
Baiap2l2	SHARED-SHAM-IRI-enhancers_5829 (+25455)
Bak1	SHARED-SHAM-IRI-enhancers_6762 (-22444), SHARED-SHAM-IRI-enhancers_6761 (-19771), SHARED-SHAM-IRI-enhancers_6760 (-14230), SHARED-SHAM-IRI-enhancers_6759 (-10868), SHARED-SHAM-IRI-enhancers_6758 (+34114)
Banf2	SHARED-SHAM-IRI-enhancers_8755 (+53259), SHARED-SHAM-IRI-enhancers_8756 (+95262)
Banp	SHARED-SHAM-IRI-enhancers_15024 (+17439), SHARED-SHAM-IRI-enhancers_15025 (+30998), SHARED-SHAM-IRI-enhancers_15026 (+70958)
Bap1	SHARED-SHAM-IRI-enhancers_4918 (+7114)
Barx2	SHARED-SHAM-IRI-enhancers_16013 (-98040), SHARED-SHAM-IRI-enhancers_16012 (-92797), SHARED-SHAM-IRI-enhancers_16011 (-83514), SHARED-SHAM-IRI-enhancers_16010 (-65880)
Basp1	SHARED-SHAM-IRI-enhancers_5418 (-95755), SHARED-SHAM-IRI-enhancers_5417 (-72101), SHARED-SHAM-IRI-enhancers_5416 (-45947), SHARED-SHAM-IRI-enhancers_5415 (-27648)
Batf	SHARED-SHAM-IRI-enhancers_3806 (-66429), SHARED-SHAM-IRI-enhancers_3807 (-56803), SHARED-SHAM-IRI-enhancers_3808 (+18890)
Batf3	SHARED-SHAM-IRI-enhancers_566 (-25362)
Bax	SHARED-SHAM-IRI-enhancers_14409 (-8496)
Baz1a	SHARED-SHAM-IRI-enhancers_3569 (-75569), SHARED-SHAM-IRI-enhancers_3568 (-73111)
Baz2a	SHARED-SHAM-IRI-enhancers_1242 (+4730), SHARED-SHAM-IRI-enhancers_1243 (+57419)
Baz2b	SHARED-SHAM-IRI-enhancers_9518 (-64978), SHARED-SHAM-IRI-enhancers_9517 (-46617), SHARED-SHAM-IRI-enhancers_9516 (+35869), SHARED-SHAM-IRI-enhancers_9515 (+88532)
Bbc3	SHARED-SHAM-IRI-enhancers_14230 (-14317), SHARED-SHAM-IRI-enhancers_14231 (-12514), SHARED-SHAM-IRI-enhancers_14232 (+3607), SHARED-SHAM-IRI-enhancers_14233 (+16736), SHARED-SHAM-IRI-enhancers_14234 (+55138), SHARED-SHAM-IRI-enhancers_14235 (+56940), SHARED-SHAM-IRI-enhancers_14236 (+61457)
Bbip1	SHARED-SHAM-IRI-enhancers_8319 (+50003)
Bbox1	SHARED-SHAM-IRI-enhancers_8521 (+78058), SHARED-SHAM-IRI-enhancers_8520 (+90146)
Bbs10	SHARED-SHAM-IRI-enhancers_1111 (-26100), SHARED-SHAM-IRI-enhancers_1112 (+66536), SHARED-SHAM-IRI-enhancers_1113 (+79307)
Bbs5	SHARED-SHAM-IRI-enhancers_9574 (-47692), SHARED-SHAM-IRI-enhancers_9575 (-42966), SHARED-SHAM-IRI-enhancers_9576 (-28372)
Bbs7	SHARED-SHAM-IRI-enhancers_10240 (-4958)
Bbs9	SHARED-SHAM-IRI-enhancers_15981 (+30126), SHARED-SHAM-IRI-enhancers_15982 (+92172)
Bbx	SHARED-SHAM-IRI-enhancers_6446 (+68061)
Bcam	SHARED-SHAM-IRI-enhancers_14268 (-22178), SHARED-SHAM-IRI-enhancers_14267 (-13096), SHARED-SHAM-IRI-enhancers_14266 (+14272)
Bcan	SHARED-SHAM-IRI-enhancers_10488 (+17629)
Bcap31	SHARED-SHAM-IRI-enhancers_16741 (+30487)
Bcar1	SHARED-SHAM-IRI-enhancers_14886 (-87938), SHARED-SHAM-IRI-enhancers_14885 (-76138), SHARED-SHAM-IRI-enhancers_14884 (-58267), SHARED-SHAM-IRI-enhancers_14883 (-36605), SHARED-SHAM-IRI-enhancers_14882 (-25888), SHARED-SHAM-IRI-enhancers_14881 (-10635), SHARED-SHAM-IRI-enhancers_14879 (+17163), SHARED-SHAM-IRI-enhancers_14877 (+34528)
Bcar3	SHARED-SHAM-IRI-enhancers_9915 (+63445), SHARED-SHAM-IRI-enhancers_9916 (+91490)
Bcas1	SHARED-SHAM-IRI-enhancers_9093 (-47656), SHARED-SHAM-IRI-enhancers_9092 (-42181), SHARED-SHAM-IRI-enhancers_9091 (-33151), SHARED-SHAM-IRI-enhancers_9090 (-23785), SHARED-SHAM-IRI-enhancers_9089 (+82305), SHARED-SHAM-IRI-enhancers_9088 (+97689)
Bcas2	SHARED-SHAM-IRI-enhancers_9785 (-41199)
Bcat2	SHARED-SHAM-IRI-enhancers_14410 (+19403), SHARED-SHAM-IRI-enhancers_14411 (+40905)
Bcdin3d	SHARED-SHAM-IRI-enhancers_6046 (-37701), SHARED-SHAM-IRI-enhancers_6045 (-23681)
Bckdha	SHARED-SHAM-IRI-enhancers_14286 (+13386)
Bckdhb	SHARED-SHAM-IRI-enhancers_16503 (+15624)
Bcl10	SHARED-SHAM-IRI-enhancers_10048 (-97770), SHARED-SHAM-IRI-enhancers_10049 (-38347), SHARED-SHAM-IRI-enhancers_10050 (-24647)
Bcl11b	SHARED-SHAM-IRI-enhancers_3264 (-32293), SHARED-SHAM-IRI-enhancers_3263 (+23228)
Bcl2	SHARED-SHAM-IRI-enhancers_37 (+11872), SHARED-SHAM-IRI-enhancers_36 (+26244), SHARED-SHAM-IRI-enhancers_35 (+84231)
Bcl2a1c	SHARED-SHAM-IRI-enhancers_15770 (+52946)
Bcl2l1	SHARED-SHAM-IRI-enhancers_8819 (+24801), SHARED-SHAM-IRI-enhancers_8818 (+41192), SHARED-SHAM-IRI-enhancers_8817 (+45008), SHARED-SHAM-IRI-enhancers_8816 (+58863), SHARED-SHAM-IRI-enhancers_8815 (+63441)
Bcl2l11	SHARED-SHAM-IRI-enhancers_8658 (-33839), SHARED-SHAM-IRI-enhancers_8659 (-30997), SHARED-SHAM-IRI-enhancers_8660 (+53916), SHARED-SHAM-IRI-enhancers_8661 (+83229)
Bcl2l13	SHARED-SHAM-IRI-enhancers_12986 (+35236), SHARED-SHAM-IRI-enhancers_12987 (+69112)
Bcl2l14	SHARED-SHAM-IRI-enhancers_13084 (-29235), SHARED-SHAM-IRI-enhancers_13085 (+47288)
Bcl2l15	SHARED-SHAM-IRI-enhancers_9790 (+6705), SHARED-SHAM-IRI-enhancers_9791 (+18737)
Bcl3	SHARED-SHAM-IRI-enhancers_14272 (-19984), SHARED-SHAM-IRI-enhancers_14271 (-8354), SHARED-SHAM-IRI-enhancers_14270 (+5800), SHARED-SHAM-IRI-enhancers_14269 (+19081)
Bcl6	SHARED-SHAM-IRI-enhancers_6179 (-70682), SHARED-SHAM-IRI-enhancers_6178 (-68372), SHARED-SHAM-IRI-enhancers_6177 (-54761), SHARED-SHAM-IRI-enhancers_6176 (-45984), SHARED-SHAM-IRI-enhancers_6175 (-33428), SHARED-SHAM-IRI-enhancers_6174 (-21633), SHARED-SHAM-IRI-enhancers_6173 (-5184), SHARED-SHAM-IRI-enhancers_6172 (+7344), SHARED-SHAM-IRI-enhancers_6171 (+16369)
Bcl7a	SHARED-SHAM-IRI-enhancers_12050 (-86841), SHARED-SHAM-IRI-enhancers_12051 (-18587), SHARED-SHAM-IRI-enhancers_12052 (+15086), SHARED-SHAM-IRI-enhancers_12053 (+20192), SHARED-SHAM-IRI-enhancers_12054 (+32067)
Bcl7b	SHARED-SHAM-IRI-enhancers_12148 (-5744)
Bcl7c	SHARED-SHAM-IRI-enhancers_14036 (+17377), SHARED-SHAM-IRI-enhancers_14035 (+36429), SHARED-SHAM-IRI-enhancers_14034 (+42540), SHARED-SHAM-IRI-enhancers_14033 (+56576), SHARED-SHAM-IRI-enhancers_14032 (+71750)
Bcl9	SHARED-SHAM-IRI-enhancers_10572 (-47928)
Bcl9l	SHARED-SHAM-IRI-enhancers_16110 (-30774), SHARED-SHAM-IRI-enhancers_16111 (+12300)
Bcmo1	SHARED-SHAM-IRI-enhancers_14933 (+28531)
Bco2	SHARED-SHAM-IRI-enhancers_16164 (+21514)
Bcor	SHARED-SHAM-IRI-enhancers_16621 (-54755), SHARED-SHAM-IRI-enhancers_16620 (-10622), SHARED-SHAM-IRI-enhancers_16619 (-7583), SHARED-SHAM-IRI-enhancers_16618 (+17998), SHARED-SHAM-IRI-enhancers_16617 (+74231)
Bcorl1	SHARED-SHAM-IRI-enhancers_16718 (+86922), SHARED-SHAM-IRI-enhancers_16719 (+92335)
Bcr	SHARED-SHAM-IRI-enhancers_1707 (-8138), SHARED-SHAM-IRI-enhancers_1708 (+46460), SHARED-SHAM-IRI-enhancers_1709 (+70525), SHARED-SHAM-IRI-enhancers_1710 (+96090), SHARED-SHAM-IRI-enhancers_1711 (+99581)
Bcs1l	SHARED-SHAM-IRI-enhancers_903 (+6392)
Bdh1	SHARED-SHAM-IRI-enhancers_6268 (+25787), SHARED-SHAM-IRI-enhancers_6269 (+80620)
Bdh2	SHARED-SHAM-IRI-enhancers_9983 (-20998), SHARED-SHAM-IRI-enhancers_9984 (-11962), SHARED-SHAM-IRI-enhancers_9985 (+7304)
Bdkrb2	SHARED-SHAM-IRI-enhancers_3254 (-94649), SHARED-SHAM-IRI-enhancers_3255 (-26740), SHARED-SHAM-IRI-enhancers_3256 (-7103)
Bdnf	SHARED-SHAM-IRI-enhancers_8509 (+51390), SHARED-SHAM-IRI-enhancers_8510 (+60111)
Becn1	SHARED-SHAM-IRI-enhancers_2026 (+17866)
Bend3	SHARED-SHAM-IRI-enhancers_1461 (-44528), SHARED-SHAM-IRI-enhancers_1462 (-38263), SHARED-SHAM-IRI-enhancers_1463 (+10970), SHARED-SHAM-IRI-enhancers_1464 (+38796)
Bend5	SHARED-SHAM-IRI-enhancers_10746 (-36774)
Bend7	SHARED-SHAM-IRI-enhancers_9442 (+22441), SHARED-SHAM-IRI-enhancers_9443 (+52342)
Best1	SHARED-SHAM-IRI-enhancers_8460 (+7978)
Best3	SHARED-SHAM-IRI-enhancers_1132 (-7334), SHARED-SHAM-IRI-enhancers_1133 (+9764)
Bex6	SHARED-SHAM-IRI-enhancers_6272 (+3747), SHARED-SHAM-IRI-enhancers_6273 (+14791)
Bfsp1	SHARED-SHAM-IRI-enhancers_8750 (-40657), SHARED-SHAM-IRI-enhancers_8749 (-27079), SHARED-SHAM-IRI-enhancers_8748 (-13781)
Bfsp2	SHARED-SHAM-IRI-enhancers_15671 (+5158)
Bgn	SHARED-SHAM-IRI-enhancers_16738 (-17927)
Bhlha15	SHARED-SHAM-IRI-enhancers_12266 (-31326), SHARED-SHAM-IRI-enhancers_12267 (-20722)
Bhlha9	SHARED-SHAM-IRI-enhancers_2881 (-84847), SHARED-SHAM-IRI-enhancers_2882 (-59641), SHARED-SHAM-IRI-enhancers_2883 (-49414)
Bhlhe22	SHARED-SHAM-IRI-enhancers_10135 (+1135)
Bhlhe40	SHARED-SHAM-IRI-enhancers_12886 (-90031), SHARED-SHAM-IRI-enhancers_12887 (-21887), SHARED-SHAM-IRI-enhancers_12888 (+7458), SHARED-SHAM-IRI-enhancers_12889 (+49124)
Bhlhe41	SHARED-SHAM-IRI-enhancers_13199 (+83802), SHARED-SHAM-IRI-enhancers_13198 (+95817)
Bhmt	SHARED-SHAM-IRI-enhancers_4545 (-10741), SHARED-SHAM-IRI-enhancers_4544 (+30700)
Bhmt2	SHARED-SHAM-IRI-enhancers_4545 (+25600)
Bicc1	SHARED-SHAM-IRI-enhancers_1695 (-11057), SHARED-SHAM-IRI-enhancers_1694 (+19071), SHARED-SHAM-IRI-enhancers_1693 (+31704), SHARED-SHAM-IRI-enhancers_1692 (+40445), SHARED-SHAM-IRI-enhancers_1691 (+52773)
Bicd1	SHARED-SHAM-IRI-enhancers_13240 (-75860), SHARED-SHAM-IRI-enhancers_13241 (-64968), SHARED-SHAM-IRI-enhancers_13242 (-22449)
Bicd2	SHARED-SHAM-IRI-enhancers_4312 (+20396), SHARED-SHAM-IRI-enhancers_4313 (+30542), SHARED-SHAM-IRI-enhancers_4314 (+39250)
Bid	SHARED-SHAM-IRI-enhancers_12990 (-61383), SHARED-SHAM-IRI-enhancers_12989 (-24342), SHARED-SHAM-IRI-enhancers_12988 (-10647), SHARED-SHAM-IRI-enhancers_12987 (+11511), SHARED-SHAM-IRI-enhancers_12986 (+45387)
Bik	SHARED-SHAM-IRI-enhancers_5897 (-8603), SHARED-SHAM-IRI-enhancers_5898 (+3869)
Bin1	SHARED-SHAM-IRI-enhancers_7451 (+30064)
Bin2	SHARED-SHAM-IRI-enhancers_5331 (-10500)
Bin3	SHARED-SHAM-IRI-enhancers_5185 (+7026)
Birc2	SHARED-SHAM-IRI-enhancers_16471 (+5255)
Birc3	SHARED-SHAM-IRI-enhancers_16484 (-95268), SHARED-SHAM-IRI-enhancers_16480 (-71065)
Birc5	SHARED-SHAM-IRI-enhancers_2262 (-14487)
Birc6	SHARED-SHAM-IRI-enhancers_7193 (+71539)
Blk	SHARED-SHAM-IRI-enhancers_5120 (+6897)
Blm	SHARED-SHAM-IRI-enhancers_14635 (-94012), SHARED-SHAM-IRI-enhancers_14634 (-52115), SHARED-SHAM-IRI-enhancers_14633 (-19989), SHARED-SHAM-IRI-enhancers_14632 (+83077), SHARED-SHAM-IRI-enhancers_14631 (+96459)
Blmh	SHARED-SHAM-IRI-enhancers_2890 (-33775), SHARED-SHAM-IRI-enhancers_2891 (-20732)
Blnk	SHARED-SHAM-IRI-enhancers_8183 (-4071)
Bloc1s3	SHARED-SHAM-IRI-enhancers_14263 (+7063), SHARED-SHAM-IRI-enhancers_14262 (+9473), SHARED-SHAM-IRI-enhancers_14261 (+12525), SHARED-SHAM-IRI-enhancers_14260 (+16343)
Bloc1s4	SHARED-SHAM-IRI-enhancers_12506 (+6473), SHARED-SHAM-IRI-enhancers_12505 (+21917), SHARED-SHAM-IRI-enhancers_12504 (+24643), SHARED-SHAM-IRI-enhancers_12503 (+35319)
Bloc1s5	SHARED-SHAM-IRI-enhancers_4196 (+69731)
Bloc1s6	SHARED-SHAM-IRI-enhancers_8618 (+8335)
Blvra	SHARED-SHAM-IRI-enhancers_8645 (-14931), SHARED-SHAM-IRI-enhancers_8646 (+50985)
Bmf	SHARED-SHAM-IRI-enhancers_8575 (+9095), SHARED-SHAM-IRI-enhancers_8574 (+16441), SHARED-SHAM-IRI-enhancers_8573 (+19824), SHARED-SHAM-IRI-enhancers_8572 (+29429), SHARED-SHAM-IRI-enhancers_8571 (+37826), SHARED-SHAM-IRI-enhancers_8570 (+58623)
Bmp15	SHARED-SHAM-IRI-enhancers_16732 (-37084)
Bmp2	SHARED-SHAM-IRI-enhancers_8714 (+662)
Bmp2k	SHARED-SHAM-IRI-enhancers_12833 (-85031), SHARED-SHAM-IRI-enhancers_12834 (-75453), SHARED-SHAM-IRI-enhancers_12835 (-32639), SHARED-SHAM-IRI-enhancers_12836 (-27471), SHARED-SHAM-IRI-enhancers_12837 (-17565), SHARED-SHAM-IRI-enhancers_12838 (-15088), SHARED-SHAM-IRI-enhancers_12839 (+18447), SHARED-SHAM-IRI-enhancers_12840 (+59205), SHARED-SHAM-IRI-enhancers_12841 (+80029), SHARED-SHAM-IRI-enhan…
Bmp6	SHARED-SHAM-IRI-enhancers_4187 (+6287), SHARED-SHAM-IRI-enhancers_4188 (+7978), SHARED-SHAM-IRI-enhancers_4189 (+18401), SHARED-SHAM-IRI-enhancers_4190 (+41986), SHARED-SHAM-IRI-enhancers_4191 (+49686), SHARED-SHAM-IRI-enhancers_4192 (+63533), SHARED-SHAM-IRI-enhancers_4193 (+73627), SHARED-SHAM-IRI-enhancers_4194 (+84126)
Bmp7	SHARED-SHAM-IRI-enhancers_9106 (-24782), SHARED-SHAM-IRI-enhancers_9105 (-21067), SHARED-SHAM-IRI-enhancers_9104 (-18783), SHARED-SHAM-IRI-enhancers_9103 (+9908), SHARED-SHAM-IRI-enhancers_9102 (+25941), SHARED-SHAM-IRI-enhancers_9101 (+39098), SHARED-SHAM-IRI-enhancers_9100 (+50527), SHARED-SHAM-IRI-enhancers_9099 (+77023)
Bmp8b	SHARED-SHAM-IRI-enhancers_10835 (-78476)
Bmper	SHARED-SHAM-IRI-enhancers_15986 (-16600)
Bmpr1a	SHARED-SHAM-IRI-enhancers_4961 (+12859)
Bmpr2	SHARED-SHAM-IRI-enhancers_819 (+33469)
Bnc2	SHARED-SHAM-IRI-enhancers_11643 (+36636)
Bnip3	SHARED-SHAM-IRI-enhancers_14143 (-10097), SHARED-SHAM-IRI-enhancers_14142 (+36653)
Bnip3l	SHARED-SHAM-IRI-enhancers_5164 (+17463)
Bnipl	SHARED-SHAM-IRI-enhancers_10548 (-17682), SHARED-SHAM-IRI-enhancers_10547 (-12472)
Boc	SHARED-SHAM-IRI-enhancers_6399 (-72653), SHARED-SHAM-IRI-enhancers_6398 (+64476), SHARED-SHAM-IRI-enhancers_6397 (+73985)
Bod1	SHARED-SHAM-IRI-enhancers_2451 (-99345), SHARED-SHAM-IRI-enhancers_2450 (-73701), SHARED-SHAM-IRI-enhancers_2449 (-66765), SHARED-SHAM-IRI-enhancers_2448 (-46890), SHARED-SHAM-IRI-enhancers_2447 (-41897), SHARED-SHAM-IRI-enhancers_2446 (-27338), SHARED-SHAM-IRI-enhancers_2445 (-13515)
Bok	SHARED-SHAM-IRI-enhancers_1069 (-17026), SHARED-SHAM-IRI-enhancers_1070 (+9541)
Bola3	SHARED-SHAM-IRI-enhancers_13631 (+5813), SHARED-SHAM-IRI-enhancers_13632 (+73590)
Bop1	SHARED-SHAM-IRI-enhancers_5778 (+15961)
Bpgm	SHARED-SHAM-IRI-enhancers_13345 (+3038), SHARED-SHAM-IRI-enhancers_13346 (+19052)
Bphl	SHARED-SHAM-IRI-enhancers_4123 (+8721), SHARED-SHAM-IRI-enhancers_4124 (+17163)
Bpifc	SHARED-SHAM-IRI-enhancers_1843 (-3941), SHARED-SHAM-IRI-enhancers_1842 (+42756)
Bptf	SHARED-SHAM-IRI-enhancers_2115 (+7585), SHARED-SHAM-IRI-enhancers_2114 (+21570)
Brap	SHARED-SHAM-IRI-enhancers_12007 (+6844), SHARED-SHAM-IRI-enhancers_12008 (+25712), SHARED-SHAM-IRI-enhancers_12009 (+30291), SHARED-SHAM-IRI-enhancers_12010 (+39906), SHARED-SHAM-IRI-enhancers_12011 (+44388)
Brd1	SHARED-SHAM-IRI-enhancers_5944 (-11517)
Brd3	SHARED-SHAM-IRI-enhancers_9220 (-20850)
Brd4	SHARED-SHAM-IRI-enhancers_6886 (+75598)
Brd7	SHARED-SHAM-IRI-enhancers_15543 (+22013), SHARED-SHAM-IRI-enhancers_15542 (+45376)
Bre	SHARED-SHAM-IRI-enhancers_12442 (+15743), SHARED-SHAM-IRI-enhancers_12443 (+68947)
Brf2	SHARED-SHAM-IRI-enhancers_15244 (+21806), SHARED-SHAM-IRI-enhancers_15243 (+39107)
Bri3	SHARED-SHAM-IRI-enhancers_12268 (+59336)
Bri3bp	SHARED-SHAM-IRI-enhancers_12093 (+24914)
Brip1	SHARED-SHAM-IRI-enhancers_3008 (-30776), SHARED-SHAM-IRI-enhancers_3007 (-24816), SHARED-SHAM-IRI-enhancers_3006 (+40354)
Brpf3	SHARED-SHAM-IRI-enhancers_6798 (+13988)
Bsn	SHARED-SHAM-IRI-enhancers_15736 (-56922), SHARED-SHAM-IRI-enhancers_15735 (-33766), SHARED-SHAM-IRI-enhancers_15734 (-8618), SHARED-SHAM-IRI-enhancers_15733 (+70369)
Bspry	SHARED-SHAM-IRI-enhancers_11557 (+16274)
Bst1	SHARED-SHAM-IRI-enhancers_12531 (+36079)
Bst2	SHARED-SHAM-IRI-enhancers_15442 (+19315)
Btbd11	SHARED-SHAM-IRI-enhancers_1839 (-54929), SHARED-SHAM-IRI-enhancers_1840 (-47911)
Btbd16	SHARED-SHAM-IRI-enhancers_14069 (+12255), SHARED-SHAM-IRI-enhancers_14070 (+62921)
Btbd2	SHARED-SHAM-IRI-enhancers_1792 (-8025)
Btbd3	SHARED-SHAM-IRI-enhancers_8737 (-13168)
Btbd6	SHARED-SHAM-IRI-enhancers_3347 (-26003), SHARED-SHAM-IRI-enhancers_3348 (-23978)
Btd	SHARED-SHAM-IRI-enhancers_4930 (+18649), SHARED-SHAM-IRI-enhancers_4931 (+21492), SHARED-SHAM-IRI-enhancers_4932 (+28333)
Btf3l4	SHARED-SHAM-IRI-enhancers_10717 (+52931)
Btg1	SHARED-SHAM-IRI-enhancers_1974 (+29583), SHARED-SHAM-IRI-enhancers_1975 (+36889), SHARED-SHAM-IRI-enhancers_1976 (+42110), SHARED-SHAM-IRI-enhancers_1977 (+70355), SHARED-SHAM-IRI-enhancers_1978 (+73529), SHARED-SHAM-IRI-enhancers_1979 (+80885)
Btg2	SHARED-SHAM-IRI-enhancers_171 (-20194), SHARED-SHAM-IRI-enhancers_170 (-14292), SHARED-SHAM-IRI-enhancers_169 (-7865), SHARED-SHAM-IRI-enhancers_168 (+7537), SHARED-SHAM-IRI-enhancers_167 (+15552), SHARED-SHAM-IRI-enhancers_166 (+18016), SHARED-SHAM-IRI-enhancers_165 (+23932)
Btla	SHARED-SHAM-IRI-enhancers_6403 (+9724), SHARED-SHAM-IRI-enhancers_6404 (+33360)
Btnl10	SHARED-SHAM-IRI-enhancers_2645 (+9614)
Btnl6	SHARED-SHAM-IRI-enhancers_6900 (-39925)
Btnl9	SHARED-SHAM-IRI-enhancers_2543 (-8650)
Btrc	SHARED-SHAM-IRI-enhancers_8237 (+58613)
Bub1b	SHARED-SHAM-IRI-enhancers_8576 (+58947)
Bud31	SHARED-SHAM-IRI-enhancers_12271 (+7520)
Bysl	SHARED-SHAM-IRI-enhancers_7012 (+44547), SHARED-SHAM-IRI-enhancers_7011 (+99709)
Bzrap1	SHARED-SHAM-IRI-enhancers_3038 (+3855)
Bzw1	SHARED-SHAM-IRI-enhancers_795 (-51259), SHARED-SHAM-IRI-enhancers_796 (-39583)
C030006K11Rik	SHARED-SHAM-IRI-enhancers_5782 (-46367)
C030034I22Rik	SHARED-SHAM-IRI-enhancers_7133 (-8)
C030046E11Rik	SHARED-SHAM-IRI-enhancers_8062 (-52097), SHARED-SHAM-IRI-enhancers_8063 (-31760), SHARED-SHAM-IRI-enhancers_8064 (-25590), SHARED-SHAM-IRI-enhancers_8065 (-23289)
C130026L21Rik	SHARED-SHAM-IRI-enhancers_11874 (-71775), SHARED-SHAM-IRI-enhancers_11875 (+94296)
C130050O18Rik	SHARED-SHAM-IRI-enhancers_12207 (-7017), SHARED-SHAM-IRI-enhancers_12208 (+3830)
C130074G19Rik	SHARED-SHAM-IRI-enhancers_536 (-28902), SHARED-SHAM-IRI-enhancers_535 (+4069), SHARED-SHAM-IRI-enhancers_534 (+11943), SHARED-SHAM-IRI-enhancers_533 (+19071), SHARED-SHAM-IRI-enhancers_532 (+30586)
C1galt1	SHARED-SHAM-IRI-enhancers_13613 (+3420), SHARED-SHAM-IRI-enhancers_13614 (+32004)
C1ql4	SHARED-SHAM-IRI-enhancers_6036 (+3612)
C1qtnf1	SHARED-SHAM-IRI-enhancers_2282 (+30827)
C1qtnf3	SHARED-SHAM-IRI-enhancers_5394 (-75933), SHARED-SHAM-IRI-enhancers_5395 (-61865), SHARED-SHAM-IRI-enhancers_5396 (-50563), SHARED-SHAM-IRI-enhancers_5397 (+7355)
C1qtnf7	SHARED-SHAM-IRI-enhancers_12528 (+986), SHARED-SHAM-IRI-enhancers_12529 (+39621), SHARED-SHAM-IRI-enhancers_12530 (+47068)
C1qtnf9	SHARED-SHAM-IRI-enhancers_5090 (-85481), SHARED-SHAM-IRI-enhancers_5091 (-64683), SHARED-SHAM-IRI-enhancers_5092 (-31249)
C1rl	SHARED-SHAM-IRI-enhancers_13012 (-10791)
C230052I12Rik	SHARED-SHAM-IRI-enhancers_14370 (+9882), SHARED-SHAM-IRI-enhancers_14369 (+23144), SHARED-SHAM-IRI-enhancers_14368 (+33698), SHARED-SHAM-IRI-enhancers_14367 (+41111), SHARED-SHAM-IRI-enhancers_14366 (+47240)
C230062I16Rik	SHARED-SHAM-IRI-enhancers_14327 (-35772)
C2cd2	SHARED-SHAM-IRI-enhancers_6635 (+25078), SHARED-SHAM-IRI-enhancers_6634 (+39586)
C2cd2l	SHARED-SHAM-IRI-enhancers_16108 (+8943)
C2cd3	SHARED-SHAM-IRI-enhancers_13804 (+92883)
C2cd5	SHARED-SHAM-IRI-enhancers_13184 (-42511), SHARED-SHAM-IRI-enhancers_13183 (-14840)
C3	SHARED-SHAM-IRI-enhancers_7076 (-5863), SHARED-SHAM-IRI-enhancers_7075 (+25803)
C330007P06Rik	SHARED-SHAM-IRI-enhancers_16708 (+49516), SHARED-SHAM-IRI-enhancers_16707 (+66418)
C4b	SHARED-SHAM-IRI-enhancers_6904 (+62350)
C5ar2	SHARED-SHAM-IRI-enhancers_14229 (+14973)
C6	SHARED-SHAM-IRI-enhancers_5577 (+7319)
C630050I24Rik	SHARED-SHAM-IRI-enhancers_14804 (-9969), SHARED-SHAM-IRI-enhancers_14805 (-4168), SHARED-SHAM-IRI-enhancers_14806 (-84), SHARED-SHAM-IRI-enhancers_14807 (+3963), SHARED-SHAM-IRI-enhancers_14808 (+10598), SHARED-SHAM-IRI-enhancers_14809 (+14622), SHARED-SHAM-IRI-enhancers_14810 (+20845), SHARED-SHAM-IRI-enhancers_14811 (+23787)
C77080	SHARED-SHAM-IRI-enhancers_10897 (-24010), SHARED-SHAM-IRI-enhancers_10896 (+15911)
C87436	SHARED-SHAM-IRI-enhancers_13655 (+34265), SHARED-SHAM-IRI-enhancers_13656 (+58994)
C87499	SHARED-SHAM-IRI-enhancers_11662 (-6684)
C8a	SHARED-SHAM-IRI-enhancers_10639 (+6395), SHARED-SHAM-IRI-enhancers_10638 (+51699)
C8b	SHARED-SHAM-IRI-enhancers_10638 (+58367)
C9	SHARED-SHAM-IRI-enhancers_5690 (-38318)
CK137956	SHARED-SHAM-IRI-enhancers_10870 (-28487)
CN725425	SHARED-SHAM-IRI-enhancers_5964 (+77839)
Cab39l	SHARED-SHAM-IRI-enhancers_5080 (+92094)
Cabin1	SHARED-SHAM-IRI-enhancers_1725 (+87077)
Cables1	SHARED-SHAM-IRI-enhancers_7374 (-44736), SHARED-SHAM-IRI-enhancers_7375 (-10521), SHARED-SHAM-IRI-enhancers_7376 (+48591)
Cables2	SHARED-SHAM-IRI-enhancers_9148 (+10562)
Cabp1	SHARED-SHAM-IRI-enhancers_11926 (+19234)
Cabp2	SHARED-SHAM-IRI-enhancers_8176 (-16955), SHARED-SHAM-IRI-enhancers_8177 (-15041), SHARED-SHAM-IRI-enhancers_8181 (-9212)
Cabyr	SHARED-SHAM-IRI-enhancers_7391 (-93271), SHARED-SHAM-IRI-enhancers_7392 (-63124), SHARED-SHAM-IRI-enhancers_7393 (-38293), SHARED-SHAM-IRI-enhancers_7394 (+68532)
Cachd1	SHARED-SHAM-IRI-enhancers_10610 (-7290), SHARED-SHAM-IRI-enhancers_10611 (+6264), SHARED-SHAM-IRI-enhancers_10612 (+16702), SHARED-SHAM-IRI-enhancers_10613 (+37401)
Cacna1a	SHARED-SHAM-IRI-enhancers_15512 (-26556), SHARED-SHAM-IRI-enhancers_15513 (+86548)
Cacna1c	SHARED-SHAM-IRI-enhancers_12959 (-67583), SHARED-SHAM-IRI-enhancers_12958 (-59259), SHARED-SHAM-IRI-enhancers_12957 (+86207)
Cacna1d	SHARED-SHAM-IRI-enhancers_4901 (-50731), SHARED-SHAM-IRI-enhancers_4900 (-42840), SHARED-SHAM-IRI-enhancers_4899 (-40053)
Cacna1g	SHARED-SHAM-IRI-enhancers_3113 (+10189), SHARED-SHAM-IRI-enhancers_3112 (+45134), SHARED-SHAM-IRI-enhancers_3111 (+69767)
Cacna1i	SHARED-SHAM-IRI-enhancers_5849 (+55995)
Cacna2d2	SHARED-SHAM-IRI-enhancers_15720 (+74253)
Cacnb3	SHARED-SHAM-IRI-enhancers_6027 (-19702)
Cacnb4	SHARED-SHAM-IRI-enhancers_9471 (+52777)
Cacng1	SHARED-SHAM-IRI-enhancers_2134 (+12663)
Cactin	SHARED-SHAM-IRI-enhancers_1802 (-21947)
Cacybp	SHARED-SHAM-IRI-enhancers_351 (-62345)
Cadm1	SHARED-SHAM-IRI-enhancers_16142 (-97080)
Cadm4	SHARED-SHAM-IRI-enhancers_14275 (+5526)
Cadps2	SHARED-SHAM-IRI-enhancers_13267 (-99871)
Calb1	SHARED-SHAM-IRI-enhancers_11355 (+45069), SHARED-SHAM-IRI-enhancers_11356 (+57178)
Calcoco1	SHARED-SHAM-IRI-enhancers_5364 (-61523), SHARED-SHAM-IRI-enhancers_5363 (-58638)
Calcrl	SHARED-SHAM-IRI-enhancers_9679 (+38156)
Cald1	SHARED-SHAM-IRI-enhancers_13348 (-99507), SHARED-SHAM-IRI-enhancers_13349 (-82203), SHARED-SHAM-IRI-enhancers_13350 (-24290)
Calhm3	SHARED-SHAM-IRI-enhancers_8265 (-11652)
Calm1	SHARED-SHAM-IRI-enhancers_3205 (-31138), SHARED-SHAM-IRI-enhancers_3206 (+82469), SHARED-SHAM-IRI-enhancers_3207 (+90517), SHARED-SHAM-IRI-enhancers_3208 (+99912)
Calm2	SHARED-SHAM-IRI-enhancers_7337 (-84435), SHARED-SHAM-IRI-enhancers_7336 (-27085), SHARED-SHAM-IRI-enhancers_7335 (-12772)
Calml3	SHARED-SHAM-IRI-enhancers_4171 (+34148), SHARED-SHAM-IRI-enhancers_4162 (+53837), SHARED-SHAM-IRI-enhancers_4157 (+60397)
Calml4	SHARED-SHAM-IRI-enhancers_16282 (-9623)
Calr4	SHARED-SHAM-IRI-enhancers_10731 (+21733), SHARED-SHAM-IRI-enhancers_10732 (+31422)
Camk1g	SHARED-SHAM-IRI-enhancers_615 (+43338), SHARED-SHAM-IRI-enhancers_614 (+53796), SHARED-SHAM-IRI-enhancers_613 (+58874)
Camk2a	SHARED-SHAM-IRI-enhancers_7694 (+52483), SHARED-SHAM-IRI-enhancers_7695 (+67080)
Camk2b	SHARED-SHAM-IRI-enhancers_2656 (+53205)
Camk2d	SHARED-SHAM-IRI-enhancers_9932 (+16500), SHARED-SHAM-IRI-enhancers_9933 (+46362), SHARED-SHAM-IRI-enhancers_9934 (+63178), SHARED-SHAM-IRI-enhancers_9935 (+95967), SHARED-SHAM-IRI-enhancers_9936 (+98205)
Camk2g	SHARED-SHAM-IRI-enhancers_4786 (-11168), SHARED-SHAM-IRI-enhancers_4785 (+8053), SHARED-SHAM-IRI-enhancers_4784 (+28176), SHARED-SHAM-IRI-enhancers_4783 (+35733), SHARED-SHAM-IRI-enhancers_4782 (+43994)
Camk2n1	SHARED-SHAM-IRI-enhancers_11109 (+9819)
Camkk1	SHARED-SHAM-IRI-enhancers_2815 (+5617), SHARED-SHAM-IRI-enhancers_2816 (+12014)
Camkk2	SHARED-SHAM-IRI-enhancers_12035 (-22140), SHARED-SHAM-IRI-enhancers_12034 (+8501), SHARED-SHAM-IRI-enhancers_12033 (+15526), SHARED-SHAM-IRI-enhancers_12032 (+47274)
Camkmt	SHARED-SHAM-IRI-enhancers_7293 (+61065)
Camsap2	SHARED-SHAM-IRI-enhancers_199 (-15555), SHARED-SHAM-IRI-enhancers_198 (-13198)
Camsap3	SHARED-SHAM-IRI-enhancers_15290 (+22228)
Camta1	SHARED-SHAM-IRI-enhancers_11298 (-41177), SHARED-SHAM-IRI-enhancers_11297 (+80824)
Cand1	SHARED-SHAM-IRI-enhancers_1165 (+8978)
Cand2	SHARED-SHAM-IRI-enhancers_12934 (+17929)
Canx	SHARED-SHAM-IRI-enhancers_2561 (+22124)
Cap1	SHARED-SHAM-IRI-enhancers_10832 (-48261), SHARED-SHAM-IRI-enhancers_10831 (-37418)
Capg	SHARED-SHAM-IRI-enhancers_13596 (-20534), SHARED-SHAM-IRI-enhancers_13597 (-10561), SHARED-SHAM-IRI-enhancers_13598 (+3507), SHARED-SHAM-IRI-enhancers_13599 (+13844), SHARED-SHAM-IRI-enhancers_13600 (+34492), SHARED-SHAM-IRI-enhancers_13601 (+37016)
Capn11	SHARED-SHAM-IRI-enhancers_6974 (+29342), SHARED-SHAM-IRI-enhancers_6973 (+39767)
Capn12	SHARED-SHAM-IRI-enhancers_14311 (-14843), SHARED-SHAM-IRI-enhancers_14312 (+30568), SHARED-SHAM-IRI-enhancers_14313 (+43422), SHARED-SHAM-IRI-enhancers_14314 (+49002), SHARED-SHAM-IRI-enhancers_14315 (+64436)
Capn2	SHARED-SHAM-IRI-enhancers_528 (-10768), SHARED-SHAM-IRI-enhancers_527 (+11087), SHARED-SHAM-IRI-enhancers_526 (+56690), SHARED-SHAM-IRI-enhancers_525 (+64495), SHARED-SHAM-IRI-enhancers_524 (+90397)
Capn3	SHARED-SHAM-IRI-enhancers_8601 (+19796)
Capn7	SHARED-SHAM-IRI-enhancers_4919 (+25731), SHARED-SHAM-IRI-enhancers_4920 (+49625), SHARED-SHAM-IRI-enhancers_4921 (+61483), SHARED-SHAM-IRI-enhancers_4922 (+64684), SHARED-SHAM-IRI-enhancers_4923 (+71436), SHARED-SHAM-IRI-enhancers_4924 (+85059), SHARED-SHAM-IRI-enhancers_4925 (+92010)
Capn8	SHARED-SHAM-IRI-enhancers_528 (-36744)
Capn9	SHARED-SHAM-IRI-enhancers_15070 (+56638), SHARED-SHAM-IRI-enhancers_15071 (+65529), SHARED-SHAM-IRI-enhancers_15072 (+67732), SHARED-SHAM-IRI-enhancers_15073 (+77013)
Capns1	SHARED-SHAM-IRI-enhancers_14329 (-24620), SHARED-SHAM-IRI-enhancers_14328 (-21385)
Caprin1	SHARED-SHAM-IRI-enhancers_8494 (-6085)
Capza2	SHARED-SHAM-IRI-enhancers_13249 (-94984), SHARED-SHAM-IRI-enhancers_13250 (-90479), SHARED-SHAM-IRI-enhancers_13251 (-68084), SHARED-SHAM-IRI-enhancers_13252 (+57395)
Capzb	SHARED-SHAM-IRI-enhancers_11122 (-17325), SHARED-SHAM-IRI-enhancers_11123 (+15756), SHARED-SHAM-IRI-enhancers_11124 (+59426)
Car1	SHARED-SHAM-IRI-enhancers_10070 (-23867), SHARED-SHAM-IRI-enhancers_10069 (+21153)
Car12	SHARED-SHAM-IRI-enhancers_16344 (-93017), SHARED-SHAM-IRI-enhancers_16345 (-15388), SHARED-SHAM-IRI-enhancers_16346 (+7877), SHARED-SHAM-IRI-enhancers_16347 (+21723), SHARED-SHAM-IRI-enhancers_16348 (+47260), SHARED-SHAM-IRI-enhancers_16349 (+56395)
Car15	SHARED-SHAM-IRI-enhancers_6113 (+4358), SHARED-SHAM-IRI-enhancers_6112 (+22574)
Car2	SHARED-SHAM-IRI-enhancers_10076 (+11532), SHARED-SHAM-IRI-enhancers_10077 (+18238), SHARED-SHAM-IRI-enhancers_10084 (+32421), SHARED-SHAM-IRI-enhancers_10093 (+59240), SHARED-SHAM-IRI-enhancers_10094 (+71839)
Car3	SHARED-SHAM-IRI-enhancers_10070 (-31306)
Car4	SHARED-SHAM-IRI-enhancers_2982 (+1364)
Car5b	SHARED-SHAM-IRI-enhancers_16680 (-7753)
Car6	SHARED-SHAM-IRI-enhancers_11262 (-29460), SHARED-SHAM-IRI-enhancers_11261 (-19878)
Car7	SHARED-SHAM-IRI-enhancers_14761 (+14602), SHARED-SHAM-IRI-enhancers_14762 (+30198)
Car8	SHARED-SHAM-IRI-enhancers_11611 (+39282)
Card10	SHARED-SHAM-IRI-enhancers_5824 (-31201), SHARED-SHAM-IRI-enhancers_5823 (-12864), SHARED-SHAM-IRI-enhancers_5822 (+12093), SHARED-SHAM-IRI-enhancers_5821 (+21729), SHARED-SHAM-IRI-enhancers_5820 (+23945)
Carhsp1	SHARED-SHAM-IRI-enhancers_6529 (+5162)
Cars	SHARED-SHAM-IRI-enhancers_14190 (-14678)
Cartpt	SHARED-SHAM-IRI-enhancers_4626 (+47159), SHARED-SHAM-IRI-enhancers_4625 (+48857)
Casc3	SHARED-SHAM-IRI-enhancers_3193 (+24908)
Caskin1	SHARED-SHAM-IRI-enhancers_6710 (+25803)
Caskin2	SHARED-SHAM-IRI-enhancers_2209 (+15939), SHARED-SHAM-IRI-enhancers_2208 (+33698), SHARED-SHAM-IRI-enhancers_2207 (+37592)
Casp3	SHARED-SHAM-IRI-enhancers_15340 (+22270), SHARED-SHAM-IRI-enhancers_15341 (+69651)
Casp7	SHARED-SHAM-IRI-enhancers_8348 (+27328)
Casp8	SHARED-SHAM-IRI-enhancers_801 (-60435), SHARED-SHAM-IRI-enhancers_802 (-50331), SHARED-SHAM-IRI-enhancers_803 (-48202), SHARED-SHAM-IRI-enhancers_804 (-21382)
Casq1	SHARED-SHAM-IRI-enhancers_462 (-22459)
Casq2	SHARED-SHAM-IRI-enhancers_9776 (+65988)
Casr	SHARED-SHAM-IRI-enhancers_6342 (-44176), SHARED-SHAM-IRI-enhancers_6341 (-34882), SHARED-SHAM-IRI-enhancers_6340 (+29609)
Casz1	SHARED-SHAM-IRI-enhancers_11221 (-6496), SHARED-SHAM-IRI-enhancers_11222 (+31784), SHARED-SHAM-IRI-enhancers_11223 (+97730)
Cat	SHARED-SHAM-IRI-enhancers_8489 (+19072), SHARED-SHAM-IRI-enhancers_8488 (+48387)
Catsper4	SHARED-SHAM-IRI-enhancers_11012 (-3118), SHARED-SHAM-IRI-enhancers_11011 (+4097)
Catsperg2	SHARED-SHAM-IRI-enhancers_14324 (+56343)
Cav3	SHARED-SHAM-IRI-enhancers_12897 (-57486)
Cbfa2t2	SHARED-SHAM-IRI-enhancers_8838 (-8925), SHARED-SHAM-IRI-enhancers_8839 (+71342)
Cbfa2t3	SHARED-SHAM-IRI-enhancers_15045 (-21138), SHARED-SHAM-IRI-enhancers_15044 (-12867), SHARED-SHAM-IRI-enhancers_15043 (-6993), SHARED-SHAM-IRI-enhancers_15042 (+43677)
Cbfb	SHARED-SHAM-IRI-enhancers_14771 (-17603)
Cbl	SHARED-SHAM-IRI-enhancers_16107 (+57605)
Cblb	SHARED-SHAM-IRI-enhancers_6452 (-87839), SHARED-SHAM-IRI-enhancers_6453 (+29646), SHARED-SHAM-IRI-enhancers_6454 (+47513), SHARED-SHAM-IRI-enhancers_6455 (+63081)
Cblc	SHARED-SHAM-IRI-enhancers_14270 (-20161), SHARED-SHAM-IRI-enhancers_14269 (-6880), SHARED-SHAM-IRI-enhancers_14268 (+4084), SHARED-SHAM-IRI-enhancers_14267 (+13166)
Cbll1	SHARED-SHAM-IRI-enhancers_3476 (-39954)
Cbr1	SHARED-SHAM-IRI-enhancers_6589 (+366)
Cbr4	SHARED-SHAM-IRI-enhancers_15395 (-83839), SHARED-SHAM-IRI-enhancers_15396 (-11644), SHARED-SHAM-IRI-enhancers_15397 (+72365)
Cbs	SHARED-SHAM-IRI-enhancers_6850 (+29378), SHARED-SHAM-IRI-enhancers_6849 (+38926), SHARED-SHAM-IRI-enhancers_6848 (+48764)
Cbwd1	SHARED-SHAM-IRI-enhancers_8006 (-17287)
Cbx2	SHARED-SHAM-IRI-enhancers_2288 (-15125)
Cbx4	SHARED-SHAM-IRI-enhancers_2294 (-91015), SHARED-SHAM-IRI-enhancers_2293 (-41356), SHARED-SHAM-IRI-enhancers_2292 (-4817), SHARED-SHAM-IRI-enhancers_2291 (+7280), SHARED-SHAM-IRI-enhancers_2290 (+29508)
Cbx5	SHARED-SHAM-IRI-enhancers_5377 (+18675), SHARED-SHAM-IRI-enhancers_5376 (+37010), SHARED-SHAM-IRI-enhancers_5375 (+45559)
Cbx6	SHARED-SHAM-IRI-enhancers_5838 (-44592)
Cbx7	SHARED-SHAM-IRI-enhancers_5840 (-72331), SHARED-SHAM-IRI-enhancers_5839 (-18925)
Cbx8	SHARED-SHAM-IRI-enhancers_2291 (-37972), SHARED-SHAM-IRI-enhancers_2290 (-15744), SHARED-SHAM-IRI-enhancers_2289 (-4255)
Cc2d2a	SHARED-SHAM-IRI-enhancers_12530 (-99742)
Ccar1	SHARED-SHAM-IRI-enhancers_1589 (-94427), SHARED-SHAM-IRI-enhancers_1588 (-51600), SHARED-SHAM-IRI-enhancers_1587 (-31727)
Ccbl1	SHARED-SHAM-IRI-enhancers_9259 (-15770), SHARED-SHAM-IRI-enhancers_9258 (+13872)
Ccbp2	SHARED-SHAM-IRI-enhancers_15890 (-16871), SHARED-SHAM-IRI-enhancers_15891 (-7708)
Ccdc102a	SHARED-SHAM-IRI-enhancers_15627 (+12984)
Ccdc109b	SHARED-SHAM-IRI-enhancers_9954 (-83663)
Ccdc11	SHARED-SHAM-IRI-enhancers_7816 (+64987)
Ccdc112	SHARED-SHAM-IRI-enhancers_7592 (-93146), SHARED-SHAM-IRI-enhancers_7591 (-57775), SHARED-SHAM-IRI-enhancers_7590 (-36372), SHARED-SHAM-IRI-enhancers_7589 (-13076)
Ccdc117	SHARED-SHAM-IRI-enhancers_2629 (+8868), SHARED-SHAM-IRI-enhancers_2628 (+11658)
Ccdc12	SHARED-SHAM-IRI-enhancers_15750 (+10224), SHARED-SHAM-IRI-enhancers_15751 (+16563), SHARED-SHAM-IRI-enhancers_15752 (+27351), SHARED-SHAM-IRI-enhancers_15753 (+33340), SHARED-SHAM-IRI-enhancers_15754 (+46917), SHARED-SHAM-IRI-enhancers_15755 (+54947), SHARED-SHAM-IRI-enhancers_15756 (+76285)
Ccdc121	SHARED-SHAM-IRI-enhancers_515 (-28965), SHARED-SHAM-IRI-enhancers_514 (+69842)
Ccdc124	SHARED-SHAM-IRI-enhancers_15437 (-7011)
Ccdc13	SHARED-SHAM-IRI-enhancers_15889 (+16176)
Ccdc135	SHARED-SHAM-IRI-enhancers_15630 (-34347), SHARED-SHAM-IRI-enhancers_15631 (-30612), SHARED-SHAM-IRI-enhancers_15632 (-12747)
Ccdc14	SHARED-SHAM-IRI-enhancers_6316 (+55289)
Ccdc141	SHARED-SHAM-IRI-enhancers_9648 (-76917), SHARED-SHAM-IRI-enhancers_9647 (+7329), SHARED-SHAM-IRI-enhancers_9646 (+56744)
Ccdc146	SHARED-SHAM-IRI-enhancers_12391 (+32666), SHARED-SHAM-IRI-enhancers_12390 (+41362)
Ccdc147	SHARED-SHAM-IRI-enhancers_8284 (-11655)
Ccdc148	SHARED-SHAM-IRI-enhancers_9492 (+29348)
Ccdc149	SHARED-SHAM-IRI-enhancers_12571 (-48709), SHARED-SHAM-IRI-enhancers_12570 (-5026)
Ccdc158	SHARED-SHAM-IRI-enhancers_12803 (+62246)
Ccdc162	SHARED-SHAM-IRI-enhancers_1435 (+24616), SHARED-SHAM-IRI-enhancers_1434 (+33115), SHARED-SHAM-IRI-enhancers_1433 (+97039)
Ccdc167	SHARED-SHAM-IRI-enhancers_6822 (-86718)
Ccdc170	SHARED-SHAM-IRI-enhancers_1485 (-19531), SHARED-SHAM-IRI-enhancers_1489 (+21213), SHARED-SHAM-IRI-enhancers_1490 (+44120)
Ccdc19	SHARED-SHAM-IRI-enhancers_467 (+4960)
Ccdc24	SHARED-SHAM-IRI-enhancers_10797 (+12538), SHARED-SHAM-IRI-enhancers_10796 (+19545), SHARED-SHAM-IRI-enhancers_10795 (+36067)
Ccdc25	SHARED-SHAM-IRI-enhancers_5145 (+18223), SHARED-SHAM-IRI-enhancers_5146 (+32765), SHARED-SHAM-IRI-enhancers_5147 (+53148)
Ccdc28a	SHARED-SHAM-IRI-enhancers_1280 (-83862)
Ccdc3	SHARED-SHAM-IRI-enhancers_9470 (+81816)
Ccdc30	SHARED-SHAM-IRI-enhancers_10819 (+26440)
Ccdc32	SHARED-SHAM-IRI-enhancers_8580 (+52892)
Ccdc33	SHARED-SHAM-IRI-enhancers_16223 (+71430)
Ccdc34	SHARED-SHAM-IRI-enhancers_8511 (-98722), SHARED-SHAM-IRI-enhancers_8512 (-84953), SHARED-SHAM-IRI-enhancers_8513 (-58283), SHARED-SHAM-IRI-enhancers_8514 (-47424), SHARED-SHAM-IRI-enhancers_8515 (-40258)
Ccdc37	SHARED-SHAM-IRI-enhancers_13713 (-22666), SHARED-SHAM-IRI-enhancers_13712 (-7249), SHARED-SHAM-IRI-enhancers_13711 (+5443)
Ccdc40	SHARED-SHAM-IRI-enhancers_2297 (+30424)
Ccdc42	SHARED-SHAM-IRI-enhancers_2759 (+69546)
Ccdc42b	SHARED-SHAM-IRI-enhancers_11996 (+12279)
Ccdc43	SHARED-SHAM-IRI-enhancers_2049 (-50942)
Ccdc50	SHARED-SHAM-IRI-enhancers_6219 (-13464), SHARED-SHAM-IRI-enhancers_6220 (+14059)
Ccdc55	SHARED-SHAM-IRI-enhancers_2892 (+68379)
Ccdc57	SHARED-SHAM-IRI-enhancers_2329 (+30141), SHARED-SHAM-IRI-enhancers_2328 (+49488), SHARED-SHAM-IRI-enhancers_2327 (+80864)
Ccdc58	SHARED-SHAM-IRI-enhancers_6339 (+17531)
Ccdc6	SHARED-SHAM-IRI-enhancers_1670 (-29654), SHARED-SHAM-IRI-enhancers_1672 (+76802), SHARED-SHAM-IRI-enhancers_1673 (+85376), SHARED-SHAM-IRI-enhancers_1674 (+98311)
Ccdc61	SHARED-SHAM-IRI-enhancers_14249 (+17176)
Ccdc63	SHARED-SHAM-IRI-enhancers_12017 (-7894), SHARED-SHAM-IRI-enhancers_12016 (+6196)
Ccdc64	SHARED-SHAM-IRI-enhancers_11941 (-37827), SHARED-SHAM-IRI-enhancers_11940 (+8584)
Ccdc65	SHARED-SHAM-IRI-enhancers_6028 (-12285)
Ccdc66	SHARED-SHAM-IRI-enhancers_4881 (+71666)
Ccdc67	SHARED-SHAM-IRI-enhancers_15954 (+27125)
Ccdc73	SHARED-SHAM-IRI-enhancers_8503 (-21740)
Ccdc8	SHARED-SHAM-IRI-enhancers_14245 (+11107), SHARED-SHAM-IRI-enhancers_14246 (+24781)
Ccdc82	SHARED-SHAM-IRI-enhancers_15927 (+50504), SHARED-SHAM-IRI-enhancers_15928 (+76423)
Ccdc83	SHARED-SHAM-IRI-enhancers_14704 (-76277)
Ccdc85a	SHARED-SHAM-IRI-enhancers_2424 (-65287)
Ccdc85c	SHARED-SHAM-IRI-enhancers_3268 (+19136), SHARED-SHAM-IRI-enhancers_3267 (+30400), SHARED-SHAM-IRI-enhancers_3266 (+38321)
Ccdc86	SHARED-SHAM-IRI-enhancers_7924 (+8502)
Ccdc88b	SHARED-SHAM-IRI-enhancers_8420 (-41298), SHARED-SHAM-IRI-enhancers_8419 (-13748), SHARED-SHAM-IRI-enhancers_8418 (+2672)
Ccdc88c	SHARED-SHAM-IRI-enhancers_3218 (+16239), SHARED-SHAM-IRI-enhancers_3217 (+32987), SHARED-SHAM-IRI-enhancers_3216 (+93385)
Ccdc9	SHARED-SHAM-IRI-enhancers_14231 (-10312), SHARED-SHAM-IRI-enhancers_14230 (-8509)
Ccdc91	SHARED-SHAM-IRI-enhancers_13225 (+63730)
Ccdc93	SHARED-SHAM-IRI-enhancers_76 (+32726)
Ccdc96	SHARED-SHAM-IRI-enhancers_12499 (+74030), SHARED-SHAM-IRI-enhancers_12500 (+77892), SHARED-SHAM-IRI-enhancers_12501 (+90361)
Ccdc97	SHARED-SHAM-IRI-enhancers_14287 (+11923)
Cchcr1	SHARED-SHAM-IRI-enhancers_6911 (+7472)
Ccin	SHARED-SHAM-IRI-enhancers_11426 (-11128)
Cck	SHARED-SHAM-IRI-enhancers_15888 (-98044), SHARED-SHAM-IRI-enhancers_15887 (+59642), SHARED-SHAM-IRI-enhancers_15886 (+64836), SHARED-SHAM-IRI-enhancers_15885 (+99012)
Cckar	SHARED-SHAM-IRI-enhancers_12585 (-53019), SHARED-SHAM-IRI-enhancers_12584 (+50604)
Ccl17	SHARED-SHAM-IRI-enhancers_15623 (-31581), SHARED-SHAM-IRI-enhancers_15624 (-28460), SHARED-SHAM-IRI-enhancers_15625 (-25194), SHARED-SHAM-IRI-enhancers_15626 (-21655)
Ccl2	SHARED-SHAM-IRI-enhancers_2958 (-28512)
Ccl22	SHARED-SHAM-IRI-enhancers_15620 (-29313), SHARED-SHAM-IRI-enhancers_15621 (-19231), SHARED-SHAM-IRI-enhancers_15622 (-10035)
Ccl24	SHARED-SHAM-IRI-enhancers_12154 (-17299)
Ccl28	SHARED-SHAM-IRI-enhancers_4035 (+7937), SHARED-SHAM-IRI-enhancers_4036 (+14550)
Ccm2l	SHARED-SHAM-IRI-enhancers_8821 (+18308), SHARED-SHAM-IRI-enhancers_8822 (+24755)
Ccnd1	SHARED-SHAM-IRI-enhancers_14209 (-85747)
Ccnd3	SHARED-SHAM-IRI-enhancers_7010 (+3048), SHARED-SHAM-IRI-enhancers_7011 (+6732), SHARED-SHAM-IRI-enhancers_7012 (+61894)
Ccndbp1	SHARED-SHAM-IRI-enhancers_8606 (+8013), SHARED-SHAM-IRI-enhancers_8607 (+14589)
Ccne1	SHARED-SHAM-IRI-enhancers_14375 (+22167)
Ccng2	SHARED-SHAM-IRI-enhancers_12823 (+29605)
Ccni	SHARED-SHAM-IRI-enhancers_12822 (+55605), SHARED-SHAM-IRI-enhancers_12821 (+76998), SHARED-SHAM-IRI-enhancers_12820 (+85423), SHARED-SHAM-IRI-enhancers_12819 (+90844)
Ccnj	SHARED-SHAM-IRI-enhancers_8182 (+42096)
Ccnk	SHARED-SHAM-IRI-enhancers_3266 (+57358), SHARED-SHAM-IRI-enhancers_3267 (+65279), SHARED-SHAM-IRI-enhancers_3268 (+76543)
Ccnl1	SHARED-SHAM-IRI-enhancers_10395 (-16453), SHARED-SHAM-IRI-enhancers_10394 (+29783), SHARED-SHAM-IRI-enhancers_10393 (+96845), SHARED-SHAM-IRI-enhancers_10392 (+99316)
Ccno	SHARED-SHAM-IRI-enhancers_3996 (-23839), SHARED-SHAM-IRI-enhancers_3997 (+300)
Ccnt2	SHARED-SHAM-IRI-enhancers_95 (-41783)
Ccny	SHARED-SHAM-IRI-enhancers_7909 (+11237)
Ccr1	SHARED-SHAM-IRI-enhancers_15922 (+43474), SHARED-SHAM-IRI-enhancers_15921 (+45471)
Ccr4	SHARED-SHAM-IRI-enhancers_15774 (-51418), SHARED-SHAM-IRI-enhancers_15773 (+46941), SHARED-SHAM-IRI-enhancers_15772 (+79655), SHARED-SHAM-IRI-enhancers_15771 (+88627)
Ccr6	SHARED-SHAM-IRI-enhancers_7241 (-42792), SHARED-SHAM-IRI-enhancers_7242 (+33851)
Ccr7	SHARED-SHAM-IRI-enhancers_3199 (+27793), SHARED-SHAM-IRI-enhancers_3198 (+48727)
Ccrl1	SHARED-SHAM-IRI-enhancers_15677 (+31307)
Ccrl1	SHARED-SHAM-IRI-enhancers_15679 (-87272), SHARED-SHAM-IRI-enhancers_15678 (-45933)
Ccrl2	SHARED-SHAM-IRI-enhancers_15760 (+8848)
Ccrn4l	SHARED-SHAM-IRI-enhancers_10287 (-73710), SHARED-SHAM-IRI-enhancers_10288 (-38911), SHARED-SHAM-IRI-enhancers_10289 (-21292), SHARED-SHAM-IRI-enhancers_10290 (+8743)
Ccs	SHARED-SHAM-IRI-enhancers_8286 (+10303), SHARED-SHAM-IRI-enhancers_8285 (+18827)
Ccsap	SHARED-SHAM-IRI-enhancers_15061 (+39703), SHARED-SHAM-IRI-enhancers_15060 (+46537)
Ccser2	SHARED-SHAM-IRI-enhancers_4975 (+11123), SHARED-SHAM-IRI-enhancers_4974 (+49067), SHARED-SHAM-IRI-enhancers_4973 (+56976), SHARED-SHAM-IRI-enhancers_4972 (+75536), SHARED-SHAM-IRI-enhancers_4971 (+85182)
Cct2	SHARED-SHAM-IRI-enhancers_1134 (-62848)
Cct5	SHARED-SHAM-IRI-enhancers_5465 (+18562)
Ccz1	SHARED-SHAM-IRI-enhancers_12262 (+26918)
Cd14	SHARED-SHAM-IRI-enhancers_7505 (+19127)
Cd160	SHARED-SHAM-IRI-enhancers_10566 (+8856)
Cd163	SHARED-SHAM-IRI-enhancers_13009 (-26364)
Cd164	SHARED-SHAM-IRI-enhancers_1430 (-18012), SHARED-SHAM-IRI-enhancers_1431 (+33490), SHARED-SHAM-IRI-enhancers_1432 (+59280), SHARED-SHAM-IRI-enhancers_1433 (+92761)
Cd180	SHARED-SHAM-IRI-enhancers_3883 (-68092), SHARED-SHAM-IRI-enhancers_3884 (-47908), SHARED-SHAM-IRI-enhancers_3885 (-35131), SHARED-SHAM-IRI-enhancers_3886 (-29548), SHARED-SHAM-IRI-enhancers_3887 (+5646)
Cd200	SHARED-SHAM-IRI-enhancers_6408 (+45380), SHARED-SHAM-IRI-enhancers_6407 (+55967), SHARED-SHAM-IRI-enhancers_6406 (+58998), SHARED-SHAM-IRI-enhancers_6405 (+79097)
Cd22	SHARED-SHAM-IRI-enhancers_14336 (-12530)
Cd248	SHARED-SHAM-IRI-enhancers_8292 (-8553)
Cd27	SHARED-SHAM-IRI-enhancers_13025 (-34355)
Cd274	SHARED-SHAM-IRI-enhancers_8061 (+4734)
Cd28	SHARED-SHAM-IRI-enhancers_824 (-30549)
Cd2ap	SHARED-SHAM-IRI-enhancers_6932 (-78334), SHARED-SHAM-IRI-enhancers_6931 (-63090), SHARED-SHAM-IRI-enhancers_6930 (-35817), SHARED-SHAM-IRI-enhancers_6929 (-32920), SHARED-SHAM-IRI-enhancers_6928 (-8728), SHARED-SHAM-IRI-enhancers_6927 (-7223)
Cd2bp2	SHARED-SHAM-IRI-enhancers_14025 (+2940)
Cd300a	SHARED-SHAM-IRI-enhancers_2191 (-23271), SHARED-SHAM-IRI-enhancers_2192 (-15001)
Cd300e	SHARED-SHAM-IRI-enhancers_2193 (-9891)
Cd300lf	SHARED-SHAM-IRI-enhancers_2193 (+61924)
Cd300lg	SHARED-SHAM-IRI-enhancers_2043 (+2400), SHARED-SHAM-IRI-enhancers_2044 (+10596)
Cd302	SHARED-SHAM-IRI-enhancers_9520 (+15309), SHARED-SHAM-IRI-enhancers_9519 (+23281)
Cd34	SHARED-SHAM-IRI-enhancers_630 (-59280), SHARED-SHAM-IRI-enhancers_631 (-11581), SHARED-SHAM-IRI-enhancers_632 (+54111), SHARED-SHAM-IRI-enhancers_633 (+56350), SHARED-SHAM-IRI-enhancers_634 (+59795), SHARED-SHAM-IRI-enhancers_635 (+67847)
Cd36	SHARED-SHAM-IRI-enhancers_12375 (-39638), SHARED-SHAM-IRI-enhancers_12374 (-35393), SHARED-SHAM-IRI-enhancers_12373 (+11840), SHARED-SHAM-IRI-enhancers_12372 (+45163)
Cd38	SHARED-SHAM-IRI-enhancers_12531 (-13837), SHARED-SHAM-IRI-enhancers_12532 (+36179), SHARED-SHAM-IRI-enhancers_12533 (+79659)
Cd3d	SHARED-SHAM-IRI-enhancers_16120 (+17835)
Cd3e	SHARED-SHAM-IRI-enhancers_16120 (+9962)
Cd4	SHARED-SHAM-IRI-enhancers_13019 (-16476), SHARED-SHAM-IRI-enhancers_13018 (+5970)
Cd46	SHARED-SHAM-IRI-enhancers_635 (+85580), SHARED-SHAM-IRI-enhancers_634 (+93632), SHARED-SHAM-IRI-enhancers_633 (+97077), SHARED-SHAM-IRI-enhancers_632 (+99316)
Cd47	SHARED-SHAM-IRI-enhancers_6442 (-56792), SHARED-SHAM-IRI-enhancers_6443 (-51399)
Cd5	SHARED-SHAM-IRI-enhancers_7922 (+29399), SHARED-SHAM-IRI-enhancers_7921 (+40182)
Cd63	SHARED-SHAM-IRI-enhancers_1253 (-8398)
Cd69	SHARED-SHAM-IRI-enhancers_13062 (+59116), SHARED-SHAM-IRI-enhancers_13061 (+62046)
Cd7	SHARED-SHAM-IRI-enhancers_2331 (-18335)
Cd72	SHARED-SHAM-IRI-enhancers_11424 (-23839)
Cd74	SHARED-SHAM-IRI-enhancers_7691 (-14866), SHARED-SHAM-IRI-enhancers_7692 (+19100), SHARED-SHAM-IRI-enhancers_7693 (+27405)
Cd79b	SHARED-SHAM-IRI-enhancers_2094 (-10826)
Cd80	SHARED-SHAM-IRI-enhancers_6359 (+17540)
Cd81	SHARED-SHAM-IRI-enhancers_14179 (-36562), SHARED-SHAM-IRI-enhancers_14180 (-10579), SHARED-SHAM-IRI-enhancers_14181 (+5766)
Cd82	SHARED-SHAM-IRI-enhancers_9730 (+17120), SHARED-SHAM-IRI-enhancers_9729 (+18996), SHARED-SHAM-IRI-enhancers_9728 (+22542), SHARED-SHAM-IRI-enhancers_9727 (+30195)
Cd83	SHARED-SHAM-IRI-enhancers_4233 (+76688), SHARED-SHAM-IRI-enhancers_4234 (+79660)
Cd86	SHARED-SHAM-IRI-enhancers_6342 (+59767), SHARED-SHAM-IRI-enhancers_6341 (+69061)
Cd8a	SHARED-SHAM-IRI-enhancers_13573 (+47956)
Cd9	SHARED-SHAM-IRI-enhancers_13036 (-20672), SHARED-SHAM-IRI-enhancers_13035 (-7280), SHARED-SHAM-IRI-enhancers_13034 (+12909), SHARED-SHAM-IRI-enhancers_13033 (+16618), SHARED-SHAM-IRI-enhancers_13032 (+23167), SHARED-SHAM-IRI-enhancers_13031 (+68175), SHARED-SHAM-IRI-enhancers_13030 (+70454)
Cd93	SHARED-SHAM-IRI-enhancers_8786 (-45795)
Cd97	SHARED-SHAM-IRI-enhancers_15506 (-38791), SHARED-SHAM-IRI-enhancers_15505 (-32159), SHARED-SHAM-IRI-enhancers_15504 (-18074), SHARED-SHAM-IRI-enhancers_15503 (-7139), SHARED-SHAM-IRI-enhancers_15502 (+19282)
Cda	SHARED-SHAM-IRI-enhancers_11108 (-11105), SHARED-SHAM-IRI-enhancers_11107 (-9486), SHARED-SHAM-IRI-enhancers_11106 (+19210), SHARED-SHAM-IRI-enhancers_11105 (+24868)
Cdadc1	SHARED-SHAM-IRI-enhancers_5081 (+46783), SHARED-SHAM-IRI-enhancers_5080 (+64761)
Cdan1	SHARED-SHAM-IRI-enhancers_8603 (+78929)
Cdc14a	SHARED-SHAM-IRI-enhancers_9868 (+39522), SHARED-SHAM-IRI-enhancers_9867 (+94160)
Cdc14b	SHARED-SHAM-IRI-enhancers_4453 (+37327)
Cdc25a	SHARED-SHAM-IRI-enhancers_15745 (+20264), SHARED-SHAM-IRI-enhancers_15746 (+31846)
Cdc26	SHARED-SHAM-IRI-enhancers_11552 (+18401), SHARED-SHAM-IRI-enhancers_11551 (+40758)
Cdc37	SHARED-SHAM-IRI-enhancers_15960 (+14159)
Cdc37l1	SHARED-SHAM-IRI-enhancers_8056 (+25853)
Cdc42	SHARED-SHAM-IRI-enhancers_11079 (-30598), SHARED-SHAM-IRI-enhancers_11078 (-23434), SHARED-SHAM-IRI-enhancers_11077 (-16278), SHARED-SHAM-IRI-enhancers_11076 (-12751), SHARED-SHAM-IRI-enhancers_11075 (-10213), SHARED-SHAM-IRI-enhancers_11074 (+20561), SHARED-SHAM-IRI-enhancers_11073 (+50423)
Cdc42bpa	SHARED-SHAM-IRI-enhancers_487 (-94396), SHARED-SHAM-IRI-enhancers_488 (-67719), SHARED-SHAM-IRI-enhancers_489 (-13097)
Cdc42bpb	SHARED-SHAM-IRI-enhancers_3313 (-8731), SHARED-SHAM-IRI-enhancers_3312 (+16055), SHARED-SHAM-IRI-enhancers_3311 (+24444), SHARED-SHAM-IRI-enhancers_3310 (+48062)
Cdc42bpg	SHARED-SHAM-IRI-enhancers_8406 (-14499), SHARED-SHAM-IRI-enhancers_8407 (-8811), SHARED-SHAM-IRI-enhancers_8408 (+15061)
Cdc42ep1	SHARED-SHAM-IRI-enhancers_5823 (-26741), SHARED-SHAM-IRI-enhancers_5824 (-8404)
Cdc42ep2	SHARED-SHAM-IRI-enhancers_8395 (-31025), SHARED-SHAM-IRI-enhancers_8393 (-27499), SHARED-SHAM-IRI-enhancers_8391 (-20860), SHARED-SHAM-IRI-enhancers_8390 (-15633), SHARED-SHAM-IRI-enhancers_8389 (-5006)
Cdc42ep4	SHARED-SHAM-IRI-enhancers_2182 (-55615), SHARED-SHAM-IRI-enhancers_2181 (-51321), SHARED-SHAM-IRI-enhancers_2180 (-37549), SHARED-SHAM-IRI-enhancers_2179 (-34314), SHARED-SHAM-IRI-enhancers_2178 (-27446), SHARED-SHAM-IRI-enhancers_2177 (-15828), SHARED-SHAM-IRI-enhancers_2176 (+11764), SHARED-SHAM-IRI-enhancers_2175 (+28396)
Cdc42se1	SHARED-SHAM-IRI-enhancers_10546 (+4194)
Cdc42se2	SHARED-SHAM-IRI-enhancers_2612 (-14458), SHARED-SHAM-IRI-enhancers_2611 (+12062)
Cdc6	SHARED-SHAM-IRI-enhancers_3194 (+10014)
Cdc7	SHARED-SHAM-IRI-enhancers_11818 (+56071), SHARED-SHAM-IRI-enhancers_11819 (+75822)
Cdca4	SHARED-SHAM-IRI-enhancers_3343 (+14760)
Cdca7	SHARED-SHAM-IRI-enhancers_9610 (-85665)
Cdca7l	SHARED-SHAM-IRI-enhancers_3364 (-91891), SHARED-SHAM-IRI-enhancers_3365 (-80136), SHARED-SHAM-IRI-enhancers_3366 (+72115)
Cdcp1	SHARED-SHAM-IRI-enhancers_15913 (-22283), SHARED-SHAM-IRI-enhancers_15912 (+8880), SHARED-SHAM-IRI-enhancers_15911 (+15471), SHARED-SHAM-IRI-enhancers_15910 (+32439), SHARED-SHAM-IRI-enhancers_15909 (+49667)
Cdcp2	SHARED-SHAM-IRI-enhancers_10698 (-13288), SHARED-SHAM-IRI-enhancers_10699 (+21616), SHARED-SHAM-IRI-enhancers_10700 (+39714), SHARED-SHAM-IRI-enhancers_10701 (+60282)
Cdh1	SHARED-SHAM-IRI-enhancers_14788 (-14329), SHARED-SHAM-IRI-enhancers_14789 (+16636), SHARED-SHAM-IRI-enhancers_14790 (+19791), SHARED-SHAM-IRI-enhancers_14791 (+30093)
Cdh15	SHARED-SHAM-IRI-enhancers_15046 (-58495), SHARED-SHAM-IRI-enhancers_15047 (-23497), SHARED-SHAM-IRI-enhancers_15048 (+75445), SHARED-SHAM-IRI-enhancers_15049 (+89855)
Cdh16	SHARED-SHAM-IRI-enhancers_14765 (+17016), SHARED-SHAM-IRI-enhancers_14764 (+25919), SHARED-SHAM-IRI-enhancers_14763 (+28095)
Cdh2	SHARED-SHAM-IRI-enhancers_7403 (+11591), SHARED-SHAM-IRI-enhancers_7402 (+69298)
Cdh22	SHARED-SHAM-IRI-enhancers_8954 (+45138)
Cdh23	SHARED-SHAM-IRI-enhancers_1560 (-20113), SHARED-SHAM-IRI-enhancers_1559 (-15682), SHARED-SHAM-IRI-enhancers_1558 (-12888)
Cdh3	SHARED-SHAM-IRI-enhancers_14786 (+53084), SHARED-SHAM-IRI-enhancers_14787 (+60306)
Cdh4	SHARED-SHAM-IRI-enhancers_9140 (-89818)
Cdhr3	SHARED-SHAM-IRI-enhancers_3497 (-89165), SHARED-SHAM-IRI-enhancers_3496 (-82613), SHARED-SHAM-IRI-enhancers_3495 (+97778)
Cdip1	SHARED-SHAM-IRI-enhancers_6432 (+12101)
Cdipt	SHARED-SHAM-IRI-enhancers_14019 (+32564)
Cdk1	SHARED-SHAM-IRI-enhancers_1658 (-92774), SHARED-SHAM-IRI-enhancers_1657 (+31530), SHARED-SHAM-IRI-enhancers_1656 (+46507), SHARED-SHAM-IRI-enhancers_1655 (+73670), SHARED-SHAM-IRI-enhancers_1654 (+84689), SHARED-SHAM-IRI-enhancers_1653 (+99290)
Cdk11b	SHARED-SHAM-IRI-enhancers_11344 (+18533)
Cdk12	SHARED-SHAM-IRI-enhancers_3177 (+91304), SHARED-SHAM-IRI-enhancers_3178 (+94382)
Cdk15	SHARED-SHAM-IRI-enhancers_814 (+65158), SHARED-SHAM-IRI-enhancers_815 (+77788)
Cdk17	SHARED-SHAM-IRI-enhancers_1911 (-36768), SHARED-SHAM-IRI-enhancers_1912 (+53309), SHARED-SHAM-IRI-enhancers_1913 (+89902)
Cdk18	SHARED-SHAM-IRI-enhancers_124 (-11334), SHARED-SHAM-IRI-enhancers_123 (+11481), SHARED-SHAM-IRI-enhancers_122 (+13554), SHARED-SHAM-IRI-enhancers_121 (+63918)
Cdk20	SHARED-SHAM-IRI-enhancers_4455 (-52100), SHARED-SHAM-IRI-enhancers_4456 (-46258), SHARED-SHAM-IRI-enhancers_4457 (-30979)
Cdk2ap1	SHARED-SHAM-IRI-enhancers_12074 (-12588)
Cdk5rap1	SHARED-SHAM-IRI-enhancers_8837 (-25877), SHARED-SHAM-IRI-enhancers_8836 (-17366)
Cdk5rap3	SHARED-SHAM-IRI-enhancers_3149 (+10078), SHARED-SHAM-IRI-enhancers_3148 (+13222)
Cdk6	SHARED-SHAM-IRI-enhancers_12462 (+31958)
Cdk8	SHARED-SHAM-IRI-enhancers_12276 (+9238), SHARED-SHAM-IRI-enhancers_12277 (+37200), SHARED-SHAM-IRI-enhancers_12278 (+68414)
Cdk9	SHARED-SHAM-IRI-enhancers_9339 (+8718)
Cdkal1	SHARED-SHAM-IRI-enhancers_4101 (+74755)
Cdkl1	SHARED-SHAM-IRI-enhancers_3609 (-93752), SHARED-SHAM-IRI-enhancers_3608 (-23652), SHARED-SHAM-IRI-enhancers_3607 (-17353), SHARED-SHAM-IRI-enhancers_3606 (-6004)
Cdkl4	SHARED-SHAM-IRI-enhancers_7225 (-83029), SHARED-SHAM-IRI-enhancers_7224 (+5010)
Cdkn1a	SHARED-SHAM-IRI-enhancers_6805 (-47908), SHARED-SHAM-IRI-enhancers_6806 (+29447)
Cdkn1b	SHARED-SHAM-IRI-enhancers_13097 (+33834)
Cdkn1c	SHARED-SHAM-IRI-enhancers_14187 (+15213), SHARED-SHAM-IRI-enhancers_14186 (+65887), SHARED-SHAM-IRI-enhancers_14185 (+71726)
Cdkn2aip	SHARED-SHAM-IRI-enhancers_15357 (-50147), SHARED-SHAM-IRI-enhancers_15356 (+6671)
Cdkn2aipnl	SHARED-SHAM-IRI-enhancers_2577 (-90611), SHARED-SHAM-IRI-enhancers_2578 (-69383), SHARED-SHAM-IRI-enhancers_2579 (-50515), SHARED-SHAM-IRI-enhancers_2580 (-28701)
Cdkn2c	SHARED-SHAM-IRI-enhancers_10737 (+83696)
Cdkn3	SHARED-SHAM-IRI-enhancers_5004 (-35812)
Cdo1	SHARED-SHAM-IRI-enhancers_7597 (-4869), SHARED-SHAM-IRI-enhancers_7596 (+59039), SHARED-SHAM-IRI-enhancers_7595 (+72230)
Cdpf1	SHARED-SHAM-IRI-enhancers_5932 (+34431), SHARED-SHAM-IRI-enhancers_5931 (+39598), SHARED-SHAM-IRI-enhancers_5930 (+56802), SHARED-SHAM-IRI-enhancers_5929 (+68021)
Cdr2	SHARED-SHAM-IRI-enhancers_13980 (+20465), SHARED-SHAM-IRI-enhancers_13979 (+39152)
Cdr2l	SHARED-SHAM-IRI-enhancers_2199 (-7492), SHARED-SHAM-IRI-enhancers_2200 (+2652)
Cdrt4	SHARED-SHAM-IRI-enhancers_2710 (-20631), SHARED-SHAM-IRI-enhancers_2711 (-13319), SHARED-SHAM-IRI-enhancers_2712 (+15987), SHARED-SHAM-IRI-enhancers_2713 (+46150)
Cds1	SHARED-SHAM-IRI-enhancers_11742 (-36515), SHARED-SHAM-IRI-enhancers_11743 (+93307)
Cds2	SHARED-SHAM-IRI-enhancers_8705 (+6967), SHARED-SHAM-IRI-enhancers_8706 (+28804)
Cdsn	SHARED-SHAM-IRI-enhancers_6912 (+4669)
Cdt1	SHARED-SHAM-IRI-enhancers_15039 (-11012)
Cdyl2	SHARED-SHAM-IRI-enhancers_14927 (-39525), SHARED-SHAM-IRI-enhancers_14926 (+78241)
Ceacam1	SHARED-SHAM-IRI-enhancers_14281 (+26422), SHARED-SHAM-IRI-enhancers_14280 (+41954)
Ceacam16	SHARED-SHAM-IRI-enhancers_14274 (-10182), SHARED-SHAM-IRI-enhancers_14273 (-5081), SHARED-SHAM-IRI-enhancers_14272 (+18545), SHARED-SHAM-IRI-enhancers_14271 (+30175)
Ceacam18	SHARED-SHAM-IRI-enhancers_14391 (+8241)
Ceacam19	SHARED-SHAM-IRI-enhancers_14274 (+16484), SHARED-SHAM-IRI-enhancers_14273 (+21585)
Ceacam2	SHARED-SHAM-IRI-enhancers_14285 (-67122), SHARED-SHAM-IRI-enhancers_14284 (-65312), SHARED-SHAM-IRI-enhancers_14283 (-36007), SHARED-SHAM-IRI-enhancers_14282 (-28477)
Ceacam3	SHARED-SHAM-IRI-enhancers_14247 (+6890)
Ceacam9	SHARED-SHAM-IRI-enhancers_14242 (+10337)
Cebpa	SHARED-SHAM-IRI-enhancers_14361 (-38024), SHARED-SHAM-IRI-enhancers_14362 (+9263), SHARED-SHAM-IRI-enhancers_14363 (+22368), SHARED-SHAM-IRI-enhancers_14364 (+25921)
Cebpb	SHARED-SHAM-IRI-enhancers_9031 (-22352), SHARED-SHAM-IRI-enhancers_9032 (-20403), SHARED-SHAM-IRI-enhancers_9033 (-17279), SHARED-SHAM-IRI-enhancers_9034 (+24336), SHARED-SHAM-IRI-enhancers_9035 (+64616), SHARED-SHAM-IRI-enhancers_9036 (+76349), SHARED-SHAM-IRI-enhancers_9037 (+88933), SHARED-SHAM-IRI-enhancers_9038 (+92753)
Cebpe	SHARED-SHAM-IRI-enhancers_5045 (-43347), SHARED-SHAM-IRI-enhancers_5044 (-36953), SHARED-SHAM-IRI-enhancers_5043 (-30441)
Cebpg	SHARED-SHAM-IRI-enhancers_14361 (-24766), SHARED-SHAM-IRI-enhancers_14360 (+13729), SHARED-SHAM-IRI-enhancers_14359 (+21029), SHARED-SHAM-IRI-enhancers_14358 (+27822)
Cecr2	SHARED-SHAM-IRI-enhancers_12983 (-86642), SHARED-SHAM-IRI-enhancers_12984 (-73982), SHARED-SHAM-IRI-enhancers_12985 (+83249)
Cecr5	SHARED-SHAM-IRI-enhancers_12984 (-61120), SHARED-SHAM-IRI-enhancers_12983 (-48460), SHARED-SHAM-IRI-enhancers_12982 (-8351), SHARED-SHAM-IRI-enhancers_12981 (+58431), SHARED-SHAM-IRI-enhancers_12980 (+64366)
Cel	SHARED-SHAM-IRI-enhancers_9237 (-3460), SHARED-SHAM-IRI-enhancers_9236 (+23407)
Cela1	SHARED-SHAM-IRI-enhancers_5332 (-23216), SHARED-SHAM-IRI-enhancers_5331 (+7867)
Celf1	SHARED-SHAM-IRI-enhancers_9699 (-46581)
Celsr1	SHARED-SHAM-IRI-enhancers_5934 (+41014)
Celsr2	SHARED-SHAM-IRI-enhancers_9841 (+4440), SHARED-SHAM-IRI-enhancers_9840 (+13141), SHARED-SHAM-IRI-enhancers_9839 (+23132)
Cenpe	SHARED-SHAM-IRI-enhancers_9983 (+47660), SHARED-SHAM-IRI-enhancers_9984 (+56696)
Cenpf	SHARED-SHAM-IRI-enhancers_557 (-19698)
Cenpi	SHARED-SHAM-IRI-enhancers_16631 (-11815)
Cenpl	SHARED-SHAM-IRI-enhancers_355 (+5159), SHARED-SHAM-IRI-enhancers_356 (+38673), SHARED-SHAM-IRI-enhancers_357 (+45095), SHARED-SHAM-IRI-enhancers_358 (+52073)
Cenpv	SHARED-SHAM-IRI-enhancers_2703 (+43939), SHARED-SHAM-IRI-enhancers_2702 (+50588), SHARED-SHAM-IRI-enhancers_2701 (+60217), SHARED-SHAM-IRI-enhancers_2700 (+65828)
Cep110	SHARED-SHAM-IRI-enhancers_9372 (+39459)
Cep120	SHARED-SHAM-IRI-enhancers_7633 (-18591)
Cep164	SHARED-SHAM-IRI-enhancers_16123 (+21477)
Cep170b	SHARED-SHAM-IRI-enhancers_3342 (-28640)
Cep19	SHARED-SHAM-IRI-enhancers_6271 (+30402)
Cep192	SHARED-SHAM-IRI-enhancers_7766 (+81431), SHARED-SHAM-IRI-enhancers_7767 (+90655)
Cep250	SHARED-SHAM-IRI-enhancers_8856 (+22970)
Cep350	SHARED-SHAM-IRI-enhancers_315 (-30429)
Cep41	SHARED-SHAM-IRI-enhancers_13305 (+18794)
Cep57	SHARED-SHAM-IRI-enhancers_15938 (+66426)
Cep63	SHARED-SHAM-IRI-enhancers_15657 (+24717)
Cep68	SHARED-SHAM-IRI-enhancers_2380 (+18429)
Cep76	SHARED-SHAM-IRI-enhancers_7761 (+69617)
Cep78	SHARED-SHAM-IRI-enhancers_7939 (+36791), SHARED-SHAM-IRI-enhancers_7938 (+43486)
Cep85	SHARED-SHAM-IRI-enhancers_11010 (+21688), SHARED-SHAM-IRI-enhancers_11009 (+28038), SHARED-SHAM-IRI-enhancers_11008 (+34186)
Cep85l	SHARED-SHAM-IRI-enhancers_1513 (-83397), SHARED-SHAM-IRI-enhancers_1512 (-55480), SHARED-SHAM-IRI-enhancers_1511 (-34565), SHARED-SHAM-IRI-enhancers_1510 (-18684), SHARED-SHAM-IRI-enhancers_1509 (+30648)
Cep89	SHARED-SHAM-IRI-enhancers_14371 (+18946)
Cep97	SHARED-SHAM-IRI-enhancers_6471 (+24315), SHARED-SHAM-IRI-enhancers_6470 (+31437)
Cercam	SHARED-SHAM-IRI-enhancers_9254 (-33602)
Cerk	SHARED-SHAM-IRI-enhancers_5941 (-15987), SHARED-SHAM-IRI-enhancers_5940 (+16792), SHARED-SHAM-IRI-enhancers_5939 (+63569), SHARED-SHAM-IRI-enhancers_5938 (+68891), SHARED-SHAM-IRI-enhancers_5937 (+94811), SHARED-SHAM-IRI-enhancers_5936 (+99769)
Cerkl	SHARED-SHAM-IRI-enhancers_9658 (+49786)
Cers2	SHARED-SHAM-IRI-enhancers_10550 (+8474)
Cers5	SHARED-SHAM-IRI-enhancers_6052 (-94509), SHARED-SHAM-IRI-enhancers_6051 (-75087), SHARED-SHAM-IRI-enhancers_6050 (-62590), SHARED-SHAM-IRI-enhancers_6049 (-31063), SHARED-SHAM-IRI-enhancers_6048 (-15527)
Cers6	SHARED-SHAM-IRI-enhancers_9565 (-16180), SHARED-SHAM-IRI-enhancers_9566 (+71436), SHARED-SHAM-IRI-enhancers_9567 (+74204), SHARED-SHAM-IRI-enhancers_9568 (+90195)
Ces1d	SHARED-SHAM-IRI-enhancers_15598 (-24301)
Ces1e	SHARED-SHAM-IRI-enhancers_15601 (-43628), SHARED-SHAM-IRI-enhancers_15600 (-32128), SHARED-SHAM-IRI-enhancers_15599 (-5697), SHARED-SHAM-IRI-enhancers_15598 (+7480)
Ces1f	SHARED-SHAM-IRI-enhancers_15602 (-52838), SHARED-SHAM-IRI-enhancers_15601 (+6500), SHARED-SHAM-IRI-enhancers_15600 (+18000), SHARED-SHAM-IRI-enhancers_15599 (+44431)
Ces1g	SHARED-SHAM-IRI-enhancers_15603 (-18239), SHARED-SHAM-IRI-enhancers_15602 (+4723)
Ces1h	SHARED-SHAM-IRI-enhancers_15606 (-33843), SHARED-SHAM-IRI-enhancers_15605 (-31064), SHARED-SHAM-IRI-enhancers_15604 (-5992), SHARED-SHAM-IRI-enhancers_15603 (+8129)
Ces2f	SHARED-SHAM-IRI-enhancers_14766 (+1963)
Ces2g	SHARED-SHAM-IRI-enhancers_14766 (-12399), SHARED-SHAM-IRI-enhancers_14767 (+23018)
Ces2h	SHARED-SHAM-IRI-enhancers_14767 (-16117), SHARED-SHAM-IRI-enhancers_14768 (+9176), SHARED-SHAM-IRI-enhancers_14769 (+21861)
Ces3a	SHARED-SHAM-IRI-enhancers_14768 (-38570), SHARED-SHAM-IRI-enhancers_14769 (-25885)
Ces3b	SHARED-SHAM-IRI-enhancers_14770 (+20834)
Ces4a	SHARED-SHAM-IRI-enhancers_14770 (-27211), SHARED-SHAM-IRI-enhancers_14771 (+21271)
Ces5a	SHARED-SHAM-IRI-enhancers_15607 (-35412)
Cfdp1	SHARED-SHAM-IRI-enhancers_14886 (+22523), SHARED-SHAM-IRI-enhancers_14885 (+34323), SHARED-SHAM-IRI-enhancers_14884 (+52194), SHARED-SHAM-IRI-enhancers_14883 (+73856), SHARED-SHAM-IRI-enhancers_14882 (+84573), SHARED-SHAM-IRI-enhancers_14881 (+99826)
Cfl2	SHARED-SHAM-IRI-enhancers_3567 (+42703), SHARED-SHAM-IRI-enhancers_3566 (+56920)
Cflar	SHARED-SHAM-IRI-enhancers_801 (+23379), SHARED-SHAM-IRI-enhancers_802 (+33483), SHARED-SHAM-IRI-enhancers_803 (+35612), SHARED-SHAM-IRI-enhancers_804 (+62432)
Cftr	SHARED-SHAM-IRI-enhancers_13253 (+10297)
Cga	SHARED-SHAM-IRI-enhancers_11386 (+93626), SHARED-SHAM-IRI-enhancers_11387 (+97514)
Cggbp1	SHARED-SHAM-IRI-enhancers_6494 (+21726)
Cgn	SHARED-SHAM-IRI-enhancers_10540 (-44448), SHARED-SHAM-IRI-enhancers_10539 (-35068)
Cgnl1	SHARED-SHAM-IRI-enhancers_16419 (-54641), SHARED-SHAM-IRI-enhancers_16418 (-34148), SHARED-SHAM-IRI-enhancers_16417 (-25867), SHARED-SHAM-IRI-enhancers_16416 (+11157), SHARED-SHAM-IRI-enhancers_16415 (+18318), SHARED-SHAM-IRI-enhancers_16414 (+33665), SHARED-SHAM-IRI-enhancers_16413 (+54050), SHARED-SHAM-IRI-enhancers_16412 (+66921), SHARED-SHAM-IRI-enhancers_16411 (+81827), SHARED-SHAM-IRI-enhan…
Cgref1	SHARED-SHAM-IRI-enhancers_12437 (+19842)
Ch25h	SHARED-SHAM-IRI-enhancers_8109 (-43901), SHARED-SHAM-IRI-enhancers_8108 (-21462), SHARED-SHAM-IRI-enhancers_8107 (+78911), SHARED-SHAM-IRI-enhancers_8106 (+84201)
Chac1	SHARED-SHAM-IRI-enhancers_8585 (-14082), SHARED-SHAM-IRI-enhancers_8586 (+26368), SHARED-SHAM-IRI-enhancers_8587 (+56817)
Chad	SHARED-SHAM-IRI-enhancers_3114 (+5912), SHARED-SHAM-IRI-enhancers_3115 (+24504), SHARED-SHAM-IRI-enhancers_3116 (+26390)
Chadl	SHARED-SHAM-IRI-enhancers_5866 (-5890), SHARED-SHAM-IRI-enhancers_5865 (-3227)
Chaf1b	SHARED-SHAM-IRI-enhancers_6594 (+29228)
Chchd10	SHARED-SHAM-IRI-enhancers_1730 (+887)
Chchd3	SHARED-SHAM-IRI-enhancers_13337 (+58723), SHARED-SHAM-IRI-enhancers_13336 (+70223), SHARED-SHAM-IRI-enhancers_13335 (+81958)
Chchd4	SHARED-SHAM-IRI-enhancers_13730 (+7270)
Chchd5	SHARED-SHAM-IRI-enhancers_8673 (-13713)
Chchd6	SHARED-SHAM-IRI-enhancers_13707 (-19612)
Chd2	SHARED-SHAM-IRI-enhancers_14576 (-84226), SHARED-SHAM-IRI-enhancers_14575 (-76116), SHARED-SHAM-IRI-enhancers_14574 (-66156), SHARED-SHAM-IRI-enhancers_14573 (-53905), SHARED-SHAM-IRI-enhancers_14572 (-47349), SHARED-SHAM-IRI-enhancers_14571 (-35566), SHARED-SHAM-IRI-enhancers_14570 (-26270), SHARED-SHAM-IRI-enhancers_14569 (-16441), SHARED-SHAM-IRI-enhancers_14568 (+8287), SHARED-SHAM-IRI-enhanc…
Chd3	SHARED-SHAM-IRI-enhancers_2770 (-15665), SHARED-SHAM-IRI-enhancers_2769 (-13616), SHARED-SHAM-IRI-enhancers_2768 (-8174)
Chd4	SHARED-SHAM-IRI-enhancers_13020 (-14100), SHARED-SHAM-IRI-enhancers_13021 (-6681), SHARED-SHAM-IRI-enhancers_13022 (+23882)
Chd6	SHARED-SHAM-IRI-enhancers_8921 (-30099), SHARED-SHAM-IRI-enhancers_8920 (+59894), SHARED-SHAM-IRI-enhancers_8919 (+96016)
Chd7	SHARED-SHAM-IRI-enhancers_11648 (-43637), SHARED-SHAM-IRI-enhancers_11654 (+98268)
Chd8	SHARED-SHAM-IRI-enhancers_5035 (-19943), SHARED-SHAM-IRI-enhancers_5034 (-7089)
Chd9	SHARED-SHAM-IRI-enhancers_15568 (-33211), SHARED-SHAM-IRI-enhancers_15569 (+5349), SHARED-SHAM-IRI-enhancers_15570 (+11978), SHARED-SHAM-IRI-enhancers_15571 (+40899), SHARED-SHAM-IRI-enhancers_15572 (+48254), SHARED-SHAM-IRI-enhancers_15573 (+57354), SHARED-SHAM-IRI-enhancers_15574 (+63642)
Chdh	SHARED-SHAM-IRI-enhancers_4895 (+41161), SHARED-SHAM-IRI-enhancers_4896 (+69011)
Chek2	SHARED-SHAM-IRI-enhancers_11854 (+19506)
Chga	SHARED-SHAM-IRI-enhancers_3233 (-55926), SHARED-SHAM-IRI-enhancers_3234 (+42479), SHARED-SHAM-IRI-enhancers_3235 (+89086), SHARED-SHAM-IRI-enhancers_3236 (+92444)
Chi3l1	SHARED-SHAM-IRI-enhancers_172 (-48895)
Chic2	SHARED-SHAM-IRI-enhancers_12716 (+70114)
Chit1	SHARED-SHAM-IRI-enhancers_169 (-24257), SHARED-SHAM-IRI-enhancers_170 (-17830), SHARED-SHAM-IRI-enhancers_171 (-11928), SHARED-SHAM-IRI-enhancers_172 (+22267)
Chka	SHARED-SHAM-IRI-enhancers_8146 (-40773), SHARED-SHAM-IRI-enhancers_8147 (-18091), SHARED-SHAM-IRI-enhancers_8152 (-11165), SHARED-SHAM-IRI-enhancers_8153 (-8699)
Chml	SHARED-SHAM-IRI-enhancers_469 (+41194)
Chmp3	SHARED-SHAM-IRI-enhancers_13575 (+46268)
Chmp4b	SHARED-SHAM-IRI-enhancers_8842 (-14942), SHARED-SHAM-IRI-enhancers_8843 (+20581)
Chmp6	SHARED-SHAM-IRI-enhancers_2302 (-57242), SHARED-SHAM-IRI-enhancers_2303 (+15826)
Chn1	SHARED-SHAM-IRI-enhancers_9623 (+28900), SHARED-SHAM-IRI-enhancers_9622 (+53530)
Chn2	SHARED-SHAM-IRI-enhancers_13486 (-17970), SHARED-SHAM-IRI-enhancers_13487 (+7975), SHARED-SHAM-IRI-enhancers_13488 (+43172)
Chp1	SHARED-SHAM-IRI-enhancers_8590 (+10920), SHARED-SHAM-IRI-enhancers_8591 (+18481)
Chpf	SHARED-SHAM-IRI-enhancers_913 (+20537)
Chpt1	SHARED-SHAM-IRI-enhancers_1886 (-8332)
Chrac1	SHARED-SHAM-IRI-enhancers_5732 (-22419), SHARED-SHAM-IRI-enhancers_5733 (+28519), SHARED-SHAM-IRI-enhancers_5734 (+66426)
Chrdl1	SHARED-SHAM-IRI-enhancers_16652 (-88795), SHARED-SHAM-IRI-enhancers_16651 (+49270)
Chrdl2	SHARED-SHAM-IRI-enhancers_13802 (+46036), SHARED-SHAM-IRI-enhancers_13803 (+70450)
Chrm1	SHARED-SHAM-IRI-enhancers_8444 (-33502), SHARED-SHAM-IRI-enhancers_8445 (+14942), SHARED-SHAM-IRI-enhancers_8446 (+38619)
Chrm4	SHARED-SHAM-IRI-enhancers_9708 (-89411)
Chrna1	SHARED-SHAM-IRI-enhancers_9621 (-36482), SHARED-SHAM-IRI-enhancers_9620 (-28845), SHARED-SHAM-IRI-enhancers_9619 (-5104)
Chrna2	SHARED-SHAM-IRI-enhancers_5150 (-10959), SHARED-SHAM-IRI-enhancers_5151 (+42725), SHARED-SHAM-IRI-enhancers_5152 (+49267), SHARED-SHAM-IRI-enhancers_5153 (+83174)
Chrna9	SHARED-SHAM-IRI-enhancers_12654 (+27788), SHARED-SHAM-IRI-enhancers_12655 (+33595)
Chrne	SHARED-SHAM-IRI-enhancers_2790 (-11226), SHARED-SHAM-IRI-enhancers_2789 (-7825)
Chst1	SHARED-SHAM-IRI-enhancers_9715 (-77820), SHARED-SHAM-IRI-enhancers_9716 (-70596), SHARED-SHAM-IRI-enhancers_9717 (+582)
Chst11	SHARED-SHAM-IRI-enhancers_1813 (+19227), SHARED-SHAM-IRI-enhancers_1814 (+45291), SHARED-SHAM-IRI-enhancers_1815 (+57901), SHARED-SHAM-IRI-enhancers_1816 (+69976), SHARED-SHAM-IRI-enhancers_1817 (+76630)
Chst13	SHARED-SHAM-IRI-enhancers_13709 (+4340)
Chst14	SHARED-SHAM-IRI-enhancers_8580 (+50004)
Chst15	SHARED-SHAM-IRI-enhancers_14084 (-41988), SHARED-SHAM-IRI-enhancers_14083 (-31028), SHARED-SHAM-IRI-enhancers_14082 (-9407), SHARED-SHAM-IRI-enhancers_14081 (+16403), SHARED-SHAM-IRI-enhancers_14080 (+29800), SHARED-SHAM-IRI-enhancers_14079 (+73081), SHARED-SHAM-IRI-enhancers_14078 (+82635)
Chst2	SHARED-SHAM-IRI-enhancers_16538 (-97902)
Chst3	SHARED-SHAM-IRI-enhancers_1552 (-48148), SHARED-SHAM-IRI-enhancers_1551 (-42262), SHARED-SHAM-IRI-enhancers_1550 (-33051), SHARED-SHAM-IRI-enhancers_1549 (-31599), SHARED-SHAM-IRI-enhancers_1548 (-8864)
Chst8	SHARED-SHAM-IRI-enhancers_14354 (-8402), SHARED-SHAM-IRI-enhancers_14353 (+6706), SHARED-SHAM-IRI-enhancers_14352 (+97485)
Chsy1	SHARED-SHAM-IRI-enhancers_14486 (+26189), SHARED-SHAM-IRI-enhancers_14487 (+44136), SHARED-SHAM-IRI-enhancers_14488 (+48669)
Ciao1	SHARED-SHAM-IRI-enhancers_8649 (-4448), SHARED-SHAM-IRI-enhancers_8648 (+7128)
Cib1	SHARED-SHAM-IRI-enhancers_14630 (+16606), SHARED-SHAM-IRI-enhancers_14629 (+24840), SHARED-SHAM-IRI-enhancers_14628 (+40542)
Cib4	SHARED-SHAM-IRI-enhancers_12435 (+60984)
Ciita	SHARED-SHAM-IRI-enhancers_6056 (-35599), SHARED-SHAM-IRI-enhancers_6057 (-22855), SHARED-SHAM-IRI-enhancers_6058 (+7493), SHARED-SHAM-IRI-enhancers_6059 (+37349)
Cilp	SHARED-SHAM-IRI-enhancers_16319 (-47415), SHARED-SHAM-IRI-enhancers_16320 (-21250)
Cir1	SHARED-SHAM-IRI-enhancers_9616 (-13400)
Cirbp	SHARED-SHAM-IRI-enhancers_1784 (-7696)
Cirh1a	SHARED-SHAM-IRI-enhancers_14801 (+8662), SHARED-SHAM-IRI-enhancers_14802 (+36085)
Cisd1	SHARED-SHAM-IRI-enhancers_1699 (+5379), SHARED-SHAM-IRI-enhancers_1698 (+16264), SHARED-SHAM-IRI-enhancers_1697 (+53205)
Cish	SHARED-SHAM-IRI-enhancers_15716 (+9763), SHARED-SHAM-IRI-enhancers_15717 (+12337), SHARED-SHAM-IRI-enhancers_15718 (+19857), SHARED-SHAM-IRI-enhancers_15719 (+29325)
Cit	SHARED-SHAM-IRI-enhancers_11941 (-76196), SHARED-SHAM-IRI-enhancers_11942 (+4065), SHARED-SHAM-IRI-enhancers_11943 (+13004), SHARED-SHAM-IRI-enhancers_11944 (+20641)
Cited2	SHARED-SHAM-IRI-enhancers_1274 (-76776)
Ciz1	SHARED-SHAM-IRI-enhancers_9326 (-30384)
Ckap2l	SHARED-SHAM-IRI-enhancers_8676 (+43489), SHARED-SHAM-IRI-enhancers_8675 (+49621), SHARED-SHAM-IRI-enhancers_8674 (+64188)
Ckap4	SHARED-SHAM-IRI-enhancers_1835 (+52988)
Ckb	SHARED-SHAM-IRI-enhancers_3321 (+3362), SHARED-SHAM-IRI-enhancers_3320 (+15905), SHARED-SHAM-IRI-enhancers_3319 (+68442), SHARED-SHAM-IRI-enhancers_3318 (+85158)
Clasp1	SHARED-SHAM-IRI-enhancers_42 (-56771), SHARED-SHAM-IRI-enhancers_43 (-45786)
Clca5	SHARED-SHAM-IRI-enhancers_10037 (-3319)
Clcc1	SHARED-SHAM-IRI-enhancers_9843 (-12835)
Clcf1	SHARED-SHAM-IRI-enhancers_8196 (+7323)
Clcn6	SHARED-SHAM-IRI-enhancers_11210 (+8242), SHARED-SHAM-IRI-enhancers_11209 (+21522)
Clcnka	SHARED-SHAM-IRI-enhancers_11157 (-8868)
Clcnkb	SHARED-SHAM-IRI-enhancers_11157 (+8942)
Cldn1	SHARED-SHAM-IRI-enhancers_6216 (-29363), SHARED-SHAM-IRI-enhancers_6215 (+3496), SHARED-SHAM-IRI-enhancers_6214 (+13302), SHARED-SHAM-IRI-enhancers_6213 (+22967)
Cldn10	SHARED-SHAM-IRI-enhancers_4683 (-49984), SHARED-SHAM-IRI-enhancers_4684 (-44885), SHARED-SHAM-IRI-enhancers_4686 (+40923)
Cldn11	SHARED-SHAM-IRI-enhancers_10220 (-23004)
Cldn12	SHARED-SHAM-IRI-enhancers_12591 (-19240)
Cldn14	SHARED-SHAM-IRI-enhancers_6594 (+95708)
Cldn16	SHARED-SHAM-IRI-enhancers_6216 (-61931), SHARED-SHAM-IRI-enhancers_6217 (+42125)
Cldn18	SHARED-SHAM-IRI-enhancers_16588 (+9366), SHARED-SHAM-IRI-enhancers_16587 (+19378), SHARED-SHAM-IRI-enhancers_16586 (+47909)
Cldn19	SHARED-SHAM-IRI-enhancers_10816 (+19972), SHARED-SHAM-IRI-enhancers_10817 (+30251)
Cldn20	SHARED-SHAM-IRI-enhancers_6899 (-78067), SHARED-SHAM-IRI-enhancers_6908 (-36208)
Cldn22	SHARED-SHAM-IRI-enhancers_15358 (+27971), SHARED-SHAM-IRI-enhancers_15359 (+51456), SHARED-SHAM-IRI-enhancers_15360 (+59944), SHARED-SHAM-IRI-enhancers_15361 (+90525)
Cldn23	SHARED-SHAM-IRI-enhancers_15289 (-93888), SHARED-SHAM-IRI-enhancers_15288 (-86195)
Cldn24	SHARED-SHAM-IRI-enhancers_15357 (-58065)
Cldn3	SHARED-SHAM-IRI-enhancers_12146 (-20060)
Cldn4	SHARED-SHAM-IRI-enhancers_12146 (-19220)
Cldn5	SHARED-SHAM-IRI-enhancers_6125 (-89455)
Cldn9	SHARED-SHAM-IRI-enhancers_6701 (-15606)
Clec10a	SHARED-SHAM-IRI-enhancers_2778 (+4761), SHARED-SHAM-IRI-enhancers_2779 (+26975), SHARED-SHAM-IRI-enhancers_2780 (+33331)
Clec12a	SHARED-SHAM-IRI-enhancers_13063 (+23360)
Clec12b	SHARED-SHAM-IRI-enhancers_13063 (+12270)
Clec1a	SHARED-SHAM-IRI-enhancers_13064 (+27014)
Clec2d	SHARED-SHAM-IRI-enhancers_13061 (+32708), SHARED-SHAM-IRI-enhancers_13062 (+35638)
Clec2e	SHARED-SHAM-IRI-enhancers_13060 (+35002), SHARED-SHAM-IRI-enhancers_13059 (+51395)
Clec2g	SHARED-SHAM-IRI-enhancers_13058 (+61069)
Clec2i	SHARED-SHAM-IRI-enhancers_13056 (-48744), SHARED-SHAM-IRI-enhancers_13057 (-44337)
Clec2j	SHARED-SHAM-IRI-enhancers_13053 (+7082)
Clec2l	SHARED-SHAM-IRI-enhancers_13389 (+73729)
Clec3b	SHARED-SHAM-IRI-enhancers_15908 (-11677), SHARED-SHAM-IRI-enhancers_15909 (+15425), SHARED-SHAM-IRI-enhancers_15910 (+32653), SHARED-SHAM-IRI-enhancers_15911 (+49621), SHARED-SHAM-IRI-enhancers_15912 (+56212)
Clec7a	SHARED-SHAM-IRI-enhancers_13065 (-5153)
Clec9a	SHARED-SHAM-IRI-enhancers_13064 (+16124)
Clgn	SHARED-SHAM-IRI-enhancers_15501 (+33724)
Clic4	SHARED-SHAM-IRI-enhancers_11041 (-63656), SHARED-SHAM-IRI-enhancers_11040 (-40648), SHARED-SHAM-IRI-enhancers_11039 (-34362), SHARED-SHAM-IRI-enhancers_11038 (-25751), SHARED-SHAM-IRI-enhancers_11037 (-20338), SHARED-SHAM-IRI-enhancers_11036 (-14133), SHARED-SHAM-IRI-enhancers_11035 (+18214), SHARED-SHAM-IRI-enhancers_11034 (+26808), SHARED-SHAM-IRI-enhancers_11033 (+30089), SHARED-SHAM-IRI-enhan…
Clic5	SHARED-SHAM-IRI-enhancers_6959 (-53116), SHARED-SHAM-IRI-enhancers_6960 (-36438), SHARED-SHAM-IRI-enhancers_6961 (+4734), SHARED-SHAM-IRI-enhancers_6962 (+41036), SHARED-SHAM-IRI-enhancers_6963 (+50644), SHARED-SHAM-IRI-enhancers_6964 (+67170)
Clint1	SHARED-SHAM-IRI-enhancers_2528 (-13694), SHARED-SHAM-IRI-enhancers_2529 (+3846), SHARED-SHAM-IRI-enhancers_2530 (+19830)
Clip1	SHARED-SHAM-IRI-enhancers_12059 (+13796), SHARED-SHAM-IRI-enhancers_12058 (+22571), SHARED-SHAM-IRI-enhancers_12057 (+77138), SHARED-SHAM-IRI-enhancers_12056 (+84723)
Clip2	SHARED-SHAM-IRI-enhancers_12143 (+3188), SHARED-SHAM-IRI-enhancers_12142 (+11554), SHARED-SHAM-IRI-enhancers_12141 (+43150), SHARED-SHAM-IRI-enhancers_12140 (+58549), SHARED-SHAM-IRI-enhancers_12139 (+60366)
Clip4	SHARED-SHAM-IRI-enhancers_7153 (+1010), SHARED-SHAM-IRI-enhancers_7154 (+21980), SHARED-SHAM-IRI-enhancers_7155 (+46813)
Clk3	SHARED-SHAM-IRI-enhancers_16221 (-40072), SHARED-SHAM-IRI-enhancers_16220 (+16939), SHARED-SHAM-IRI-enhancers_16219 (+42623)
Clmn	SHARED-SHAM-IRI-enhancers_3247 (+24131), SHARED-SHAM-IRI-enhancers_3246 (+34514), SHARED-SHAM-IRI-enhancers_3245 (+41891)
Clmp	SHARED-SHAM-IRI-enhancers_16074 (+71753)
Cln6	SHARED-SHAM-IRI-enhancers_16281 (-9462), SHARED-SHAM-IRI-enhancers_16282 (+9696)
Cln8	SHARED-SHAM-IRI-enhancers_15179 (+17578)
Clns1a	SHARED-SHAM-IRI-enhancers_14714 (-85345), SHARED-SHAM-IRI-enhancers_14715 (-73209)
Clptm1	SHARED-SHAM-IRI-enhancers_14264 (+13367)
Clrn2	SHARED-SHAM-IRI-enhancers_12550 (+27023)
Clrn3	SHARED-SHAM-IRI-enhancers_14121 (+18474)
Clstn1	SHARED-SHAM-IRI-enhancers_11242 (-14203)
Clstn3	SHARED-SHAM-IRI-enhancers_13012 (-17528), SHARED-SHAM-IRI-enhancers_13011 (+39697)
Clta	SHARED-SHAM-IRI-enhancers_11427 (+53483)
Cltb	SHARED-SHAM-IRI-enhancers_4366 (+5980), SHARED-SHAM-IRI-enhancers_4365 (+14288)
Cltc	SHARED-SHAM-IRI-enhancers_3017 (-25384), SHARED-SHAM-IRI-enhancers_3016 (+23285)
Cluh	SHARED-SHAM-IRI-enhancers_2827 (-10941)
Clybl	SHARED-SHAM-IRI-enhancers_4737 (+35590)
Cmah	SHARED-SHAM-IRI-enhancers_4061 (+2991), SHARED-SHAM-IRI-enhancers_4062 (+11103), SHARED-SHAM-IRI-enhancers_4063 (+48095)
Cmas	SHARED-SHAM-IRI-enhancers_13176 (-18463)
Cmbl	SHARED-SHAM-IRI-enhancers_5463 (-27280), SHARED-SHAM-IRI-enhancers_5464 (-23538), SHARED-SHAM-IRI-enhancers_5465 (+14380)
Cmc2	SHARED-SHAM-IRI-enhancers_14928 (+53805)
Cmip	SHARED-SHAM-IRI-enhancers_14934 (-58574), SHARED-SHAM-IRI-enhancers_14935 (-56089), SHARED-SHAM-IRI-enhancers_14936 (-32083), SHARED-SHAM-IRI-enhancers_14937 (+24428), SHARED-SHAM-IRI-enhancers_14938 (+42410), SHARED-SHAM-IRI-enhancers_14939 (+52370), SHARED-SHAM-IRI-enhancers_14940 (+60085), SHARED-SHAM-IRI-enhancers_14941 (+71281), SHARED-SHAM-IRI-enhancers_14942 (+77381)
Cmklr1	SHARED-SHAM-IRI-enhancers_11894 (+16191), SHARED-SHAM-IRI-enhancers_11893 (+64480)
Cmpk2	SHARED-SHAM-IRI-enhancers_3457 (+4607)
Cmss1	SHARED-SHAM-IRI-enhancers_6481 (+25974)
Cmtm3	SHARED-SHAM-IRI-enhancers_14755 (+19662), SHARED-SHAM-IRI-enhancers_14756 (+25282), SHARED-SHAM-IRI-enhancers_14757 (+34538), SHARED-SHAM-IRI-enhancers_14758 (+43209)
Cmtm4	SHARED-SHAM-IRI-enhancers_14760 (-40621), SHARED-SHAM-IRI-enhancers_14759 (-9750), SHARED-SHAM-IRI-enhancers_14758 (+12004), SHARED-SHAM-IRI-enhancers_14757 (+20675), SHARED-SHAM-IRI-enhancers_14756 (+29931), SHARED-SHAM-IRI-enhancers_14755 (+35551)
Cmtm6	SHARED-SHAM-IRI-enhancers_15777 (-36590), SHARED-SHAM-IRI-enhancers_15778 (-30266), SHARED-SHAM-IRI-enhancers_15779 (-17342), SHARED-SHAM-IRI-enhancers_15780 (-14451), SHARED-SHAM-IRI-enhancers_15781 (+5765), SHARED-SHAM-IRI-enhancers_15782 (+21898)
Cmtm7	SHARED-SHAM-IRI-enhancers_15782 (+28892), SHARED-SHAM-IRI-enhancers_15781 (+45025)
Cmtm8	SHARED-SHAM-IRI-enhancers_15783 (-38384)
Cnbd2	SHARED-SHAM-IRI-enhancers_8859 (-54442), SHARED-SHAM-IRI-enhancers_8860 (-33907), SHARED-SHAM-IRI-enhancers_8861 (-16237)
Cnbp	SHARED-SHAM-IRI-enhancers_13677 (-24962)
Cndp1	SHARED-SHAM-IRI-enhancers_7895 (-27708), SHARED-SHAM-IRI-enhancers_7894 (-25069), SHARED-SHAM-IRI-enhancers_7893 (-5883)
Cndp2	SHARED-SHAM-IRI-enhancers_7895 (+4204), SHARED-SHAM-IRI-enhancers_7894 (+6843), SHARED-SHAM-IRI-enhancers_7893 (+26029)
Cngb1	SHARED-SHAM-IRI-enhancers_15637 (-9619), SHARED-SHAM-IRI-enhancers_15636 (+81619)
Cngb1	SHARED-SHAM-IRI-enhancers_15637 (+12785)
Cnih3	SHARED-SHAM-IRI-enhancers_512 (-95360), SHARED-SHAM-IRI-enhancers_513 (-66840), SHARED-SHAM-IRI-enhancers_514 (+88981)
Cnih4	SHARED-SHAM-IRI-enhancers_510 (+451)
Cnksr3	SHARED-SHAM-IRI-enhancers_1705 (-77880), SHARED-SHAM-IRI-enhancers_1704 (-46840), SHARED-SHAM-IRI-enhancers_1703 (+20113), SHARED-SHAM-IRI-enhancers_1702 (+29415), SHARED-SHAM-IRI-enhancers_1701 (+53220), SHARED-SHAM-IRI-enhancers_1696 (+93605)
Cnn3	SHARED-SHAM-IRI-enhancers_9872 (-96284), SHARED-SHAM-IRI-enhancers_9873 (-89925), SHARED-SHAM-IRI-enhancers_9874 (-80641), SHARED-SHAM-IRI-enhancers_9875 (-61237), SHARED-SHAM-IRI-enhancers_9876 (-47593), SHARED-SHAM-IRI-enhancers_9877 (-26689), SHARED-SHAM-IRI-enhancers_9878 (-17976), SHARED-SHAM-IRI-enhancers_9879 (-8674), SHARED-SHAM-IRI-enhancers_9880 (+22319), SHARED-SHAM-IRI-enhancers_9881 …
Cnnm1	SHARED-SHAM-IRI-enhancers_8208 (+23636), SHARED-SHAM-IRI-enhancers_8209 (+72432)
Cnnm3	SHARED-SHAM-IRI-enhancers_692 (-35587), SHARED-SHAM-IRI-enhancers_693 (-19370)
Cnnm4	SHARED-SHAM-IRI-enhancers_692 (+4660), SHARED-SHAM-IRI-enhancers_693 (+20877)
Cnot1	SHARED-SHAM-IRI-enhancers_15640 (+68644)
Cnot10	SHARED-SHAM-IRI-enhancers_15776 (-28785), SHARED-SHAM-IRI-enhancers_15775 (+55721)
Cnot4	SHARED-SHAM-IRI-enhancers_13355 (-35766)
Cnot6	SHARED-SHAM-IRI-enhancers_2550 (-51725), SHARED-SHAM-IRI-enhancers_2549 (-42528), SHARED-SHAM-IRI-enhancers_2547 (-22083)
Cnot6l	SHARED-SHAM-IRI-enhancers_12824 (+26496)
Cnot8	SHARED-SHAM-IRI-enhancers_2640 (-86919), SHARED-SHAM-IRI-enhancers_2641 (-11289)
Cnp	SHARED-SHAM-IRI-enhancers_2010 (+34998)
Cnr2	SHARED-SHAM-IRI-enhancers_11052 (-11491)
Cntf	SHARED-SHAM-IRI-enhancers_7932 (+46326)
Cntfr	SHARED-SHAM-IRI-enhancers_11421 (-12477)
Cntn2	SHARED-SHAM-IRI-enhancers_133 (+22895)
Cntnap1	SHARED-SHAM-IRI-enhancers_2023 (+13744), SHARED-SHAM-IRI-enhancers_2024 (+41804)
Cntrob	SHARED-SHAM-IRI-enhancers_2767 (+77702)
Coa3	SHARED-SHAM-IRI-enhancers_2026 (-5306)
Coa5	SHARED-SHAM-IRI-enhancers_700 (+33162)
Coa6	SHARED-SHAM-IRI-enhancers_15103 (-82807), SHARED-SHAM-IRI-enhancers_15104 (-62546), SHARED-SHAM-IRI-enhancers_15105 (-56385), SHARED-SHAM-IRI-enhancers_15106 (-50430), SHARED-SHAM-IRI-enhancers_15107 (-41246), SHARED-SHAM-IRI-enhancers_15108 (-31019)
Cobl	SHARED-SHAM-IRI-enhancers_2350 (-9505), SHARED-SHAM-IRI-enhancers_2349 (+37846)
Cobll1	SHARED-SHAM-IRI-enhancers_9555 (-95663), SHARED-SHAM-IRI-enhancers_9554 (-40904), SHARED-SHAM-IRI-enhancers_9553 (-11859), SHARED-SHAM-IRI-enhancers_9552 (+19641), SHARED-SHAM-IRI-enhancers_9551 (+38608), SHARED-SHAM-IRI-enhancers_9550 (+42909), SHARED-SHAM-IRI-enhancers_9549 (+66636)
Coch	SHARED-SHAM-IRI-enhancers_3547 (+70294)
Cog1	SHARED-SHAM-IRI-enhancers_2173 (+9444), SHARED-SHAM-IRI-enhancers_2174 (+18376)
Cog2	SHARED-SHAM-IRI-enhancers_15069 (-25879)
Cog3	SHARED-SHAM-IRI-enhancers_5223 (-26298), SHARED-SHAM-IRI-enhancers_5222 (-17166), SHARED-SHAM-IRI-enhancers_5221 (+26548), SHARED-SHAM-IRI-enhancers_5220 (+46160), SHARED-SHAM-IRI-enhancers_5219 (+84254)
Cog6	SHARED-SHAM-IRI-enhancers_10326 (+61782), SHARED-SHAM-IRI-enhancers_10325 (+69129), SHARED-SHAM-IRI-enhancers_10324 (+78576)
Cog7	SHARED-SHAM-IRI-enhancers_13990 (-33898), SHARED-SHAM-IRI-enhancers_13989 (+18564), SHARED-SHAM-IRI-enhancers_13988 (+25865), SHARED-SHAM-IRI-enhancers_13987 (+40296), SHARED-SHAM-IRI-enhancers_13986 (+74483)
Col12a1	SHARED-SHAM-IRI-enhancers_16485 (+3767)
Col13a1	SHARED-SHAM-IRI-enhancers_1576 (-70999), SHARED-SHAM-IRI-enhancers_1575 (-45274), SHARED-SHAM-IRI-enhancers_1574 (+22311), SHARED-SHAM-IRI-enhancers_1573 (+50016), SHARED-SHAM-IRI-enhancers_1572 (+58632)
Col14a1	SHARED-SHAM-IRI-enhancers_5604 (-98740), SHARED-SHAM-IRI-enhancers_5605 (-83438), SHARED-SHAM-IRI-enhancers_5606 (-58310), SHARED-SHAM-IRI-enhancers_5607 (-41593), SHARED-SHAM-IRI-enhancers_5608 (+819), SHARED-SHAM-IRI-enhancers_5609 (+72861)
Col15a1	SHARED-SHAM-IRI-enhancers_11459 (-71019), SHARED-SHAM-IRI-enhancers_11460 (-57220), SHARED-SHAM-IRI-enhancers_11461 (-29926), SHARED-SHAM-IRI-enhancers_11462 (+43570), SHARED-SHAM-IRI-enhancers_11463 (+52811), SHARED-SHAM-IRI-enhancers_11464 (+70930), SHARED-SHAM-IRI-enhancers_11465 (+85577), SHARED-SHAM-IRI-enhancers_11466 (+95284)
Col17a1	SHARED-SHAM-IRI-enhancers_8279 (+60010)
Col18a1	SHARED-SHAM-IRI-enhancers_1747 (-97868), SHARED-SHAM-IRI-enhancers_1746 (-93093), SHARED-SHAM-IRI-enhancers_1745 (-37849), SHARED-SHAM-IRI-enhancers_1744 (-33168), SHARED-SHAM-IRI-enhancers_1743 (-11246), SHARED-SHAM-IRI-enhancers_1742 (-4993), SHARED-SHAM-IRI-enhancers_1741 (+3654), SHARED-SHAM-IRI-enhancers_1740 (+23909), SHARED-SHAM-IRI-enhancers_1739 (+34619)
Col1a1	SHARED-SHAM-IRI-enhancers_3117 (-62750), SHARED-SHAM-IRI-enhancers_3118 (-7620), SHARED-SHAM-IRI-enhancers_3119 (+22071)
Col1a2	SHARED-SHAM-IRI-enhancers_13417 (-48457), SHARED-SHAM-IRI-enhancers_13418 (-16215)
Col26a1	SHARED-SHAM-IRI-enhancers_12178 (+19391)
Col27a1	SHARED-SHAM-IRI-enhancers_11573 (-28704), SHARED-SHAM-IRI-enhancers_11574 (+6154), SHARED-SHAM-IRI-enhancers_11575 (+11184), SHARED-SHAM-IRI-enhancers_11576 (+21747)
Col4a1	SHARED-SHAM-IRI-enhancers_14898 (-87913), SHARED-SHAM-IRI-enhancers_14897 (-69699), SHARED-SHAM-IRI-enhancers_14896 (-47654), SHARED-SHAM-IRI-enhancers_14895 (-27792), SHARED-SHAM-IRI-enhancers_14894 (-10926)
Col4a2	SHARED-SHAM-IRI-enhancers_14887 (-77922), SHARED-SHAM-IRI-enhancers_14888 (-58270), SHARED-SHAM-IRI-enhancers_14889 (-52640), SHARED-SHAM-IRI-enhancers_14890 (-34008), SHARED-SHAM-IRI-enhancers_14891 (-30434)
Col4a3	SHARED-SHAM-IRI-enhancers_945 (+10387), SHARED-SHAM-IRI-enhancers_946 (+20507), SHARED-SHAM-IRI-enhancers_947 (+31422), SHARED-SHAM-IRI-enhancers_948 (+44412), SHARED-SHAM-IRI-enhancers_949 (+47848), SHARED-SHAM-IRI-enhancers_950 (+50166)
Col4a3bp	SHARED-SHAM-IRI-enhancers_4582 (+27847)
Col4a4	SHARED-SHAM-IRI-enhancers_944 (+7748), SHARED-SHAM-IRI-enhancers_943 (+31852)
Col5a3	SHARED-SHAM-IRI-enhancers_15958 (+33357)
Col6a3	SHARED-SHAM-IRI-enhancers_1041 (+85379)
Col6a6	SHARED-SHAM-IRI-enhancers_15697 (+56721), SHARED-SHAM-IRI-enhancers_15696 (+81765)
Col8a2	SHARED-SHAM-IRI-enhancers_10863 (+27377)
Col9a1	SHARED-SHAM-IRI-enhancers_663 (-69705)
Colgalt2	SHARED-SHAM-IRI-enhancers_265 (+61766), SHARED-SHAM-IRI-enhancers_266 (+97684)
Colq	SHARED-SHAM-IRI-enhancers_4929 (-17555), SHARED-SHAM-IRI-enhancers_4928 (+45398), SHARED-SHAM-IRI-enhancers_4927 (+58069)
Commd2	SHARED-SHAM-IRI-enhancers_10356 (+56072)
Commd3	SHARED-SHAM-IRI-enhancers_9159 (-63518)
Commd4	SHARED-SHAM-IRI-enhancers_16212 (-71912), SHARED-SHAM-IRI-enhancers_16211 (-69601), SHARED-SHAM-IRI-enhancers_16210 (-67967), SHARED-SHAM-IRI-enhancers_16209 (-7889)
Commd7	SHARED-SHAM-IRI-enhancers_8835 (+23224), SHARED-SHAM-IRI-enhancers_8834 (+31983), SHARED-SHAM-IRI-enhancers_8833 (+40111), SHARED-SHAM-IRI-enhancers_8832 (+46124)
Commd8	SHARED-SHAM-IRI-enhancers_12690 (-98864), SHARED-SHAM-IRI-enhancers_12689 (-42673)
Commd9	SHARED-SHAM-IRI-enhancers_8467 (-71931), SHARED-SHAM-IRI-enhancers_8468 (-58519), SHARED-SHAM-IRI-enhancers_8469 (+20023), SHARED-SHAM-IRI-enhancers_8470 (+37053), SHARED-SHAM-IRI-enhancers_8471 (+66925), SHARED-SHAM-IRI-enhancers_8472 (+80732)
Comt	SHARED-SHAM-IRI-enhancers_6124 (-3131), SHARED-SHAM-IRI-enhancers_6123 (+20283), SHARED-SHAM-IRI-enhancers_6122 (+50716)
Copb1	SHARED-SHAM-IRI-enhancers_13916 (+50851), SHARED-SHAM-IRI-enhancers_13915 (+71985), SHARED-SHAM-IRI-enhancers_13914 (+83769)
Copg1	SHARED-SHAM-IRI-enhancers_13677 (-11746)
Cops4	SHARED-SHAM-IRI-enhancers_11732 (+39276)
Cops7b	SHARED-SHAM-IRI-enhancers_980 (+45296)
Cops8	SHARED-SHAM-IRI-enhancers_1038 (-15191), SHARED-SHAM-IRI-enhancers_1039 (+47975)
Copz1	SHARED-SHAM-IRI-enhancers_5378 (+17104)
Copz2	SHARED-SHAM-IRI-enhancers_3148 (+53398), SHARED-SHAM-IRI-enhancers_3149 (+56542)
Coq2	SHARED-SHAM-IRI-enhancers_11736 (+27327), SHARED-SHAM-IRI-enhancers_11735 (+37280), SHARED-SHAM-IRI-enhancers_11734 (+67092)
Coq4	SHARED-SHAM-IRI-enhancers_9252 (-19913)
Coro1a	SHARED-SHAM-IRI-enhancers_14017 (-42646)
Coro1c	SHARED-SHAM-IRI-enhancers_11905 (-77715), SHARED-SHAM-IRI-enhancers_11904 (-63915), SHARED-SHAM-IRI-enhancers_11903 (-36747), SHARED-SHAM-IRI-enhancers_11902 (-21927), SHARED-SHAM-IRI-enhancers_11901 (-10231), SHARED-SHAM-IRI-enhancers_11900 (+7218), SHARED-SHAM-IRI-enhancers_11899 (+18506), SHARED-SHAM-IRI-enhancers_11898 (+35334), SHARED-SHAM-IRI-enhancers_11897 (+37698)
Coro2a	SHARED-SHAM-IRI-enhancers_11455 (-41138), SHARED-SHAM-IRI-enhancers_11454 (+16545), SHARED-SHAM-IRI-enhancers_11453 (+28153), SHARED-SHAM-IRI-enhancers_11452 (+47740)
Coro2b	SHARED-SHAM-IRI-enhancers_16280 (+14460), SHARED-SHAM-IRI-enhancers_16279 (+45791), SHARED-SHAM-IRI-enhancers_16278 (+75295), SHARED-SHAM-IRI-enhancers_16277 (+81202), SHARED-SHAM-IRI-enhancers_16276 (+84847), SHARED-SHAM-IRI-enhancers_16275 (+98339)
Coro6	SHARED-SHAM-IRI-enhancers_2895 (-20087)
Coro7	SHARED-SHAM-IRI-enhancers_6428 (+9277), SHARED-SHAM-IRI-enhancers_6427 (+13380), SHARED-SHAM-IRI-enhancers_6425 (+23947)
Cotl1	SHARED-SHAM-IRI-enhancers_14966 (-15346), SHARED-SHAM-IRI-enhancers_14965 (+15009), SHARED-SHAM-IRI-enhancers_14964 (+20923), SHARED-SHAM-IRI-enhancers_14963 (+28053), SHARED-SHAM-IRI-enhancers_14962 (+48389)
Cox10	SHARED-SHAM-IRI-enhancers_2725 (+79235)
Cox15	SHARED-SHAM-IRI-enhancers_8212 (+41633), SHARED-SHAM-IRI-enhancers_8211 (+43391), SHARED-SHAM-IRI-enhancers_8210 (+53468)
Cox18	SHARED-SHAM-IRI-enhancers_12781 (-58981)
Cox19	SHARED-SHAM-IRI-enhancers_12205 (+12833)
Cox4i1	SHARED-SHAM-IRI-enhancers_14994 (+17487), SHARED-SHAM-IRI-enhancers_14995 (+30633), SHARED-SHAM-IRI-enhancers_14996 (+47663), SHARED-SHAM-IRI-enhancers_14997 (+57196)
Cox4i2	SHARED-SHAM-IRI-enhancers_8814 (-13195), SHARED-SHAM-IRI-enhancers_8815 (+12131), SHARED-SHAM-IRI-enhancers_8816 (+16709), SHARED-SHAM-IRI-enhancers_8817 (+30564), SHARED-SHAM-IRI-enhancers_8818 (+34380), SHARED-SHAM-IRI-enhancers_8819 (+50771)
Cox6a2	SHARED-SHAM-IRI-enhancers_14039 (-15163)
Cox6c	SHARED-SHAM-IRI-enhancers_5491 (+9739)
Cox7a2	SHARED-SHAM-IRI-enhancers_16486 (-6520)
Cox7a2l	SHARED-SHAM-IRI-enhancers_7256 (-13456)
Cox8a	SHARED-SHAM-IRI-enhancers_8431 (-8299)
Cox8b	SHARED-SHAM-IRI-enhancers_14161 (-13470)
Cp	SHARED-SHAM-IRI-enhancers_10148 (+22043)
Cpa1	SHARED-SHAM-IRI-enhancers_13305 (+35737)
Cpa2	SHARED-SHAM-IRI-enhancers_13304 (-15363)
Cpd	SHARED-SHAM-IRI-enhancers_2889 (-46751), SHARED-SHAM-IRI-enhancers_2888 (-7882), SHARED-SHAM-IRI-enhancers_2887 (+43526), SHARED-SHAM-IRI-enhancers_2886 (+49315)
Cpe	SHARED-SHAM-IRI-enhancers_15400 (+61112)
Cpeb2	SHARED-SHAM-IRI-enhancers_12523 (-81956), SHARED-SHAM-IRI-enhancers_12524 (-14431)
Cpeb4	SHARED-SHAM-IRI-enhancers_2452 (-93637), SHARED-SHAM-IRI-enhancers_2453 (-68807), SHARED-SHAM-IRI-enhancers_2454 (-64026), SHARED-SHAM-IRI-enhancers_2456 (-43951), SHARED-SHAM-IRI-enhancers_2457 (-41676), SHARED-SHAM-IRI-enhancers_2458 (-33289), SHARED-SHAM-IRI-enhancers_2459 (-20957), SHARED-SHAM-IRI-enhancers_2460 (+1287)
Cped1	SHARED-SHAM-IRI-enhancers_13262 (+16986), SHARED-SHAM-IRI-enhancers_13263 (+63277)
Cplx2	SHARED-SHAM-IRI-enhancers_4362 (-78063), SHARED-SHAM-IRI-enhancers_4363 (-68142), SHARED-SHAM-IRI-enhancers_4364 (+32241)
Cplx3	SHARED-SHAM-IRI-enhancers_16216 (+8125)
Cpm	SHARED-SHAM-IRI-enhancers_1140 (+12606), SHARED-SHAM-IRI-enhancers_1141 (+18033), SHARED-SHAM-IRI-enhancers_1142 (+34279)
Cpn1	SHARED-SHAM-IRI-enhancers_8217 (-34867), SHARED-SHAM-IRI-enhancers_8216 (+30778), SHARED-SHAM-IRI-enhancers_8215 (+65545)
Cpn2	SHARED-SHAM-IRI-enhancers_6239 (+79343), SHARED-SHAM-IRI-enhancers_6238 (+95921)
Cpne2	SHARED-SHAM-IRI-enhancers_15617 (-47397), SHARED-SHAM-IRI-enhancers_15618 (+17126)
Cpne4	SHARED-SHAM-IRI-enhancers_15686 (-94772), SHARED-SHAM-IRI-enhancers_15687 (+12464), SHARED-SHAM-IRI-enhancers_15688 (+25043), SHARED-SHAM-IRI-enhancers_15689 (+47123)
Cpne5	SHARED-SHAM-IRI-enhancers_6807 (-14627)
Cpne7	SHARED-SHAM-IRI-enhancers_15055 (+24857)
Cpq	SHARED-SHAM-IRI-enhancers_5479 (-66952)
Cpsf1	SHARED-SHAM-IRI-enhancers_5780 (+23217)
Cpsf3l	SHARED-SHAM-IRI-enhancers_11346 (+14053)
Cpsf4l	SHARED-SHAM-IRI-enhancers_2176 (-30028), SHARED-SHAM-IRI-enhancers_2175 (-13396)
Cpsf6	SHARED-SHAM-IRI-enhancers_1139 (-94817), SHARED-SHAM-IRI-enhancers_1138 (-60358), SHARED-SHAM-IRI-enhancers_1137 (-58453)
Cpt1a	SHARED-SHAM-IRI-enhancers_8098 (+1833), SHARED-SHAM-IRI-enhancers_8100 (+10800), SHARED-SHAM-IRI-enhancers_8101 (+21940), SHARED-SHAM-IRI-enhancers_8102 (+54353)
Cpt1c	SHARED-SHAM-IRI-enhancers_14404 (+22356)
Cpvl	SHARED-SHAM-IRI-enhancers_13486 (-42941), SHARED-SHAM-IRI-enhancers_13485 (+14905), SHARED-SHAM-IRI-enhancers_13484 (+71892), SHARED-SHAM-IRI-enhancers_13483 (+97501)
Cpxm2	SHARED-SHAM-IRI-enhancers_14079 (-88894), SHARED-SHAM-IRI-enhancers_14078 (-79340)
Cpz	SHARED-SHAM-IRI-enhancers_12481 (-39789), SHARED-SHAM-IRI-enhancers_12480 (-33545)
Crabp1	SHARED-SHAM-IRI-enhancers_16188 (+78536), SHARED-SHAM-IRI-enhancers_16189 (+88924)
Crabp2	SHARED-SHAM-IRI-enhancers_10486 (+10065), SHARED-SHAM-IRI-enhancers_10487 (+12112)
Cradd	SHARED-SHAM-IRI-enhancers_1954 (-71134), SHARED-SHAM-IRI-enhancers_1953 (-65085), SHARED-SHAM-IRI-enhancers_1952 (+19344), SHARED-SHAM-IRI-enhancers_1951 (+26704), SHARED-SHAM-IRI-enhancers_1950 (+42556), SHARED-SHAM-IRI-enhancers_1949 (+58770), SHARED-SHAM-IRI-enhancers_1948 (+91233)
Crat	SHARED-SHAM-IRI-enhancers_9263 (+16157)
Crb1	SHARED-SHAM-IRI-enhancers_219 (-19880)
Crb2	SHARED-SHAM-IRI-enhancers_9401 (-51986), SHARED-SHAM-IRI-enhancers_9402 (-27215), SHARED-SHAM-IRI-enhancers_9403 (+12586)
Crcp	SHARED-SHAM-IRI-enhancers_12112 (+15017), SHARED-SHAM-IRI-enhancers_12113 (+30765), SHARED-SHAM-IRI-enhancers_12114 (+32882)
Creb3l1	SHARED-SHAM-IRI-enhancers_9712 (-57883), SHARED-SHAM-IRI-enhancers_9711 (+15856), SHARED-SHAM-IRI-enhancers_9710 (+39701), SHARED-SHAM-IRI-enhancers_9709 (+52627)
Creb3l2	SHARED-SHAM-IRI-enhancers_13370 (-80035), SHARED-SHAM-IRI-enhancers_13369 (-22140), SHARED-SHAM-IRI-enhancers_13368 (+10819), SHARED-SHAM-IRI-enhancers_13367 (+22916), SHARED-SHAM-IRI-enhancers_13366 (+26899), SHARED-SHAM-IRI-enhancers_13365 (+40237)
Creb3l3	SHARED-SHAM-IRI-enhancers_1800 (+5799)
Crebl2	SHARED-SHAM-IRI-enhancers_13096 (+32678)
Crebrf	SHARED-SHAM-IRI-enhancers_6756 (-28734)
Creg1	SHARED-SHAM-IRI-enhancers_405 (-45603), SHARED-SHAM-IRI-enhancers_406 (-39140)
Creg2	SHARED-SHAM-IRI-enhancers_713 (-63236), SHARED-SHAM-IRI-enhancers_712 (-35960), SHARED-SHAM-IRI-enhancers_711 (+56997), SHARED-SHAM-IRI-enhancers_710 (+59242)
Creld1	SHARED-SHAM-IRI-enhancers_12907 (+11393)
Creld2	SHARED-SHAM-IRI-enhancers_5949 (+10804), SHARED-SHAM-IRI-enhancers_5950 (+19235), SHARED-SHAM-IRI-enhancers_5951 (+33613)
Crim1	SHARED-SHAM-IRI-enhancers_7198 (+13052), SHARED-SHAM-IRI-enhancers_7199 (+24994), SHARED-SHAM-IRI-enhancers_7200 (+44924), SHARED-SHAM-IRI-enhancers_7201 (+46835), SHARED-SHAM-IRI-enhancers_7202 (+73073)
Crip1	SHARED-SHAM-IRI-enhancers_3352 (-10276)
Crip2	SHARED-SHAM-IRI-enhancers_3352 (+1500)
Cript	SHARED-SHAM-IRI-enhancers_7319 (+29759), SHARED-SHAM-IRI-enhancers_7320 (+37591)
Crispld2	SHARED-SHAM-IRI-enhancers_14972 (-48088), SHARED-SHAM-IRI-enhancers_14973 (-34153), SHARED-SHAM-IRI-enhancers_14974 (+26459), SHARED-SHAM-IRI-enhancers_14975 (+54090), SHARED-SHAM-IRI-enhancers_14976 (+75625), SHARED-SHAM-IRI-enhancers_14977 (+79906)
Crk	SHARED-SHAM-IRI-enhancers_2856 (+8551)
Crls1	SHARED-SHAM-IRI-enhancers_8708 (+25228)
Crmp1	SHARED-SHAM-IRI-enhancers_12507 (+76849)
Crnn	SHARED-SHAM-IRI-enhancers_10524 (-13706)
Crocc	SHARED-SHAM-IRI-enhancers_11147 (-13710), SHARED-SHAM-IRI-enhancers_11146 (+19379)
Crot	SHARED-SHAM-IRI-enhancers_12786 (-82539), SHARED-SHAM-IRI-enhancers_12782 (-37429), SHARED-SHAM-IRI-enhancers_12780 (-31303), SHARED-SHAM-IRI-enhancers_12779 (-18253)
Crtac1	SHARED-SHAM-IRI-enhancers_8198 (-22117)
Crtam	SHARED-SHAM-IRI-enhancers_16075 (-11886)
Crtap	SHARED-SHAM-IRI-enhancers_15770 (+7594)
Crtc1	SHARED-SHAM-IRI-enhancers_15425 (-27327)
Crtc3	SHARED-SHAM-IRI-enhancers_14639 (-90750), SHARED-SHAM-IRI-enhancers_14638 (-74694), SHARED-SHAM-IRI-enhancers_14637 (-65032), SHARED-SHAM-IRI-enhancers_14636 (+21953), SHARED-SHAM-IRI-enhancers_14635 (+59867)
Cry2	SHARED-SHAM-IRI-enhancers_9713 (+10514)
Cryaa	SHARED-SHAM-IRI-enhancers_6851 (+8236), SHARED-SHAM-IRI-enhancers_6852 (+10338), SHARED-SHAM-IRI-enhancers_6853 (+12120), SHARED-SHAM-IRI-enhancers_6854 (+17369), SHARED-SHAM-IRI-enhancers_6855 (+25684), SHARED-SHAM-IRI-enhancers_6856 (+32029), SHARED-SHAM-IRI-enhancers_6857 (+50347), SHARED-SHAM-IRI-enhancers_6858 (+61872), SHARED-SHAM-IRI-enhancers_6859 (+69826)
Cryba4	SHARED-SHAM-IRI-enhancers_11878 (+9438)
Crybb3	SHARED-SHAM-IRI-enhancers_11886 (-57454), SHARED-SHAM-IRI-enhancers_11885 (-51745), SHARED-SHAM-IRI-enhancers_11884 (-40925), SHARED-SHAM-IRI-enhancers_11883 (-33351)
Crybg3	SHARED-SHAM-IRI-enhancers_6491 (-44620), SHARED-SHAM-IRI-enhancers_6490 (-4086), SHARED-SHAM-IRI-enhancers_6489 (+57644), SHARED-SHAM-IRI-enhancers_6488 (+62421)
Cryga	SHARED-SHAM-IRI-enhancers_848 (-15187), SHARED-SHAM-IRI-enhancers_847 (-9809)
Crygn	SHARED-SHAM-IRI-enhancers_12415 (+6801), SHARED-SHAM-IRI-enhancers_12414 (+18535)
Crygs	SHARED-SHAM-IRI-enhancers_6162 (-33568)
Cryl1	SHARED-SHAM-IRI-enhancers_5061 (-9150), SHARED-SHAM-IRI-enhancers_5060 (+11375), SHARED-SHAM-IRI-enhancers_5059 (+21258), SHARED-SHAM-IRI-enhancers_5058 (+31225), SHARED-SHAM-IRI-enhancers_5057 (+34528), SHARED-SHAM-IRI-enhancers_5056 (+54500)
Crym	SHARED-SHAM-IRI-enhancers_13976 (+12242)
Cryz	SHARED-SHAM-IRI-enhancers_10125 (+95487)
Csad	SHARED-SHAM-IRI-enhancers_5355 (+5712)
Csdc2	SHARED-SHAM-IRI-enhancers_5873 (+12931)
Cse1l	SHARED-SHAM-IRI-enhancers_9005 (-71802), SHARED-SHAM-IRI-enhancers_9006 (-35777), SHARED-SHAM-IRI-enhancers_9007 (+55148), SHARED-SHAM-IRI-enhancers_9008 (+68597), SHARED-SHAM-IRI-enhancers_9009 (+70547)
Csf1	SHARED-SHAM-IRI-enhancers_9829 (-90174), SHARED-SHAM-IRI-enhancers_9828 (-33142), SHARED-SHAM-IRI-enhancers_9827 (+17563)
Csf1r	SHARED-SHAM-IRI-enhancers_7696 (-59035), SHARED-SHAM-IRI-enhancers_7697 (-33989), SHARED-SHAM-IRI-enhancers_7698 (+3527), SHARED-SHAM-IRI-enhancers_7699 (+40550)
Csf2rb	SHARED-SHAM-IRI-enhancers_5812 (+58292)
Csf2rb2	SHARED-SHAM-IRI-enhancers_5811 (+47581)
Csf3	SHARED-SHAM-IRI-enhancers_3186 (-14361), SHARED-SHAM-IRI-enhancers_3187 (+8422), SHARED-SHAM-IRI-enhancers_3188 (+20463)
Csgalnact1	SHARED-SHAM-IRI-enhancers_15410 (+16140), SHARED-SHAM-IRI-enhancers_15409 (+60855)
Csk	SHARED-SHAM-IRI-enhancers_16218 (-23261), SHARED-SHAM-IRI-enhancers_16217 (+7416)
Csn1s1	SHARED-SHAM-IRI-enhancers_12752 (-51311)
Csnk1a1	SHARED-SHAM-IRI-enhancers_7715 (+54650), SHARED-SHAM-IRI-enhancers_7716 (+59108), SHARED-SHAM-IRI-enhancers_7717 (+71751), SHARED-SHAM-IRI-enhancers_7718 (+77705)
Csnk1d	SHARED-SHAM-IRI-enhancers_2330 (+40425)
Csnk1e	SHARED-SHAM-IRI-enhancers_5834 (+6424), SHARED-SHAM-IRI-enhancers_5833 (+27382)
Csnk1g3	SHARED-SHAM-IRI-enhancers_7633 (-98975), SHARED-SHAM-IRI-enhancers_7634 (-7487), SHARED-SHAM-IRI-enhancers_7635 (+6485)
Csnk2a1	SHARED-SHAM-IRI-enhancers_8802 (-46446)
Csnk2a2	SHARED-SHAM-IRI-enhancers_15639 (+38568)
Csrnp1	SHARED-SHAM-IRI-enhancers_15851 (-34081), SHARED-SHAM-IRI-enhancers_15850 (-24267), SHARED-SHAM-IRI-enhancers_15849 (+6518), SHARED-SHAM-IRI-enhancers_15848 (+13292)
Csrnp2	SHARED-SHAM-IRI-enhancers_5326 (+5971)
Csrp1	SHARED-SHAM-IRI-enhancers_193 (+19942), SHARED-SHAM-IRI-enhancers_194 (+21145), SHARED-SHAM-IRI-enhancers_195 (+23825)
Csrp2	SHARED-SHAM-IRI-enhancers_1100 (-64440), SHARED-SHAM-IRI-enhancers_1101 (+8542), SHARED-SHAM-IRI-enhancers_1102 (+41562), SHARED-SHAM-IRI-enhancers_1103 (+63009), SHARED-SHAM-IRI-enhancers_1104 (+66464), SHARED-SHAM-IRI-enhancers_1105 (+72017)
Csrp2bp	SHARED-SHAM-IRI-enhancers_8765 (+48628), SHARED-SHAM-IRI-enhancers_8766 (+56914)
Cst7	SHARED-SHAM-IRI-enhancers_8790 (+25475)
Csta	SHARED-SHAM-IRI-enhancers_6339 (+42050)
Cstad	SHARED-SHAM-IRI-enhancers_9268 (-98815), SHARED-SHAM-IRI-enhancers_9269 (-53199), SHARED-SHAM-IRI-enhancers_9270 (-46681), SHARED-SHAM-IRI-enhancers_9271 (+5988), SHARED-SHAM-IRI-enhancers_9272 (+24074), SHARED-SHAM-IRI-enhancers_9273 (+41648), SHARED-SHAM-IRI-enhancers_9274 (+59801), SHARED-SHAM-IRI-enhancers_9275 (+63118), SHARED-SHAM-IRI-enhancers_9276 (+82859), SHARED-SHAM-IRI-enhancers_9277 …
Cstf3	SHARED-SHAM-IRI-enhancers_8499 (+15104), SHARED-SHAM-IRI-enhancers_8500 (+98261)
Ctage5	SHARED-SHAM-IRI-enhancers_3584 (-24014)
Ctbp1	SHARED-SHAM-IRI-enhancers_12458 (-9072)
Ctbp2	SHARED-SHAM-IRI-enhancers_14106 (-97369), SHARED-SHAM-IRI-enhancers_14105 (-83881), SHARED-SHAM-IRI-enhancers_14104 (-73628), SHARED-SHAM-IRI-enhancers_14103 (-58254), SHARED-SHAM-IRI-enhancers_14102 (-37714), SHARED-SHAM-IRI-enhancers_14101 (-35702)
Ctbs	SHARED-SHAM-IRI-enhancers_10066 (-35738), SHARED-SHAM-IRI-enhancers_10067 (-28439), SHARED-SHAM-IRI-enhancers_10068 (-7477)
Ctcf	SHARED-SHAM-IRI-enhancers_14778 (-13363)
Ctcfl	SHARED-SHAM-IRI-enhancers_9110 (-9639), SHARED-SHAM-IRI-enhancers_9109 (+72164), SHARED-SHAM-IRI-enhancers_9108 (+74780)
Ctdp1	SHARED-SHAM-IRI-enhancers_7881 (-85398), SHARED-SHAM-IRI-enhancers_7880 (-65054), SHARED-SHAM-IRI-enhancers_7879 (-26792)
Ctdsp1	SHARED-SHAM-IRI-enhancers_902 (+6224)
Ctdsp2	SHARED-SHAM-IRI-enhancers_1219 (-50217), SHARED-SHAM-IRI-enhancers_1220 (-15924), SHARED-SHAM-IRI-enhancers_1221 (-6534), SHARED-SHAM-IRI-enhancers_1222 (+8354)
Ctdspl	SHARED-SHAM-IRI-enhancers_15825 (-95181), SHARED-SHAM-IRI-enhancers_15826 (-49107), SHARED-SHAM-IRI-enhancers_15827 (+13904), SHARED-SHAM-IRI-enhancers_15828 (+33587), SHARED-SHAM-IRI-enhancers_15829 (+48049), SHARED-SHAM-IRI-enhancers_15830 (+54098), SHARED-SHAM-IRI-enhancers_15831 (+68406), SHARED-SHAM-IRI-enhancers_15832 (+75832), SHARED-SHAM-IRI-enhancers_15833 (+95522), SHARED-SHAM-IRI-enhan…
Ctgf	SHARED-SHAM-IRI-enhancers_1359 (-60305), SHARED-SHAM-IRI-enhancers_1360 (+39951)
Cth	SHARED-SHAM-IRI-enhancers_10130 (+12467)
Cthrc1	SHARED-SHAM-IRI-enhancers_5563 (-34039)
Ctif	SHARED-SHAM-IRI-enhancers_7844 (+21052)
Ctla4	SHARED-SHAM-IRI-enhancers_825 (+51677)
Ctnna1	SHARED-SHAM-IRI-enhancers_7470 (-96482), SHARED-SHAM-IRI-enhancers_7471 (-72520), SHARED-SHAM-IRI-enhancers_7472 (-31139), SHARED-SHAM-IRI-enhancers_7473 (-24785), SHARED-SHAM-IRI-enhancers_7474 (+15851)
Ctnnal1	SHARED-SHAM-IRI-enhancers_11504 (-78975), SHARED-SHAM-IRI-enhancers_11503 (+33259), SHARED-SHAM-IRI-enhancers_11502 (+35680)
Ctnnb1	SHARED-SHAM-IRI-enhancers_15865 (-80640), SHARED-SHAM-IRI-enhancers_15866 (-63857), SHARED-SHAM-IRI-enhancers_15867 (-52572), SHARED-SHAM-IRI-enhancers_15868 (-39031), SHARED-SHAM-IRI-enhancers_15869 (-32507), SHARED-SHAM-IRI-enhancers_15870 (+29325), SHARED-SHAM-IRI-enhancers_15871 (+40402), SHARED-SHAM-IRI-enhancers_15872 (+52193), SHARED-SHAM-IRI-enhancers_15873 (+67643)
Ctnnbip1	SHARED-SHAM-IRI-enhancers_11241 (+425), SHARED-SHAM-IRI-enhancers_11242 (+54199)
Ctnnbl1	SHARED-SHAM-IRI-enhancers_8877 (-41197), SHARED-SHAM-IRI-enhancers_8878 (-31040), SHARED-SHAM-IRI-enhancers_8879 (+32771), SHARED-SHAM-IRI-enhancers_8880 (+64013)
Ctnnd1	SHARED-SHAM-IRI-enhancers_9680 (+14435)
Ctns	SHARED-SHAM-IRI-enhancers_2818 (+11549)
Ctr9	SHARED-SHAM-IRI-enhancers_13866 (-55828), SHARED-SHAM-IRI-enhancers_13867 (-38584), SHARED-SHAM-IRI-enhancers_13868 (-26228), SHARED-SHAM-IRI-enhancers_13869 (+20835)
Ctrb1	SHARED-SHAM-IRI-enhancers_14879 (-35676), SHARED-SHAM-IRI-enhancers_14877 (-18311), SHARED-SHAM-IRI-enhancers_14876 (+10719), SHARED-SHAM-IRI-enhancers_14875 (+12342), SHARED-SHAM-IRI-enhancers_14874 (+31976)
Ctsb	SHARED-SHAM-IRI-enhancers_5114 (-42172), SHARED-SHAM-IRI-enhancers_5115 (-18680), SHARED-SHAM-IRI-enhancers_5116 (+9401), SHARED-SHAM-IRI-enhancers_5117 (+27247), SHARED-SHAM-IRI-enhancers_5118 (+42120)
Ctsd	SHARED-SHAM-IRI-enhancers_14178 (-27634), SHARED-SHAM-IRI-enhancers_14177 (-10226)
Ctsh	SHARED-SHAM-IRI-enhancers_16514 (+15555)
Ctsk	SHARED-SHAM-IRI-enhancers_10551 (-40966)
Ctsl	SHARED-SHAM-IRI-enhancers_4457 (-31268), SHARED-SHAM-IRI-enhancers_4456 (-15989), SHARED-SHAM-IRI-enhancers_4455 (-10147), SHARED-SHAM-IRI-enhancers_4454 (+26057)
Ctsz	SHARED-SHAM-IRI-enhancers_9131 (+10906)
[truncated: 6,739 more rows]
