# Supplementary material for: Enhancer and super-enhancer dynamics in repair after ischemic acute kidney injury
Source: Nat Commun. 2020 Jul 7;11:3383. doi: 10.1038/s41467-020-17205-5 (PMC7341735; doi:10.1038/s41467-020-17205-5)
Supplement: Supplementary file 7 — Supplementary Data 4 [file 41467_2020_17205_MOESM7_ESM.xlsx]

## Sheet: IRI_down-genes-enhancers-100KB
Data 4: IRI decreased enhancer - gene annotation
# GREAT version 3.0.0	Species assembly: mm10	Association rule: Basal+extension: 5000 bp upstream, 1000 bp downstream, 100000 bp max extension, curated regulatory domains included
0610007P14Rik	onlySHAM-enhancers_1446 (+72902)
0610009B22Rik	onlySHAM-enhancers_977 (+17901)
0610009O20Rik	onlySHAM-enhancers_2896 (-8915)
0610040J01Rik	onlySHAM-enhancers_4878 (+11134)
1110004E09Rik	onlySHAM-enhancers_2533 (-63668), onlySHAM-enhancers_2532 (+66374)
1110004F10Rik	onlySHAM-enhancers_5358 (+52159), onlySHAM-enhancers_5359 (+86616)
1110007C09Rik	onlySHAM-enhancers_1634 (+10247)
1110017D15Rik	onlySHAM-enhancers_4387 (-4998)
1110032F04Rik	onlySHAM-enhancers_3981 (-89846), onlySHAM-enhancers_3982 (-88451)
1110037F02Rik	onlySHAM-enhancers_4101 (-37359)
1110038F14Rik	onlySHAM-enhancers_2210 (+49839)
1110058L19Rik	onlySHAM-enhancers_217 (+61653)
1110059E24Rik	onlySHAM-enhancers_3054 (+21926), onlySHAM-enhancers_3053 (+28785), onlySHAM-enhancers_3052 (+69085)
1500035N22Rik	onlySHAM-enhancers_4779 (-49820), onlySHAM-enhancers_4780 (+26880)
1600014C10Rik	onlySHAM-enhancers_5546 (+42128)
1600014C23Rik	onlySHAM-enhancers_2671 (-78655), onlySHAM-enhancers_2670 (-71355), onlySHAM-enhancers_2669 (-15242)
1700001C19Rik	onlySHAM-enhancers_2689 (-38166), onlySHAM-enhancers_2688 (-15680), onlySHAM-enhancers_2687 (-13940), onlySHAM-enhancers_2686 (-4215)
1700001J03Rik	onlySHAM-enhancers_4728 (-13918)
1700001O22Rik	onlySHAM-enhancers_3572 (+5329), onlySHAM-enhancers_3571 (+22412), onlySHAM-enhancers_3570 (+89616)
1700006E09Rik	onlySHAM-enhancers_752 (+9229), onlySHAM-enhancers_753 (+10773), onlySHAM-enhancers_754 (+29344)
1700008P02Rik	onlySHAM-enhancers_3973 (-29025)
1700010B08Rik	onlySHAM-enhancers_3511 (-32776)
1700011E24Rik	onlySHAM-enhancers_2828 (+59959), onlySHAM-enhancers_2827 (+88205)
1700012B07Rik	onlySHAM-enhancers_799 (-64503), onlySHAM-enhancers_798 (-57899), onlySHAM-enhancers_797 (-51297)
1700015E13Rik	onlySHAM-enhancers_146 (+34891), onlySHAM-enhancers_147 (+86377)
1700016D06Rik	onlySHAM-enhancers_5757 (-29958)
1700016K19Rik	onlySHAM-enhancers_1082 (-22754)
1700018B08Rik	onlySHAM-enhancers_5790 (-20821), onlySHAM-enhancers_5789 (+14870)
1700019N19Rik	onlySHAM-enhancers_3217 (-45891), onlySHAM-enhancers_3216 (-25153), onlySHAM-enhancers_3215 (-22520)
1700020N01Rik	onlySHAM-enhancers_504 (-81313), onlySHAM-enhancers_505 (+16745)
1700021A07Rik	onlySHAM-enhancers_503 (+468), onlySHAM-enhancers_504 (+86503)
1700022I11Rik	onlySHAM-enhancers_4393 (-12180)
1700023F06Rik	onlySHAM-enhancers_761 (+7296), onlySHAM-enhancers_760 (+34493)
1700024P16Rik	onlySHAM-enhancers_4060 (+86579)
1700025G04Rik	onlySHAM-enhancers_85 (+38050)
1700026D08Rik	onlySHAM-enhancers_5653 (-15519)
1700029H14Rik	onlySHAM-enhancers_5854 (+58362)
1700034H15Rik	onlySHAM-enhancers_207 (-25941)
1700034J04Rik	onlySHAM-enhancers_1269 (-4771)
1700034J05Rik	onlySHAM-enhancers_5110 (-21976), onlySHAM-enhancers_5109 (-12022), onlySHAM-enhancers_5108 (+15214), onlySHAM-enhancers_5107 (+42596), onlySHAM-enhancers_5106 (+46803)
1700048O20Rik	onlySHAM-enhancers_6173 (-10880)
1700057G04Rik	onlySHAM-enhancers_6399 (+19844)
1700061G19Rik	onlySHAM-enhancers_2733 (+31720)
1700065I17Rik	onlySHAM-enhancers_2939 (+14925), onlySHAM-enhancers_2940 (+17997)
1700101G07Rik	onlySHAM-enhancers_3496 (-99783)
1700102P08Rik	onlySHAM-enhancers_6108 (+1577)
1700123O20Rik	onlySHAM-enhancers_1914 (-14392)
1700129C05Rik	onlySHAM-enhancers_1932 (+82342)
1810011H11Rik	onlySHAM-enhancers_1880 (+40378)
1810011O10Rik	onlySHAM-enhancers_5879 (-51973), onlySHAM-enhancers_5878 (-42286), onlySHAM-enhancers_5877 (+6177), onlySHAM-enhancers_5876 (+24054)
1810030O07Rik	onlySHAM-enhancers_6434 (-66639)
1810037I17Rik	onlySHAM-enhancers_3811 (+52146)
1810043H04Rik	onlySHAM-enhancers_867 (+22814), onlySHAM-enhancers_868 (+39135)
1810046K07Rik	onlySHAM-enhancers_6268 (-78905)
2010109I03Rik	onlySHAM-enhancers_2199 (-53326)
2010111I01Rik	onlySHAM-enhancers_1685 (-97673)
2210016L21Rik	onlySHAM-enhancers_4562 (+9110)
2210018M11Rik	onlySHAM-enhancers_5688 (-14565)
2300009A05Rik	onlySHAM-enhancers_6319 (-5721)
2310003H01Rik	onlySHAM-enhancers_872 (-43979), onlySHAM-enhancers_871 (+4590)
2310015B20Rik	onlySHAM-enhancers_619 (-53633), onlySHAM-enhancers_620 (-29301), onlySHAM-enhancers_621 (+33487)
2310035C23Rik	onlySHAM-enhancers_3 (+76745)
2310044G17Rik	onlySHAM-enhancers_1460 (-10370), onlySHAM-enhancers_1461 (-9059)
2310067B10Rik	onlySHAM-enhancers_817 (-26556), onlySHAM-enhancers_818 (-18605)
2310079G19Rik	onlySHAM-enhancers_2529 (-3820)
2410066E13Rik	onlySHAM-enhancers_5202 (+9817), onlySHAM-enhancers_5203 (+25310), onlySHAM-enhancers_5204 (+44999), onlySHAM-enhancers_5205 (+80918)
2510003E04Rik	onlySHAM-enhancers_598 (+45635)
2510009E07Rik	onlySHAM-enhancers_2377 (+22307), onlySHAM-enhancers_2376 (+39279)
2510039O18Rik	onlySHAM-enhancers_4286 (+25261)
2510046G10Rik	onlySHAM-enhancers_5405 (-6287)
2610002J02Rik	onlySHAM-enhancers_4357 (-12874), onlySHAM-enhancers_4358 (+67134), onlySHAM-enhancers_4359 (+76431)
2610301B20Rik	onlySHAM-enhancers_4091 (+87336)
2610528J11Rik	onlySHAM-enhancers_4138 (-15723)
2700029M09Rik	onlySHAM-enhancers_5948 (-20406), onlySHAM-enhancers_5949 (+74864)
2700060E02Rik	onlySHAM-enhancers_1831 (+10841)
2810004N23Rik	onlySHAM-enhancers_5811 (+24040), onlySHAM-enhancers_5810 (+45925)
2810474O19Rik	onlySHAM-enhancers_5117 (-71851)
2900026A02Rik	onlySHAM-enhancers_4541 (+10163), onlySHAM-enhancers_4540 (+43685), onlySHAM-enhancers_4539 (+72709)
2900060B14Rik	onlySHAM-enhancers_10 (+13839)
3010026O09Rik	onlySHAM-enhancers_970 (-6431), onlySHAM-enhancers_971 (+2066), onlySHAM-enhancers_972 (+4201)
3110009E18Rik	onlySHAM-enhancers_20 (+21629)
3110021A11Rik	onlySHAM-enhancers_5019 (+35172)
3110079O15Rik	onlySHAM-enhancers_357 (-20814), onlySHAM-enhancers_358 (+2309)
3110082J24Rik	onlySHAM-enhancers_4790 (-14527)
3930402G23Rik	onlySHAM-enhancers_5725 (-32118), onlySHAM-enhancers_5724 (-24971)
4632428N05Rik	onlySHAM-enhancers_588 (-61705), onlySHAM-enhancers_589 (+15351)
4632434I11Rik	onlySHAM-enhancers_5673 (-4920)
4731417B20Rik	onlySHAM-enhancers_4685 (-4653)
4732471J01Rik	onlySHAM-enhancers_5509 (-4776)
4833403I15Rik	onlySHAM-enhancers_2923 (-90681)
4833439L19Rik	onlySHAM-enhancers_1659 (+4514), onlySHAM-enhancers_1658 (+8035)
4921524J17Rik	onlySHAM-enhancers_6031 (-49450), onlySHAM-enhancers_6030 (-26104)
4922501C03Rik	onlySHAM-enhancers_6393 (+41857)
4922505E12Rik	onlySHAM-enhancers_181 (+69248), onlySHAM-enhancers_180 (+78368)
4930402F06Rik	onlySHAM-enhancers_3605 (-14574), onlySHAM-enhancers_3604 (-11351)
4930402H24Rik	onlySHAM-enhancers_3346 (-46840)
4930404H24Rik	onlySHAM-enhancers_3390 (-82280), onlySHAM-enhancers_3391 (-22219), onlySHAM-enhancers_3392 (+34390)
4930408O17Rik	onlySHAM-enhancers_1228 (-3139), onlySHAM-enhancers_1229 (+74016), onlySHAM-enhancers_1230 (+89488)
4930412O13Rik	onlySHAM-enhancers_3744 (+321), onlySHAM-enhancers_3745 (+1604)
4930425F17Rik	onlySHAM-enhancers_3350 (-47970), onlySHAM-enhancers_3351 (+64381)
4930429B21Rik	onlySHAM-enhancers_3930 (+62623)
4930447A16Rik	onlySHAM-enhancers_2119 (-67191)
4930451G09Rik	onlySHAM-enhancers_2485 (+11037)
4930470P17Rik	onlySHAM-enhancers_3504 (+56071), onlySHAM-enhancers_3503 (+75057)
4930481A15Rik	onlySHAM-enhancers_3189 (+8928)
4930485B16Rik	onlySHAM-enhancers_716 (+19024)
4930503L19Rik	onlySHAM-enhancers_2997 (-47960)
4930506M07Rik	onlySHAM-enhancers_3218 (+51550)
4930512B01Rik	onlySHAM-enhancers_1356 (-48019), onlySHAM-enhancers_1357 (-47083), onlySHAM-enhancers_1358 (-29228)
4930522H14Rik	onlySHAM-enhancers_4090 (-33384)
4930523C07Rik	onlySHAM-enhancers_111 (+9742)
4930533K18Rik	onlySHAM-enhancers_624 (+69102), onlySHAM-enhancers_625 (+93460), onlySHAM-enhancers_626 (+98582)
4930544D05Rik	onlySHAM-enhancers_1050 (-27522)
4930550C14Rik	onlySHAM-enhancers_6275 (+4932)
4930562F07Rik	onlySHAM-enhancers_111 (+23592)
4930563D23Rik	onlySHAM-enhancers_2555 (-19976)
4930564B18Rik	onlySHAM-enhancers_1981 (-32808)
4930569F06Rik	onlySHAM-enhancers_4578 (+53591), onlySHAM-enhancers_4579 (+55148)
4930583I09Rik	onlySHAM-enhancers_2742 (+84656)
4930597O21Rik	onlySHAM-enhancers_5224 (-78513), onlySHAM-enhancers_5223 (-49272), onlySHAM-enhancers_5222 (-12802), onlySHAM-enhancers_5221 (-7139)
4931406P16Rik	onlySHAM-enhancers_5534 (-5001)
4931440L10Rik	onlySHAM-enhancers_57 (+33145)
4932418E24Rik	onlySHAM-enhancers_3546 (-15201)
4933406P04Rik	onlySHAM-enhancers_501 (+74093)
4933415A04Rik	onlySHAM-enhancers_947 (-16550)
4933416C03Rik	onlySHAM-enhancers_440 (-86002)
4933422H20Rik	onlySHAM-enhancers_814 (-7210)
4933426M11Rik	onlySHAM-enhancers_1419 (+25831)
4933427D06Rik	onlySHAM-enhancers_5272 (-92396)
4933428G20Rik	onlySHAM-enhancers_1193 (-57888), onlySHAM-enhancers_1192 (-56481)
5031425E22Rik	onlySHAM-enhancers_4771 (+37129)
5031434C07Rik	onlySHAM-enhancers_4977 (-39263), onlySHAM-enhancers_4976 (-36326), onlySHAM-enhancers_4975 (-34248), onlySHAM-enhancers_4974 (-4942)
5033411D12Rik	onlySHAM-enhancers_1542 (+23514)
5330426P16Rik	onlySHAM-enhancers_2487 (-60582)
5330438I03Rik	onlySHAM-enhancers_133 (+27669)
5730508B09Rik	onlySHAM-enhancers_3822 (+35072)
5730559C18Rik	onlySHAM-enhancers_63 (+11277)
5830462I19Rik	onlySHAM-enhancers_6116 (-27054)
5930403N24Rik	onlySHAM-enhancers_524 (+92981), onlySHAM-enhancers_525 (+95993)
6030408B16Rik	onlySHAM-enhancers_2039 (+6570)
6030468B19Rik	onlySHAM-enhancers_848 (-6609)
6030469F06Rik	onlySHAM-enhancers_1322 (+28743)
6330403A02Rik	onlySHAM-enhancers_169 (-26938)
6330409D20Rik	onlySHAM-enhancers_3592 (+8876)
6330416G13Rik	onlySHAM-enhancers_4446 (-11286)
6430531B16Rik	onlySHAM-enhancers_5449 (+3887)
6430548M08Rik	onlySHAM-enhancers_5775 (+48197)
6430550D23Rik	onlySHAM-enhancers_3403 (+12422)
6430573F11Rik	onlySHAM-enhancers_5907 (-17569)
8430423G03Rik	onlySHAM-enhancers_4753 (-13820)
8430427H17Rik	onlySHAM-enhancers_3393 (-77855), onlySHAM-enhancers_3392 (+2791)
9030617O03Rik	onlySHAM-enhancers_1217 (+40827)
9030624J02Rik	onlySHAM-enhancers_5371 (+47319)
9130011E15Rik	onlySHAM-enhancers_3149 (+4148)
9430020K01Rik	onlySHAM-enhancers_2919 (+21471)
9430069I07Rik	onlySHAM-enhancers_2100 (-55945), onlySHAM-enhancers_2099 (-53545), onlySHAM-enhancers_2098 (-16388)
9530068E07Rik	onlySHAM-enhancers_982 (-26459)
9930012K11Rik	onlySHAM-enhancers_1966 (-11686)
9930013L23Rik	onlySHAM-enhancers_5655 (-59183), onlySHAM-enhancers_5654 (-42310)
9930021J03Rik	onlySHAM-enhancers_3082 (+64779)
9930022D16Rik	onlySHAM-enhancers_794 (-28138)
A230046K03Rik	onlySHAM-enhancers_685 (+85829), onlySHAM-enhancers_686 (+93729)
A230052G05Rik	onlySHAM-enhancers_5984 (+5873)
A230065N10Rik	onlySHAM-enhancers_5667 (-11926)
A430093F15Rik	onlySHAM-enhancers_3039 (+28468)
A4galt	onlySHAM-enhancers_2249 (-80009), onlySHAM-enhancers_2248 (-16508), onlySHAM-enhancers_2247 (+47002)
A4gnt	onlySHAM-enhancers_6414 (+1155)
A530016L24Rik	onlySHAM-enhancers_1271 (-33091)
A630091E08Rik	onlySHAM-enhancers_5687 (+25280), onlySHAM-enhancers_5686 (+49087)
A730018C14Rik	onlySHAM-enhancers_1271 (-33145), onlySHAM-enhancers_1270 (+80178)
A730049H05Rik	onlySHAM-enhancers_5294 (-12800)
A830005F24Rik	onlySHAM-enhancers_1627 (+65267)
A930018P22Rik	onlySHAM-enhancers_3261 (+25569)
AB041803	onlySHAM-enhancers_5139 (-14947), onlySHAM-enhancers_5138 (+13826), onlySHAM-enhancers_5137 (+29011), onlySHAM-enhancers_5136 (+81048)
AI317395	onlySHAM-enhancers_532 (-84723), onlySHAM-enhancers_531 (-45750), onlySHAM-enhancers_530 (+16770)
AI413582	onlySHAM-enhancers_2613 (-38069), onlySHAM-enhancers_2612 (-31094), onlySHAM-enhancers_2611 (-9591)
AI464131	onlySHAM-enhancers_4386 (+21369)
AI467606	onlySHAM-enhancers_5407 (+21529)
AI597479	onlySHAM-enhancers_247 (+43327)
AW822073	onlySHAM-enhancers_574 (+19638)
Aacs	onlySHAM-enhancers_4653 (+9571), onlySHAM-enhancers_4654 (+19899)
Aadat	onlySHAM-enhancers_5945 (+60776), onlySHAM-enhancers_5946 (+70768)
Aak1	onlySHAM-enhancers_5258 (-67635), onlySHAM-enhancers_5259 (-9408), onlySHAM-enhancers_5260 (+20940), onlySHAM-enhancers_5261 (+34837), onlySHAM-enhancers_5262 (+68701)
Aamdc	onlySHAM-enhancers_5678 (+62003)
Aanat	onlySHAM-enhancers_829 (+25709)
Aar2	onlySHAM-enhancers_3407 (-49934), onlySHAM-enhancers_3408 (-14479)
Aarsd1	onlySHAM-enhancers_744 (+38559), onlySHAM-enhancers_743 (+47132)
Aass	onlySHAM-enhancers_5125 (+3050)
Aatf	onlySHAM-enhancers_1130 (+82640)
Aatk	onlySHAM-enhancers_866 (+80806), onlySHAM-enhancers_865 (+87920)
Abca13	onlySHAM-enhancers_1173 (-40102), onlySHAM-enhancers_1174 (-27366), onlySHAM-enhancers_1175 (-25288), onlySHAM-enhancers_1176 (-23815), onlySHAM-enhancers_1177 (-14968)
Abca2	onlySHAM-enhancers_3542 (+19721)
Abca4	onlySHAM-enhancers_3800 (-42360), onlySHAM-enhancers_3801 (-17455), onlySHAM-enhancers_3802 (+12783), onlySHAM-enhancers_3803 (+52155), onlySHAM-enhancers_3804 (+65349)
Abcb1a	onlySHAM-enhancers_4927 (+26282)
Abcb5	onlySHAM-enhancers_1285 (-97108)
Abcc1	onlySHAM-enhancers_2349 (+15810), onlySHAM-enhancers_2350 (+47900), onlySHAM-enhancers_2351 (+58118), onlySHAM-enhancers_2352 (+69015)
Abcc2	onlySHAM-enhancers_3136 (+31166)
Abcc5	onlySHAM-enhancers_2367 (-59724), onlySHAM-enhancers_2366 (-44312), onlySHAM-enhancers_2365 (+11043)
Abcd3	onlySHAM-enhancers_3799 (-77129), onlySHAM-enhancers_3798 (-59461), onlySHAM-enhancers_3797 (+16968), onlySHAM-enhancers_3796 (+56224)
Abcg1	onlySHAM-enhancers_2632 (+21708)
Abcg8	onlySHAM-enhancers_2808 (+13706)
Abhd12b	onlySHAM-enhancers_1361 (-19394)
Abhd17c	onlySHAM-enhancers_5655 (+6208), onlySHAM-enhancers_5654 (+23081)
Abhd2	onlySHAM-enhancers_5626 (-25607), onlySHAM-enhancers_5627 (-16603), onlySHAM-enhancers_5628 (+12768)
Abhd6	onlySHAM-enhancers_2012 (+60169)
Abi2	onlySHAM-enhancers_288 (-63377)
Abl1	onlySHAM-enhancers_3578 (-7472), onlySHAM-enhancers_3579 (+11678)
Abl2	onlySHAM-enhancers_106 (-26238), onlySHAM-enhancers_107 (+86311)
Ablim1	onlySHAM-enhancers_3210 (-34074), onlySHAM-enhancers_3209 (+53460)
Ablim2	onlySHAM-enhancers_4823 (-20385), onlySHAM-enhancers_4824 (+31221)
Abp1	onlySHAM-enhancers_5183 (-43156), onlySHAM-enhancers_5184 (-41969), onlySHAM-enhancers_5185 (-37545)
Abr	onlySHAM-enhancers_1090 (-52074), onlySHAM-enhancers_1089 (-48702), onlySHAM-enhancers_1088 (-39048), onlySHAM-enhancers_1087 (-32256)
Abtb1	onlySHAM-enhancers_5271 (+20765), onlySHAM-enhancers_5270 (+31989)
Acaa1b	onlySHAM-enhancers_6151 (-24059), onlySHAM-enhancers_6150 (+10005), onlySHAM-enhancers_6149 (+26766)
Acaa2	onlySHAM-enhancers_3005 (-11606)
Acacb	onlySHAM-enhancers_4553 (+9119), onlySHAM-enhancers_4554 (+33288)
Acad12	onlySHAM-enhancers_4613 (+6865)
Acad9	onlySHAM-enhancers_3934 (+22317)
Acadm	onlySHAM-enhancers_3893 (-12891), onlySHAM-enhancers_3892 (+6966)
Acads	onlySHAM-enhancers_4565 (-6346), onlySHAM-enhancers_4564 (+38093), onlySHAM-enhancers_4563 (+46988)
Acap2	onlySHAM-enhancers_2415 (-11073), onlySHAM-enhancers_2414 (-9031)
Acat2	onlySHAM-enhancers_2591 (+9232)
Acat3	onlySHAM-enhancers_2591 (-11113)
Acbd6	onlySHAM-enhancers_103 (+38717)
Acd	onlySHAM-enhancers_5706 (+7411)
Ace2	onlySHAM-enhancers_6469 (-37118), onlySHAM-enhancers_6470 (+13729)
Acer2	onlySHAM-enhancers_4463 (-8435)
Acly	onlySHAM-enhancers_736 (+6937), onlySHAM-enhancers_735 (+9320), onlySHAM-enhancers_734 (+41630)
Acnat2	onlySHAM-enhancers_4412 (+70553)
Aco1	onlySHAM-enhancers_4376 (+2495), onlySHAM-enhancers_4377 (+41180), onlySHAM-enhancers_4378 (+47323)
Aco2	onlySHAM-enhancers_2241 (+8382), onlySHAM-enhancers_2242 (+46777)
Acot11	onlySHAM-enhancers_4070 (+63393)
Acot12	onlySHAM-enhancers_1729 (+53779)
Acox1	onlySHAM-enhancers_822 (-29129)
Acox3	onlySHAM-enhancers_4821 (+26737), onlySHAM-enhancers_4822 (+28280)
Acp5	onlySHAM-enhancers_6201 (+10014)
Acp6	onlySHAM-enhancers_4042 (-66350)
Acpl2	onlySHAM-enhancers_6407 (+37733)
Acr	onlySHAM-enhancers_2281 (-11366)
Acsf2	onlySHAM-enhancers_1181 (-9178)
Acsf3	onlySHAM-enhancers_5802 (-12542)
Acsl1	onlySHAM-enhancers_5920 (-80795), onlySHAM-enhancers_5921 (-55997), onlySHAM-enhancers_5922 (-32729), onlySHAM-enhancers_5923 (+7151), onlySHAM-enhancers_5924 (+29085), onlySHAM-enhancers_5925 (+54805)
Acsm1	onlySHAM-enhancers_5373 (-45791), onlySHAM-enhancers_5374 (-35257), onlySHAM-enhancers_5375 (+11665), onlySHAM-enhancers_5376 (+20662)
Acsm2	onlySHAM-enhancers_5373 (+17521), onlySHAM-enhancers_5374 (+28055)
Acsm4	onlySHAM-enhancers_5375 (-60580), onlySHAM-enhancers_5376 (-51583)
Acss2	onlySHAM-enhancers_3401 (+51555)
Actb	onlySHAM-enhancers_4721 (-38904)
Actg1	onlySHAM-enhancers_870 (+64881), onlySHAM-enhancers_869 (+93756)
Actl7a	onlySHAM-enhancers_4424 (+25554)
Actn1	onlySHAM-enhancers_1416 (+57095)
Actn2	onlySHAM-enhancers_1533 (+66777)
Actn4	onlySHAM-enhancers_5525 (+20717), onlySHAM-enhancers_5524 (+22701), onlySHAM-enhancers_5523 (+42993), onlySHAM-enhancers_5522 (+44386), onlySHAM-enhancers_5521 (+58558), onlySHAM-enhancers_5520 (+60447), onlySHAM-enhancers_5519 (+66870)
Actr1a	onlySHAM-enhancers_3151 (+13220)
Actr2	onlySHAM-enhancers_891 (+72637)
Actr3b	onlySHAM-enhancers_4784 (-7661)
Actr5	onlySHAM-enhancers_3418 (+6285), onlySHAM-enhancers_3419 (+14278)
Actrt2	onlySHAM-enhancers_4349 (-58524), onlySHAM-enhancers_4348 (-37658), onlySHAM-enhancers_4347 (-33199), onlySHAM-enhancers_4346 (-11942)
Acvr1b	onlySHAM-enhancers_2037 (+7169), onlySHAM-enhancers_2038 (+37507)
Acvr2b	onlySHAM-enhancers_6154 (+23536)
Ada	onlySHAM-enhancers_3438 (+6673), onlySHAM-enhancers_3436 (+14862), onlySHAM-enhancers_3434 (+46189)
Adam11	onlySHAM-enhancers_758 (+1691)
Adam19	onlySHAM-enhancers_959 (+9474)
Adam1a	onlySHAM-enhancers_4610 (-9835)
Adam32	onlySHAM-enhancers_5880 (+13349)
Adamts1	onlySHAM-enhancers_2519 (-9888), onlySHAM-enhancers_2518 (+5703)
Adamts15	onlySHAM-enhancers_6213 (+19694), onlySHAM-enhancers_6212 (+93068)
Adamts16	onlySHAM-enhancers_1698 (+36741)
Adamts2	onlySHAM-enhancers_975 (+20387)
Adamts20	onlySHAM-enhancers_2289 (+76397)
Adamts4	onlySHAM-enhancers_155 (+10593)
Adamts5	onlySHAM-enhancers_2519 (+88124)
Adamts7	onlySHAM-enhancers_6396 (-26161), onlySHAM-enhancers_6397 (+97308)
Adamts9	onlySHAM-enhancers_5296 (-4137), onlySHAM-enhancers_5295 (+17994)
Adap1	onlySHAM-enhancers_4697 (-13108), onlySHAM-enhancers_4696 (+38492)
Adc	onlySHAM-enhancers_4166 (-19563)
Adck3	onlySHAM-enhancers_166 (+13930), onlySHAM-enhancers_165 (+17709)
Adck5	onlySHAM-enhancers_2207 (-17500)
Adcy1	onlySHAM-enhancers_1053 (+66602), onlySHAM-enhancers_1054 (+72044), onlySHAM-enhancers_1056 (+89671)
Adcy5	onlySHAM-enhancers_2451 (+37087)
Adcy7	onlySHAM-enhancers_6038 (-71061), onlySHAM-enhancers_6039 (-35083), onlySHAM-enhancers_6040 (-9121), onlySHAM-enhancers_6041 (+27753)
Adcyap1r1	onlySHAM-enhancers_5209 (+386)
Add1	onlySHAM-enhancers_4815 (+2913)
Add3	onlySHAM-enhancers_3180 (-16199), onlySHAM-enhancers_3181 (+9327), onlySHAM-enhancers_3182 (+24300), onlySHAM-enhancers_3183 (+77306), onlySHAM-enhancers_3184 (+85690)
Adh1	onlySHAM-enhancers_3855 (-46897)
Adh7	onlySHAM-enhancers_3855 (+12774)
Adi1	onlySHAM-enhancers_1315 (+23192), onlySHAM-enhancers_1316 (+25656)
Adipor2	onlySHAM-enhancers_5016 (-26465)
Adk	onlySHAM-enhancers_1842 (+47071)
Adm	onlySHAM-enhancers_5342 (+8889)
Adora1	onlySHAM-enhancers_56 (+23999)
Adora2b	onlySHAM-enhancers_1028 (+9290)
Adra1a	onlySHAM-enhancers_1956 (+18035)
Adra1b	onlySHAM-enhancers_951 (-90715), onlySHAM-enhancers_950 (-81671), onlySHAM-enhancers_949 (+12192)
Adra1d	onlySHAM-enhancers_3350 (-37572), onlySHAM-enhancers_3349 (+59658)
Adra2b	onlySHAM-enhancers_3328 (+12985)
Adra2c	onlySHAM-enhancers_4818 (+836), onlySHAM-enhancers_4819 (+71571)
Adrb1	onlySHAM-enhancers_3202 (-69802), onlySHAM-enhancers_3203 (-42390), onlySHAM-enhancers_3204 (-35332)
Adrb2	onlySHAM-enhancers_2962 (+40076)
Adssl1	onlySHAM-enhancers_1272 (-25340)
Adtrp	onlySHAM-enhancers_1602 (+28277), onlySHAM-enhancers_1601 (+29622)
Aebp2	onlySHAM-enhancers_5084 (-53203)
Aes	onlySHAM-enhancers_681 (+9606)
Afap1	onlySHAM-enhancers_4825 (+50079), onlySHAM-enhancers_4826 (+77248)
Afap1l2	onlySHAM-enhancers_3208 (-96166), onlySHAM-enhancers_3207 (-20657), onlySHAM-enhancers_3206 (+12409), onlySHAM-enhancers_3205 (+13593)
Aff1	onlySHAM-enhancers_4504 (+28795)
Aff2	onlySHAM-enhancers_6496 (+58810)
Aftph	onlySHAM-enhancers_893 (+80151)
Agap1	onlySHAM-enhancers_378 (+43555), onlySHAM-enhancers_379 (+67081), onlySHAM-enhancers_380 (+68936)
Agfg1	onlySHAM-enhancers_340 (-27330), onlySHAM-enhancers_341 (+61812)
Agmat	onlySHAM-enhancers_4268 (-14803), onlySHAM-enhancers_4269 (+40706)
Ago2	onlySHAM-enhancers_2189 (+19847), onlySHAM-enhancers_2188 (+29990), onlySHAM-enhancers_2187 (+44606), onlySHAM-enhancers_2186 (+47350)
Agpat3	onlySHAM-enhancers_662 (-13542), onlySHAM-enhancers_661 (+28181), onlySHAM-enhancers_660 (+35763), onlySHAM-enhancers_659 (+64494), onlySHAM-enhancers_658 (+71814)
Agpat4	onlySHAM-enhancers_2587 (+49657)
Agpat5	onlySHAM-enhancers_5858 (-78437)
Agpat6	onlySHAM-enhancers_5871 (+8292), onlySHAM-enhancers_5870 (+16590)
Agpat9	onlySHAM-enhancers_4481 (+29044)
Agps	onlySHAM-enhancers_3712 (-33189), onlySHAM-enhancers_3713 (-24868), onlySHAM-enhancers_3714 (+2166)
Agr2	onlySHAM-enhancers_1330 (+15972)
Agt	onlySHAM-enhancers_5809 (+37717)
Agxt2	onlySHAM-enhancers_2047 (-81002)
Agxt2l1	onlySHAM-enhancers_3830 (+16572), onlySHAM-enhancers_3831 (+71425)
Ahctf1	onlySHAM-enhancers_164 (-50420)
Ahcyl1	onlySHAM-enhancers_3775 (-27329)
Ahcyl2	onlySHAM-enhancers_5132 (-19579), onlySHAM-enhancers_5133 (+46582), onlySHAM-enhancers_5134 (+63464), onlySHAM-enhancers_5135 (+65094)
Ahdc1	onlySHAM-enhancers_4200 (+9918), onlySHAM-enhancers_4201 (+23631), onlySHAM-enhancers_4202 (+40187)
Aicda	onlySHAM-enhancers_5037 (+45055)
Aif1l	onlySHAM-enhancers_3582 (-61014), onlySHAM-enhancers_3583 (-59112), onlySHAM-enhancers_3584 (-24648)
Aifm2	onlySHAM-enhancers_594 (+13511)
Aim1	onlySHAM-enhancers_554 (+60794)
Ak1	onlySHAM-enhancers_3590 (+2812), onlySHAM-enhancers_3591 (+4523)
Ak2	onlySHAM-enhancers_4166 (-11222)
Ak4	onlySHAM-enhancers_4052 (+6344), onlySHAM-enhancers_4053 (+17544), onlySHAM-enhancers_4054 (+49591)
Akap1	onlySHAM-enhancers_1167 (+6907), onlySHAM-enhancers_1166 (+23780), onlySHAM-enhancers_1165 (+93859)
Akap11	onlySHAM-enhancers_2000 (+9707), onlySHAM-enhancers_1999 (+10967)
Akap13	onlySHAM-enhancers_5624 (+17544)
Akap5	onlySHAM-enhancers_1395 (-55253)
Akd1	onlySHAM-enhancers_540 (+84740)
Akip1	onlySHAM-enhancers_5333 (-60787), onlySHAM-enhancers_5334 (+5479)
Akirin2	onlySHAM-enhancers_4373 (-74922)
Akr1a1	onlySHAM-enhancers_4119 (+5914)
Akr1b3	onlySHAM-enhancers_5151 (+10027)
Akr1c14	onlySHAM-enhancers_1593 (-14113), onlySHAM-enhancers_1596 (+53328)
Akr1c18	onlySHAM-enhancers_1596 (+48315)
Akr1c6	onlySHAM-enhancers_1609 (-49925)
Akr1d1	onlySHAM-enhancers_5161 (+70852)
Aktip	onlySHAM-enhancers_6054 (-37395), onlySHAM-enhancers_6053 (-25772), onlySHAM-enhancers_6052 (-12026), onlySHAM-enhancers_6051 (+45592)
Alas1	onlySHAM-enhancers_6095 (+4493)
Aldh1b1	onlySHAM-enhancers_4404 (-29277)
Aldh1l1	onlySHAM-enhancers_5279 (+26823)
Aldh2	onlySHAM-enhancers_4613 (-18249), onlySHAM-enhancers_4612 (+11380), onlySHAM-enhancers_4611 (+22529)
Aldh3a2	onlySHAM-enhancers_1023 (-28245)
Aldh5a1	onlySHAM-enhancers_1550 (+72475)
Aldh9a1	onlySHAM-enhancers_135 (+28037)
Aldoc	onlySHAM-enhancers_1103 (-9315), onlySHAM-enhancers_1104 (-7961)
Alg14	onlySHAM-enhancers_3793 (+67325)
Alg8	onlySHAM-enhancers_5676 (+15547), onlySHAM-enhancers_5677 (+20363)
Alkbh3	onlySHAM-enhancers_3741 (+18289)
Alox12	onlySHAM-enhancers_1046 (-28546), onlySHAM-enhancers_1045 (-11182)
Alox12e	onlySHAM-enhancers_1046 (+38729), onlySHAM-enhancers_1045 (+56093)
Alox15	onlySHAM-enhancers_1049 (-44443), onlySHAM-enhancers_1048 (-16127), onlySHAM-enhancers_1047 (-15307)
Alox5	onlySHAM-enhancers_5005 (+77553)
Alox5ap	onlySHAM-enhancers_4756 (-53962), onlySHAM-enhancers_4757 (+19498)
Alpk1	onlySHAM-enhancers_3821 (+59590), onlySHAM-enhancers_3820 (+69015)
Alpk3	onlySHAM-enhancers_5645 (-37174), onlySHAM-enhancers_5646 (-32377), onlySHAM-enhancers_5647 (-17899), onlySHAM-enhancers_5648 (+17553)
Alpl	onlySHAM-enhancers_4243 (+47273), onlySHAM-enhancers_4242 (+54144)
Alppl2	onlySHAM-enhancers_353 (+69668)
Als2	onlySHAM-enhancers_283 (+34327)
Als2cr11	onlySHAM-enhancers_282 (-15845)
Alx4	onlySHAM-enhancers_3740 (+78354)
Amacr	onlySHAM-enhancers_2063 (-18598), onlySHAM-enhancers_2064 (-10800), onlySHAM-enhancers_2065 (+3867)
Ambp	onlySHAM-enhancers_4444 (-11954), onlySHAM-enhancers_4443 (+85111)
Amer2	onlySHAM-enhancers_1935 (-93035)
Amica1	onlySHAM-enhancers_6249 (+13446)
Amn1	onlySHAM-enhancers_5117 (-48867), onlySHAM-enhancers_5116 (+13548)
Amot	onlySHAM-enhancers_6451 (-14549)
Amotl2	onlySHAM-enhancers_6078 (-73723), onlySHAM-enhancers_6079 (+6068), onlySHAM-enhancers_6080 (+51523)
Amz1	onlySHAM-enhancers_4710 (+242), onlySHAM-enhancers_4711 (+46659), onlySHAM-enhancers_4712 (+63745), onlySHAM-enhancers_4713 (+65123), onlySHAM-enhancers_4714 (+81626), onlySHAM-enhancers_4715 (+91531)
Anapc1	onlySHAM-enhancers_3335 (+74746)
Anapc13	onlySHAM-enhancers_6078 (+17649)
Anapc4	onlySHAM-enhancers_4871 (-11666)
Anapc7	onlySHAM-enhancers_4622 (-24443), onlySHAM-enhancers_4623 (-8963), onlySHAM-enhancers_4624 (+31345), onlySHAM-enhancers_4625 (+76154)
Angpt2	onlySHAM-enhancers_5858 (-26278)
Angpt4	onlySHAM-enhancers_3380 (-16988)
Angptl1	onlySHAM-enhancers_108 (-34376)
Angptl2	onlySHAM-enhancers_3593 (+84323)
Angptl7	onlySHAM-enhancers_4291 (-14712), onlySHAM-enhancers_4290 (+10029), onlySHAM-enhancers_4289 (+32209)
Ank	onlySHAM-enhancers_2082 (+59045)
Ank1	onlySHAM-enhancers_5867 (-97064), onlySHAM-enhancers_5868 (-81720), onlySHAM-enhancers_5869 (-77152)
Ank3	onlySHAM-enhancers_615 (-82782), onlySHAM-enhancers_616 (+16814)
Ankdd1b	onlySHAM-enhancers_1752 (-57287), onlySHAM-enhancers_1751 (-28962)
Ankhd1	onlySHAM-enhancers_2891 (+88138)
Ankle2	onlySHAM-enhancers_4524 (+25197)
Ankrd11	onlySHAM-enhancers_5803 (-30916)
Ankrd13c	onlySHAM-enhancers_3898 (+7911), onlySHAM-enhancers_3899 (+34153)
Ankrd2	onlySHAM-enhancers_3125 (-27379)
Ankrd23	onlySHAM-enhancers_231 (+5097)
Ankrd28	onlySHAM-enhancers_1879 (-25982), onlySHAM-enhancers_1878 (-16459)
Ankrd33	onlySHAM-enhancers_2035 (-39642), onlySHAM-enhancers_2036 (-28782)
Ankrd33b	onlySHAM-enhancers_2093 (-64913), onlySHAM-enhancers_2092 (+13264), onlySHAM-enhancers_2091 (+42918)
Ankrd34b	onlySHAM-enhancers_1732 (-32657)
Ankrd44	onlySHAM-enhancers_272 (+59259), onlySHAM-enhancers_271 (+78823), onlySHAM-enhancers_270 (+96012)
Ankrd46	onlySHAM-enhancers_2105 (+5774), onlySHAM-enhancers_2104 (+8543)
Ankrd52	onlySHAM-enhancers_481 (+19721)
Ankrd55	onlySHAM-enhancers_1515 (+65868)
Ankrd63	onlySHAM-enhancers_3292 (+13676)
Ankrd9	onlySHAM-enhancers_1254 (+71018)
Anks1	onlySHAM-enhancers_2616 (+31235), onlySHAM-enhancers_2617 (+73354)
Ano10	onlySHAM-enhancers_6178 (+95053), onlySHAM-enhancers_6177 (+97019)
Anp32a	onlySHAM-enhancers_6313 (+14113)
Anp32e	onlySHAM-enhancers_4034 (+47847)
Anpep	onlySHAM-enhancers_5636 (-42539), onlySHAM-enhancers_5635 (-19379), onlySHAM-enhancers_5634 (-12457), onlySHAM-enhancers_5633 (+12855), onlySHAM-enhancers_5632 (+16505)
Anxa11	onlySHAM-enhancers_1855 (+5899), onlySHAM-enhancers_1856 (+26902), onlySHAM-enhancers_1857 (+30711)
Anxa2	onlySHAM-enhancers_6352 (+18956)
Anxa3	onlySHAM-enhancers_4947 (+2022), onlySHAM-enhancers_4948 (+96912)
Anxa4	onlySHAM-enhancers_5259 (-74199), onlySHAM-enhancers_5258 (-15972), onlySHAM-enhancers_5257 (+11884)
Ap1ar	onlySHAM-enhancers_3822 (-23759)
Ap1b1	onlySHAM-enhancers_966 (-19944)
Ap1g1	onlySHAM-enhancers_5726 (+14572), onlySHAM-enhancers_5727 (+15856), onlySHAM-enhancers_5728 (+32490)
Ap1g1	onlySHAM-enhancers_5726 (-69982), onlySHAM-enhancers_5727 (-68698), onlySHAM-enhancers_5728 (-52064)
Ap1m1	onlySHAM-enhancers_5986 (+41953)
Ap2a1	onlySHAM-enhancers_5557 (+11081)
Ap2a2	onlySHAM-enhancers_5458 (+7478), onlySHAM-enhancers_5459 (+8805), onlySHAM-enhancers_5460 (+62721)
Ap3b1	onlySHAM-enhancers_1742 (+12028), onlySHAM-enhancers_1743 (+81410)
Ap3d1	onlySHAM-enhancers_673 (+8989)
Ap3m1	onlySHAM-enhancers_1841 (+72731), onlySHAM-enhancers_1840 (+74012)
Ap3m2	onlySHAM-enhancers_5866 (+26599)
Ap3s1	onlySHAM-enhancers_2923 (+17441)
Ap3s2	onlySHAM-enhancers_5636 (+29891), onlySHAM-enhancers_5635 (+53051), onlySHAM-enhancers_5634 (+59973)
Ap4e1	onlySHAM-enhancers_3323 (-32584), onlySHAM-enhancers_3324 (-15723), onlySHAM-enhancers_3325 (-13995)
Ap4s1	onlySHAM-enhancers_1341 (-18317)
Ap5s1	onlySHAM-enhancers_3347 (-19943), onlySHAM-enhancers_3348 (+12209)
Apaf1	onlySHAM-enhancers_714 (+31531)
Apbb2	onlySHAM-enhancers_4899 (+9159), onlySHAM-enhancers_4898 (+24293), onlySHAM-enhancers_4897 (+49595), onlySHAM-enhancers_4896 (+71675), onlySHAM-enhancers_4895 (+86016), onlySHAM-enhancers_4894 (+91494)
Apeh	onlySHAM-enhancers_6106 (-11044), onlySHAM-enhancers_6105 (+3689)
Aph1c	onlySHAM-enhancers_6346 (-37852)
Aplp2	onlySHAM-enhancers_6216 (-90490), onlySHAM-enhancers_6215 (-6367)
Apmap	onlySHAM-enhancers_3379 (+10062)
Apoa1	onlySHAM-enhancers_6255 (-99129), onlySHAM-enhancers_6256 (-33667)
Apobec1	onlySHAM-enhancers_5037 (+3588)
Apobec4	onlySHAM-enhancers_90 (+327)
Apod	onlySHAM-enhancers_2416 (-3549)
Apol8	onlySHAM-enhancers_2217 (-49842), onlySHAM-enhancers_2216 (-9560)
App	onlySHAM-enhancers_2516 (+29378), onlySHAM-enhancers_2515 (+57573)
Appl2	onlySHAM-enhancers_686 (+11068), onlySHAM-enhancers_685 (+18968)
Aprt	onlySHAM-enhancers_5798 (+3981)
Aqp1	onlySHAM-enhancers_5208 (+14096)
Aqp2	onlySHAM-enhancers_2313 (+4907)
Aqp3	onlySHAM-enhancers_4381 (+42943)
Aqp4	onlySHAM-enhancers_2853 (-38566)
Aqp5	onlySHAM-enhancers_2313 (-7065)
Aqp6	onlySHAM-enhancers_2314 (+13310)
Aqp7	onlySHAM-enhancers_4381 (-7101)
Ar	onlySHAM-enhancers_6509 (+17092)
Arc	onlySHAM-enhancers_2198 (-4624)
Arfgap3	onlySHAM-enhancers_2251 (-72375), onlySHAM-enhancers_2250 (-68629), onlySHAM-enhancers_2249 (+18507), onlySHAM-enhancers_2248 (+82008)
Arglu1	onlySHAM-enhancers_6034 (-46943)
Arhgap1	onlySHAM-enhancers_3734 (+6368), onlySHAM-enhancers_3735 (+16966)
Arhgap10	onlySHAM-enhancers_6004 (+24655), onlySHAM-enhancers_6003 (+44330), onlySHAM-enhancers_6002 (+56851), onlySHAM-enhancers_6001 (+64031), onlySHAM-enhancers_6000 (+77554), onlySHAM-enhancers_5999 (+79104)
Arhgap17	onlySHAM-enhancers_5393 (+39558)
Arhgap18	onlySHAM-enhancers_514 (+4639), onlySHAM-enhancers_515 (+24991)
Arhgap22	onlySHAM-enhancers_1883 (-22841), onlySHAM-enhancers_1884 (+898)
Arhgap23	onlySHAM-enhancers_1191 (-45371)
Arhgap26	onlySHAM-enhancers_2903 (-30642), onlySHAM-enhancers_2904 (-19626), onlySHAM-enhancers_2905 (+52100)
Arhgap29	onlySHAM-enhancers_3798 (-78466), onlySHAM-enhancers_3799 (-60798), onlySHAM-enhancers_3800 (+48854), onlySHAM-enhancers_3801 (+73759)
Arhgap31	onlySHAM-enhancers_2460 (+90139)
Arhgap32	onlySHAM-enhancers_6220 (-66587), onlySHAM-enhancers_6221 (+30250)
Arhgap39	onlySHAM-enhancers_2209 (+15928)
Arhgap42	onlySHAM-enhancers_6398 (+84617)
Arhgap8	onlySHAM-enhancers_2256 (+4007)
Arhgef10l	onlySHAM-enhancers_4261 (+12190)
Arhgef12	onlySHAM-enhancers_6244 (+67256), onlySHAM-enhancers_6243 (+68558)
Arhgef15	onlySHAM-enhancers_1042 (+14710)
Arhgef16	onlySHAM-enhancers_4339 (-48204), onlySHAM-enhancers_4338 (-30450), onlySHAM-enhancers_4337 (+19954), onlySHAM-enhancers_4336 (+94198)
Arhgef17	onlySHAM-enhancers_5324 (+2982), onlySHAM-enhancers_5323 (+4819), onlySHAM-enhancers_5322 (+22102), onlySHAM-enhancers_5321 (+23592), onlySHAM-enhancers_5320 (+34676), onlySHAM-enhancers_5319 (+55996)
Arhgef18	onlySHAM-enhancers_5899 (+71133)
Arhgef3	onlySHAM-enhancers_1862 (-77296), onlySHAM-enhancers_1863 (+4423), onlySHAM-enhancers_1864 (+71452)
Arhgef37	onlySHAM-enhancers_2953 (+32177)
Arhgef40	onlySHAM-enhancers_1910 (+24146)
Arhgef6	onlySHAM-enhancers_6490 (-39950)
Arhgef7	onlySHAM-enhancers_5757 (-19397), onlySHAM-enhancers_5763 (+12934), onlySHAM-enhancers_5765 (+69720)
Arid1a	onlySHAM-enhancers_4211 (+63071), onlySHAM-enhancers_4210 (+64938)
Arid1b	onlySHAM-enhancers_2698 (-72200), onlySHAM-enhancers_2701 (+10018), onlySHAM-enhancers_2705 (+17818), onlySHAM-enhancers_2710 (+62714), onlySHAM-enhancers_2711 (+66021), onlySHAM-enhancers_2712 (+72206), onlySHAM-enhancers_2713 (+87506)
Arid4a	onlySHAM-enhancers_1363 (+25829)
Arid5b	onlySHAM-enhancers_610 (-73994)
Arl10	onlySHAM-enhancers_1660 (+6193), onlySHAM-enhancers_1661 (+7650)
Arl15	onlySHAM-enhancers_1524 (-70306)
Arl3	onlySHAM-enhancers_3156 (+7259), onlySHAM-enhancers_3155 (+9711)
Arl4a	onlySHAM-enhancers_1335 (-79994), onlySHAM-enhancers_1334 (-78855)
Arl4d	onlySHAM-enhancers_746 (-24474), onlySHAM-enhancers_747 (+9663), onlySHAM-enhancers_748 (+48089)
Armc10	onlySHAM-enhancers_4768 (+29270)
Armc2	onlySHAM-enhancers_547 (-83281), onlySHAM-enhancers_546 (-73886), onlySHAM-enhancers_545 (+20592), onlySHAM-enhancers_544 (+35265), onlySHAM-enhancers_543 (+81413)
Armc6	onlySHAM-enhancers_5974 (-42264)
Armcx1	onlySHAM-enhancers_6437 (-27059)
Armcx4	onlySHAM-enhancers_6437 (+4410)
Arnt2	onlySHAM-enhancers_5658 (-17304), onlySHAM-enhancers_5657 (+12091)
Arntl	onlySHAM-enhancers_5356 (+38531)
Arpc2	onlySHAM-enhancers_328 (-5867)
Arpc3	onlySHAM-enhancers_4622 (+5372), onlySHAM-enhancers_4623 (+20852)
Arpc5	onlySHAM-enhancers_91 (+21773)
Arpp19	onlySHAM-enhancers_6368 (+2345), onlySHAM-enhancers_6369 (+17164)
Arrb1	onlySHAM-enhancers_5693 (-11537), onlySHAM-enhancers_5694 (-5660), onlySHAM-enhancers_5695 (+27251), onlySHAM-enhancers_5696 (+44358)
Arrdc2	onlySHAM-enhancers_5983 (+19054)
Arsb	onlySHAM-enhancers_1736 (-60676), onlySHAM-enhancers_1737 (+5044), onlySHAM-enhancers_1738 (+21512)
Arsi	onlySHAM-enhancers_2944 (-23541)
Artn	onlySHAM-enhancers_4125 (-47999)
Arvcf	onlySHAM-enhancers_2361 (+35691), onlySHAM-enhancers_2362 (+47531)
Asap1	onlySHAM-enhancers_2171 (+6469), onlySHAM-enhancers_2170 (+9488), onlySHAM-enhancers_2169 (+86532)
Asap2	onlySHAM-enhancers_1300 (+33085), onlySHAM-enhancers_1301 (+72039)
Asb13	onlySHAM-enhancers_1582 (+30820)
Asb16	onlySHAM-enhancers_756 (+8056)
Asb2	onlySHAM-enhancers_1225 (+29049)
Asb7	onlySHAM-enhancers_5590 (+65748), onlySHAM-enhancers_5589 (+88738)
Ascc1	onlySHAM-enhancers_584 (-44023)
Ascc2	onlySHAM-enhancers_961 (+37403)
Ascl1	onlySHAM-enhancers_701 (-21402)
Asf1a	onlySHAM-enhancers_567 (+19405)
Ash2l	onlySHAM-enhancers_5884 (+11867)
Aspa	onlySHAM-enhancers_1064 (+40546)
Aspg	onlySHAM-enhancers_1267 (-19277)
Ass1	onlySHAM-enhancers_3577 (+31426)
Asxl1	onlySHAM-enhancers_3390 (+64665)
Asxl2	onlySHAM-enhancers_1329 (+27226)
Atad1	onlySHAM-enhancers_3091 (+49294)
Atf1	onlySHAM-enhancers_2030 (+34625)
Atf3	onlySHAM-enhancers_202 (-98095)
Atf6	onlySHAM-enhancers_153 (+93246)
Atf7ip	onlySHAM-enhancers_5076 (-8527)
Atf7ip	onlySHAM-enhancers_5074 (-99435), onlySHAM-enhancers_5075 (-52458), onlySHAM-enhancers_5076 (+81481)
Atg13	onlySHAM-enhancers_3735 (+43492), onlySHAM-enhancers_3734 (+54090)
Atg14	onlySHAM-enhancers_1900 (+71593)
Atg3	onlySHAM-enhancers_2473 (+15152)
Atg4a	onlySHAM-enhancers_6446 (+40539), onlySHAM-enhancers_6447 (+41453)
Atl1	onlySHAM-enhancers_1359 (-15643), onlySHAM-enhancers_1360 (-13445)
Atl2	onlySHAM-enhancers_2784 (+58817)
Atoh8	onlySHAM-enhancers_5227 (+16296)
Atox1	onlySHAM-enhancers_1000 (+11525)
Atp11a	onlySHAM-enhancers_5838 (-32122), onlySHAM-enhancers_5841 (-17373), onlySHAM-enhancers_5844 (+2505), onlySHAM-enhancers_5846 (+68299), onlySHAM-enhancers_5849 (+89122)
Atp11c	onlySHAM-enhancers_6491 (+58177)
Atp13a3	onlySHAM-enhancers_2405 (-31722), onlySHAM-enhancers_2404 (-19561)
Atp1a1	onlySHAM-enhancers_3754 (-56637), onlySHAM-enhancers_3753 (-50601), onlySHAM-enhancers_3752 (-49048), onlySHAM-enhancers_3751 (-7629)
Atp1b1	onlySHAM-enhancers_119 (-94445), onlySHAM-enhancers_118 (-51966), onlySHAM-enhancers_117 (+8336), onlySHAM-enhancers_116 (+12027), onlySHAM-enhancers_115 (+22970)
Atp1b4	onlySHAM-enhancers_6481 (+86565)
Atp2a2	onlySHAM-enhancers_4625 (+4378), onlySHAM-enhancers_4624 (+49187)
Atp2a3	onlySHAM-enhancers_1063 (+29029)
Atp2b4	onlySHAM-enhancers_51 (-56388), onlySHAM-enhancers_50 (-55284), onlySHAM-enhancers_49 (+33997), onlySHAM-enhancers_48 (+58570)
Atp5o	onlySHAM-enhancers_2548 (-96362), onlySHAM-enhancers_2547 (-15699), onlySHAM-enhancers_2546 (-9729), onlySHAM-enhancers_2545 (+56163)
Atp5s	onlySHAM-enhancers_1356 (+17307), onlySHAM-enhancers_1357 (+18243), onlySHAM-enhancers_1358 (+36098)
Atp6v0e	onlySHAM-enhancers_2607 (-43046), onlySHAM-enhancers_2608 (+14282), onlySHAM-enhancers_2609 (+23790)
Atp6v1b2	onlySHAM-enhancers_5969 (-25683)
Atp6v1e1	onlySHAM-enhancers_5028 (+31426)
Atp6v1g1	onlySHAM-enhancers_4446 (+2723)
Atp6v1g3	onlySHAM-enhancers_70 (+53085)
Atp8b4	onlySHAM-enhancers_3320 (-32272)
Atp9b	onlySHAM-enhancers_3028 (-45383)
Atrn	onlySHAM-enhancers_3346 (-19521)
Atxn2	onlySHAM-enhancers_4614 (-32642), onlySHAM-enhancers_4615 (-8122), onlySHAM-enhancers_4616 (+17920), onlySHAM-enhancers_4617 (+27465), onlySHAM-enhancers_4618 (+28817)
Atxn7	onlySHAM-enhancers_1817 (-44061), onlySHAM-enhancers_1818 (+58735)
Atxn7l1	onlySHAM-enhancers_1326 (-97140), onlySHAM-enhancers_1327 (-92139), onlySHAM-enhancers_1328 (-14590)
Auh	onlySHAM-enhancers_1648 (+97598)
Auts2	onlySHAM-enhancers_4664 (+20635)
Axdnd1	onlySHAM-enhancers_105 (-38788)
Azin1	onlySHAM-enhancers_2124 (-32896)
B230217C12Rik	onlySHAM-enhancers_1197 (-34611), onlySHAM-enhancers_1198 (-32943), onlySHAM-enhancers_1199 (-31615), onlySHAM-enhancers_1200 (-20413)
B230219D22Rik	onlySHAM-enhancers_1663 (-23214), onlySHAM-enhancers_1664 (-10612)
B3galnt1	onlySHAM-enhancers_3985 (+40560), onlySHAM-enhancers_3984 (+82785)
B3galnt2	onlySHAM-enhancers_1541 (-34299)
B3galt5	onlySHAM-enhancers_2578 (+25145)
B3gat1	onlySHAM-enhancers_6204 (+27479), onlySHAM-enhancers_6205 (+41493)
B3gnt2	onlySHAM-enhancers_904 (-63018), onlySHAM-enhancers_903 (-24019), onlySHAM-enhancers_902 (+14569), onlySHAM-enhancers_901 (+15880), onlySHAM-enhancers_900 (+16760)
B3gnt6	onlySHAM-enhancers_5683 (+5354), onlySHAM-enhancers_5682 (+13805)
B3gnt9	onlySHAM-enhancers_5703 (+19491)
B430319F04Rik	onlySHAM-enhancers_5344 (+12965), onlySHAM-enhancers_5343 (+37793)
B4galnt3	onlySHAM-enhancers_5023 (-15087), onlySHAM-enhancers_5022 (+32378), onlySHAM-enhancers_5021 (+43699)
B4galt1	onlySHAM-enhancers_4379 (-20009)
B4galt3	onlySHAM-enhancers_155 (-9327)
B4galt5	onlySHAM-enhancers_3479 (-34527), onlySHAM-enhancers_3478 (+47092), onlySHAM-enhancers_3477 (+49261), onlySHAM-enhancers_3476 (+96625), onlySHAM-enhancers_3475 (+98276)
B630005N14Rik	onlySHAM-enhancers_5080 (-85627)
B9d1	onlySHAM-enhancers_1026 (+28787)
BC004004	onlySHAM-enhancers_2625 (+14397)
BC005561	onlySHAM-enhancers_4507 (-42431), onlySHAM-enhancers_4508 (+2732)
BC021785	onlySHAM-enhancers_530 (-21859)
BC021891	onlySHAM-enhancers_5821 (+11872)
BC024139	onlySHAM-enhancers_2205 (+18051)
BC026585	onlySHAM-enhancers_110 (-14622)
BC027231	onlySHAM-enhancers_2471 (-66786)
BC034090	onlySHAM-enhancers_102 (-48953), onlySHAM-enhancers_101 (-19015), onlySHAM-enhancers_100 (-15071), onlySHAM-enhancers_99 (-4071)
BC049352	onlySHAM-enhancers_6250 (-54170)
BC051019	onlySHAM-enhancers_5334 (+14617)
BC106179	onlySHAM-enhancers_2390 (-44623), onlySHAM-enhancers_2389 (-33736), onlySHAM-enhancers_2388 (-7651)
Baat	onlySHAM-enhancers_4413 (-8130)
Bag1	onlySHAM-enhancers_4380 (+26890)
Bag3	onlySHAM-enhancers_5409 (+17632)
Bag5	onlySHAM-enhancers_1264 (+17800), onlySHAM-enhancers_1263 (+19160)
Bag6	onlySHAM-enhancers_2648 (+17518)
Bahcc1	onlySHAM-enhancers_869 (+21839), onlySHAM-enhancers_870 (+50714)
Bahd1	onlySHAM-enhancers_3294 (-20346)
Baiap2	onlySHAM-enhancers_865 (+16387), onlySHAM-enhancers_866 (+23501)
Baiap2l2	onlySHAM-enhancers_2226 (+12107), onlySHAM-enhancers_2225 (+14830)
Bak1	onlySHAM-enhancers_2610 (-7410)
Barx1	onlySHAM-enhancers_1628 (-24972)
Basp1	onlySHAM-enhancers_2076 (-56091)
Batf	onlySHAM-enhancers_1442 (-62709), onlySHAM-enhancers_1443 (-55251), onlySHAM-enhancers_1444 (-45176)
Batf3	onlySHAM-enhancers_201 (+17019)
Baz2b	onlySHAM-enhancers_3665 (+9497)
Bcan	onlySHAM-enhancers_4011 (-23127), onlySHAM-enhancers_4010 (+14277)
Bcar1	onlySHAM-enhancers_5738 (-43960), onlySHAM-enhancers_5737 (+32698)
Bcar3	onlySHAM-enhancers_3810 (-95551)
Bcas1	onlySHAM-enhancers_3502 (-38415)
Bcat1	onlySHAM-enhancers_5096 (-14477)
Bcat2	onlySHAM-enhancers_5559 (-10883), onlySHAM-enhancers_5560 (+27620)
Bcdin3d	onlySHAM-enhancers_2312 (-27393), onlySHAM-enhancers_2311 (+3941)
Bckdhb	onlySHAM-enhancers_6390 (+26552)
Bcl11b	onlySHAM-enhancers_1236 (-34077), onlySHAM-enhancers_1235 (+36389), onlySHAM-enhancers_1234 (+38682), onlySHAM-enhancers_1233 (+68947)
Bcl2a1c	onlySHAM-enhancers_6124 (+49857)
Bcl2l1	onlySHAM-enhancers_3385 (+36215), onlySHAM-enhancers_3384 (+37911)
Bcl2l13	onlySHAM-enhancers_5029 (+64055)
Bcl2l14	onlySHAM-enhancers_5065 (+65023)
Bcl6	onlySHAM-enhancers_2393 (-73126), onlySHAM-enhancers_2392 (-3286), onlySHAM-enhancers_2391 (+3820)
Bcl7a	onlySHAM-enhancers_4634 (-89590), onlySHAM-enhancers_4635 (+11845), onlySHAM-enhancers_4636 (+25903)
Bcor	onlySHAM-enhancers_6433 (-48120)
Bcorl1	onlySHAM-enhancers_6486 (+3701)
Bcr	onlySHAM-enhancers_637 (+2843), onlySHAM-enhancers_638 (+17711), onlySHAM-enhancers_639 (+37157), onlySHAM-enhancers_640 (+43498)
Bdh1	onlySHAM-enhancers_2417 (+31775)
Bdkrb2	onlySHAM-enhancers_1232 (-33636)
Bean1	onlySHAM-enhancers_5700 (-59463)
Becn1	onlySHAM-enhancers_742 (+9342)
Bend3	onlySHAM-enhancers_553 (-98530)
Bend5	onlySHAM-enhancers_4097 (-32069), onlySHAM-enhancers_4098 (+27992)
Bend7	onlySHAM-enhancers_3635 (+43666)
Best3	onlySHAM-enhancers_446 (+23884)
Bex6	onlySHAM-enhancers_2422 (-15024)
Bfsp1	onlySHAM-enhancers_3367 (-8314)
Bfsp2	onlySHAM-enhancers_6088 (-26529), onlySHAM-enhancers_6087 (-14556), onlySHAM-enhancers_6086 (-5859)
Bhlhe41	onlySHAM-enhancers_5100 (+55171), onlySHAM-enhancers_5099 (+62880), onlySHAM-enhancers_5098 (+72283)
Bhmt	onlySHAM-enhancers_1735 (+28221)
Bicc1	onlySHAM-enhancers_635 (-58262), onlySHAM-enhancers_634 (-36494), onlySHAM-enhancers_633 (-35204), onlySHAM-enhancers_632 (+20900), onlySHAM-enhancers_631 (+26403), onlySHAM-enhancers_630 (+27286), onlySHAM-enhancers_629 (+67209)
Bicd2	onlySHAM-enhancers_1635 (+14347)
Bid	onlySHAM-enhancers_5032 (-82009), onlySHAM-enhancers_5031 (-79880), onlySHAM-enhancers_5030 (-70688), onlySHAM-enhancers_5029 (+16568)
Bin1	onlySHAM-enhancers_2871 (+20377), onlySHAM-enhancers_2872 (+21580), onlySHAM-enhancers_2873 (+44848)
Birc2	onlySHAM-enhancers_6382 (+36681), onlySHAM-enhancers_6380 (+49677)
Birc5	onlySHAM-enhancers_849 (-16740)
Birc6	onlySHAM-enhancers_2771 (+48608)
Blm	onlySHAM-enhancers_5642 (-22261), onlySHAM-enhancers_5641 (+89786)
Blmh	onlySHAM-enhancers_1091 (-15560), onlySHAM-enhancers_1092 (+8530)
Bloc1s4	onlySHAM-enhancers_4838 (+19616)
Bloc1s5	onlySHAM-enhancers_1591 (+24142), onlySHAM-enhancers_1590 (+34239), onlySHAM-enhancers_1589 (+38637)
Bmp15	onlySHAM-enhancers_6493 (-73466)
Bmp2k	onlySHAM-enhancers_4949 (+6819), onlySHAM-enhancers_4950 (+89820)
Bmp5	onlySHAM-enhancers_6370 (+71817)
Bmp7	onlySHAM-enhancers_3506 (+36547)
Bmp8a	onlySHAM-enhancers_4155 (-84605), onlySHAM-enhancers_4154 (-82818)
Bmpr1b	onlySHAM-enhancers_3859 (+11322)
Bnip3	onlySHAM-enhancers_5441 (+56225)
Bnip3l	onlySHAM-enhancers_1959 (-38602)
Boc	onlySHAM-enhancers_2471 (-98645)
Bod1	onlySHAM-enhancers_921 (-96193), onlySHAM-enhancers_920 (-85102), onlySHAM-enhancers_918 (-60843), onlySHAM-enhancers_917 (+63553)
Bok	onlySHAM-enhancers_416 (+8256), onlySHAM-enhancers_417 (+11820)
Bop1	onlySHAM-enhancers_2206 (+11567)
Bphl	onlySHAM-enhancers_1561 (+3333), onlySHAM-enhancers_1562 (+31785)
Bpifb9b	onlySHAM-enhancers_3396 (+46807)
Bpifc	onlySHAM-enhancers_692 (+40848)
Bptf	onlySHAM-enhancers_786 (+28884)
Brap	onlySHAM-enhancers_4614 (+18404), onlySHAM-enhancers_4615 (+42924)
Brd2	onlySHAM-enhancers_2645 (+22253)
Brd7	onlySHAM-enhancers_6041 (+62038)
Bri3	onlySHAM-enhancers_4726 (-22224)
Brip1	onlySHAM-enhancers_1146 (+62623)
Brms1l	onlySHAM-enhancers_1352 (+68599)
Brsk2	onlySHAM-enhancers_5461 (+70959), onlySHAM-enhancers_5462 (+84750)
Bsg	onlySHAM-enhancers_664 (-8773), onlySHAM-enhancers_665 (+2001)
Bsn	onlySHAM-enhancers_6107 (-49368), onlySHAM-enhancers_6106 (+84860)
Bsnd	onlySHAM-enhancers_4068 (-5120), onlySHAM-enhancers_4067 (+9246)
Bst1	onlySHAM-enhancers_4858 (+25846)
Btbd16	onlySHAM-enhancers_5421 (+72099)
Btbd2	onlySHAM-enhancers_672 (-13290)
Btg2	onlySHAM-enhancers_55 (+36483)
Btla	onlySHAM-enhancers_2473 (-50400), onlySHAM-enhancers_2474 (+24312), onlySHAM-enhancers_2475 (+25692), onlySHAM-enhancers_2476 (+27898)
Btrc	onlySHAM-enhancers_3146 (+53686)
Bub1b	onlySHAM-enhancers_3291 (+45260)
C030006K11Rik	onlySHAM-enhancers_2208 (-55643)
C130026L21Rik	onlySHAM-enhancers_4534 (+67249)
C130057N11Rik	onlySHAM-enhancers_3397 (-76788), onlySHAM-enhancers_3398 (-74398), onlySHAM-enhancers_3399 (-8910), onlySHAM-enhancers_3400 (-7903)
C130074G19Rik	onlySHAM-enhancers_186 (+22771)
C1d	onlySHAM-enhancers_886 (+94912)
C1ql3	onlySHAM-enhancers_3342 (+61508)
C1qtnf2	onlySHAM-enhancers_946 (+9531)
C1qtnf3	onlySHAM-enhancers_2060 (-86237), onlySHAM-enhancers_2061 (-35410), onlySHAM-enhancers_2062 (-33129), onlySHAM-enhancers_2063 (+10801), onlySHAM-enhancers_2064 (+18599)
C1qtnf7	onlySHAM-enhancers_4856 (-74166), onlySHAM-enhancers_4857 (+57250)
C1qtnf9	onlySHAM-enhancers_1940 (-44404), onlySHAM-enhancers_1941 (-29556), onlySHAM-enhancers_1942 (-27260)
C1ra	onlySHAM-enhancers_5040 (-12443)
C1rl	onlySHAM-enhancers_5040 (+7076)
C230052I12Rik	onlySHAM-enhancers_5541 (+31244), onlySHAM-enhancers_5540 (+55337)
C230081A13Rik	onlySHAM-enhancers_6282 (+72871)
C330011M18Rik	onlySHAM-enhancers_6023 (-34388), onlySHAM-enhancers_6022 (-20085), onlySHAM-enhancers_6021 (-2091)
C4b	onlySHAM-enhancers_2647 (+29715), onlySHAM-enhancers_2646 (+72126)
C630050I24Rik	onlySHAM-enhancers_5717 (+5339)
C78339	onlySHAM-enhancers_1622 (+8071), onlySHAM-enhancers_1623 (+26537)
Cab39	onlySHAM-enhancers_348 (+15999)
Cabin1	onlySHAM-enhancers_646 (+54839), onlySHAM-enhancers_645 (+56342)
Cables1	onlySHAM-enhancers_2833 (+45558), onlySHAM-enhancers_2834 (+65998), onlySHAM-enhancers_2835 (+72792)
Cabyr	onlySHAM-enhancers_2844 (-19226), onlySHAM-enhancers_2845 (+41837), onlySHAM-enhancers_2846 (+86379), onlySHAM-enhancers_2847 (+92970)
Cacna1c	onlySHAM-enhancers_5013 (-45559)
Cacna2d2	onlySHAM-enhancers_6100 (+59534)
Cacnb4	onlySHAM-enhancers_3646 (-13161), onlySHAM-enhancers_3645 (+37243), onlySHAM-enhancers_3644 (+38329), onlySHAM-enhancers_3643 (+95998), onlySHAM-enhancers_3642 (+97835)
Cacul1	onlySHAM-enhancers_3224 (-32611), onlySHAM-enhancers_3223 (-22532), onlySHAM-enhancers_3222 (-21528)
Cadm1	onlySHAM-enhancers_6261 (+30952)
Cadm4	onlySHAM-enhancers_5504 (+18221)
Calb1	onlySHAM-enhancers_4363 (+42894)
Calm1	onlySHAM-enhancers_1210 (+7841)
Calml3	onlySHAM-enhancers_1587 (+27518), onlySHAM-enhancers_1586 (+37477), onlySHAM-enhancers_1585 (+38294)
Calml4	onlySHAM-enhancers_6315 (+76816)
Camk1	onlySHAM-enhancers_4981 (-26548)
Camk2b	onlySHAM-enhancers_1015 (+57962)
Camkk2	onlySHAM-enhancers_4628 (+16726)
Camta1	onlySHAM-enhancers_4333 (+38288)
Cap1	onlySHAM-enhancers_4150 (+26765)
Capg	onlySHAM-enhancers_5232 (-13688), onlySHAM-enhancers_5233 (+19365)
Capn11	onlySHAM-enhancers_2668 (+30877)
Capn12	onlySHAM-enhancers_5519 (+13814), onlySHAM-enhancers_5520 (+20237), onlySHAM-enhancers_5521 (+22126), onlySHAM-enhancers_5522 (+36298), onlySHAM-enhancers_5523 (+37691), onlySHAM-enhancers_5524 (+57983), onlySHAM-enhancers_5525 (+59967)
Capn2	onlySHAM-enhancers_179 (+16804)
Capn3	onlySHAM-enhancers_3305 (+52642)
Capn5	onlySHAM-enhancers_5683 (-15853), onlySHAM-enhancers_5682 (-7402), onlySHAM-enhancers_5681 (+21496)
Capza2	onlySHAM-enhancers_5120 (-77029), onlySHAM-enhancers_5121 (+83440)
Capzb	onlySHAM-enhancers_4253 (+21327), onlySHAM-enhancers_4254 (+40474), onlySHAM-enhancers_4255 (+49363), onlySHAM-enhancers_4256 (+89883)
Car1	onlySHAM-enhancers_3875 (-9606), onlySHAM-enhancers_3874 (-7915), onlySHAM-enhancers_3873 (+22775)
Car12	onlySHAM-enhancers_6344 (-55073), onlySHAM-enhancers_6345 (-39211)
Car15	onlySHAM-enhancers_2360 (-27093), onlySHAM-enhancers_2359 (+10489)
Car2	onlySHAM-enhancers_3879 (+9650)
Car3	onlySHAM-enhancers_3874 (-47258), onlySHAM-enhancers_3875 (-45567)
Car4	onlySHAM-enhancers_1135 (-11421), onlySHAM-enhancers_1136 (+9933), onlySHAM-enhancers_1137 (+11323)
Car5b	onlySHAM-enhancers_6467 (+14473)
Car6	onlySHAM-enhancers_4316 (+40222), onlySHAM-enhancers_4315 (+43447)
Car8	onlySHAM-enhancers_4452 (+4670)
Card10	onlySHAM-enhancers_2220 (+15690)
Card11	onlySHAM-enhancers_4716 (-43700)
Carhsp1	onlySHAM-enhancers_2525 (-14408), onlySHAM-enhancers_2524 (+8579)
Carkd	onlySHAM-enhancers_5747 (+26412), onlySHAM-enhancers_5748 (+32684), onlySHAM-enhancers_5749 (+44847)
Cars2	onlySHAM-enhancers_5749 (+8356), onlySHAM-enhancers_5748 (+20519), onlySHAM-enhancers_5747 (+26791)
Casc4	onlySHAM-enhancers_3309 (+19823)
Casp9	onlySHAM-enhancers_4270 (+2701)
Casq2	onlySHAM-enhancers_3761 (+67815)
Casr	onlySHAM-enhancers_2454 (-60283), onlySHAM-enhancers_2453 (+16929)
Cass4	onlySHAM-enhancers_3505 (+7696)
Casz1	onlySHAM-enhancers_4292 (+53778), onlySHAM-enhancers_4293 (+64570), onlySHAM-enhancers_4294 (+68326), onlySHAM-enhancers_4295 (+76392), onlySHAM-enhancers_4296 (+86609)
Cat	onlySHAM-enhancers_3260 (+7680), onlySHAM-enhancers_3259 (+21998)
Catsper2	onlySHAM-enhancers_3307 (-26232)
Cbfa2t3	onlySHAM-enhancers_5802 (-63854), onlySHAM-enhancers_5801 (+32485), onlySHAM-enhancers_5800 (+35610), onlySHAM-enhancers_5799 (+68337)
Cbfb	onlySHAM-enhancers_5703 (+64988)
Cbll1	onlySHAM-enhancers_1323 (-38374)
Cbr2	onlySHAM-enhancers_875 (-15914), onlySHAM-enhancers_874 (-9735)
Cbr4	onlySHAM-enhancers_5955 (-96256), onlySHAM-enhancers_5956 (+46395)
Cbs	onlySHAM-enhancers_2639 (+5460), onlySHAM-enhancers_2638 (+36918), onlySHAM-enhancers_2637 (+46100)
Cbwd1	onlySHAM-enhancers_3063 (-26745), onlySHAM-enhancers_3062 (-19596)
Cbx3	onlySHAM-enhancers_5197 (+19465)
Cbx4	onlySHAM-enhancers_860 (-19826), onlySHAM-enhancers_859 (-17654)
Cbx5	onlySHAM-enhancers_2052 (+12244), onlySHAM-enhancers_2051 (+47112), onlySHAM-enhancers_2050 (+68268)
Cc2d2a	onlySHAM-enhancers_4857 (-89560)
Ccar1	onlySHAM-enhancers_599 (-55008)
Ccbe1	onlySHAM-enhancers_2984 (+81560), onlySHAM-enhancers_2983 (+82970)
Ccdc12	onlySHAM-enhancers_6117 (+38690), onlySHAM-enhancers_6118 (+63587), onlySHAM-enhancers_6119 (+80339)
Ccdc121	onlySHAM-enhancers_175 (-26424), onlySHAM-enhancers_174 (+68926)
Ccdc124	onlySHAM-enhancers_5984 (+4490)
Ccdc126	onlySHAM-enhancers_5186 (+30960)
Ccdc13	onlySHAM-enhancers_6172 (+19456)
Ccdc132	onlySHAM-enhancers_5154 (+46071)
Ccdc14	onlySHAM-enhancers_2443 (+39041), onlySHAM-enhancers_2444 (+58594)
Ccdc141	onlySHAM-enhancers_3720 (-29190), onlySHAM-enhancers_3719 (-27007)
Ccdc146	onlySHAM-enhancers_4767 (+13510)
Ccdc148	onlySHAM-enhancers_3654 (+31024)
Ccdc150	onlySHAM-enhancers_264 (-29313), onlySHAM-enhancers_265 (-28265)
Ccdc24	onlySHAM-enhancers_4124 (+32557)
Ccdc25	onlySHAM-enhancers_1953 (+29689), onlySHAM-enhancers_1954 (+79118)
Ccdc27	onlySHAM-enhancers_4335 (-38350)
Ccdc33	onlySHAM-enhancers_6298 (+76412)
Ccdc34	onlySHAM-enhancers_3265 (-65219), onlySHAM-enhancers_3266 (-33361), onlySHAM-enhancers_3267 (-27400), onlySHAM-enhancers_3268 (-26494)
Ccdc36	onlySHAM-enhancers_6108 (+34073)
Ccdc37	onlySHAM-enhancers_5278 (+34593)
Ccdc42	onlySHAM-enhancers_1038 (+36915), onlySHAM-enhancers_1039 (+71250)
Ccdc6	onlySHAM-enhancers_618 (-36853), onlySHAM-enhancers_619 (+53930), onlySHAM-enhancers_620 (+78262)
Ccdc62	onlySHAM-enhancers_4641 (+24182)
Ccdc64	onlySHAM-enhancers_4576 (-27390), onlySHAM-enhancers_4575 (+10379), onlySHAM-enhancers_4574 (+44076), onlySHAM-enhancers_4573 (+82588)
Ccdc65	onlySHAM-enhancers_2303 (-15958)
Ccdc67	onlySHAM-enhancers_6191 (-36739), onlySHAM-enhancers_6190 (+92260)
Ccdc77	onlySHAM-enhancers_5023 (+47783)
Ccdc80	onlySHAM-enhancers_2472 (+2085)
Ccdc81	onlySHAM-enhancers_5669 (-6294)
Ccdc82	onlySHAM-enhancers_6184 (+53040)
Ccdc83	onlySHAM-enhancers_5672 (-67348)
Ccdc85a	onlySHAM-enhancers_907 (-9608), onlySHAM-enhancers_906 (+7690)
Ccdc85c	onlySHAM-enhancers_1240 (+9356), onlySHAM-enhancers_1239 (+25126)
Ccdc88c	onlySHAM-enhancers_1218 (+69906)
Ccdc92	onlySHAM-enhancers_4648 (+9914)
Ccdc96	onlySHAM-enhancers_4830 (+24176), onlySHAM-enhancers_4831 (+25477), onlySHAM-enhancers_4832 (+56667), onlySHAM-enhancers_4833 (+83378), onlySHAM-enhancers_4834 (+86136)
Ccdc97	onlySHAM-enhancers_5510 (-10628)
Cck	onlySHAM-enhancers_6170 (+72765), onlySHAM-enhancers_6169 (+96598)
Ccl17	onlySHAM-enhancers_6071 (+10698)
Ccl21a	onlySHAM-enhancers_4391 (-60998)
Ccl28	onlySHAM-enhancers_1531 (+22742)
Ccnd1	onlySHAM-enhancers_5481 (-56984), onlySHAM-enhancers_5480 (+5985), onlySHAM-enhancers_5479 (+11355)
Ccnjl	onlySHAM-enhancers_946 (-44947), onlySHAM-enhancers_947 (+41706)
Ccnk	onlySHAM-enhancers_1239 (+70553), onlySHAM-enhancers_1240 (+86323)
Ccnl1	onlySHAM-enhancers_3972 (+41246)
Ccnl2	onlySHAM-enhancers_4360 (-7301)
Ccny	onlySHAM-enhancers_3037 (+68777)
Ccr2	onlySHAM-enhancers_6183 (-41635)
Ccr3	onlySHAM-enhancers_6183 (+38552)
Ccr7	onlySHAM-enhancers_1209 (+34496)
Ccrl2	onlySHAM-enhancers_6121 (+15059)
Ccrn4l	onlySHAM-enhancers_3943 (-91336)
Ccs	onlySHAM-enhancers_3175 (+17666), onlySHAM-enhancers_3174 (+21656)
Ccser2	onlySHAM-enhancers_1890 (+46718), onlySHAM-enhancers_1889 (+67313)
Cct2	onlySHAM-enhancers_448 (-54739), onlySHAM-enhancers_447 (-30788)
Cct5	onlySHAM-enhancers_2095 (+20105)
Cd101	onlySHAM-enhancers_3749 (+25602)
Cd160	onlySHAM-enhancers_4040 (+41027), onlySHAM-enhancers_4039 (+94807)
Cd180	onlySHAM-enhancers_1489 (-36788), onlySHAM-enhancers_1490 (-23347)
Cd200	onlySHAM-enhancers_2477 (+32425)
Cd247	onlySHAM-enhancers_131 (+61243)
Cd28	onlySHAM-enhancers_291 (-29494), onlySHAM-enhancers_292 (-27968)
Cd302	onlySHAM-enhancers_3666 (+66839)
Cd36	onlySHAM-enhancers_4761 (+25891)
Cd38	onlySHAM-enhancers_4858 (-24070)
Cd3eap	onlySHAM-enhancers_5491 (+10060)
Cd6	onlySHAM-enhancers_3039 (+60643)
Cd79a	onlySHAM-enhancers_5507 (-7987)
Cd82	onlySHAM-enhancers_3739 (+26520)
Cd86	onlySHAM-enhancers_2454 (+43660)
Cd9	onlySHAM-enhancers_5048 (-8847), onlySHAM-enhancers_5047 (+47432)
Cd93	onlySHAM-enhancers_3377 (-88393), onlySHAM-enhancers_3376 (-62397)
Cd99l2	onlySHAM-enhancers_6497 (+79471)
Cda	onlySHAM-enhancers_4248 (+14072)
Cdadc1	onlySHAM-enhancers_1934 (+48759), onlySHAM-enhancers_1933 (+56825)
Cdc14a	onlySHAM-enhancers_3790 (+22279)
Cdc14b	onlySHAM-enhancers_1693 (+96089)
Cdc20	onlySHAM-enhancers_4137 (+5138)
Cdc23	onlySHAM-enhancers_2876 (-38559)
Cdc25b	onlySHAM-enhancers_3347 (+3548)
Cdc26	onlySHAM-enhancers_4436 (+34429)
Cdc42bpg	onlySHAM-enhancers_3226 (-22911), onlySHAM-enhancers_3227 (-20242), onlySHAM-enhancers_3228 (-6701), onlySHAM-enhancers_3229 (+8334)
Cdc42ep1	onlySHAM-enhancers_2221 (+8238)
Cdc42ep3	onlySHAM-enhancers_2783 (-99917), onlySHAM-enhancers_2782 (+85888)
Cdc42ep4	onlySHAM-enhancers_811 (+17265), onlySHAM-enhancers_810 (+33366)
Cdc42se2	onlySHAM-enhancers_997 (-17386), onlySHAM-enhancers_996 (+53420)
Cdc6	onlySHAM-enhancers_1206 (-7441), onlySHAM-enhancers_1207 (+20148), onlySHAM-enhancers_1208 (+21890)
Cdc7	onlySHAM-enhancers_4519 (+25656), onlySHAM-enhancers_4520 (+61270)
Cdca7l	onlySHAM-enhancers_1284 (+94818)
Cdcp2	onlySHAM-enhancers_4075 (+62396)
Cdh1	onlySHAM-enhancers_5708 (+43702)
Cdh23	onlySHAM-enhancers_590 (-37099)
Cdh24	onlySHAM-enhancers_1914 (-30415)
Cdh5	onlySHAM-enhancers_5700 (+9425)
Cdip1	onlySHAM-enhancers_2483 (+13030), onlySHAM-enhancers_2482 (+53980)
Cdk1	onlySHAM-enhancers_615 (-98052), onlySHAM-enhancers_614 (+86981), onlySHAM-enhancers_613 (+93376)
Cdk12	onlySHAM-enhancers_1202 (+86314)
Cdk17	onlySHAM-enhancers_717 (+19058)
Cdk18	onlySHAM-enhancers_34 (+28802)
Cdk19	onlySHAM-enhancers_535 (+71262)
Cdk5rap1	onlySHAM-enhancers_3396 (+18976)
Cdk6	onlySHAM-enhancers_4809 (+76297), onlySHAM-enhancers_4812 (+94693)
Cdk8	onlySHAM-enhancers_4729 (+17060)
Cdkal1	onlySHAM-enhancers_1555 (-89735), onlySHAM-enhancers_1554 (-84269), onlySHAM-enhancers_1553 (+82042)
Cdkl1	onlySHAM-enhancers_1360 (-88953), onlySHAM-enhancers_1359 (-86755)
Cdkn1c	onlySHAM-enhancers_5466 (+52723)
Cdkn2aip	onlySHAM-enhancers_5933 (-65426), onlySHAM-enhancers_5932 (-46599), onlySHAM-enhancers_5931 (-32437)
Cdkn2aipnl	onlySHAM-enhancers_980 (-14950)
Cdkn3	onlySHAM-enhancers_1898 (-24745)
Cdo1	onlySHAM-enhancers_2922 (+10782), onlySHAM-enhancers_2921 (+93036)
Cdpf1	onlySHAM-enhancers_2264 (+3052), onlySHAM-enhancers_2263 (+23773), onlySHAM-enhancers_2262 (+37379)
Cdr1	onlySHAM-enhancers_6492 (+40922)
Cdr2	onlySHAM-enhancers_5380 (+8384), onlySHAM-enhancers_5379 (+33677)
Cds1	onlySHAM-enhancers_4482 (-39076), onlySHAM-enhancers_4483 (+78502)
Cdt1	onlySHAM-enhancers_5798 (+4911)
Ceacam16	onlySHAM-enhancers_5499 (-3424)
Cebpb	onlySHAM-enhancers_3484 (+7558)
Cebpe	onlySHAM-enhancers_1916 (-32453), onlySHAM-enhancers_1915 (-11798)
Cecr2	onlySHAM-enhancers_5026 (+78181), onlySHAM-enhancers_5027 (+80047)
Cecr5	onlySHAM-enhancers_5025 (+55914)
Cela2a	onlySHAM-enhancers_4270 (+29847)
Celf3	onlySHAM-enhancers_4024 (+55554), onlySHAM-enhancers_4025 (+56901)
Celf5	onlySHAM-enhancers_680 (+47115)
Celsr1	onlySHAM-enhancers_2268 (+8749), onlySHAM-enhancers_2267 (+83582)
Cenpl	onlySHAM-enhancers_113 (+56182)
Cep120	onlySHAM-enhancers_2931 (-76925)
Cep152	onlySHAM-enhancers_3318 (+7448)
Cep170b	onlySHAM-enhancers_1273 (+12231), onlySHAM-enhancers_1274 (+20765)
Cep19	onlySHAM-enhancers_2420 (+13825), onlySHAM-enhancers_2421 (+15419)
Cep192	onlySHAM-enhancers_2992 (+99154)
Cep250	onlySHAM-enhancers_3403 (+35447)
Cep72	onlySHAM-enhancers_1719 (-51423), onlySHAM-enhancers_1718 (-45133), onlySHAM-enhancers_1717 (-29358), onlySHAM-enhancers_1716 (+36208)
Cep76	onlySHAM-enhancers_2989 (+59308), onlySHAM-enhancers_2988 (+61944), onlySHAM-enhancers_2987 (+74793)
Cep85l	onlySHAM-enhancers_565 (-87682), onlySHAM-enhancers_564 (-58057), onlySHAM-enhancers_563 (-42034)
Cep95	onlySHAM-enhancers_781 (+24422), onlySHAM-enhancers_782 (+53147)
Cerk	onlySHAM-enhancers_2271 (-13562), onlySHAM-enhancers_2270 (+9269), onlySHAM-enhancers_2269 (+79683)
Cers5	onlySHAM-enhancers_2315 (-82621)
Cers6	onlySHAM-enhancers_3683 (+22771), onlySHAM-enhancers_3684 (+94695)
Ces1c	onlySHAM-enhancers_6063 (-45482), onlySHAM-enhancers_6062 (-28675)
Ces1d	onlySHAM-enhancers_6063 (+21085), onlySHAM-enhancers_6062 (+37892)
Ces1e	onlySHAM-enhancers_6064 (-34823)
Ces1f	onlySHAM-enhancers_6064 (+15305)
Ces3a	onlySHAM-enhancers_5702 (+21777)
Ces3b	onlySHAM-enhancers_5702 (-13379)
Cetn2	onlySHAM-enhancers_6498 (-3140)
Cfdp1	onlySHAM-enhancers_5738 (+66501)
Cftr	onlySHAM-enhancers_5122 (+12401)
Cgnl1	onlySHAM-enhancers_6362 (+21293), onlySHAM-enhancers_6361 (+24584), onlySHAM-enhancers_6360 (+75501), onlySHAM-enhancers_6359 (+77103)
Ch25h	onlySHAM-enhancers_3096 (-48599), onlySHAM-enhancers_3095 (-45952)
Chac1	onlySHAM-enhancers_3298 (+47377), onlySHAM-enhancers_3299 (+60267)
Chchd6	onlySHAM-enhancers_5277 (-37016)
Chdh	onlySHAM-enhancers_1870 (+19062), onlySHAM-enhancers_1871 (+25720)
Chka	onlySHAM-enhancers_3115 (-31462), onlySHAM-enhancers_3116 (-19769)
Chmp4b	onlySHAM-enhancers_3397 (+57327), onlySHAM-enhancers_3398 (+59717)
Chp1	onlySHAM-enhancers_3300 (+30924)
Chp2	onlySHAM-enhancers_5389 (+40822)
Chpt1	onlySHAM-enhancers_707 (-4344), onlySHAM-enhancers_706 (+8454)
Chrac1	onlySHAM-enhancers_2186 (+47098), onlySHAM-enhancers_2187 (+49842), onlySHAM-enhancers_2188 (+64458), onlySHAM-enhancers_2189 (+74601)
Chrm1	onlySHAM-enhancers_3246 (-43000), onlySHAM-enhancers_3247 (-7365)
Chrna1	onlySHAM-enhancers_3707 (-77035), onlySHAM-enhancers_3706 (+26879)
Chst15	onlySHAM-enhancers_5427 (-21933), onlySHAM-enhancers_5426 (+13980), onlySHAM-enhancers_5425 (+57575), onlySHAM-enhancers_5424 (+70284), onlySHAM-enhancers_5423 (+79115)
Chst3	onlySHAM-enhancers_587 (-28796), onlySHAM-enhancers_586 (-5410), onlySHAM-enhancers_585 (+4100)
Chst7	onlySHAM-enhancers_6479 (+9788)
Chtf8	onlySHAM-enhancers_5715 (+8424)
Ciao1	onlySHAM-enhancers_3327 (+30697), onlySHAM-enhancers_3326 (+33260)
Ciita	onlySHAM-enhancers_2318 (-7783), onlySHAM-enhancers_2319 (-6252)
Cilp	onlySHAM-enhancers_6334 (+8414)
Cilp2	onlySHAM-enhancers_5971 (+5364)
Cir1	onlySHAM-enhancers_3703 (-47288)
Cit	onlySHAM-enhancers_4576 (-86633)
Cited2	onlySHAM-enhancers_488 (-69488)
Ckap2l	onlySHAM-enhancers_3341 (+52372), onlySHAM-enhancers_3340 (+84728), onlySHAM-enhancers_3339 (+90278)
Clasp1	onlySHAM-enhancers_10 (+55850)
Clcn3	onlySHAM-enhancers_5949 (+17924)
Cldn10	onlySHAM-enhancers_1792 (-14978)
Cldn12	onlySHAM-enhancers_4877 (-21345)
Cldn19	onlySHAM-enhancers_4141 (-12575), onlySHAM-enhancers_4142 (-9667)
Cldn2	onlySHAM-enhancers_6439 (+13276), onlySHAM-enhancers_6440 (+15311), onlySHAM-enhancers_6441 (+24740)
Cldn22	onlySHAM-enhancers_5934 (+21587), onlySHAM-enhancers_5935 (+57940), onlySHAM-enhancers_5936 (+92765)
Cldn24	onlySHAM-enhancers_5931 (-75775), onlySHAM-enhancers_5932 (-61613), onlySHAM-enhancers_5933 (-42786)
Cldn26	onlySHAM-enhancers_2511 (+40773)
Clec12a	onlySHAM-enhancers_5057 (+31794)
Clec12b	onlySHAM-enhancers_5057 (+3836)
Clec16a	onlySHAM-enhancers_2320 (+49984)
Clec2l	onlySHAM-enhancers_5165 (+91421), onlySHAM-enhancers_5166 (+98030)
Clic3	onlySHAM-enhancers_3542 (-8414)
Clic4	onlySHAM-enhancers_4219 (-56095), onlySHAM-enhancers_4218 (+41579), onlySHAM-enhancers_4217 (+43233)
Clic5	onlySHAM-enhancers_2661 (-40577)
Clint1	onlySHAM-enhancers_957 (+9367), onlySHAM-enhancers_958 (+12146)
Clip1	onlySHAM-enhancers_4638 (-25528)
Clip4	onlySHAM-enhancers_2760 (+29473)
Clk3	onlySHAM-enhancers_6294 (+25696), onlySHAM-enhancers_6293 (+50027)
Clmn	onlySHAM-enhancers_1228 (+2885), onlySHAM-enhancers_1227 (+21025)
Clptm1	onlySHAM-enhancers_5496 (+29307)
Clpx	onlySHAM-enhancers_6334 (-20666), onlySHAM-enhancers_6335 (+10111), onlySHAM-enhancers_6336 (+12310)
Clstn1	onlySHAM-enhancers_4307 (-65197), onlySHAM-enhancers_4308 (-60590), onlySHAM-enhancers_4309 (-23853)
Clstn3	onlySHAM-enhancers_5039 (+11055)
Cltc	onlySHAM-enhancers_1150 (+65422), onlySHAM-enhancers_1149 (+66864)
Cluap1	onlySHAM-enhancers_2464 (+25123)
Clybl	onlySHAM-enhancers_1813 (+8827), onlySHAM-enhancers_1814 (+76370)
Cmbl	onlySHAM-enhancers_2095 (+12837)
Cmip	onlySHAM-enhancers_5758 (-80004), onlySHAM-enhancers_5759 (-30320), onlySHAM-enhancers_5760 (+45209), onlySHAM-enhancers_5761 (+67519), onlySHAM-enhancers_5762 (+82680)
Cml2	onlySHAM-enhancers_5256 (+15219)
Cmss1	onlySHAM-enhancers_2500 (+43217)
Cmtm4	onlySHAM-enhancers_5701 (-16345)
Cmtm7	onlySHAM-enhancers_6126 (-45785), onlySHAM-enhancers_6125 (-25470)
Cmtm8	onlySHAM-enhancers_6127 (-11052), onlySHAM-enhancers_6126 (+16374), onlySHAM-enhancers_6125 (+36689)
Cnbd2	onlySHAM-enhancers_3404 (-61520)
Cndp1	onlySHAM-enhancers_3035 (+2781)
Cnih3	onlySHAM-enhancers_173 (-80591), onlySHAM-enhancers_174 (+89897)
Cnn3	onlySHAM-enhancers_3793 (-67399), onlySHAM-enhancers_3794 (+11389), onlySHAM-enhancers_3795 (+75176)
Cnnm1	onlySHAM-enhancers_3132 (+35457)
Cnnm2	onlySHAM-enhancers_3160 (+49891), onlySHAM-enhancers_3161 (+95330)
Cnnm3	onlySHAM-enhancers_230 (-33299), onlySHAM-enhancers_231 (+18765)
Cnnm4	onlySHAM-enhancers_230 (+6948)
Cnot8	onlySHAM-enhancers_1007 (-77756)
Cntd1	onlySHAM-enhancers_741 (-9808)
Cntf	onlySHAM-enhancers_3044 (+56601)
Cntfr	onlySHAM-enhancers_4390 (+16372), onlySHAM-enhancers_4389 (+30091)
Coa3	onlySHAM-enhancers_742 (-13830)
Cobll1	onlySHAM-enhancers_3680 (-22313), onlySHAM-enhancers_3679 (+50956), onlySHAM-enhancers_3678 (+92746)
Coch	onlySHAM-enhancers_1341 (+79308)
Cog2	onlySHAM-enhancers_5808 (-31290), onlySHAM-enhancers_5809 (+11222)
Cog3	onlySHAM-enhancers_1982 (-18596)
Cog6	onlySHAM-enhancers_3955 (+17773)
Cog7	onlySHAM-enhancers_5386 (+46167), onlySHAM-enhancers_5385 (+84917)
Col14a1	onlySHAM-enhancers_2141 (-62057), onlySHAM-enhancers_2142 (-30169)
Col18a1	onlySHAM-enhancers_653 (-30551), onlySHAM-enhancers_652 (-14397)
Col26a1	onlySHAM-enhancers_4686 (+9072)
Col27a1	onlySHAM-enhancers_4445 (+76029)
Col4a1	onlySHAM-enhancers_5745 (-63666), onlySHAM-enhancers_5744 (-56839), onlySHAM-enhancers_5743 (-31750)
Col4a2	onlySHAM-enhancers_5739 (-50264), onlySHAM-enhancers_5740 (-41284), onlySHAM-enhancers_5741 (-29201), onlySHAM-enhancers_5742 (-15848)
Col5a1	onlySHAM-enhancers_3555 (-86994), onlySHAM-enhancers_3556 (+44565)
Col5a3	onlySHAM-enhancers_6195 (+54137)
Col6a1	onlySHAM-enhancers_650 (-6963), onlySHAM-enhancers_649 (+89659)
Col6a2	onlySHAM-enhancers_649 (-12879)
Col9a1	onlySHAM-enhancers_218 (+33890)
Colgalt2	onlySHAM-enhancers_86 (+17765)
Commd7	onlySHAM-enhancers_3393 (+24955)
Comp	onlySHAM-enhancers_5975 (+32836)
Comt	onlySHAM-enhancers_2362 (+17689), onlySHAM-enhancers_2361 (+29529)
Cops8	onlySHAM-enhancers_392 (-96380), onlySHAM-enhancers_393 (-16694)
Coq7	onlySHAM-enhancers_5369 (-8529)
Coq9	onlySHAM-enhancers_6071 (-17170)
Coro1c	onlySHAM-enhancers_4551 (-66965), onlySHAM-enhancers_4550 (-65528), onlySHAM-enhancers_4549 (+52782)
Coro2a	onlySHAM-enhancers_4407 (-39618)
Coro2b	onlySHAM-enhancers_6314 (+47986)
Coro7	onlySHAM-enhancers_2480 (+26744)
Cox15	onlySHAM-enhancers_3135 (+26076), onlySHAM-enhancers_3134 (+61561)
Cox18	onlySHAM-enhancers_4936 (-23778)
Cox19	onlySHAM-enhancers_4697 (+6503)
Cox4i1	onlySHAM-enhancers_5783 (+18561), onlySHAM-enhancers_5784 (+51626)
Cox4i2	onlySHAM-enhancers_3384 (+37661), onlySHAM-enhancers_3385 (+39357)
Cox6a2	onlySHAM-enhancers_5408 (-3656)
Cox7a2	onlySHAM-enhancers_6386 (-24473)
Cox7a2l	onlySHAM-enhancers_2802 (-11806), onlySHAM-enhancers_2801 (+25144)
Cox8b	onlySHAM-enhancers_5452 (+5890)
Cp	onlySHAM-enhancers_3905 (+3179)
Cpb2	onlySHAM-enhancers_1980 (-62960)
Cpeb2	onlySHAM-enhancers_4854 (-76560)
Cpeb3	onlySHAM-enhancers_3113 (+95464)
Cpeb4	onlySHAM-enhancers_922 (-85370)
Cplx1	onlySHAM-enhancers_4523 (-57278)
Cplx2	onlySHAM-enhancers_1653 (-13293), onlySHAM-enhancers_1654 (+19197), onlySHAM-enhancers_1655 (+47382), onlySHAM-enhancers_1656 (+54022), onlySHAM-enhancers_1657 (+68557)
Cplx3	onlySHAM-enhancers_6291 (+4845), onlySHAM-enhancers_6290 (+6838)
Cpm	onlySHAM-enhancers_450 (+11086)
Cpn1	onlySHAM-enhancers_3137 (+26407)
Cpne5	onlySHAM-enhancers_2624 (-19331)
Cpne7	onlySHAM-enhancers_5804 (+34123)
Cpox	onlySHAM-enhancers_2502 (+4045)
Cpsf4l	onlySHAM-enhancers_811 (-24527), onlySHAM-enhancers_810 (-8426), onlySHAM-enhancers_809 (+11535)
Cpt1a	onlySHAM-enhancers_3092 (-25619), onlySHAM-enhancers_3094 (+33372)
Cpt2	onlySHAM-enhancers_4080 (-14377)
Cpvl	onlySHAM-enhancers_5201 (+20312), onlySHAM-enhancers_5200 (+27194)
Cpxm2	onlySHAM-enhancers_5424 (-91691), onlySHAM-enhancers_5423 (-82860)
Cpz	onlySHAM-enhancers_4820 (-15042)
Crabp1	onlySHAM-enhancers_6277 (+66472), onlySHAM-enhancers_6278 (+67773)
Cradd	onlySHAM-enhancers_726 (+31332)
Crb2	onlySHAM-enhancers_3611 (-31149)
Crbn	onlySHAM-enhancers_4957 (-10843)
Creb1	onlySHAM-enhancers_307 (+63830)
Creb3	onlySHAM-enhancers_4394 (-28792)
Creb3l2	onlySHAM-enhancers_5160 (+9053), onlySHAM-enhancers_5159 (+18090), onlySHAM-enhancers_5158 (+38357), onlySHAM-enhancers_5157 (+50773)
Crebl2	onlySHAM-enhancers_5070 (-27595), onlySHAM-enhancers_5071 (+26866)
Crebrf	onlySHAM-enhancers_2608 (-24956), onlySHAM-enhancers_2609 (-15448)
Crim1	onlySHAM-enhancers_2778 (+14546), onlySHAM-enhancers_2779 (+79866), onlySHAM-enhancers_2780 (+88381)
Crip2	onlySHAM-enhancers_1277 (-15542)
Cript	onlySHAM-enhancers_2823 (+24880)
Crispld2	onlySHAM-enhancers_5769 (-79072), onlySHAM-enhancers_5770 (-67827), onlySHAM-enhancers_5771 (-58204), onlySHAM-enhancers_5772 (-56399), onlySHAM-enhancers_5773 (+65043)
Crocc	onlySHAM-enhancers_4263 (+6708)
Crtap	onlySHAM-enhancers_6124 (+10683)
Crtc1	onlySHAM-enhancers_5976 (-8684), onlySHAM-enhancers_5975 (+33195)
Cryaa	onlySHAM-enhancers_2640 (+99092)
Cryba1	onlySHAM-enhancers_1096 (+15559)
Crybb3	onlySHAM-enhancers_4541 (-72078), onlySHAM-enhancers_4540 (-38556), onlySHAM-enhancers_4539 (-9532)
Crygn	onlySHAM-enhancers_4778 (-77043)
Cryl1	onlySHAM-enhancers_1925 (+35413)
Cryz	onlySHAM-enhancers_3894 (+6778), onlySHAM-enhancers_3895 (+11316)
Csad	onlySHAM-enhancers_2042 (+8737), onlySHAM-enhancers_2041 (+10296)
Csf1	onlySHAM-enhancers_3776 (-72377), onlySHAM-enhancers_3775 (+36580)
Csf1r	onlySHAM-enhancers_2945 (-51018), onlySHAM-enhancers_2946 (-49447), onlySHAM-enhancers_2947 (-8989), onlySHAM-enhancers_2948 (+22856), onlySHAM-enhancers_2949 (+32466), onlySHAM-enhancers_2950 (+44243)
Csf3	onlySHAM-enhancers_1205 (-7490)
Csk	onlySHAM-enhancers_6292 (+5510)
Csnk1a1	onlySHAM-enhancers_2954 (+97964)
Csnk1d	onlySHAM-enhancers_876 (+20662)
Csnk1e	onlySHAM-enhancers_2230 (+3195), onlySHAM-enhancers_2229 (+9387), onlySHAM-enhancers_2228 (+16004)
Csnk1g3	onlySHAM-enhancers_2931 (-40641), onlySHAM-enhancers_2932 (+19469), onlySHAM-enhancers_2933 (+23428)
Csnk2a1	onlySHAM-enhancers_3381 (-36412)
Cspg4	onlySHAM-enhancers_6285 (+50822)
Csrnp2	onlySHAM-enhancers_2033 (-46615), onlySHAM-enhancers_2032 (-45045)
Csrp2	onlySHAM-enhancers_427 (-78696), onlySHAM-enhancers_428 (+51480), onlySHAM-enhancers_429 (+61114)
Csrp2bp	onlySHAM-enhancers_3370 (+60370)
Cst7	onlySHAM-enhancers_3379 (+28090)
Cstad	onlySHAM-enhancers_3569 (+75904)
Cstf3	onlySHAM-enhancers_3263 (+88142)
Ctage5	onlySHAM-enhancers_1353 (+65625)
Ctbp1	onlySHAM-enhancers_4803 (+26596)
Ctbp2	onlySHAM-enhancers_5430 (-52459), onlySHAM-enhancers_5429 (-22413)
Ctcfl	onlySHAM-enhancers_3508 (-7869)
Ctdspl	onlySHAM-enhancers_6143 (-52936), onlySHAM-enhancers_6144 (-6318), onlySHAM-enhancers_6145 (+23431), onlySHAM-enhancers_6146 (+26051), onlySHAM-enhancers_6147 (+61318), onlySHAM-enhancers_6148 (+78466)
Ctgf	onlySHAM-enhancers_512 (-26115), onlySHAM-enhancers_513 (-21876)
Cthrc1	onlySHAM-enhancers_2125 (-44889)
Ctif	onlySHAM-enhancers_3016 (+90248)
Ctnna1	onlySHAM-enhancers_2877 (-49703), onlySHAM-enhancers_2878 (-33291)
Ctnnb1	onlySHAM-enhancers_6165 (-48431), onlySHAM-enhancers_6166 (+42520), onlySHAM-enhancers_6167 (+65970)
Ctnnbip1	onlySHAM-enhancers_4307 (+3205), onlySHAM-enhancers_4308 (+7812), onlySHAM-enhancers_4309 (+44549)
Ctnnbl1	onlySHAM-enhancers_3413 (-60330), onlySHAM-enhancers_3414 (+14339), onlySHAM-enhancers_3415 (+18608)
Ctr9	onlySHAM-enhancers_5346 (-72664)
Ctrb1	onlySHAM-enhancers_5737 (-20141), onlySHAM-enhancers_5736 (+37020)
Ctsb	onlySHAM-enhancers_1947 (+43526)
Ctsh	onlySHAM-enhancers_6395 (-20264)
Cttn	onlySHAM-enhancers_5478 (-74530), onlySHAM-enhancers_5477 (-5427)
Cttnbp2nl	onlySHAM-enhancers_3771 (+35349), onlySHAM-enhancers_3770 (+47431)
Ctu2	onlySHAM-enhancers_5797 (+53264)
Cul2	onlySHAM-enhancers_2875 (+19029)
Cux1	onlySHAM-enhancers_4684 (+10825), onlySHAM-enhancers_4683 (+12721), onlySHAM-enhancers_4682 (+66909), onlySHAM-enhancers_4681 (+72826), onlySHAM-enhancers_4680 (+98109), onlySHAM-enhancers_4679 (+99499)
Cwh43	onlySHAM-enhancers_4907 (-12590)
Cx3cr1	onlySHAM-enhancers_6158 (+13027)
Cxcl1	onlySHAM-enhancers_4937 (-6219)
Cxcl10	onlySHAM-enhancers_4938 (-60775)
Cxcl12	onlySHAM-enhancers_5007 (-11112), onlySHAM-enhancers_5008 (-8329)
Cxcr1	onlySHAM-enhancers_328 (-35999)
Cxcr6	onlySHAM-enhancers_6182 (+8958)
Cxcr7	onlySHAM-enhancers_388 (+27820)
Cxxc5	onlySHAM-enhancers_2882 (+6284), onlySHAM-enhancers_2883 (+7525), onlySHAM-enhancers_2884 (+9769)
Cyb5b	onlySHAM-enhancers_5717 (-26212), onlySHAM-enhancers_5718 (+7675), onlySHAM-enhancers_5719 (+34497), onlySHAM-enhancers_5720 (+36235)
Cyb5r3	onlySHAM-enhancers_2247 (-32137)
Cybrd1	onlySHAM-enhancers_3697 (+80888)
Cyfip1	onlySHAM-enhancers_5573 (+8038)
Cyfip2	onlySHAM-enhancers_960 (+35007)
Cyp11a1	onlySHAM-enhancers_6295 (-53298), onlySHAM-enhancers_6296 (-44838), onlySHAM-enhancers_6297 (-42844), onlySHAM-enhancers_6298 (+27398)
Cyp17a1	onlySHAM-enhancers_3159 (+13941), onlySHAM-enhancers_3158 (+16407), onlySHAM-enhancers_3157 (+65730)
Cyp20a1	onlySHAM-enhancers_288 (+2919)
Cyp24a1	onlySHAM-enhancers_3502 (+30902)
Cyp27a1	onlySHAM-enhancers_331 (-48118), onlySHAM-enhancers_332 (-40641), onlySHAM-enhancers_333 (+12291)
Cyp2a4	onlySHAM-enhancers_5513 (+5216)
Cyp2ab1	onlySHAM-enhancers_2365 (-92286)
Cyp2d10	onlySHAM-enhancers_2243 (-36592)
Cyp2d12	onlySHAM-enhancers_2244 (-45629), onlySHAM-enhancers_2245 (-36935), onlySHAM-enhancers_2246 (-11325)
Cyp2d9	onlySHAM-enhancers_2243 (-8591), onlySHAM-enhancers_2244 (+57102), onlySHAM-enhancers_2245 (+65796), onlySHAM-enhancers_2246 (+91406)
Cyp2j11	onlySHAM-enhancers_4472 (+23463)
Cyp2j7-ps	onlySHAM-enhancers_4472 (-88540)
Cyp2s1	onlySHAM-enhancers_5512 (-21123), onlySHAM-enhancers_5511 (-13891)
Cyp2u1	onlySHAM-enhancers_3833 (-30123)
Cyp46a1	onlySHAM-enhancers_1241 (+29191)
Cyp4a10	onlySHAM-enhancers_4111 (+28324), onlySHAM-enhancers_4112 (+37378)
Cyp4a12a	onlySHAM-enhancers_4110 (-19802)
Cyp4a31	onlySHAM-enhancers_4111 (-17061), onlySHAM-enhancers_4112 (-8007)
Cyp4a32	onlySHAM-enhancers_4113 (+26818), onlySHAM-enhancers_4114 (+35258)
Cyp4b1	onlySHAM-enhancers_4117 (-54716), onlySHAM-enhancers_4116 (-49197), onlySHAM-enhancers_4115 (-32467), onlySHAM-enhancers_4114 (+11476), onlySHAM-enhancers_4113 (+19916)
Cyp4x1	onlySHAM-enhancers_4109 (+40997)
Cyp51	onlySHAM-enhancers_4851 (+10394), onlySHAM-enhancers_4850 (+23577), onlySHAM-enhancers_4849 (+37371)
Cyp8b1	onlySHAM-enhancers_6173 (-10950)
Cys1	onlySHAM-enhancers_1304 (+19560), onlySHAM-enhancers_1303 (+20532), onlySHAM-enhancers_1302 (+22034)
Cysltr2	onlySHAM-enhancers_1970 (-45887)
Cystm1	onlySHAM-enhancers_2885 (+5860), onlySHAM-enhancers_2886 (+7557), onlySHAM-enhancers_2887 (+43788), onlySHAM-enhancers_2888 (+50951), onlySHAM-enhancers_2889 (+52677), onlySHAM-enhancers_2890 (+94673)
Cyth1	onlySHAM-enhancers_853 (+47566)
Cyth3	onlySHAM-enhancers_4725 (+33982)
Cytip	onlySHAM-enhancers_3652 (-26991)
Cyyr1	onlySHAM-enhancers_2517 (+6535)
D10Jhu81e	onlySHAM-enhancers_657 (+39738)
D10Wsu102e	onlySHAM-enhancers_684 (+3640)
D10Wsu52e	onlySHAM-enhancers_692 (-13224)
D11Wsu47e	onlySHAM-enhancers_809 (+13579)
D130043K22Rik	onlySHAM-enhancers_1550 (+20051)
D130062J21Rik	onlySHAM-enhancers_4369 (+14762), onlySHAM-enhancers_4370 (+47130)
D14Abb1e	onlySHAM-enhancers_1865 (-26492)
D17Wsu104e	onlySHAM-enhancers_2727 (-11118)
D17Wsu92e	onlySHAM-enhancers_2615 (+9291), onlySHAM-enhancers_2614 (+31588)
D19Bwg1357e	onlySHAM-enhancers_3067 (+44525)
D1Ertd622e	onlySHAM-enhancers_418 (+11368)
D3Ertd254e	onlySHAM-enhancers_3934 (-71226)
D430019H16Rik	onlySHAM-enhancers_1231 (+6823), onlySHAM-enhancers_1232 (+75680)
D430041D05Rik	onlySHAM-enhancers_3262 (-71702)
D430042O09Rik	onlySHAM-enhancers_5401 (+28581)
D5Ertd579e	onlySHAM-enhancers_4838 (-33094), onlySHAM-enhancers_4837 (+15443), onlySHAM-enhancers_4836 (+16919), onlySHAM-enhancers_4835 (+97889)
D630023F18Rik	onlySHAM-enhancers_308 (-46704)
D630045J12Rik	onlySHAM-enhancers_5164 (+17288)
D730039F16Rik	onlySHAM-enhancers_3600 (+8485), onlySHAM-enhancers_3601 (+15830), onlySHAM-enhancers_3602 (+28719)
D830013O20Rik	onlySHAM-enhancers_1371 (-22584)
D830014E11Rik	onlySHAM-enhancers_4514 (-68539), onlySHAM-enhancers_4515 (+7893), onlySHAM-enhancers_4516 (+11826)
D8Ertd82e	onlySHAM-enhancers_5903 (-49045), onlySHAM-enhancers_5904 (+39696), onlySHAM-enhancers_5905 (+73738)
D930015E06Rik	onlySHAM-enhancers_3999 (-88032)
D930048N14Rik	onlySHAM-enhancers_977 (+20017)
Daam1	onlySHAM-enhancers_1364 (-50218), onlySHAM-enhancers_1365 (-49349), onlySHAM-enhancers_1366 (+74819)
Daam2	onlySHAM-enhancers_2700 (+49495), onlySHAM-enhancers_2699 (+91112)
Dab2	onlySHAM-enhancers_2166 (-47303)
Dab2	onlySHAM-enhancers_2166 (+9739)
Dab2ip	onlySHAM-enhancers_3606 (+50574)
Dag1	onlySHAM-enhancers_6107 (+23984)
Daglb	onlySHAM-enhancers_4723 (+42871), onlySHAM-enhancers_4724 (+45235)
Dand5	onlySHAM-enhancers_6028 (+33168)
Dao	onlySHAM-enhancers_4552 (+4582)
Dap3	onlySHAM-enhancers_4014 (+9321)
Dapk1	onlySHAM-enhancers_1678 (-45090), onlySHAM-enhancers_1679 (+16945), onlySHAM-enhancers_1680 (+33938), onlySHAM-enhancers_1681 (+61783)
Dapk2	onlySHAM-enhancers_6340 (+74089), onlySHAM-enhancers_6341 (+84969)
Dapl1	onlySHAM-enhancers_3660 (-62960)
Dazl	onlySHAM-enhancers_2708 (+68725)
Dbh	onlySHAM-enhancers_3553 (+41601)
Dbnl	onlySHAM-enhancers_1006 (-6021)
Dbx1	onlySHAM-enhancers_5572 (+30750)
Dcaf10	onlySHAM-enhancers_4398 (+29651), onlySHAM-enhancers_4399 (+39472), onlySHAM-enhancers_4400 (+40266), onlySHAM-enhancers_4401 (+50491)
Dcaf12	onlySHAM-enhancers_4384 (+7931)
Dcaf15	onlySHAM-enhancers_6023 (+3098), onlySHAM-enhancers_6022 (+17401)
Dcaf5	onlySHAM-enhancers_1418 (+51737), onlySHAM-enhancers_1417 (+52843)
Dcaf8	onlySHAM-enhancers_156 (+13208)
Dcbld2	onlySHAM-enhancers_2501 (+55808)
Dcdc2a	onlySHAM-enhancers_1551 (+38254)
Dclre1a	onlySHAM-enhancers_3201 (+62484)
Dcstamp	onlySHAM-enhancers_2130 (-15627), onlySHAM-enhancers_2131 (+68174)
Dct	onlySHAM-enhancers_1787 (-72338)
Dctn5	onlySHAM-enhancers_5388 (+8359)
Dcun1d2	onlySHAM-enhancers_5853 (-11707), onlySHAM-enhancers_5852 (-6213)
Dcun1d3	onlySHAM-enhancers_5377 (+44628)
Dcun1d4	onlySHAM-enhancers_4908 (+64621), onlySHAM-enhancers_4909 (+94982)
Ddah1	onlySHAM-enhancers_3868 (+17558)
Ddc	onlySHAM-enhancers_862 (-67921), onlySHAM-enhancers_854 (+66107)
Ddit4	onlySHAM-enhancers_584 (-7012), onlySHAM-enhancers_583 (+35462), onlySHAM-enhancers_582 (+40112), onlySHAM-enhancers_581 (+66767)
Ddn	onlySHAM-enhancers_2304 (-5421)
Ddr2	onlySHAM-enhancers_145 (-77331), onlySHAM-enhancers_144 (-75487), onlySHAM-enhancers_143 (-71705), onlySHAM-enhancers_142 (+24132)
Ddx46	onlySHAM-enhancers_1663 (+34883), onlySHAM-enhancers_1664 (+47485)
Ddx52	onlySHAM-enhancers_1124 (-76634), onlySHAM-enhancers_1125 (-58087), onlySHAM-enhancers_1126 (-56645), onlySHAM-enhancers_1127 (-54742), onlySHAM-enhancers_1128 (-8508)
Ddx58	onlySHAM-enhancers_4378 (+49424), onlySHAM-enhancers_4377 (+55567), onlySHAM-enhancers_4376 (+94252)
Deaf1	onlySHAM-enhancers_5455 (+25922)
Decr1	onlySHAM-enhancers_4363 (+21349)
Defa24	onlySHAM-enhancers_5859 (+34247)
Defb1	onlySHAM-enhancers_5859 (-7858), onlySHAM-enhancers_5860 (+1905), onlySHAM-enhancers_5861 (+33347)
Defb50	onlySHAM-enhancers_5860 (-45035), onlySHAM-enhancers_5861 (-13593)
Degs1	onlySHAM-enhancers_178 (+16169), onlySHAM-enhancers_177 (+92443)
Degs2	onlySHAM-enhancers_1243 (+79548)
Dennd2a	onlySHAM-enhancers_5175 (+18044)
Dennd3	onlySHAM-enhancers_2193 (-71726), onlySHAM-enhancers_2194 (+32058), onlySHAM-enhancers_2195 (+78077)
Dennd5a	onlySHAM-enhancers_5336 (+5451), onlySHAM-enhancers_5335 (+15878)
Depdc1b	onlySHAM-enhancers_1503 (-86114), onlySHAM-enhancers_1504 (-56712)
Dera	onlySHAM-enhancers_5081 (+43939)
Derl1	onlySHAM-enhancers_2147 (+17001), onlySHAM-enhancers_2146 (+56857)
Dfna5	onlySHAM-enhancers_5193 (-86313), onlySHAM-enhancers_5192 (-40411), onlySHAM-enhancers_5191 (+71445)
Dgkd	onlySHAM-enhancers_362 (-6048), onlySHAM-enhancers_363 (+25471), onlySHAM-enhancers_364 (+43820)
Dgke	onlySHAM-enhancers_1168 (+42159)
Dgkg	onlySHAM-enhancers_2387 (+57833), onlySHAM-enhancers_2386 (+73078)
Dgki	onlySHAM-enhancers_5157 (-91399)
Dhcr24	onlySHAM-enhancers_4068 (-63635)
Dhfr	onlySHAM-enhancers_1731 (-62832)
Dhrs2	onlySHAM-enhancers_1922 (-75006), onlySHAM-enhancers_1923 (+26305)
Dhrs3	onlySHAM-enhancers_4278 (+13311), onlySHAM-enhancers_4279 (+29514), onlySHAM-enhancers_4280 (+30622)
Dhrs7b	onlySHAM-enhancers_1020 (+35045)
Dhrs9	onlySHAM-enhancers_3686 (+67801)
Dhx40	onlySHAM-enhancers_1151 (-99503)
Dhx8	onlySHAM-enhancers_747 (-57746), onlySHAM-enhancers_748 (-19320)
Dhx9	onlySHAM-enhancers_94 (-57608)
Diap1	onlySHAM-enhancers_2893 (+43912)
Dicer1	onlySHAM-enhancers_1227 (-92099)
Dido1	onlySHAM-enhancers_3524 (+7530)
Dio1	onlySHAM-enhancers_4076 (+7077)
Dio3	onlySHAM-enhancers_1252 (-54795)
Dip2b	onlySHAM-enhancers_2027 (+43630), onlySHAM-enhancers_2028 (+85141), onlySHAM-enhancers_2029 (+86901)
Dip2c	onlySHAM-enhancers_1733 (+36647)
Dis3l	onlySHAM-enhancers_6330 (+8989)
Dis3l2	onlySHAM-enhancers_352 (+49772)
Disc1	onlySHAM-enhancers_5815 (+61237)
Disp1	onlySHAM-enhancers_184 (+66984)
Disp2	onlySHAM-enhancers_3293 (+11390)
Dkk2	onlySHAM-enhancers_3839 (-21804)
Dkk3	onlySHAM-enhancers_5352 (+20111), onlySHAM-enhancers_5351 (+29809), onlySHAM-enhancers_5350 (+37930), onlySHAM-enhancers_5349 (+55974)
Dlec1	onlySHAM-enhancers_6149 (+27849), onlySHAM-enhancers_6150 (+44610)
Dleu7	onlySHAM-enhancers_1944 (+3644)
Dlg1	onlySHAM-enhancers_2418 (+76325)
Dlg5	onlySHAM-enhancers_1849 (+39197), onlySHAM-enhancers_1848 (+43668), onlySHAM-enhancers_1847 (+56064)
Dll4	onlySHAM-enhancers_3296 (-13996), onlySHAM-enhancers_3297 (-11803)
Dmap1	onlySHAM-enhancers_4123 (+22296), onlySHAM-enhancers_4122 (+58236)
Dmd	onlySHAM-enhancers_6505 (-20451)
Dmgdh	onlySHAM-enhancers_1736 (+36570)
Dmrtc2	onlySHAM-enhancers_5506 (+8459)
Dnaaf1	onlySHAM-enhancers_5768 (+12508)
Dnahc17	onlySHAM-enhancers_853 (-35957), onlySHAM-enhancers_852 (+22005), onlySHAM-enhancers_851 (+52411), onlySHAM-enhancers_850 (+53780)
Dnahc6	onlySHAM-enhancers_5241 (-12900)
Dnaic1	onlySHAM-enhancers_4388 (+61842)
Dnaja2	onlySHAM-enhancers_6032 (-12675)
Dnaja4	onlySHAM-enhancers_6276 (+16381)
Dnajb12	onlySHAM-enhancers_581 (+5428), onlySHAM-enhancers_582 (+32083), onlySHAM-enhancers_583 (+36733)
Dnajb5	onlySHAM-enhancers_4392 (-17235), onlySHAM-enhancers_4393 (+7370)
Dnajc12	onlySHAM-enhancers_601 (+2483)
Dnajc13	onlySHAM-enhancers_6094 (+27266)
Dnajc16	onlySHAM-enhancers_4269 (+3513)
Dnajc19	onlySHAM-enhancers_3933 (+5000)
Dnajc2	onlySHAM-enhancers_4769 (+45955)
Dnajc5	onlySHAM-enhancers_3527 (+21031)
Dnajc6	onlySHAM-enhancers_4054 (-81714)
Dnase1	onlySHAM-enhancers_2465 (+7315), onlySHAM-enhancers_2466 (+8893)
Dnase1l3	onlySHAM-enhancers_2008 (+61934)
Dnd1	onlySHAM-enhancers_2892 (+3464)
Dnlz	onlySHAM-enhancers_3547 (+19692)
Dnm3	onlySHAM-enhancers_114 (-4126)
Dnmbp	onlySHAM-enhancers_3137 (-47757), onlySHAM-enhancers_3136 (+99034)
Dnmt1	onlySHAM-enhancers_6196 (+21094)
Dnmt3a	onlySHAM-enhancers_1331 (-70014), onlySHAM-enhancers_1332 (+37283)
Dnmt3b	onlySHAM-enhancers_3394 (+55487)
Dnmt3l	onlySHAM-enhancers_656 (-25847)
Dnttip2	onlySHAM-enhancers_3809 (+38737), onlySHAM-enhancers_3810 (+49815)
Doc2b	onlySHAM-enhancers_1081 (-61794), onlySHAM-enhancers_1080 (-56314), onlySHAM-enhancers_1079 (-16577)
Dock1	onlySHAM-enhancers_5433 (-60629)
Dock10	onlySHAM-enhancers_339 (+48519)
Dock4	onlySHAM-enhancers_1336 (+39679)
Dock5	onlySHAM-enhancers_1963 (-63201)
Dock8	onlySHAM-enhancers_3062 (-18317), onlySHAM-enhancers_3063 (-11168)
Dock9	onlySHAM-enhancers_1809 (-75916)
Dopey2	onlySHAM-enhancers_2559 (+64047), onlySHAM-enhancers_2560 (+65535)
Dot1l	onlySHAM-enhancers_674 (+11387)
Dpep1	onlySHAM-enhancers_5805 (-22511)
Dpm2	onlySHAM-enhancers_3589 (-14499)
Dpp9	onlySHAM-enhancers_2727 (+23851)
Dpt	onlySHAM-enhancers_121 (+76159)
Dpy19l4	onlySHAM-enhancers_4099 (-43311)
Dpys	onlySHAM-enhancers_2132 (-69824), onlySHAM-enhancers_2131 (+43361)
Dpysl2	onlySHAM-enhancers_1958 (+29694), onlySHAM-enhancers_1957 (+52374)
Dram1	onlySHAM-enhancers_704 (+19925)
Drap1	onlySHAM-enhancers_3189 (+9229)
Drd4	onlySHAM-enhancers_5455 (+9797)
Dsg2	onlySHAM-enhancers_2856 (+93840)
Dspp	onlySHAM-enhancers_4506 (-12385)
Dst	onlySHAM-enhancers_220 (+78659), onlySHAM-enhancers_221 (+85831), onlySHAM-enhancers_222 (+93198)
Dstn	onlySHAM-enhancers_3367 (-43833)
Dstyk	onlySHAM-enhancers_37 (+48252)
Dtnbp1	onlySHAM-enhancers_1615 (+11706)
Dtx4	onlySHAM-enhancers_3043 (+14914), onlySHAM-enhancers_3042 (+38369)
Duox2	onlySHAM-enhancers_3310 (+31433)
Dusp1	onlySHAM-enhancers_2605 (+64708)
Dusp12	onlySHAM-enhancers_154 (-12335)
Dusp16	onlySHAM-enhancers_5070 (-9934), onlySHAM-enhancers_5069 (+40939), onlySHAM-enhancers_5068 (+89124)
Dusp4	onlySHAM-enhancers_5900 (+26198)
Dusp5	onlySHAM-enhancers_3187 (-91454), onlySHAM-enhancers_3188 (-81235)
Dusp6	onlySHAM-enhancers_731 (-69350)
Dusp7	onlySHAM-enhancers_6096 (-78245), onlySHAM-enhancers_6097 (-63083), onlySHAM-enhancers_6098 (+24706), onlySHAM-enhancers_6099 (+30699)
Dync1i2	onlySHAM-enhancers_3697 (-12895)
Dync1li2	onlySHAM-enhancers_5701 (+30895)
Dynll1	onlySHAM-enhancers_4569 (-7750)
Dynlt1b	onlySHAM-enhancers_2740 (+446)
Dyrk1a	onlySHAM-enhancers_2564 (+10992), onlySHAM-enhancers_2565 (+31940)
Dysf	onlySHAM-enhancers_5247 (+9785), onlySHAM-enhancers_5248 (+31445), onlySHAM-enhancers_5249 (+34697)
Dzank1	onlySHAM-enhancers_3370 (+98061)
Dzip1l	onlySHAM-enhancers_6414 (-15921)
E030010N08Rik	onlySHAM-enhancers_409 (-3779), onlySHAM-enhancers_410 (+1491), onlySHAM-enhancers_411 (+13666)
E030011O05Rik	onlySHAM-enhancers_6406 (+63545)
E130114P18Rik	onlySHAM-enhancers_4473 (-7749)
E130116L18Rik	onlySHAM-enhancers_4783 (-1977)
E130309D02Rik	onlySHAM-enhancers_4722 (+11144)
E2f3	onlySHAM-enhancers_1556 (+27881), onlySHAM-enhancers_1555 (+40259), onlySHAM-enhancers_1554 (+45725)
E2f7	onlySHAM-enhancers_427 (+96013)
E330021D16Rik	onlySHAM-enhancers_5075 (-64563), onlySHAM-enhancers_5074 (-17586)
ENSMUSG00000097084	onlySHAM-enhancers_5786 (+47863)
ENSMUSG00000098182	onlySHAM-enhancers_1592 (+35973)
Eaf2	onlySHAM-enhancers_2455 (+11748)
Eapp	onlySHAM-enhancers_1351 (-93125), onlySHAM-enhancers_1350 (-78147)
Ebag9	onlySHAM-enhancers_2134 (+82519)
Ebf1	onlySHAM-enhancers_953 (+98938)
Echdc2	onlySHAM-enhancers_4083 (-9802)
Eci2	onlySHAM-enhancers_1567 (-72815)
Ecm2	onlySHAM-enhancers_1636 (-76870)
Edar	onlySHAM-enhancers_579 (+22512), onlySHAM-enhancers_578 (+24204), onlySHAM-enhancers_577 (+34423), onlySHAM-enhancers_576 (+43449)
Edc3	onlySHAM-enhancers_6293 (+7293), onlySHAM-enhancers_6294 (+31624)
Edem3	onlySHAM-enhancers_82 (-93079)
Edn3	onlySHAM-enhancers_3516 (+557)
Eed	onlySHAM-enhancers_5670 (-84992)
Eef2k	onlySHAM-enhancers_5378 (-98345)
Eefsec	onlySHAM-enhancers_5268 (+12651)
Efcab14	onlySHAM-enhancers_4115 (-57897), onlySHAM-enhancers_4116 (-41167), onlySHAM-enhancers_4117 (-35648)
Efcab2	onlySHAM-enhancers_162 (-9319)
Efcab4b	onlySHAM-enhancers_5050 (+40616)
Efcab5	onlySHAM-enhancers_1093 (+6964)
Efcab8	onlySHAM-enhancers_3395 (-32560)
Efhd1	onlySHAM-enhancers_354 (+9615), onlySHAM-enhancers_355 (+28115)
Efhd2	onlySHAM-enhancers_4271 (-76972)
Efnb1	onlySHAM-enhancers_6511 (-83669)
Efnb3	onlySHAM-enhancers_1044 (-4898)
Egf	onlySHAM-enhancers_3829 (-30765), onlySHAM-enhancers_3828 (-14276), onlySHAM-enhancers_3827 (-11364), onlySHAM-enhancers_3826 (+59116)
Egfl6	onlySHAM-enhancers_6473 (+19690)
Egfl7	onlySHAM-enhancers_3550 (-25295)
Egfr	onlySHAM-enhancers_884 (+35774), onlySHAM-enhancers_885 (+52798)
Egln1	onlySHAM-enhancers_5814 (-15867), onlySHAM-enhancers_5813 (+11725), onlySHAM-enhancers_5812 (+19176)
Egr3	onlySHAM-enhancers_1964 (-85774), onlySHAM-enhancers_1965 (-58629)
Ehd1	onlySHAM-enhancers_3226 (+6820), onlySHAM-enhancers_3227 (+9489), onlySHAM-enhancers_3228 (+23030)
Ehd2	onlySHAM-enhancers_5482 (-20210)
Ehd3	onlySHAM-enhancers_2768 (+16666), onlySHAM-enhancers_2769 (+36300), onlySHAM-enhancers_2770 (+41882)
Ehd4	onlySHAM-enhancers_3303 (+17183), onlySHAM-enhancers_3302 (+45635), onlySHAM-enhancers_3301 (+51641)
Ehf	onlySHAM-enhancers_3258 (-76845), onlySHAM-enhancers_3257 (+26391), onlySHAM-enhancers_3256 (+55145), onlySHAM-enhancers_3255 (+97890)
Ehhadh	onlySHAM-enhancers_2379 (-90889), onlySHAM-enhancers_2378 (-70766)
Ehmt1	onlySHAM-enhancers_3541 (+27539), onlySHAM-enhancers_3540 (+29288)
Eif1	onlySHAM-enhancers_732 (-31146)
Eif1a	onlySHAM-enhancers_2920 (+14970), onlySHAM-enhancers_2921 (+37602)
Eif2ak3	onlySHAM-enhancers_5225 (+3025)
Eif2b5	onlySHAM-enhancers_2366 (-28111), onlySHAM-enhancers_2367 (-12699)
Eif2s1	onlySHAM-enhancers_1403 (+28488)
Eif3g	onlySHAM-enhancers_6196 (-33285)
Eif4e	onlySHAM-enhancers_3856 (+9490)
Eif4ebp2	onlySHAM-enhancers_593 (+26486)
Eif4ebp3	onlySHAM-enhancers_2891 (-15311)
Eif4g3	onlySHAM-enhancers_4244 (+8905), onlySHAM-enhancers_4245 (+24401), onlySHAM-enhancers_4246 (+68654), onlySHAM-enhancers_4247 (+80203)
Eif5	onlySHAM-enhancers_1261 (-34721), onlySHAM-enhancers_1262 (+12986)
Elf3	onlySHAM-enhancers_60 (-13364)
Elf5	onlySHAM-enhancers_3258 (-31565), onlySHAM-enhancers_3259 (+51474), onlySHAM-enhancers_3260 (+65792)
Elfn1	onlySHAM-enhancers_4699 (+4579), onlySHAM-enhancers_4700 (+37881)
Elk3	onlySHAM-enhancers_719 (+12621), onlySHAM-enhancers_718 (+17200)
Ell	onlySHAM-enhancers_5977 (+21443), onlySHAM-enhancers_5978 (+30947), onlySHAM-enhancers_5979 (+45633)
Ell2	onlySHAM-enhancers_1722 (+19394), onlySHAM-enhancers_1723 (+45508)
Ell3	onlySHAM-enhancers_3307 (+4254)
Elmo3	onlySHAM-enhancers_5704 (+10696)
Elmod3	onlySHAM-enhancers_5233 (+29704)
Elmsan1	onlySHAM-enhancers_1439 (-16405), onlySHAM-enhancers_1438 (+6427), onlySHAM-enhancers_1437 (+9022)
Eln	onlySHAM-enhancers_4671 (+6110), onlySHAM-enhancers_4670 (+12508)
Elof1	onlySHAM-enhancers_6201 (-11563)
Elovl1	onlySHAM-enhancers_4136 (-6646), onlySHAM-enhancers_4137 (+4121)
Elovl2	onlySHAM-enhancers_1597 (+4254)
Elovl4	onlySHAM-enhancers_6389 (+86632)
Elovl5	onlySHAM-enhancers_6381 (+6846)
Elovl6	onlySHAM-enhancers_3825 (+33415)
Elovl7	onlySHAM-enhancers_1503 (+15814), onlySHAM-enhancers_1504 (+45216)
Elp6	onlySHAM-enhancers_6115 (+15350)
Eltd1	onlySHAM-enhancers_3883 (-54985), onlySHAM-enhancers_3884 (-53793), onlySHAM-enhancers_3885 (+5890)
Emb	onlySHAM-enhancers_1530 (+15229)
Emc4	onlySHAM-enhancers_3270 (+69617), onlySHAM-enhancers_3269 (+71191)
Emc7	onlySHAM-enhancers_3271 (-65736)
Eme1	onlySHAM-enhancers_1183 (-11757)
Emg1	onlySHAM-enhancers_5041 (+37742)
Emilin2	onlySHAM-enhancers_2759 (+56691), onlySHAM-enhancers_2758 (+86860)
Eml1	onlySHAM-enhancers_1241 (-59248), onlySHAM-enhancers_1242 (+72956)
Eml2	onlySHAM-enhancers_5490 (+3669)
Eml5	onlySHAM-enhancers_1470 (+49921)
Emx1	onlySHAM-enhancers_5250 (+6532), onlySHAM-enhancers_5251 (+39771), onlySHAM-enhancers_5252 (+94376)
Emx2	onlySHAM-enhancers_3219 (+11066)
Endou	onlySHAM-enhancers_2300 (-24404), onlySHAM-enhancers_2299 (-22602)
Eng	onlySHAM-enhancers_3590 (-14279), onlySHAM-enhancers_3591 (-12568)
Engase	onlySHAM-enhancers_855 (+11996)
Enho	onlySHAM-enhancers_4390 (-38746), onlySHAM-enhancers_4389 (-25027), onlySHAM-enhancers_4388 (+8707)
Eno4	onlySHAM-enhancers_3218 (+81094)
Enoph1	onlySHAM-enhancers_4477 (+87953)
Enpp4	onlySHAM-enhancers_2661 (-42186)
Enpp5	onlySHAM-enhancers_2660 (-48148)
Enpp6	onlySHAM-enhancers_5928 (-99354), onlySHAM-enhancers_5929 (-96447)
Ensa	onlySHAM-enhancers_4032 (+10966)
Entpd7	onlySHAM-enhancers_3134 (+1767), onlySHAM-enhancers_3135 (+37252)
Eogt	onlySHAM-enhancers_5307 (+6982)
Ep300	onlySHAM-enhancers_2239 (-51697)
Epas1	onlySHAM-enhancers_2820 (-43394), onlySHAM-enhancers_2821 (+30741)
Epb4.1	onlySHAM-enhancers_4194 (+8921)
Epb4.1l1	onlySHAM-enhancers_3405 (-66451), onlySHAM-enhancers_3406 (-55495), onlySHAM-enhancers_3407 (+76753)
Epb4.1l4b	onlySHAM-enhancers_4428 (+5540), onlySHAM-enhancers_4427 (+20915), onlySHAM-enhancers_4426 (+22578)
Epb4.1l5	onlySHAM-enhancers_18 (+6601), onlySHAM-enhancers_17 (+59181), onlySHAM-enhancers_16 (+97096)
Epb4.9	onlySHAM-enhancers_1968 (+4104)
Epc1	onlySHAM-enhancers_2967 (+5982), onlySHAM-enhancers_2966 (+19233)
Epg5	onlySHAM-enhancers_3021 (+68309)
Epha8	onlySHAM-enhancers_4234 (-87242)
Ephb1	onlySHAM-enhancers_6077 (-51516), onlySHAM-enhancers_6076 (+89596)
Ephb2	onlySHAM-enhancers_4233 (+52306), onlySHAM-enhancers_4232 (+80428)
Ephb3	onlySHAM-enhancers_2373 (+61179), onlySHAM-enhancers_2374 (+69365)
Ephx1	onlySHAM-enhancers_172 (+16481), onlySHAM-enhancers_171 (+58656)
Epn2	onlySHAM-enhancers_1026 (+45756)
Eps15l1	onlySHAM-enhancers_5987 (+87651)
Eps8l1	onlySHAM-enhancers_5555 (-11999)
Eps8l2	onlySHAM-enhancers_5456 (+22776), onlySHAM-enhancers_5457 (+31435)
Eps8l3	onlySHAM-enhancers_3776 (-44384), onlySHAM-enhancers_3777 (+11054)
Eqtn	onlySHAM-enhancers_4469 (+91628)
Erbb2ip	onlySHAM-enhancers_1499 (-20468)
Ercc1	onlySHAM-enhancers_5491 (+4643)
Ercc5	onlySHAM-enhancers_254 (+50603)
Ercc6l2	onlySHAM-enhancers_1691 (+91345)
Erg	onlySHAM-enhancers_2570 (+97740)
Ergic1	onlySHAM-enhancers_2606 (+12661), onlySHAM-enhancers_2607 (+71877)
Eri2	onlySHAM-enhancers_5377 (-57059)
Eri3	onlySHAM-enhancers_4122 (+73672)
Erich2	onlySHAM-enhancers_3692 (-21880), onlySHAM-enhancers_3693 (-20355)
Ermp1	onlySHAM-enhancers_3081 (-7728), onlySHAM-enhancers_3080 (+11216), onlySHAM-enhancers_3079 (+24273)
Ern1	onlySHAM-enhancers_778 (-84113), onlySHAM-enhancers_777 (-45136), onlySHAM-enhancers_776 (-41943)
Ero1lb	onlySHAM-enhancers_1534 (+54080)
Errfi1	onlySHAM-enhancers_4324 (-76684), onlySHAM-enhancers_4325 (+44268)
Erv3	onlySHAM-enhancers_3353 (+27924)
Esd	onlySHAM-enhancers_1974 (+2559), onlySHAM-enhancers_1975 (+3586)
Espnl	onlySHAM-enhancers_400 (+6828)
Esr1	onlySHAM-enhancers_558 (+12955)
Esr2	onlySHAM-enhancers_1394 (-52871), onlySHAM-enhancers_1393 (+82361)
Esrp1	onlySHAM-enhancers_4101 (-61901), onlySHAM-enhancers_4099 (+21335)
Esrrb	onlySHAM-enhancers_1454 (-56130), onlySHAM-enhancers_1455 (-50989), onlySHAM-enhancers_1456 (+2539), onlySHAM-enhancers_1457 (+82492)
Esyt3	onlySHAM-enhancers_6413 (-67021)
Ethe1	onlySHAM-enhancers_5505 (-21656)
Etnk1	onlySHAM-enhancers_5095 (+53828)
Etnk2	onlySHAM-enhancers_43 (+16626), onlySHAM-enhancers_44 (+18943)
Etos1	onlySHAM-enhancers_5420 (+24479)
Ets1	onlySHAM-enhancers_6226 (+16465), onlySHAM-enhancers_6227 (+25013)
Ets2	onlySHAM-enhancers_2571 (-44348), onlySHAM-enhancers_2572 (+6711), onlySHAM-enhancers_2573 (+22875), onlySHAM-enhancers_2574 (+39777), onlySHAM-enhancers_2575 (+41167)
Etv4	onlySHAM-enhancers_749 (-35416)
Etv5	onlySHAM-enhancers_2385 (+30452), onlySHAM-enhancers_2384 (+89457), onlySHAM-enhancers_2383 (+90920), onlySHAM-enhancers_2382 (+98546)
Etv6	onlySHAM-enhancers_5061 (+39323), onlySHAM-enhancers_5062 (+79774), onlySHAM-enhancers_5063 (+92504)
Eva1a	onlySHAM-enhancers_5243 (+9035), onlySHAM-enhancers_5244 (+29324), onlySHAM-enhancers_5245 (+50341), onlySHAM-enhancers_5246 (+76008)
Eva1b	onlySHAM-enhancers_4161 (-33746)
Eva1c	onlySHAM-enhancers_2532 (+37340)
Evl	onlySHAM-enhancers_1242 (-58948), onlySHAM-enhancers_1243 (+68038)
Evpl	onlySHAM-enhancers_823 (-7090), onlySHAM-enhancers_822 (+9903)
Exoc3	onlySHAM-enhancers_1720 (+81007)
Exoc3l2	onlySHAM-enhancers_5492 (-10912), onlySHAM-enhancers_5493 (-9042)
Exoc3l4	onlySHAM-enhancers_1255 (+17577)
Exoc7	onlySHAM-enhancers_824 (+24649)
Exog	onlySHAM-enhancers_6154 (-18914), onlySHAM-enhancers_6155 (+29823), onlySHAM-enhancers_6156 (+38903), onlySHAM-enhancers_6157 (+66287)
Exosc10	onlySHAM-enhancers_4291 (-43257)
Exosc2	onlySHAM-enhancers_3578 (+11108)
Exph5	onlySHAM-enhancers_6274 (+28207)
Eya2	onlySHAM-enhancers_3450 (-57537), onlySHAM-enhancers_3451 (-42086)
Ezr	onlySHAM-enhancers_2752 (+47726), onlySHAM-enhancers_2750 (+51410)
F2rl2	onlySHAM-enhancers_1750 (+85970)
F2rl3	onlySHAM-enhancers_5988 (-9486)
F3	onlySHAM-enhancers_3796 (+35541), onlySHAM-enhancers_3797 (+74797)
Fa2h	onlySHAM-enhancers_5734 (-75696), onlySHAM-enhancers_5733 (-74773)
Fabp12	onlySHAM-enhancers_3760 (+85839), onlySHAM-enhancers_3759 (+87190)
Fabp4	onlySHAM-enhancers_3760 (-6768), onlySHAM-enhancers_3759 (-5417)
Fabp5	onlySHAM-enhancers_4048 (-68930)
Fabp6	onlySHAM-enhancers_948 (-28993)
Fads2	onlySHAM-enhancers_3038 (+54797)
Fads3	onlySHAM-enhancers_3038 (+5158)
Fads6	onlySHAM-enhancers_813 (+14642)
Fahd2a	onlySHAM-enhancers_3330 (-28992), onlySHAM-enhancers_3329 (+14315)
Faim2	onlySHAM-enhancers_2312 (+25894)
Fam101a	onlySHAM-enhancers_4649 (+71065)
Fam101b	onlySHAM-enhancers_1084 (-81907), onlySHAM-enhancers_1083 (-38579)
Fam102a	onlySHAM-enhancers_3588 (-28063), onlySHAM-enhancers_3589 (+21000)
Fam105a	onlySHAM-enhancers_2084 (+15890)
Fam105b	onlySHAM-enhancers_2084 (-34959), onlySHAM-enhancers_2083 (+4614)
Fam109a	onlySHAM-enhancers_4619 (+4731)
Fam110b	onlySHAM-enhancers_4425 (+42848)
Fam117b	onlySHAM-enhancers_285 (-10999), onlySHAM-enhancers_286 (+31021), onlySHAM-enhancers_287 (+32175)
Fam122a	onlySHAM-enhancers_3061 (-49828)
Fam126a	onlySHAM-enhancers_4774 (+34940)
Fam129a	onlySHAM-enhancers_82 (+90922)
Fam134a	onlySHAM-enhancers_335 (+5398)
Fam134b	onlySHAM-enhancers_2080 (+15644)
Fam13a	onlySHAM-enhancers_5218 (+48377), onlySHAM-enhancers_5217 (+70788), onlySHAM-enhancers_5216 (+87225), onlySHAM-enhancers_5215 (+93769)
Fam151a	onlySHAM-enhancers_4070 (+2564)
Fam160b1	onlySHAM-enhancers_3211 (+3949)
Fam160b2	onlySHAM-enhancers_1968 (-23126)
Fam170b	onlySHAM-enhancers_1880 (-7621)
Fam171a1	onlySHAM-enhancers_3573 (-15878), onlySHAM-enhancers_3576 (+30252), onlySHAM-enhancers_3580 (+55492)
Fam171a2	onlySHAM-enhancers_757 (+15427)
Fam173b	onlySHAM-enhancers_2096 (+15696)
Fam181a	onlySHAM-enhancers_1225 (+11993)
Fam186b	onlySHAM-enhancers_2307 (+2796)
Fam189a2	onlySHAM-enhancers_3060 (+23481)
Fam194a	onlySHAM-enhancers_3962 (-48702)
Fam19a3	onlySHAM-enhancers_3767 (+75587), onlySHAM-enhancers_3766 (+99789)
Fam19a4	onlySHAM-enhancers_5307 (-81789)
Fam19a5	onlySHAM-enhancers_2276 (+31422)
Fam20b	onlySHAM-enhancers_108 (-85185)
Fam20c	onlySHAM-enhancers_4690 (+34383), onlySHAM-enhancers_4691 (+36735)
Fam210a	onlySHAM-enhancers_2993 (+30066)
Fam214a	onlySHAM-enhancers_6365 (-70196), onlySHAM-enhancers_6366 (-44521), onlySHAM-enhancers_6367 (-8436)
Fam221a	onlySHAM-enhancers_5186 (-17505)
Fam222a	onlySHAM-enhancers_4560 (+5904), onlySHAM-enhancers_4561 (+21786)
Fam222b	onlySHAM-enhancers_1102 (+10444)
Fam229a	onlySHAM-enhancers_4170 (+5140)
Fam43a	onlySHAM-enhancers_2406 (+65038), onlySHAM-enhancers_2407 (+88075)
Fam46b	onlySHAM-enhancers_4208 (-56798)
Fam46c	onlySHAM-enhancers_3748 (+68768), onlySHAM-enhancers_3747 (+71006)
Fam49b	onlySHAM-enhancers_2168 (-29402), onlySHAM-enhancers_2167 (+13597)
Fam53a	onlySHAM-enhancers_4805 (-9575), onlySHAM-enhancers_4804 (+24015)
Fam53b	onlySHAM-enhancers_5428 (+44901)
Fam65b	onlySHAM-enhancers_1548 (-18757), onlySHAM-enhancers_1549 (-17575)
Fam65c	onlySHAM-enhancers_3488 (-46603), onlySHAM-enhancers_3487 (+25476)
Fam71a	onlySHAM-enhancers_201 (+49384)
Fam71d	onlySHAM-enhancers_1402 (+332)
Fam78b	onlySHAM-enhancers_134 (+52340)
Fam83c	onlySHAM-enhancers_3402 (-25424)
Fam83d	onlySHAM-enhancers_3420 (-71560), onlySHAM-enhancers_3421 (-67931), onlySHAM-enhancers_3422 (-26678), onlySHAM-enhancers_3423 (-24456)
Fam83g	onlySHAM-enhancers_1027 (+22340)
Fam83h	onlySHAM-enhancers_2204 (-24535), onlySHAM-enhancers_2203 (+11765)
Fam84b	onlySHAM-enhancers_2163 (+43457)
Fam86	onlySHAM-enhancers_2492 (-51064)
Fam92b	onlySHAM-enhancers_5776 (-87737), onlySHAM-enhancers_5775 (+15117)
Fam98a	onlySHAM-enhancers_2776 (+28081)
Fan1	onlySHAM-enhancers_5582 (+19578), onlySHAM-enhancers_5581 (+23136), onlySHAM-enhancers_5580 (+25694)
Fancc	onlySHAM-enhancers_1689 (+50599)
Fance	onlySHAM-enhancers_2620 (-18875)
Farp2	onlySHAM-enhancers_414 (+76779), onlySHAM-enhancers_415 (+78501)
Fbf1	onlySHAM-enhancers_821 (-3689)
Fblim1	onlySHAM-enhancers_4266 (-4621), onlySHAM-enhancers_4265 (+35989)
Fbln5	onlySHAM-enhancers_1220 (-12371)
Fbp1	onlySHAM-enhancers_1685 (-28979), onlySHAM-enhancers_1684 (+3870), onlySHAM-enhancers_1683 (+17388)
Fbp2	onlySHAM-enhancers_1684 (-26012), onlySHAM-enhancers_1683 (-12494), onlySHAM-enhancers_1682 (+15175)
Fbrsl1	onlySHAM-enhancers_4527 (-46210), onlySHAM-enhancers_4526 (+41724), onlySHAM-enhancers_4525 (+85085)
Fbxl14	onlySHAM-enhancers_5016 (-35720), onlySHAM-enhancers_5017 (+26059)
Fbxl18	onlySHAM-enhancers_4720 (+13910)
Fbxl2	onlySHAM-enhancers_6123 (+39585)
Fbxl20	onlySHAM-enhancers_1201 (+10194)
Fbxl21	onlySHAM-enhancers_1669 (-12251)
Fbxl22	onlySHAM-enhancers_6343 (+9106)
Fbxo10	onlySHAM-enhancers_4397 (+14080), onlySHAM-enhancers_4396 (+43791)
Fbxo21	onlySHAM-enhancers_4585 (+32655), onlySHAM-enhancers_4586 (+40853)
Fbxo22	onlySHAM-enhancers_6279 (+2604)
Fbxo31	onlySHAM-enhancers_5790 (+16031)
Fbxo33	onlySHAM-enhancers_1353 (+24337)
Fbxo34	onlySHAM-enhancers_1900 (+24280)
Fbxo36	onlySHAM-enhancers_346 (+8627), onlySHAM-enhancers_347 (+38712)
Fbxo4	onlySHAM-enhancers_2129 (+16105), onlySHAM-enhancers_2127 (+45994), onlySHAM-enhancers_2126 (+47411)
Fbxw11	onlySHAM-enhancers_927 (-80916), onlySHAM-enhancers_928 (+37233), onlySHAM-enhancers_929 (+41999), onlySHAM-enhancers_930 (+55919)
Fbxw21	onlySHAM-enhancers_6113 (+43583), onlySHAM-enhancers_6112 (+55685), onlySHAM-enhancers_6111 (+63248)
Fbxw22	onlySHAM-enhancers_6114 (+4313)
Fbxw28	onlySHAM-enhancers_6114 (-60324)
Fbxw8	onlySHAM-enhancers_4589 (+49108)
Fcho2	onlySHAM-enhancers_1761 (-87324), onlySHAM-enhancers_1760 (-81927), onlySHAM-enhancers_1759 (-66766)
Fchsd2	onlySHAM-enhancers_5325 (-34383)
Fcnb	onlySHAM-enhancers_3558 (+46916), onlySHAM-enhancers_3557 (+77256)
Fcrlb	onlySHAM-enhancers_154 (+15066)
Fdft1	onlySHAM-enhancers_1947 (+11805)
Fdx1	onlySHAM-enhancers_6269 (-70729)
Fdxr	onlySHAM-enhancers_813 (-5822)
Fech	onlySHAM-enhancers_2965 (+11723)
Fem1c	onlySHAM-enhancers_2918 (-30127)
Fer1l6	onlySHAM-enhancers_2148 (+81842), onlySHAM-enhancers_2149 (+85185)
Fermt2	onlySHAM-enhancers_1892 (+7450)
Fes	onlySHAM-enhancers_5640 (+10023)
Fez2	onlySHAM-enhancers_2781 (+70950)
Fgd2	onlySHAM-enhancers_2627 (+55342)
Fgd4	onlySHAM-enhancers_2353 (+59706)
Fgd5	onlySHAM-enhancers_5291 (+74542)
Fgf1	onlySHAM-enhancers_2904 (-54748), onlySHAM-enhancers_2903 (-43732), onlySHAM-enhancers_2902 (+23919), onlySHAM-enhancers_2901 (+39950), onlySHAM-enhancers_2900 (+48375)
Fgf18	onlySHAM-enhancers_932 (+69020)
Fgf21	onlySHAM-enhancers_5560 (+17717)
Fgf9	onlySHAM-enhancers_1929 (+65360), onlySHAM-enhancers_1930 (+67224)
Fgfbp3	onlySHAM-enhancers_3111 (+52511), onlySHAM-enhancers_3110 (+56140)
Fgfr2	onlySHAM-enhancers_5415 (+13944), onlySHAM-enhancers_5414 (+88843), onlySHAM-enhancers_5413 (+98649)
Fgfr3	onlySHAM-enhancers_4806 (+15322)
Fgfr4	onlySHAM-enhancers_1662 (-17077)
Fggy	onlySHAM-enhancers_4470 (-74720)
Fgl1	onlySHAM-enhancers_5918 (+69384)
Fgl2	onlySHAM-enhancers_4767 (+38525)
Fhad1	onlySHAM-enhancers_4273 (-56537), onlySHAM-enhancers_4272 (-54241), onlySHAM-enhancers_4271 (+63175)
Fhdc1	onlySHAM-enhancers_4000 (+11766)
Fhit	onlySHAM-enhancers_1783 (+29310)
Fhl2	onlySHAM-enhancers_250 (-95687), onlySHAM-enhancers_249 (-73536), onlySHAM-enhancers_248 (-54272), onlySHAM-enhancers_247 (+21924)
Fhod1	onlySHAM-enhancers_5705 (+7261)
Fhod3	onlySHAM-enhancers_2863 (+35960), onlySHAM-enhancers_2864 (+70127), onlySHAM-enhancers_2865 (+85239)
Figf	onlySHAM-enhancers_6471 (+37900)
Fignl1	onlySHAM-enhancers_854 (-23075)
Fignl2	onlySHAM-enhancers_2036 (-32574), onlySHAM-enhancers_2035 (-21714)
Filip1l	onlySHAM-enhancers_2498 (-34728), onlySHAM-enhancers_2499 (-23307)
Fitm2	onlySHAM-enhancers_3432 (-9355)
Fjx1	onlySHAM-enhancers_3253 (-89053)
Fkbp5	onlySHAM-enhancers_2623 (+45297), onlySHAM-enhancers_2622 (+66795)
Fkbp9	onlySHAM-enhancers_5211 (+74497), onlySHAM-enhancers_5212 (+86343)
Fkrp	onlySHAM-enhancers_5488 (-11240)
Fli1	onlySHAM-enhancers_6225 (+74387)
Flnb	onlySHAM-enhancers_2001 (+35833), onlySHAM-enhancers_2002 (+43330), onlySHAM-enhancers_2003 (+46290)
Flrt1	onlySHAM-enhancers_3238 (-55230), onlySHAM-enhancers_3237 (-53998), onlySHAM-enhancers_3236 (-36426), onlySHAM-enhancers_3235 (-35137), onlySHAM-enhancers_3234 (+26585), onlySHAM-enhancers_3233 (+39462)
Flt1	onlySHAM-enhancers_4745 (-42363), onlySHAM-enhancers_4744 (+53704), onlySHAM-enhancers_4743 (+84531)
Flt4	onlySHAM-enhancers_965 (+41614)
Fmn1	onlySHAM-enhancers_3272 (+5998), onlySHAM-enhancers_3273 (+49546)
Fmnl1	onlySHAM-enhancers_760 (+2948), onlySHAM-enhancers_761 (+30145)
Fmnl3	onlySHAM-enhancers_2309 (+51837), onlySHAM-enhancers_2308 (+55328)
Fmod	onlySHAM-enhancers_53 (-71606), onlySHAM-enhancers_54 (-68711), onlySHAM-enhancers_55 (+5383)
Fnbp4	onlySHAM-enhancers_3733 (-27593)
Fndc3b	onlySHAM-enhancers_3917 (+24511), onlySHAM-enhancers_3916 (+25833)
Fndc7	onlySHAM-enhancers_3782 (-10526)
Fndc9	onlySHAM-enhancers_960 (+41820)
Fnip2	onlySHAM-enhancers_3991 (+29181)
Fntb	onlySHAM-enhancers_1397 (+46516)
Fosl2	onlySHAM-enhancers_4796 (+18882)
Foxc1	onlySHAM-enhancers_1558 (+4935)
Foxd1	onlySHAM-enhancers_1755 (+840), onlySHAM-enhancers_1756 (+36902)
Foxi1	onlySHAM-enhancers_934 (+24135)
Foxj3	onlySHAM-enhancers_4143 (+74335)
Foxn3	onlySHAM-enhancers_1475 (-33333), onlySHAM-enhancers_1474 (+15215), onlySHAM-enhancers_1473 (+18755), onlySHAM-enhancers_1472 (+27061)
Foxn4	onlySHAM-enhancers_4554 (+93984)
Foxo1	onlySHAM-enhancers_3948 (+24651), onlySHAM-enhancers_3949 (+59238)
Foxo3	onlySHAM-enhancers_550 (+8301), onlySHAM-enhancers_549 (+28525), onlySHAM-enhancers_548 (+30204)
Foxo6	onlySHAM-enhancers_4146 (-73483)
Foxp1	onlySHAM-enhancers_5314 (-67303)
Foxs1	onlySHAM-enhancers_3388 (+4808), onlySHAM-enhancers_3387 (+7652)
Fras1	onlySHAM-enhancers_4942 (+39137), onlySHAM-enhancers_4943 (+79392)
Frem3	onlySHAM-enhancers_6010 (+65733)
Frmd4b	onlySHAM-enhancers_5308 (+37406)
Frmd6	onlySHAM-enhancers_1362 (-13452)
Frmd8	onlySHAM-enhancers_3214 (+39430), onlySHAM-enhancers_3213 (+50826), onlySHAM-enhancers_3212 (+81457)
Frs2	onlySHAM-enhancers_448 (+29921), onlySHAM-enhancers_447 (+53872)
Frzb	onlySHAM-enhancers_3724 (+2986), onlySHAM-enhancers_3723 (+16947)
Fsbp	onlySHAM-enhancers_4120 (+93629)
Fscn1	onlySHAM-enhancers_4721 (-14685)
Fscn2	onlySHAM-enhancers_871 (+12640)
Fsd1l	onlySHAM-enhancers_4417 (-88243)
Fstl1	onlySHAM-enhancers_2457 (+35722)
Fto	onlySHAM-enhancers_6055 (+18002)
Fubp3	onlySHAM-enhancers_3577 (-71092)
Fuca1	onlySHAM-enhancers_4225 (+4272)
Fuca2	onlySHAM-enhancers_486 (-60455)
Fundc1	onlySHAM-enhancers_6476 (+44972)
Fundc2	onlySHAM-enhancers_6502 (+20816)
Furin	onlySHAM-enhancers_5641 (-43505)
Fut8	onlySHAM-enhancers_1399 (-64235)
Fuz	onlySHAM-enhancers_5557 (+22336)
Fv1	onlySHAM-enhancers_4285 (+21711)
Fxr1	onlySHAM-enhancers_3933 (+56233)
Fxyd3	onlySHAM-enhancers_5530 (-6524)
Fxyd4	onlySHAM-enhancers_5012 (-6445)
Fyco1	onlySHAM-enhancers_6182 (+36226)
Fzd4	onlySHAM-enhancers_5665 (-13473)
Fzd6	onlySHAM-enhancers_2125 (+25710)
Fzd7	onlySHAM-enhancers_284 (-83949)
G430049J08Rik	onlySHAM-enhancers_2875 (-69369)
G430095P16Rik	onlySHAM-enhancers_6025 (-18642), onlySHAM-enhancers_6026 (+2777), onlySHAM-enhancers_6027 (+43849)
G6pc	onlySHAM-enhancers_743 (+2922), onlySHAM-enhancers_744 (+11495)
G6pc3	onlySHAM-enhancers_755 (+20568)
Gab1	onlySHAM-enhancers_6014 (-97063), onlySHAM-enhancers_6013 (+7499), onlySHAM-enhancers_6012 (+56943)
Gabarapl1	onlySHAM-enhancers_5058 (-15978)
Gabbr1	onlySHAM-enhancers_2650 (+34532)
Gabbr2	onlySHAM-enhancers_4410 (+32024), onlySHAM-enhancers_4409 (+38629)
Gabpb1	onlySHAM-enhancers_3322 (+39029)
Gadd45a	onlySHAM-enhancers_5224 (+62372), onlySHAM-enhancers_5223 (+91613)
Gadd45b	onlySHAM-enhancers_677 (+31746)
Gadd45g	onlySHAM-enhancers_1641 (-27071), onlySHAM-enhancers_1642 (+77386), onlySHAM-enhancers_1643 (+83690)
Gak	onlySHAM-enhancers_4523 (+22437)
Gal	onlySHAM-enhancers_3097 (-44310)
Gal3st1	onlySHAM-enhancers_943 (+9549)
Galm	onlySHAM-enhancers_2785 (+3710), onlySHAM-enhancers_2786 (+36805)
Galnt1	onlySHAM-enhancers_2862 (+84819)
Galnt10	onlySHAM-enhancers_1003 (+30682), onlySHAM-enhancers_1004 (+32458)
Galnt14	onlySHAM-enhancers_2767 (+89898)
Galnt18	onlySHAM-enhancers_5348 (+40695)
Galnt2	onlySHAM-enhancers_5806 (+33972)
Galnt9	onlySHAM-enhancers_4527 (-49632)
Galntl5	onlySHAM-enhancers_4781 (-26423), onlySHAM-enhancers_4782 (-17204)
Galp	onlySHAM-enhancers_5578 (-21710)
Galr2	onlySHAM-enhancers_824 (+1146)
Gan	onlySHAM-enhancers_5758 (+18880), onlySHAM-enhancers_5759 (+68564)
Gas2l3	onlySHAM-enhancers_712 (-46237)
Gas6	onlySHAM-enhancers_5854 (-9564)
Gas7	onlySHAM-enhancers_1035 (+42289)
Gata3	onlySHAM-enhancers_3745 (-4256), onlySHAM-enhancers_3744 (-2973), onlySHAM-enhancers_3743 (+4144)
Gata5	onlySHAM-enhancers_3523 (-99613), onlySHAM-enhancers_3522 (+16435)
Gatad2b	onlySHAM-enhancers_4018 (+34441), onlySHAM-enhancers_4019 (+35965)
Gatsl2	onlySHAM-enhancers_4665 (+48766), onlySHAM-enhancers_4666 (+65408)
Gatsl3	onlySHAM-enhancers_945 (-27788)
Gbp3	onlySHAM-enhancers_3861 (-5931)
Gbp7	onlySHAM-enhancers_3861 (+24138)
Gc	onlySHAM-enhancers_4935 (+73952), onlySHAM-enhancers_4934 (+76692)
Gcc2	onlySHAM-enhancers_575 (+98789)
Gcgr	onlySHAM-enhancers_873 (-32281)
Gclc	onlySHAM-enhancers_6377 (+11606), onlySHAM-enhancers_6378 (+24360), onlySHAM-enhancers_6379 (+25451)
Gclm	onlySHAM-enhancers_3805 (-97158), onlySHAM-enhancers_3806 (-48531), onlySHAM-enhancers_3807 (-6016)
Gcnt1	onlySHAM-enhancers_3047 (-30736)
Gcnt2	onlySHAM-enhancers_1594 (-35168), onlySHAM-enhancers_1595 (+5656)
Gcom1	onlySHAM-enhancers_6356 (+9397), onlySHAM-enhancers_6355 (+45364)
Gda	onlySHAM-enhancers_3051 (-35529)
Gde1	onlySHAM-enhancers_5370 (+77866)
Gdf11	onlySHAM-enhancers_483 (+9485)
Gdf15	onlySHAM-enhancers_5980 (-5388)
Gdpd3	onlySHAM-enhancers_5406 (-5190)
Gdpd5	onlySHAM-enhancers_5690 (+2650), onlySHAM-enhancers_5691 (+43718), onlySHAM-enhancers_5692 (+60212)
Gem	onlySHAM-enhancers_4120 (-31163)
Get4	onlySHAM-enhancers_4694 (-24661), onlySHAM-enhancers_4695 (-10669), onlySHAM-enhancers_4696 (+34806)
Gfi1	onlySHAM-enhancers_4522 (-53376)
Gfod1	onlySHAM-enhancers_1606 (-46653)
Gfpt2	onlySHAM-enhancers_967 (+32596)
Gfra3	onlySHAM-enhancers_2876 (+30093)
Gga2	onlySHAM-enhancers_5387 (-24018)
Ggct	onlySHAM-enhancers_5207 (-3770)
Ggta1	onlySHAM-enhancers_3605 (+49700), onlySHAM-enhancers_3604 (+52923)
Ghdc	onlySHAM-enhancers_738 (-46294)
Ghr	onlySHAM-enhancers_2103 (+12950)
Ghrh	onlySHAM-enhancers_3412 (+49566)
Ghrhr	onlySHAM-enhancers_5208 (-25767)
Ghsr	onlySHAM-enhancers_3914 (+83497)
Gigyf2	onlySHAM-enhancers_354 (-53025), onlySHAM-enhancers_355 (-34525), onlySHAM-enhancers_356 (+33532)
Gimap3	onlySHAM-enhancers_5182 (-40422)
Gimap6	onlySHAM-enhancers_5181 (-4448), onlySHAM-enhancers_5180 (-3108)
Gins2	onlySHAM-enhancers_5782 (+7513), onlySHAM-enhancers_5781 (+77570), onlySHAM-enhancers_5780 (+88345), onlySHAM-enhancers_5779 (+97961)
Gipc3	onlySHAM-enhancers_679 (-3624)
Git1	onlySHAM-enhancers_1094 (+12690), onlySHAM-enhancers_1095 (+14960)
Gja5	onlySHAM-enhancers_4042 (+60011)
Gjb1	onlySHAM-enhancers_6415 (+5610)
Gjc1	onlySHAM-enhancers_758 (+41771)
Gjd4	onlySHAM-enhancers_3037 (-98564)
Gk5	onlySHAM-enhancers_6403 (+42442)
Glb1l2	onlySHAM-enhancers_6205 (+13377), onlySHAM-enhancers_6204 (+27391)
Gldc	onlySHAM-enhancers_3083 (+8270)
Gle1	onlySHAM-enhancers_3567 (-8468)
Glg1	onlySHAM-enhancers_5732 (+87392)
Gli2	onlySHAM-enhancers_12 (+85912)
Glis1	onlySHAM-enhancers_4077 (-47489), onlySHAM-enhancers_4078 (+14658), onlySHAM-enhancers_4079 (+64228)
Glis3	onlySHAM-enhancers_3076 (+88004)
Glis3	onlySHAM-enhancers_3068 (-90655)
Glod4	onlySHAM-enhancers_1086 (-58405)
Glrp1	onlySHAM-enhancers_371 (-77639), onlySHAM-enhancers_370 (+88308), onlySHAM-enhancers_369 (+90743)
Glrx	onlySHAM-enhancers_1723 (-86876)
Gls	onlySHAM-enhancers_261 (+42238)
Glt1d1	onlySHAM-enhancers_4657 (+6372)
Gltscr1	onlySHAM-enhancers_5484 (-16164), onlySHAM-enhancers_5483 (-12241), onlySHAM-enhancers_5482 (+11718)
Gltscr1l	onlySHAM-enhancers_2681 (+23372)
Glyr1	onlySHAM-enhancers_2486 (+12823)
Gm10006	onlySHAM-enhancers_1430 (-14219)
Gm10010	onlySHAM-enhancers_5055 (-77124)
Gm10032	onlySHAM-enhancers_1957 (+31785), onlySHAM-enhancers_1958 (+54465)
Gm10064	onlySHAM-enhancers_4627 (+880)
Gm10076	onlySHAM-enhancers_1781 (+59311)
Gm10088	onlySHAM-enhancers_2364 (+74284)
Gm10113	onlySHAM-enhancers_1621 (+25705)
Gm10123	onlySHAM-enhancers_6408 (+21010), onlySHAM-enhancers_6409 (+66707)
Gm10134	onlySHAM-enhancers_3560 (+16030)
Gm10135	onlySHAM-enhancers_4906 (+51615)
Gm10146	onlySHAM-enhancers_662 (-27325)
Gm10197	onlySHAM-enhancers_3186 (-5644)
Gm10198	onlySHAM-enhancers_1510 (-74655), onlySHAM-enhancers_1511 (-60377)
Gm10258	onlySHAM-enhancers_3925 (-53381), onlySHAM-enhancers_3924 (-46475), onlySHAM-enhancers_3923 (+30574), onlySHAM-enhancers_3922 (+42773)
Gm10263	onlySHAM-enhancers_1707 (+2770)
Gm10277	onlySHAM-enhancers_1099 (-88442), onlySHAM-enhancers_1098 (-60152), onlySHAM-enhancers_1097 (-24767)
Gm10282	onlySHAM-enhancers_5986 (+23305)
Gm10295	onlySHAM-enhancers_5614 (-40974), onlySHAM-enhancers_5613 (-39131), onlySHAM-enhancers_5612 (+85215)
Gm10309	onlySHAM-enhancers_2817 (-44099), onlySHAM-enhancers_2816 (-10169), onlySHAM-enhancers_2815 (+35663), onlySHAM-enhancers_2814 (+37228), onlySHAM-enhancers_2813 (+97140)
Gm10337	onlySHAM-enhancers_2046 (-1409)
Gm10384	onlySHAM-enhancers_2112 (-95495), onlySHAM-enhancers_2111 (-87940), onlySHAM-enhancers_2110 (-21829), onlySHAM-enhancers_2109 (-3386), onlySHAM-enhancers_2108 (+10225), onlySHAM-enhancers_2107 (+15584), onlySHAM-enhancers_2106 (+27005)
Gm10399	onlySHAM-enhancers_4580 (+15320)
Gm10570	onlySHAM-enhancers_4173 (-18863), onlySHAM-enhancers_4172 (-9847)
Gm10610	onlySHAM-enhancers_5651 (-21696)
Gm10642	onlySHAM-enhancers_6354 (-57490)
Gm10643	onlySHAM-enhancers_6021 (-4241)
Gm10655	onlySHAM-enhancers_6308 (+51952), onlySHAM-enhancers_6307 (+62161)
Gm10663	onlySHAM-enhancers_5964 (-45240), onlySHAM-enhancers_5965 (-4739), onlySHAM-enhancers_5966 (+24120)
Gm10681	onlySHAM-enhancers_4047 (-50259)
Gm10729	onlySHAM-enhancers_3944 (+85575)
Gm10782	onlySHAM-enhancers_1665 (+8505)
Gm10840	onlySHAM-enhancers_775 (+3078)
Gm10964	onlySHAM-enhancers_3764 (+45831)
Gm10974	onlySHAM-enhancers_5587 (-40913), onlySHAM-enhancers_5588 (+1221)
Gm11168	onlySHAM-enhancers_6209 (-619)
Gm11175	onlySHAM-enhancers_5981 (-10457)
Gm1123	onlySHAM-enhancers_6412 (-73792)
Gm11696	onlySHAM-enhancers_794 (-22125)
Gm11733	onlySHAM-enhancers_839 (-46018), onlySHAM-enhancers_840 (-38842), onlySHAM-enhancers_841 (+13588), onlySHAM-enhancers_842 (+57085), onlySHAM-enhancers_843 (+58951), onlySHAM-enhancers_844 (+70044)
Gm12184	onlySHAM-enhancers_963 (-13785)
Gm12216	onlySHAM-enhancers_988 (-16826), onlySHAM-enhancers_987 (+40326)
Gm12353	onlySHAM-enhancers_4364 (+93301)
Gm12394	onlySHAM-enhancers_4391 (+21780)
Gm12500	onlySHAM-enhancers_3779 (-8983)
Gm12689	onlySHAM-enhancers_4476 (+33665)
Gm12830	onlySHAM-enhancers_4108 (-82430)
Gm13090	onlySHAM-enhancers_4326 (+6592), onlySHAM-enhancers_4327 (+7978), onlySHAM-enhancers_4328 (+49938), onlySHAM-enhancers_4329 (+91138)
Gm13547	onlySHAM-enhancers_3563 (-99367), onlySHAM-enhancers_3564 (-87086), onlySHAM-enhancers_3565 (-29302), onlySHAM-enhancers_3566 (-22491)
Gm13691	onlySHAM-enhancers_3728 (+28547)
Gm14409	onlySHAM-enhancers_3517 (-54143)
Gm14412	onlySHAM-enhancers_3517 (+3128)
Gm14483	onlySHAM-enhancers_6426 (-44540)
Gm15217	onlySHAM-enhancers_1897 (-78863)
Gm15401	onlySHAM-enhancers_5234 (+33782), onlySHAM-enhancers_5235 (+41633), onlySHAM-enhancers_5236 (+48212), onlySHAM-enhancers_5237 (+84919)
Gm15409	onlySHAM-enhancers_4754 (+79009)
Gm15440	onlySHAM-enhancers_1640 (-36558), onlySHAM-enhancers_1639 (+19957)
Gm15737	onlySHAM-enhancers_5295 (+14090)
Gm16253	onlySHAM-enhancers_4037 (-16859), onlySHAM-enhancers_4038 (-15208)
Gm1631	onlySHAM-enhancers_3698 (-48497), onlySHAM-enhancers_3699 (+9280)
Gm17271	onlySHAM-enhancers_2208 (-18140), onlySHAM-enhancers_2209 (+4527)
Gm17415	onlySHAM-enhancers_413 (+41973)
Gm1758	onlySHAM-enhancers_2350 (-92640), onlySHAM-enhancers_2351 (-82422), onlySHAM-enhancers_2352 (-71525)
Gm17669	onlySHAM-enhancers_2987 (+4156), onlySHAM-enhancers_2988 (+17005), onlySHAM-enhancers_2989 (+19641)
Gm19402	onlySHAM-enhancers_655 (+66102)
Gm20388	onlySHAM-enhancers_5769 (+2525), onlySHAM-enhancers_5770 (+13770), onlySHAM-enhancers_5771 (+23393), onlySHAM-enhancers_5772 (+25198)
Gm20518	onlySHAM-enhancers_2360 (+26214)
Gm2058	onlySHAM-enhancers_5547 (+86653)
Gm20939	onlySHAM-enhancers_2832 (-23717)
Gm216	onlySHAM-enhancers_329 (+1690)
Gm2178	onlySHAM-enhancers_1858 (-25961)
Gm21893	onlySHAM-enhancers_5055 (-16349)
Gm21915	onlySHAM-enhancers_6239 (-15689)
Gm21969	onlySHAM-enhancers_4259 (-1584)
Gm2382	onlySHAM-enhancers_6394 (+10234)
Gm2399	onlySHAM-enhancers_1534 (-82399), onlySHAM-enhancers_1535 (-34002)
Gm266	onlySHAM-enhancers_1261 (-17557), onlySHAM-enhancers_1260 (+10638), onlySHAM-enhancers_1259 (+24901), onlySHAM-enhancers_1258 (+35266), onlySHAM-enhancers_1257 (+36847), onlySHAM-enhancers_1256 (+40121)
Gm3150	onlySHAM-enhancers_2184 (+4157)
Gm3336	onlySHAM-enhancers_5981 (-8006)
Gm340	onlySHAM-enhancers_3123 (-3854)
Gm3443	onlySHAM-enhancers_3051 (-47473), onlySHAM-enhancers_3052 (+28217), onlySHAM-enhancers_3053 (+68517), onlySHAM-enhancers_3054 (+75376)
Gm355	onlySHAM-enhancers_3335 (+18458)
Gm4204	onlySHAM-enhancers_59 (-50256)
Gm4793	onlySHAM-enhancers_62 (-29848)
Gm4799	onlySHAM-enhancers_682 (-77957)
Gm4945	onlySHAM-enhancers_2682 (-54447)
Gm4980	onlySHAM-enhancers_5697 (-53950), onlySHAM-enhancers_5696 (+47279), onlySHAM-enhancers_5695 (+64386)
Gm5069	onlySHAM-enhancers_168 (-45204), onlySHAM-enhancers_167 (-23496)
Gm514	onlySHAM-enhancers_6337 (+23145)
Gm5141	onlySHAM-enhancers_1682 (-66136)
Gm5148	onlySHAM-enhancers_3935 (+18634)
Gm5150	onlySHAM-enhancers_3902 (-15635), onlySHAM-enhancers_3900 (+23605)
Gm5218	onlySHAM-enhancers_2239 (-34969)
Gm5294	onlySHAM-enhancers_4690 (-31183), onlySHAM-enhancers_4691 (-28831), onlySHAM-enhancers_4692 (+26733)
Gm5316	onlySHAM-enhancers_5038 (+20636)
Gm5420	onlySHAM-enhancers_505 (-80942)
Gm5426	onlySHAM-enhancers_728 (-10989)
Gm5428	onlySHAM-enhancers_430 (-19244)
Gm5435	onlySHAM-enhancers_1429 (+28558), onlySHAM-enhancers_1428 (+48058), onlySHAM-enhancers_1427 (+61415), onlySHAM-enhancers_1426 (+88502), onlySHAM-enhancers_1425 (+97072)
Gm5459	onlySHAM-enhancers_1874 (-1926)
Gm5499	onlySHAM-enhancers_2823 (-27833)
Gm5546	onlySHAM-enhancers_3765 (-36206)
Gm608	onlySHAM-enhancers_2470 (+97825)
Gm6169	onlySHAM-enhancers_1754 (-9604)
Gm6377	onlySHAM-enhancers_6424 (-54270)
Gm6408	onlySHAM-enhancers_4730 (-35159), onlySHAM-enhancers_4731 (-29717), onlySHAM-enhancers_4732 (-20609), onlySHAM-enhancers_4733 (-10798)
Gm6434	onlySHAM-enhancers_5512 (+44631), onlySHAM-enhancers_5511 (+51863)
Gm6578	onlySHAM-enhancers_5020 (+95018)
Gm6594	onlySHAM-enhancers_2797 (+96257)
Gm6614	onlySHAM-enhancers_5090 (-54779), onlySHAM-enhancers_5089 (-11061), onlySHAM-enhancers_5088 (-9910), onlySHAM-enhancers_5087 (-836)
Gm6994	onlySHAM-enhancers_1998 (+6838)
Gm7075	onlySHAM-enhancers_601 (+32693)
Gm7325	onlySHAM-enhancers_2668 (-26533)
Gm7854	onlySHAM-enhancers_4855 (-27401)
Gm826	onlySHAM-enhancers_3425 (-12582)
Gm839	onlySHAM-enhancers_5274 (-81617), onlySHAM-enhancers_5273 (-80740)
Gm853	onlySHAM-enhancers_4171 (+30075)
Gm8888	onlySHAM-enhancers_2297 (+32980), onlySHAM-enhancers_2296 (+38349)
Gm8973	onlySHAM-enhancers_2305 (+9229)
Gm8994	onlySHAM-enhancers_5073 (-51804)
Gm9754	onlySHAM-enhancers_4587 (-17871), onlySHAM-enhancers_4588 (-7545), onlySHAM-enhancers_4589 (+40990)
Gm9833	onlySHAM-enhancers_3750 (+71593)
Gm9869	onlySHAM-enhancers_6306 (-8826), onlySHAM-enhancers_6305 (-3020)
Gm9905	onlySHAM-enhancers_5381 (-11359)
Gm9920	onlySHAM-enhancers_2140 (-86854), onlySHAM-enhancers_2139 (-84840)
Gm9949	onlySHAM-enhancers_2963 (+8782)
Gm9978	onlySHAM-enhancers_663 (+14266)
Gmcl1	onlySHAM-enhancers_5257 (-20648)
Gmppa	onlySHAM-enhancers_336 (-47592)
Gmpr	onlySHAM-enhancers_1616 (-24063), onlySHAM-enhancers_1617 (+46376)
Gna12	onlySHAM-enhancers_4715 (+3374), onlySHAM-enhancers_4714 (+13279), onlySHAM-enhancers_4713 (+29782), onlySHAM-enhancers_4712 (+31160), onlySHAM-enhancers_4711 (+48246)
Gnai1	onlySHAM-enhancers_4762 (+47114)
Gnai2	onlySHAM-enhancers_6101 (+7681)
Gnat1	onlySHAM-enhancers_6104 (-20661), onlySHAM-enhancers_6103 (-19556), onlySHAM-enhancers_6102 (-16749)
Gnb1l	onlySHAM-enhancers_2363 (-65149)
Gng7	onlySHAM-enhancers_677 (+39528)
Gnptab	onlySHAM-enhancers_705 (+6843)
Gnptg	onlySHAM-enhancers_2599 (+30306)
Gnrh1	onlySHAM-enhancers_1962 (+48433)
Gns	onlySHAM-enhancers_455 (+63195), onlySHAM-enhancers_456 (+79296)
Golga4	onlySHAM-enhancers_6139 (+4922)
Golm1	onlySHAM-enhancers_1677 (+17835)
Golph3	onlySHAM-enhancers_2072 (-88797), onlySHAM-enhancers_2073 (+46323)
Golt1a	onlySHAM-enhancers_41 (-53476), onlySHAM-enhancers_42 (-9244)
Gopc	onlySHAM-enhancers_561 (+6622)
Gosr2	onlySHAM-enhancers_766 (-14312), onlySHAM-enhancers_765 (+14804), onlySHAM-enhancers_764 (+16620), onlySHAM-enhancers_763 (+20038)
Got1	onlySHAM-enhancers_3132 (+48712)
Gp2	onlySHAM-enhancers_5372 (-12088)
Gpam	onlySHAM-enhancers_3192 (-71176), onlySHAM-enhancers_3191 (-22615), onlySHAM-enhancers_3190 (-8823)
Gpat2	onlySHAM-enhancers_3328 (-48928), onlySHAM-enhancers_3329 (+5036)
Gpatch2	onlySHAM-enhancers_189 (+11080), onlySHAM-enhancers_190 (+22648)
Gpatch2l	onlySHAM-enhancers_1451 (+34143), onlySHAM-enhancers_1452 (+41458), onlySHAM-enhancers_1453 (+61332)
Gpbp1	onlySHAM-enhancers_1511 (-42297), onlySHAM-enhancers_1510 (-28019)
Gpc4	onlySHAM-enhancers_6488 (-89262), onlySHAM-enhancers_6487 (+28301)
Gpd1l	onlySHAM-enhancers_6127 (+78783)
Gpd2	onlySHAM-enhancers_3648 (+23469), onlySHAM-enhancers_3649 (+38221), onlySHAM-enhancers_3650 (+48907)
Gphb5	onlySHAM-enhancers_1381 (-71902), onlySHAM-enhancers_1380 (-70493), onlySHAM-enhancers_1379 (-53413), onlySHAM-enhancers_1378 (-52328)
Gphn	onlySHAM-enhancers_1401 (-96929)
Gpi1	onlySHAM-enhancers_5533 (+23314)
Gpm6b	onlySHAM-enhancers_6472 (-41640)
Gpr107	onlySHAM-enhancers_3575 (+16485)
Gpr110	onlySHAM-enhancers_2654 (-55704), onlySHAM-enhancers_2655 (+62303), onlySHAM-enhancers_2656 (+97879)
Gpr116	onlySHAM-enhancers_2655 (-56834), onlySHAM-enhancers_2656 (-21258), onlySHAM-enhancers_2657 (+2434), onlySHAM-enhancers_2658 (+31095)
Gpr12	onlySHAM-enhancers_4734 (-14979)
Gpr125	onlySHAM-enhancers_4865 (+22163), onlySHAM-enhancers_4864 (+27288)
Gpr132	onlySHAM-enhancers_1275 (-37113)
Gpr133	onlySHAM-enhancers_4659 (+90833)
Gpr135	onlySHAM-enhancers_1370 (-7587), onlySHAM-enhancers_1369 (+82056)
Gpr137b	onlySHAM-enhancers_1538 (-20540), onlySHAM-enhancers_1537 (-12758), onlySHAM-enhancers_1536 (-11546)
Gpr15	onlySHAM-enhancers_2502 (+44471)
Gpr155	onlySHAM-enhancers_3705 (-63996), onlySHAM-enhancers_3704 (-62491), onlySHAM-enhancers_3703 (+26583)
Gpr161	onlySHAM-enhancers_125 (+49228), onlySHAM-enhancers_126 (+50037)
Gpr17	onlySHAM-enhancers_2870 (+14371)
Gpr18	onlySHAM-enhancers_1810 (-13677)
Gpr183	onlySHAM-enhancers_1812 (-35357), onlySHAM-enhancers_1811 (-24317), onlySHAM-enhancers_1810 (+35742)
Gpr19	onlySHAM-enhancers_5071 (+30812)
Gpr20	onlySHAM-enhancers_2197 (+20432), onlySHAM-enhancers_2196 (+53906)
Gpr3	onlySHAM-enhancers_4204 (+54921), onlySHAM-enhancers_4203 (+72446)
Gpr37l1	onlySHAM-enhancers_59 (-14108)
Gpr4	onlySHAM-enhancers_5490 (-27665)
Gpr55	onlySHAM-enhancers_349 (-4898)
Gpr63	onlySHAM-enhancers_4368 (+81673)
Gpr68	onlySHAM-enhancers_1218 (-50879), onlySHAM-enhancers_1217 (+88314)
Gpr84	onlySHAM-enhancers_2053 (-4780)
Gpr85	onlySHAM-enhancers_5080 (+76349)
Gpr88	onlySHAM-enhancers_3789 (+31808), onlySHAM-enhancers_3788 (+42193)
Gpr89	onlySHAM-enhancers_4041 (+69565)
Gpsm1	onlySHAM-enhancers_3546 (-10015), onlySHAM-enhancers_3547 (+12645)
Gpt2	onlySHAM-enhancers_6030 (-33631), onlySHAM-enhancers_6031 (-10285)
Gpx3	onlySHAM-enhancers_998 (-6721)
Gpx4	onlySHAM-enhancers_667 (+31293), onlySHAM-enhancers_668 (+39143), onlySHAM-enhancers_669 (+40871)
Gramd1b	onlySHAM-enhancers_6238 (+13467), onlySHAM-enhancers_6237 (+47398), onlySHAM-enhancers_6236 (+54110)
Gramd2	onlySHAM-enhancers_6302 (-27459), onlySHAM-enhancers_6303 (+1812)
Gramd3	onlySHAM-enhancers_2938 (-19231)
Gramd4	onlySHAM-enhancers_2269 (+48763)
Grasp	onlySHAM-enhancers_2037 (-42934), onlySHAM-enhancers_2038 (-12596)
Grb10	onlySHAM-enhancers_862 (+71336)
Grb14	onlySHAM-enhancers_3676 (-96479), onlySHAM-enhancers_3675 (-48635)
Grb2	onlySHAM-enhancers_818 (-38231), onlySHAM-enhancers_817 (-30280), onlySHAM-enhancers_816 (+67193)
Grhl2	onlySHAM-enhancers_2118 (+77598)
Grhl3	onlySHAM-enhancers_4221 (+67585)
Grhpr	onlySHAM-enhancers_4395 (-15909)
Grid1	onlySHAM-enhancers_1887 (-56712)
Grifin	onlySHAM-enhancers_4708 (-10344)
Grik4	onlySHAM-enhancers_6244 (-93969), onlySHAM-enhancers_6243 (-92667)
Grin2c	onlySHAM-enhancers_812 (+52061)
Grip1	onlySHAM-enhancers_454 (+11462)
Grip2	onlySHAM-enhancers_5290 (+69473), onlySHAM-enhancers_5289 (+71040)
Grlf1	onlySHAM-enhancers_5487 (+11164), onlySHAM-enhancers_5486 (+31170), onlySHAM-enhancers_5485 (+70334)
Grn	onlySHAM-enhancers_757 (+1940)
Grpel1	onlySHAM-enhancers_4829 (+8523)
Grsf1	onlySHAM-enhancers_4931 (+90964)
Gsap	onlySHAM-enhancers_4765 (-54430), onlySHAM-enhancers_4766 (-6698)
Gse1	onlySHAM-enhancers_5778 (-50571), onlySHAM-enhancers_5779 (+2896), onlySHAM-enhancers_5780 (+12512), onlySHAM-enhancers_5781 (+23287), onlySHAM-enhancers_5782 (+93344)
Gsk3b	onlySHAM-enhancers_2458 (-51479)
Gsn	onlySHAM-enhancers_3603 (-49724)
Gss	onlySHAM-enhancers_3401 (+23307)
Gsta1	onlySHAM-enhancers_6384 (-7028)
Gsta4	onlySHAM-enhancers_6383 (-6095), onlySHAM-enhancers_6384 (+31662)
Gstm2	onlySHAM-enhancers_3778 (+2885)
Gstm3	onlySHAM-enhancers_3778 (-14285)
Gstm4	onlySHAM-enhancers_3779 (-32099)
Gstm5	onlySHAM-enhancers_3777 (-7537)
Gstp1	onlySHAM-enhancers_3121 (+12674)
Gtdc2	onlySHAM-enhancers_6174 (-55765)
Gtf2b	onlySHAM-enhancers_3862 (+58667)
Gtf2e1	onlySHAM-enhancers_2456 (+14491)
Gtf2h2	onlySHAM-enhancers_1479 (-54282), onlySHAM-enhancers_1478 (-51920)
Gtf2i	onlySHAM-enhancers_4669 (-18279), onlySHAM-enhancers_4668 (+43019), onlySHAM-enhancers_4667 (+61272)
Gtf3a	onlySHAM-enhancers_4737 (+6155)
[truncated: 2,993 more rows]
