# Supplementary material for: Enhancer and super-enhancer dynamics in repair after ischemic acute kidney injury
Source: Nat Commun. 2020 Jul 7;11:3383. doi: 10.1038/s41467-020-17205-5 (PMC7341735; doi:10.1038/s41467-020-17205-5)
Supplement: Supplementary file 8 — Supplementary Data 5 [file 41467_2020_17205_MOESM8_ESM.xlsx]

## Sheet: IRI_up-genes-enhancers-100KB
Data 5: IRI increased enhancer - gene annotation
# GREAT version 3.0.0	Species assembly: mm10	Association rule: Basal+extension: 5000 bp upstream, 1000 bp downstream, 100000 bp max extension, curated regulatory domains included
0610007P14Rik	onlyIRI-enhancers_2307 (+6524), onlyIRI-enhancers_2306 (+38865)
0610009O20Rik	onlyIRI-enhancers_4531 (-10916)
0610012H03Rik	onlyIRI-enhancers_5127 (-17455), onlyIRI-enhancers_5128 (+28103), onlyIRI-enhancers_5129 (+59309), onlyIRI-enhancers_5130 (+89149)
0610040J01Rik	onlyIRI-enhancers_7388 (-57219), onlyIRI-enhancers_7389 (+27511)
1110002L01Rik	onlyIRI-enhancers_2059 (+55189)
1110004E09Rik	onlyIRI-enhancers_4022 (+18663), onlyIRI-enhancers_4021 (+43324), onlyIRI-enhancers_4020 (+48887)
1110004F10Rik	onlyIRI-enhancers_8122 (+6659)
1110008E08Rik	onlyIRI-enhancers_4016 (-55922), onlyIRI-enhancers_4017 (+69816)
1110008F13Rik	onlyIRI-enhancers_5390 (+6263)
1110008J03Rik	onlyIRI-enhancers_7054 (+7137)
1110034G24Rik	onlyIRI-enhancers_5269 (-82198), onlyIRI-enhancers_5270 (-42876), onlyIRI-enhancers_5271 (+42969), onlyIRI-enhancers_5272 (+51973)
1110037F02Rik	onlyIRI-enhancers_6485 (-30929)
1110051M20Rik	onlyIRI-enhancers_5834 (+31964), onlyIRI-enhancers_5833 (+83400)
1110057K04Rik	onlyIRI-enhancers_2265 (+8652)
1110059E24Rik	onlyIRI-enhancers_4856 (+80856)
1110059G10Rik	onlyIRI-enhancers_9217 (+16705)
1190002N15Rik	onlyIRI-enhancers_9619 (+81541)
1190003K10Rik	onlyIRI-enhancers_2748 (+58285)
1300002K09Rik	onlyIRI-enhancers_6768 (+3291)
1500009L16Rik	onlyIRI-enhancers_1207 (+82922)
1500015O10Rik	onlyIRI-enhancers_483 (+88778)
1500035N22Rik	onlyIRI-enhancers_7259 (-6113), onlyIRI-enhancers_7260 (+89774)
1600014C10Rik	onlyIRI-enhancers_8329 (+6391), onlyIRI-enhancers_8330 (+17932)
1600014C23Rik	onlyIRI-enhancers_4218 (-36159), onlyIRI-enhancers_4217 (+9631), onlyIRI-enhancers_4216 (+32997)
1600029D21Rik	onlyIRI-enhancers_9379 (-77711), onlyIRI-enhancers_9380 (-45256), onlyIRI-enhancers_9381 (-23449), onlyIRI-enhancers_9382 (-17868), onlyIRI-enhancers_9383 (-8708)
1700001L19Rik	onlyIRI-enhancers_2754 (+10804)
1700001O22Rik	onlyIRI-enhancers_5557 (+51506)
1700003F12Rik	onlyIRI-enhancers_5375 (-93823), onlyIRI-enhancers_5376 (-74353), onlyIRI-enhancers_5377 (-31683)
1700003M02Rik	onlyIRI-enhancers_6732 (-19187)
1700007G11Rik	onlyIRI-enhancers_7509 (+96425)
1700009P17Rik	onlyIRI-enhancers_292 (+1358)
1700010I14Rik	onlyIRI-enhancers_4437 (+293)
1700010L04Rik	onlyIRI-enhancers_8502 (-99625), onlyIRI-enhancers_8503 (-66203), onlyIRI-enhancers_8504 (-23633), onlyIRI-enhancers_8505 (-9203)
1700011E24Rik	onlyIRI-enhancers_4425 (+31076)
1700011H14Rik	onlyIRI-enhancers_3068 (-13393), onlyIRI-enhancers_3067 (+9804)
1700011I03Rik	onlyIRI-enhancers_4617 (+29565), onlyIRI-enhancers_4618 (+76454)
1700011L22Rik	onlyIRI-enhancers_9004 (+94942)
1700012B07Rik	onlyIRI-enhancers_1405 (+10323), onlyIRI-enhancers_1404 (+56592)
1700013D24Rik	onlyIRI-enhancers_7606 (-49184)
1700015F17Rik	onlyIRI-enhancers_7385 (+59204)
1700016C15Rik	onlyIRI-enhancers_312 (-26246), onlyIRI-enhancers_313 (-20782), onlyIRI-enhancers_314 (+47655)
1700016D06Rik	onlyIRI-enhancers_8670 (-31995)
1700016H13Rik	onlyIRI-enhancers_6972 (+11942)
1700017B05Rik	onlyIRI-enhancers_9419 (-80146), onlyIRI-enhancers_9418 (-55252)
1700017D01Rik	onlyIRI-enhancers_4812 (+10530)
1700018B08Rik	onlyIRI-enhancers_8706 (+64201), onlyIRI-enhancers_8705 (+95097)
1700019O17Rik	onlyIRI-enhancers_654 (+53032), onlyIRI-enhancers_655 (+83457)
1700020L24Rik	onlyIRI-enhancers_1801 (+17261)
1700020N01Rik	onlyIRI-enhancers_911 (-60590)
1700021K19Rik	onlyIRI-enhancers_3808 (+9165)
1700021P04Rik	onlyIRI-enhancers_4867 (-9630)
1700022P22Rik	onlyIRI-enhancers_386 (+6139)
1700024P04Rik	onlyIRI-enhancers_2854 (-34854), onlyIRI-enhancers_2853 (-12942)
1700024P16Rik	onlyIRI-enhancers_6439 (+239)
1700025G04Rik	onlyIRI-enhancers_158 (+5340), onlyIRI-enhancers_157 (+70841)
1700026D08Rik	onlyIRI-enhancers_8510 (-65028), onlyIRI-enhancers_8509 (-47602), onlyIRI-enhancers_8508 (-19368)
1700029F12Rik	onlyIRI-enhancers_2832 (+26344), onlyIRI-enhancers_2831 (+97750)
1700029H14Rik	onlyIRI-enhancers_8778 (-82369), onlyIRI-enhancers_8777 (-32450)
1700030J22Rik	onlyIRI-enhancers_8666 (+32225)
1700034E13Rik	onlyIRI-enhancers_4584 (+17795)
1700034J05Rik	onlyIRI-enhancers_7732 (+21192), onlyIRI-enhancers_7731 (+45675)
1700036A12Rik	onlyIRI-enhancers_9436 (-26488)
1700037H04Rik	onlyIRI-enhancers_5256 (+11297)
1700039E15Rik	onlyIRI-enhancers_8347 (-5435)
1700040L02Rik	onlyIRI-enhancers_1106 (-35597), onlyIRI-enhancers_1105 (+79258)
1700041G16Rik	onlyIRI-enhancers_8796 (+30634)
1700042B14Rik	onlyIRI-enhancers_9691 (-74031), onlyIRI-enhancers_9690 (-65653), onlyIRI-enhancers_9689 (-48996), onlyIRI-enhancers_9688 (-47013)
1700055N04Rik	onlyIRI-enhancers_4962 (-12531)
1700057G04Rik	onlyIRI-enhancers_9617 (+43131)
1700060C20Rik	onlyIRI-enhancers_5398 (-37894), onlyIRI-enhancers_5399 (+3008)
1700061I17Rik	onlyIRI-enhancers_5930 (+95585)
1700064H15Rik	onlyIRI-enhancers_6105 (+61281)
1700069L16Rik	onlyIRI-enhancers_7016 (+52180)
1700084C01Rik	onlyIRI-enhancers_276 (-9891)
1700088E04Rik	onlyIRI-enhancers_3539 (+25882)
1700104B16Rik	onlyIRI-enhancers_8834 (+71295)
1700106J16Rik	onlyIRI-enhancers_1850 (-41217)
1700110M21Rik	onlyIRI-enhancers_2860 (-55034)
1700112E06Rik	onlyIRI-enhancers_2965 (+99264)
1700122O11Rik	onlyIRI-enhancers_4238 (+80057)
1700123L14Rik	onlyIRI-enhancers_8020 (+22557), onlyIRI-enhancers_8019 (+49592)
1700125H20Rik	onlyIRI-enhancers_1811 (-13655), onlyIRI-enhancers_1812 (+12130)
1810011O10Rik	onlyIRI-enhancers_8806 (-79747), onlyIRI-enhancers_8805 (-18202), onlyIRI-enhancers_8804 (+87026)
1810013L24Rik	onlyIRI-enhancers_4000 (-82015), onlyIRI-enhancers_4010 (-61031), onlyIRI-enhancers_4012 (-6501)
1810019J16Rik	onlyIRI-enhancers_6589 (+17520)
1810037I17Rik	onlyIRI-enhancers_5953 (+19759)
1810041L15Rik	onlyIRI-enhancers_3582 (+66923)
1810055G02Rik	onlyIRI-enhancers_4954 (+36051)
1810062G17Rik	onlyIRI-enhancers_6148 (+19439), onlyIRI-enhancers_6149 (+56783)
2010107E04Rik	onlyIRI-enhancers_1970 (+33454)
2010109I03Rik	onlyIRI-enhancers_3507 (-66617)
2010111I01Rik	onlyIRI-enhancers_2735 (-70096), onlyIRI-enhancers_2736 (+24885), onlyIRI-enhancers_2737 (+74665)
2200002D01Rik	onlyIRI-enhancers_8299 (-5807)
2210010C04Rik	onlyIRI-enhancers_7836 (+8486)
2210018M11Rik	onlyIRI-enhancers_8561 (-29552), onlyIRI-enhancers_8560 (+54545)
2310007B03Rik	onlyIRI-enhancers_712 (-15808), onlyIRI-enhancers_711 (+22253)
2310009B15Rik	onlyIRI-enhancers_133 (-55768)
2310015B20Rik	onlyIRI-enhancers_1120 (-83738), onlyIRI-enhancers_1121 (-72354)
2310022B05Rik	onlyIRI-enhancers_8734 (+45438)
2310044G17Rik	onlyIRI-enhancers_2318 (-23444), onlyIRI-enhancers_2319 (+8794), onlyIRI-enhancers_2320 (+27047)
2310067B10Rik	onlyIRI-enhancers_1437 (-24258)
2410016O06Rik	onlyIRI-enhancers_2281 (-21765), onlyIRI-enhancers_2283 (+31309)
2410018M08Rik	onlyIRI-enhancers_7098 (+285)
2410066E13Rik	onlyIRI-enhancers_7886 (-25815), onlyIRI-enhancers_7887 (+23948), onlyIRI-enhancers_7888 (+78225)
2410131K14Rik	onlyIRI-enhancers_7041 (+48973)
2510002D24Rik	onlyIRI-enhancers_3696 (-6812), onlyIRI-enhancers_3697 (+23697)
2510003E04Rik	onlyIRI-enhancers_1079 (+31784)
2510009E07Rik	onlyIRI-enhancers_3713 (-33518)
2510049J12Rik	onlyIRI-enhancers_7562 (+14688)
2610008E11Rik	onlyIRI-enhancers_1184 (-18581)
2610018G03Rik	onlyIRI-enhancers_9734 (+692)
2610203C22Rik	onlyIRI-enhancers_717 (-27937), onlyIRI-enhancers_716 (-7782), onlyIRI-enhancers_715 (+9201)
2610301G19Rik	onlyIRI-enhancers_3164 (+34182)
2610303G11Rik	onlyIRI-enhancers_9641 (-59408)
2700029M09Rik	onlyIRI-enhancers_8930 (+47069)
2700046A07Rik	onlyIRI-enhancers_4652 (-92029)
2700060E02Rik	onlyIRI-enhancers_2948 (-16163)
2700097O09Rik	onlyIRI-enhancers_2127 (+80638)
2810025M15Rik	onlyIRI-enhancers_201 (-68631), onlyIRI-enhancers_202 (-57546), onlyIRI-enhancers_203 (-31758)
2810403A07Rik	onlyIRI-enhancers_6350 (-8061)
2810408M09Rik	onlyIRI-enhancers_5420 (+6180)
2810417H13Rik	onlyIRI-enhancers_9482 (-45029), onlyIRI-enhancers_9483 (+609)
2810459M11Rik	onlyIRI-enhancers_649 (+1263)
2810474O19Rik	onlyIRI-enhancers_7741 (-99090), onlyIRI-enhancers_7742 (-86703), onlyIRI-enhancers_7743 (+6456), onlyIRI-enhancers_7744 (+65574)
2900011O08Rik	onlyIRI-enhancers_3677 (-24418)
2900026A02Rik	onlyIRI-enhancers_7014 (-9103), onlyIRI-enhancers_7013 (+5667), onlyIRI-enhancers_7012 (+11775)
3010026O09Rik	onlyIRI-enhancers_1616 (-8048), onlyIRI-enhancers_1617 (+13959), onlyIRI-enhancers_1618 (+15996)
3110009E18Rik	onlyIRI-enhancers_35 (+15239), onlyIRI-enhancers_36 (+55191)
3110035E14Rik	onlyIRI-enhancers_715 (+20692)
3110043O21Rik	onlyIRI-enhancers_6738 (+59924)
3110079O15Rik	onlyIRI-enhancers_662 (-57715), onlyIRI-enhancers_663 (+51115)
3110082I17Rik	onlyIRI-enhancers_7145 (+10811)
4632434I11Rik	onlyIRI-enhancers_8542 (+70583)
4731417B20Rik	onlyIRI-enhancers_7127 (+30382)
4732465J04Rik	onlyIRI-enhancers_1278 (-92983), onlyIRI-enhancers_1279 (-84254), onlyIRI-enhancers_1280 (-55690), onlyIRI-enhancers_1281 (+25454), onlyIRI-enhancers_1282 (+44162), onlyIRI-enhancers_1283 (+87792)
4833413E03Rik	onlyIRI-enhancers_4163 (-27326), onlyIRI-enhancers_4164 (+846)
4921504E06Rik	onlyIRI-enhancers_5507 (+41026)
4921507P07Rik	onlyIRI-enhancers_7859 (+9429)
4921513I03Rik	onlyIRI-enhancers_804 (+91999)
4922502B01Rik	onlyIRI-enhancers_8622 (+64230)
4930402H24Rik	onlyIRI-enhancers_5254 (-36215)
4930404A10Rik	onlyIRI-enhancers_1648 (+5866)
4930404H24Rik	onlyIRI-enhancers_5370 (-60471), onlyIRI-enhancers_5371 (-17694)
4930408O17Rik	onlyIRI-enhancers_1936 (+16991), onlyIRI-enhancers_1937 (+58699)
4930415F15Rik	onlyIRI-enhancers_1434 (+75362)
4930415O20Rik	onlyIRI-enhancers_3629 (+11725)
4930423O20Rik	onlyIRI-enhancers_3954 (+41546), onlyIRI-enhancers_3953 (+47564), onlyIRI-enhancers_3952 (+52931)
4930426L09Rik	onlyIRI-enhancers_5504 (+51616), onlyIRI-enhancers_5505 (+59770)
4930429B21Rik	onlyIRI-enhancers_6142 (+43479)
4930430O22Rik	onlyIRI-enhancers_7024 (-94)
4930432M17Rik	onlyIRI-enhancers_5940 (-20645), onlyIRI-enhancers_5941 (+11573)
4930438A08Rik	onlyIRI-enhancers_1668 (-39621)
4930444G20Rik	onlyIRI-enhancers_923 (+9246), onlyIRI-enhancers_922 (+60453)
4930447C04Rik	onlyIRI-enhancers_2172 (+73739)
4930449E01Rik	onlyIRI-enhancers_2875 (-15364), onlyIRI-enhancers_2876 (+2803)
4930455H04Rik	onlyIRI-enhancers_5929 (-83317)
4930481A15Rik	onlyIRI-enhancers_5046 (+7711)
4930485B16Rik	onlyIRI-enhancers_1251 (-22259), onlyIRI-enhancers_1250 (-13857), onlyIRI-enhancers_1249 (+30216)
4930500M09Rik	onlyIRI-enhancers_282 (-25265)
4930503B20Rik	onlyIRI-enhancers_6057 (-31311), onlyIRI-enhancers_6056 (-4103)
4930505A04Rik	onlyIRI-enhancers_1535 (-45487), onlyIRI-enhancers_1534 (+66239)
4930510E17Rik	onlyIRI-enhancers_9397 (+30), onlyIRI-enhancers_9398 (+14971)
4930512B01Rik	onlyIRI-enhancers_2150 (-56255), onlyIRI-enhancers_2151 (-45844)
4930512M02Rik	onlyIRI-enhancers_1434 (+63196)
4930522H14Rik	onlyIRI-enhancers_6475 (-19417), onlyIRI-enhancers_6474 (+37470)
4930522L14Rik	onlyIRI-enhancers_6999 (-93309)
4930524B15Rik	onlyIRI-enhancers_1543 (-77155), onlyIRI-enhancers_1544 (-57902), onlyIRI-enhancers_1545 (-15998)
4930533K18Rik	onlyIRI-enhancers_1126 (-21273), onlyIRI-enhancers_1127 (+63404)
4930539E08Rik	onlyIRI-enhancers_4144 (-10071), onlyIRI-enhancers_4143 (+20690)
4930544D05Rik	onlyIRI-enhancers_1731 (-38012), onlyIRI-enhancers_1732 (-35662)
4930546C10Rik	onlyIRI-enhancers_4701 (-65878)
4930550C14Rik	onlyIRI-enhancers_9399 (+33321)
4930553M12Rik	onlyIRI-enhancers_6902 (+354)
4930556J24Rik	onlyIRI-enhancers_1577 (-1496)
4930558K02Rik	onlyIRI-enhancers_221 (-96778), onlyIRI-enhancers_220 (-38232)
4930564D02Rik	onlyIRI-enhancers_5883 (-8018), onlyIRI-enhancers_5884 (-6405)
4930571K23Rik	onlyIRI-enhancers_8161 (+24894)
4930578I06Rik	onlyIRI-enhancers_3132 (+4955), onlyIRI-enhancers_3131 (+25140)
4930578I07Rik	onlyIRI-enhancers_3151 (+62824)
4930579F01Rik	onlyIRI-enhancers_6021 (-11759)
4930579G24Rik	onlyIRI-enhancers_6295 (+59777)
4930579K19Rik	onlyIRI-enhancers_9643 (+65789)
4930583I09Rik	onlyIRI-enhancers_4286 (-37585)
4931406P16Rik	onlyIRI-enhancers_8309 (-28778), onlyIRI-enhancers_8308 (-14442)
4931417E11Rik	onlyIRI-enhancers_7928 (+6887)
4931422A03Rik	onlyIRI-enhancers_5120 (-16130), onlyIRI-enhancers_5119 (-13592)
4931429P17Rik	onlyIRI-enhancers_2658 (-83706)
4931440F15Rik	onlyIRI-enhancers_1532 (-9870)
4931440L10Rik	onlyIRI-enhancers_102 (+35943)
4932438A13Rik	onlyIRI-enhancers_6150 (-84621), onlyIRI-enhancers_6151 (-8902)
4932438H23Rik	onlyIRI-enhancers_4023 (+6929)
4932442E05Rik	onlyIRI-enhancers_790 (-55930), onlyIRI-enhancers_791 (-49838)
4932443I19Rik	onlyIRI-enhancers_8779 (+34486)
4933402J07Rik	onlyIRI-enhancers_9034 (+6611)
4933405L10Rik	onlyIRI-enhancers_8582 (+11909)
4933406P04Rik	onlyIRI-enhancers_903 (+21491), onlyIRI-enhancers_902 (+69052)
4933411K16Rik	onlyIRI-enhancers_4974 (+6030)
4933412E24Rik	onlyIRI-enhancers_3448 (+65806)
4933415F23Rik	onlyIRI-enhancers_421 (-80794), onlyIRI-enhancers_420 (-69135)
4933416C03Rik	onlyIRI-enhancers_770 (-78343)
4933422H20Rik	onlyIRI-enhancers_1432 (-12689)
4933426M11Rik	onlyIRI-enhancers_2250 (+43203), onlyIRI-enhancers_2251 (+63103), onlyIRI-enhancers_2252 (+95071), onlyIRI-enhancers_2253 (+96787)
4933427D06Rik	onlyIRI-enhancers_7992 (-86857)
4933427E11Rik	onlyIRI-enhancers_3506 (-29824)
4933427G17Rik	onlyIRI-enhancers_8146 (+10777)
4933427I04Rik	onlyIRI-enhancers_6543 (-56301)
4933428G20Rik	onlyIRI-enhancers_1905 (-36768)
4933430I17Rik	onlyIRI-enhancers_6842 (+58323)
5031414D18Rik	onlyIRI-enhancers_3193 (+38771), onlyIRI-enhancers_3194 (+44797), onlyIRI-enhancers_3195 (+53470)
5031439G07Rik	onlyIRI-enhancers_3585 (-7093)
5033430I15Rik	onlyIRI-enhancers_2645 (+5757), onlyIRI-enhancers_2646 (+77731)
5330417H12Rik	onlyIRI-enhancers_8066 (-83387)
5330426P16Rik	onlyIRI-enhancers_3906 (-53457), onlyIRI-enhancers_3905 (+43259)
5430435G22Rik	onlyIRI-enhancers_77 (+41841)
5730409E04Rik	onlyIRI-enhancers_6551 (+17601)
5830462I19Rik	onlyIRI-enhancers_9142 (+8739)
5830473C10Rik	onlyIRI-enhancers_7472 (+27677), onlyIRI-enhancers_7473 (+33781), onlyIRI-enhancers_7474 (+42420), onlyIRI-enhancers_7475 (+50957)
5930403N24Rik	onlyIRI-enhancers_958 (+55089)
6030408B16Rik	onlyIRI-enhancers_3269 (+15430)
6030445D17Rik	onlyIRI-enhancers_6611 (-10398), onlyIRI-enhancers_6612 (-7099)
6030452D12Rik	onlyIRI-enhancers_8587 (-278)
6030468B19Rik	onlyIRI-enhancers_1460 (+1729)
6030469F06Rik	onlyIRI-enhancers_2042 (-38719), onlyIRI-enhancers_2043 (+52753), onlyIRI-enhancers_2044 (+64244)
6330403A02Rik	onlyIRI-enhancers_332 (-64184), onlyIRI-enhancers_331 (+24973), onlyIRI-enhancers_330 (+55494)
6330403L08Rik	onlyIRI-enhancers_7140 (+22947), onlyIRI-enhancers_7141 (+65705), onlyIRI-enhancers_7142 (+86392)
6430531B16Rik	onlyIRI-enhancers_8235 (+6900)
6430548M08Rik	onlyIRI-enhancers_8691 (+38680)
6430573F11Rik	onlyIRI-enhancers_8869 (+22715), onlyIRI-enhancers_8870 (+37609), onlyIRI-enhancers_8871 (+65292)
6530409C15Rik	onlyIRI-enhancers_7773 (-16)
6720489N17Rik	onlyIRI-enhancers_2734 (-45784)
7420461P10Rik	onlyIRI-enhancers_232 (-7609)
7530416G11Rik	onlyIRI-enhancers_3588 (+78886)
8030423J24Rik	onlyIRI-enhancers_2759 (-15424)
8430419L09Rik	onlyIRI-enhancers_7661 (+30848)
8430423G03Rik	onlyIRI-enhancers_7202 (+4006)
8430427H17Rik	onlyIRI-enhancers_5373 (-31334), onlyIRI-enhancers_5372 (-16585)
9030617O03Rik	onlyIRI-enhancers_1920 (-14111), onlyIRI-enhancers_1921 (+58334), onlyIRI-enhancers_1922 (+78681)
9030624J02Rik	onlyIRI-enhancers_8137 (+29372)
9130008F23Rik	onlyIRI-enhancers_4197 (+7117)
9130017N09Rik	onlyIRI-enhancers_1187 (+3330)
9230102O04Rik	onlyIRI-enhancers_5851 (-42294)
9230104L09Rik	onlyIRI-enhancers_5346 (-6057)
9230112D13Rik	onlyIRI-enhancers_3039 (-47116), onlyIRI-enhancers_3038 (-18781), onlyIRI-enhancers_3037 (+5062), onlyIRI-enhancers_3036 (+13911)
9330182O14Rik	onlyIRI-enhancers_3377 (+25541)
9430002A10Rik	onlyIRI-enhancers_9036 (+18339)
9430015G10Rik	onlyIRI-enhancers_6700 (+79636)
9430020K01Rik	onlyIRI-enhancers_4568 (+81422)
9430069I07Rik	onlyIRI-enhancers_3335 (-64029), onlyIRI-enhancers_3334 (+5971)
9930012K11Rik	onlyIRI-enhancers_3165 (-8356)
9930013L23Rik	onlyIRI-enhancers_8511 (+57113)
9930021J03Rik	onlyIRI-enhancers_4908 (+97705)
A130010J15Rik	onlyIRI-enhancers_407 (+5314)
A130051J06Rik	onlyIRI-enhancers_3611 (-32159)
A1bg	onlyIRI-enhancers_3456 (-61570), onlyIRI-enhancers_3455 (+28346), onlyIRI-enhancers_3454 (+67652)
A230072I06Rik	onlyIRI-enhancers_8710 (-56763)
A330017A19Rik	onlyIRI-enhancers_4227 (+10412), onlyIRI-enhancers_4226 (+13513)
A330041J22Rik	onlyIRI-enhancers_9597 (-47386), onlyIRI-enhancers_9598 (-11470)
A3galt2	onlyIRI-enhancers_6555 (+25962)
A430078G23Rik	onlyIRI-enhancers_8831 (-41755), onlyIRI-enhancers_8832 (-25452)
A430093F15Rik	onlyIRI-enhancers_4808 (+41083), onlyIRI-enhancers_4809 (+77610)
A4galt	onlyIRI-enhancers_3576 (+41797)
A630001G21Rik	onlyIRI-enhancers_648 (+74925)
A630007B06Rik	onlyIRI-enhancers_5061 (+72280)
A630081J09Rik	onlyIRI-enhancers_7130 (+22892)
A630091E08Rik	onlyIRI-enhancers_8560 (-39036), onlyIRI-enhancers_8559 (+4225), onlyIRI-enhancers_8558 (+58238)
A730013G03Rik	onlyIRI-enhancers_406 (-344), onlyIRI-enhancers_405 (+27787), onlyIRI-enhancers_404 (+36011), onlyIRI-enhancers_403 (+48218)
A730020M07Rik	onlyIRI-enhancers_5940 (-7187), onlyIRI-enhancers_5939 (+26755), onlyIRI-enhancers_5938 (+41154), onlyIRI-enhancers_5937 (+58496), onlyIRI-enhancers_5936 (+95547)
A730049H05Rik	onlyIRI-enhancers_8008 (-29027)
A830005F24Rik	onlyIRI-enhancers_2659 (+95656)
A930003A15Rik	onlyIRI-enhancers_3700 (-89686), onlyIRI-enhancers_3699 (+97181)
A930005H10Rik	onlyIRI-enhancers_5921 (+94583)
A930017K11Rik	onlyIRI-enhancers_4124 (-27585)
A930018M24Rik	onlyIRI-enhancers_3070 (-6712)
AA386476	onlyIRI-enhancers_8914 (+15592)
AA467197	onlyIRI-enhancers_5205 (+18714)
AA986860	onlyIRI-enhancers_65 (+8940), onlyIRI-enhancers_66 (+38992)
AB041803	onlyIRI-enhancers_7789 (-34939)
AI118078	onlyIRI-enhancers_9406 (-19269)
AI317395	onlyIRI-enhancers_982 (-70124), onlyIRI-enhancers_981 (-33432)
AI429214	onlyIRI-enhancers_8873 (-31429)
AI846148	onlyIRI-enhancers_5095 (+15911)
AU015836	onlyIRI-enhancers_9757 (-79012), onlyIRI-enhancers_9758 (-39894)
AU015836	onlyIRI-enhancers_9759 (+63147)
AW112010	onlyIRI-enhancers_4811 (+5434)
AY702102	onlyIRI-enhancers_5468 (-78144), onlyIRI-enhancers_5467 (+11525), onlyIRI-enhancers_5466 (+33201)
Aadat	onlyIRI-enhancers_8928 (+73539), onlyIRI-enhancers_8929 (+88801)
Aaed1	onlyIRI-enhancers_2746 (-5846)
Aagab	onlyIRI-enhancers_9461 (+75259), onlyIRI-enhancers_9462 (+88344)
Aak1	onlyIRI-enhancers_7978 (-72802), onlyIRI-enhancers_7979 (-42701), onlyIRI-enhancers_7980 (-18435), onlyIRI-enhancers_7982 (+30306)
Aar2	onlyIRI-enhancers_5388 (-96094)
Aarsd1	onlyIRI-enhancers_1334 (+28091)
Aass	onlyIRI-enhancers_7768 (-5591)
Aatk	onlyIRI-enhancers_1476 (+55914)
Abca1	onlyIRI-enhancers_6785 (-68229), onlyIRI-enhancers_6784 (+58880)
Abca2	onlyIRI-enhancers_5528 (+22528)
Abca4	onlyIRI-enhancers_5944 (+20409)
Abca5	onlyIRI-enhancers_1408 (+69217)
Abca6	onlyIRI-enhancers_1408 (-16685), onlyIRI-enhancers_1407 (+6720)
Abca8a	onlyIRI-enhancers_1406 (-49639)
Abca9	onlyIRI-enhancers_1407 (-76860), onlyIRI-enhancers_1406 (+22620)
Abcb10	onlyIRI-enhancers_8729 (-11081)
Abcb1a	onlyIRI-enhancers_7465 (+75058)
Abcb1b	onlyIRI-enhancers_7465 (-63012)
Abcb5	onlyIRI-enhancers_1987 (-33109)
Abcb7	onlyIRI-enhancers_9655 (-19908)
Abcb9	onlyIRI-enhancers_7079 (+11264), onlyIRI-enhancers_7078 (+35859), onlyIRI-enhancers_7077 (+48469), onlyIRI-enhancers_7076 (+52031)
Abcc1	onlyIRI-enhancers_3682 (-9696), onlyIRI-enhancers_3683 (+10901)
Abcc12	onlyIRI-enhancers_9031 (-4936)
Abcc3	onlyIRI-enhancers_1869 (+22098), onlyIRI-enhancers_1868 (+46324)
Abcc4	onlyIRI-enhancers_2897 (-87695), onlyIRI-enhancers_2896 (-59541), onlyIRI-enhancers_2895 (-50643), onlyIRI-enhancers_2894 (-44838), onlyIRI-enhancers_2893 (-35804), onlyIRI-enhancers_2892 (-7409), onlyIRI-enhancers_2891 (+6355), onlyIRI-enhancers_2890 (+48152)
Abcc5	onlyIRI-enhancers_3703 (+14436)
Abcc8	onlyIRI-enhancers_8355 (+48953)
Abcc9	onlyIRI-enhancers_7697 (-8655), onlyIRI-enhancers_7696 (+78716)
Abcd3	onlyIRI-enhancers_5943 (-52168), onlyIRI-enhancers_5942 (-19168)
Abcg1	onlyIRI-enhancers_4159 (+17061)
Abcg2	onlyIRI-enhancers_7895 (+26436)
Abcg3	onlyIRI-enhancers_6982 (-5850)
Abhd10	onlyIRI-enhancers_3888 (-67822), onlyIRI-enhancers_3887 (-44007)
Abhd12	onlyIRI-enhancers_5353 (+27060), onlyIRI-enhancers_5352 (+45745)
Abhd12b	onlyIRI-enhancers_2158 (-5700)
Abhd17b	onlyIRI-enhancers_4857 (+16608)
Abhd2	onlyIRI-enhancers_8464 (-78376), onlyIRI-enhancers_8465 (-61578), onlyIRI-enhancers_8466 (-44757), onlyIRI-enhancers_8467 (+6292), onlyIRI-enhancers_8468 (+49307)
Abhd6	onlyIRI-enhancers_3236 (+36250)
Abi1	onlyIRI-enhancers_5520 (+18236), onlyIRI-enhancers_5519 (+23858), onlyIRI-enhancers_5518 (+33978)
Abi2	onlyIRI-enhancers_551 (+44924)
Abi3bp	onlyIRI-enhancers_3930 (+1306)
Abl2	onlyIRI-enhancers_193 (+38069), onlyIRI-enhancers_194 (+65429)
Ablim1	onlyIRI-enhancers_5072 (-89255), onlyIRI-enhancers_5071 (+11711), onlyIRI-enhancers_5070 (+48138), onlyIRI-enhancers_5069 (+57635), onlyIRI-enhancers_5068 (+68276)
Ablim2	onlyIRI-enhancers_7313 (-14270)
Abr	onlyIRI-enhancers_1761 (-84393)
Abra	onlyIRI-enhancers_3385 (-78588), onlyIRI-enhancers_3384 (+23079)
Abracl	onlyIRI-enhancers_882 (-14065)
Abtb1	onlyIRI-enhancers_7990 (+49581)
Abtb2	onlyIRI-enhancers_5114 (+33318), onlyIRI-enhancers_5115 (+50517), onlyIRI-enhancers_5116 (+66733)
Acaa1b	onlyIRI-enhancers_9199 (+46292)
Acaa2	onlyIRI-enhancers_4732 (+30864), onlyIRI-enhancers_4733 (+50626)
Acad11	onlyIRI-enhancers_9113 (+25167)
Acadl	onlyIRI-enhancers_585 (-32984)
Acat1	onlyIRI-enhancers_9400 (+6733)
Acbd3	onlyIRI-enhancers_333 (+57490), onlyIRI-enhancers_334 (+68031)
Acbd5	onlyIRI-enhancers_5521 (+7082)
Acbd6	onlyIRI-enhancers_187 (-27291)
Ace2	onlyIRI-enhancers_9701 (+94244)
Acer2	onlyIRI-enhancers_6891 (+37473), onlyIRI-enhancers_6892 (+56484)
Acer3	onlyIRI-enhancers_8557 (-32257), onlyIRI-enhancers_8556 (-21029)
Acnat1	onlyIRI-enhancers_6781 (-29314)
Acot1	onlyIRI-enhancers_2284 (+13639)
Acot11	onlyIRI-enhancers_6455 (-62616)
Acot12	onlyIRI-enhancers_2797 (+8371)
Acot2	onlyIRI-enhancers_2283 (-5944)
Acot4	onlyIRI-enhancers_2284 (-15238)
Acot7	onlyIRI-enhancers_6695 (-20632)
Acox3	onlyIRI-enhancers_7312 (+34138)
Acoxl	onlyIRI-enhancers_5227 (+68146)
Acp6	onlyIRI-enhancers_6393 (-82065), onlyIRI-enhancers_6394 (-7355), onlyIRI-enhancers_6395 (+41832)
Acpl2	onlyIRI-enhancers_9638 (+93862)
Acpp	onlyIRI-enhancers_9117 (-18234), onlyIRI-enhancers_9116 (+68085)
Acsf2	onlyIRI-enhancers_1874 (-19362), onlyIRI-enhancers_1873 (+23961)
Acsl1	onlyIRI-enhancers_8897 (-40779)
Acsm3	onlyIRI-enhancers_8141 (-16356), onlyIRI-enhancers_8142 (-10905)
Acss1	onlyIRI-enhancers_5351 (-6451)
Acss3	onlyIRI-enhancers_732 (+6252)
Acta1	onlyIRI-enhancers_8728 (-34454)
Acta2	onlyIRI-enhancers_4933 (-15124), onlyIRI-enhancers_4932 (-10434), onlyIRI-enhancers_4931 (-7604), onlyIRI-enhancers_4930 (+21299), onlyIRI-enhancers_4929 (+55930)
Actb	onlyIRI-enhancers_7160 (-43091), onlyIRI-enhancers_7159 (-29430), onlyIRI-enhancers_7158 (-19805)
Actg1	onlyIRI-enhancers_1478 (+37269)
Actl6a	onlyIRI-enhancers_6143 (-70113), onlyIRI-enhancers_6144 (-49573)
Actn1	onlyIRI-enhancers_2246 (-84583), onlyIRI-enhancers_2245 (-31453), onlyIRI-enhancers_2244 (-12972), onlyIRI-enhancers_2243 (-10625), onlyIRI-enhancers_2242 (+49190)
Actn4	onlyIRI-enhancers_8298 (+25347)
Actr2	onlyIRI-enhancers_1502 (-23311)
Actr3	onlyIRI-enhancers_46 (-90554), onlyIRI-enhancers_45 (-53773), onlyIRI-enhancers_44 (-31001), onlyIRI-enhancers_43 (-23012)
Actr6	onlyIRI-enhancers_1236 (+23797)
Acvr1	onlyIRI-enhancers_5683 (-22796), onlyIRI-enhancers_5682 (+20208), onlyIRI-enhancers_5681 (+50599), onlyIRI-enhancers_5680 (+85711)
Ada	onlyIRI-enhancers_5416 (+31155), onlyIRI-enhancers_5415 (+47062)
Adal	onlyIRI-enhancers_5194 (-24750)
Adam10	onlyIRI-enhancers_9521 (-6732), onlyIRI-enhancers_9522 (+12751), onlyIRI-enhancers_9523 (+81887)
Adam11	onlyIRI-enhancers_1349 (-19997), onlyIRI-enhancers_1350 (-6827), onlyIRI-enhancers_1351 (+16429)
Adam12	onlyIRI-enhancers_8211 (-36370)
Adam19	onlyIRI-enhancers_1604 (+13371)
Adam2	onlyIRI-enhancers_3143 (-11641)
Adam22	onlyIRI-enhancers_7462 (+10936)
Adam24	onlyIRI-enhancers_8878 (-19501)
Adam30	onlyIRI-enhancers_6403 (-41301), onlyIRI-enhancers_6404 (+37265)
Adam32	onlyIRI-enhancers_8810 (-61192), onlyIRI-enhancers_8809 (-38916), onlyIRI-enhancers_8808 (-26679), onlyIRI-enhancers_8807 (+83798)
Adam5	onlyIRI-enhancers_8807 (-40637)
Adam9	onlyIRI-enhancers_8810 (+6926), onlyIRI-enhancers_8809 (+29202), onlyIRI-enhancers_8808 (+41439)
Adamts1	onlyIRI-enhancers_3984 (+46811), onlyIRI-enhancers_3983 (+54857)
Adamts12	onlyIRI-enhancers_3288 (+20272)
Adamts13	onlyIRI-enhancers_5534 (+1690)
Adamts16	onlyIRI-enhancers_2759 (-25713), onlyIRI-enhancers_2758 (+38430)
Adamts17	onlyIRI-enhancers_8407 (-59079)
Adamts7	onlyIRI-enhancers_9609 (+74912), onlyIRI-enhancers_9610 (+80078), onlyIRI-enhancers_9611 (+81560)
Adamts9	onlyIRI-enhancers_8009 (-67066)
Adamtsl2	onlyIRI-enhancers_5536 (+4582)
Adamtsl4	onlyIRI-enhancers_6378 (-20033)
Adar	onlyIRI-enhancers_6355 (-83314)
Adarb1	onlyIRI-enhancers_1171 (-37855), onlyIRI-enhancers_1170 (-31636), onlyIRI-enhancers_1169 (+84775)
Adat2	onlyIRI-enhancers_857 (-42253)
Adc	onlyIRI-enhancers_6561 (-16654), onlyIRI-enhancers_6560 (-8764), onlyIRI-enhancers_6559 (+4634), onlyIRI-enhancers_6558 (+37078)
Adcy10	onlyIRI-enhancers_257 (+34049), onlyIRI-enhancers_258 (+51214)
Adcy4	onlyIRI-enhancers_3087 (+16023)
Adcy5	onlyIRI-enhancers_3828 (-98889)
Adcy6	onlyIRI-enhancers_3631 (-18632), onlyIRI-enhancers_3630 (-9199), onlyIRI-enhancers_3629 (+24904)
Adcy7	onlyIRI-enhancers_9037 (-50011)
Adcy9	onlyIRI-enhancers_3881 (-93003), onlyIRI-enhancers_3876 (-61038), onlyIRI-enhancers_3872 (-49809)
Add1	onlyIRI-enhancers_7306 (+8496)
Add2	onlyIRI-enhancers_7970 (+98534)
Add3	onlyIRI-enhancers_5023 (-81586), onlyIRI-enhancers_5024 (-73412), onlyIRI-enhancers_5025 (-47966), onlyIRI-enhancers_5026 (-32985), onlyIRI-enhancers_5027 (+54078), onlyIRI-enhancers_5028 (+90813)
Adgb	onlyIRI-enhancers_729 (-27421)
Adh1	onlyIRI-enhancers_6022 (-54565)
Adh7	onlyIRI-enhancers_6021 (-19351), onlyIRI-enhancers_6022 (+5106)
Adipoq	onlyIRI-enhancers_3725 (+49888), onlyIRI-enhancers_3726 (+57970)
Adipor2	onlyIRI-enhancers_7582 (-34900), onlyIRI-enhancers_7581 (+7444)
Adk	onlyIRI-enhancers_2956 (+13170), onlyIRI-enhancers_2957 (+44201), onlyIRI-enhancers_2958 (+49207), onlyIRI-enhancers_2959 (+60310)
Adm	onlyIRI-enhancers_8077 (+88068)
Adm2	onlyIRI-enhancers_3597 (+267)
Adnp	onlyIRI-enhancers_5460 (+45110), onlyIRI-enhancers_5459 (+89600)
Adnp2	onlyIRI-enhancers_4765 (-18496)
Adora1	onlyIRI-enhancers_99 (-8947)
Adora2a	onlyIRI-enhancers_1142 (-12447)
Adora2b	onlyIRI-enhancers_1687 (-39412), onlyIRI-enhancers_1688 (-27625)
Adora3	onlyIRI-enhancers_5891 (-32180), onlyIRI-enhancers_5892 (-26327)
Adora3	onlyIRI-enhancers_5890 (-45111), onlyIRI-enhancers_5891 (+1336), onlyIRI-enhancers_5892 (+7189)
Adprhl2	onlyIRI-enhancers_6549 (+24827)
Adra1b	onlyIRI-enhancers_1586 (-57300), onlyIRI-enhancers_1585 (-13760), onlyIRI-enhancers_1584 (+80049)
Adra1d	onlyIRI-enhancers_5258 (+52119)
Adra2c	onlyIRI-enhancers_7311 (+42267)
Adrb1	onlyIRI-enhancers_5061 (+27538)
Adrbk1	onlyIRI-enhancers_4979 (+11587)
Adrm1	onlyIRI-enhancers_5499 (-30995)
Adsl	onlyIRI-enhancers_3557 (-98617), onlyIRI-enhancers_3558 (-43564), onlyIRI-enhancers_3559 (-32356)
Adss	onlyIRI-enhancers_314 (+19042)
Adssl1	onlyIRI-enhancers_1974 (+9436)
Adtrp	onlyIRI-enhancers_2595 (-8824)
Aebp1	onlyIRI-enhancers_1670 (-5760)
Aebp2	onlyIRI-enhancers_7688 (-21989), onlyIRI-enhancers_7689 (-8659)
Aes	onlyIRI-enhancers_1198 (-7683)
Afap1	onlyIRI-enhancers_7314 (+22307)
Afap1l2	onlyIRI-enhancers_5066 (-64883), onlyIRI-enhancers_5065 (+36672), onlyIRI-enhancers_5064 (+78651), onlyIRI-enhancers_5063 (+88056)
Aff1	onlyIRI-enhancers_6973 (+18589), onlyIRI-enhancers_6974 (+49632)
Aff3	onlyIRI-enhancers_448 (+63098)
Aff4	onlyIRI-enhancers_1639 (+25467)
Afm	onlyIRI-enhancers_7471 (-26037)
Afp	onlyIRI-enhancers_7471 (+2181)
Aftph	onlyIRI-enhancers_1505 (-52993)
Agap1	onlyIRI-enhancers_684 (-33778)
Agap2	onlyIRI-enhancers_834 (+25143)
Agbl3	onlyIRI-enhancers_7811 (-30014), onlyIRI-enhancers_7812 (+30400)
Agfg1	onlyIRI-enhancers_636 (-51589), onlyIRI-enhancers_637 (-23427), onlyIRI-enhancers_638 (-7221)
Agk	onlyIRI-enhancers_7835 (-84414)
Agl	onlyIRI-enhancers_5928 (-27823), onlyIRI-enhancers_5927 (+6269)
Agmat	onlyIRI-enhancers_6648 (-11860)
Ago1	onlyIRI-enhancers_6550 (+30681)
Ago2	onlyIRI-enhancers_3501 (-38280), onlyIRI-enhancers_3500 (+35169)
Ago3	onlyIRI-enhancers_6550 (-8346)
Agpat3	onlyIRI-enhancers_1178 (+23137), onlyIRI-enhancers_1177 (+43728), onlyIRI-enhancers_1176 (+96485)
Agpat4	onlyIRI-enhancers_4087 (-88281), onlyIRI-enhancers_4088 (-24267), onlyIRI-enhancers_4089 (+15716), onlyIRI-enhancers_4090 (+76128)
Agpat5	onlyIRI-enhancers_8786 (+52943), onlyIRI-enhancers_8787 (+71010), onlyIRI-enhancers_8788 (+90477)
Agpat6	onlyIRI-enhancers_8800 (+50636)
Agps	onlyIRI-enhancers_5781 (-63749), onlyIRI-enhancers_5782 (-51145), onlyIRI-enhancers_5783 (-39569), onlyIRI-enhancers_5784 (-30329)
Agr2	onlyIRI-enhancers_2069 (+39954)
Agr3	onlyIRI-enhancers_2067 (-92195), onlyIRI-enhancers_2068 (-29007)
Agrn	onlyIRI-enhancers_6700 (+7854)
Agtpbp1	onlyIRI-enhancers_2720 (+47284)
Agtr1a	onlyIRI-enhancers_2522 (-85569)
Agtrap	onlyIRI-enhancers_6668 (+4052), onlyIRI-enhancers_6667 (+12598), onlyIRI-enhancers_6666 (+37800)
Agxt	onlyIRI-enhancers_711 (+3450)
Agxt2	onlyIRI-enhancers_3281 (-11393)
Agxt2l2	onlyIRI-enhancers_1625 (-19331)
Ahcyl1	onlyIRI-enhancers_5897 (-9981), onlyIRI-enhancers_5896 (+7699)
Ahi1	onlyIRI-enhancers_910 (+9391)
Ahnak	onlyIRI-enhancers_5098 (+33659), onlyIRI-enhancers_5099 (+44846)
Ahnak2	onlyIRI-enhancers_1975 (+4955)
Ahr	onlyIRI-enhancers_2066 (+12501), onlyIRI-enhancers_2065 (+18959)
Ahsg	onlyIRI-enhancers_3723 (+9778)
Aifm2	onlyIRI-enhancers_1074 (+44223)
Aim1	onlyIRI-enhancers_1013 (-9262)
Aim1l	onlyIRI-enhancers_6594 (-7068)
Ak2	onlyIRI-enhancers_6560 (-22021), onlyIRI-enhancers_6561 (-14131), onlyIRI-enhancers_6562 (+19082), onlyIRI-enhancers_6563 (+42057)
Ak4	onlyIRI-enhancers_6426 (-99532), onlyIRI-enhancers_6427 (+77987)
Ak5	onlyIRI-enhancers_6087 (+81297)
Ak7	onlyIRI-enhancers_1943 (+30025), onlyIRI-enhancers_1944 (+64092), onlyIRI-enhancers_1945 (+68847)
Ak8	onlyIRI-enhancers_5547 (+70759)
Akap1	onlyIRI-enhancers_1858 (-8660), onlyIRI-enhancers_1857 (+43881)
Akap11	onlyIRI-enhancers_3220 (+7939), onlyIRI-enhancers_3218 (+54126)
Akap13	onlyIRI-enhancers_8456 (-83959), onlyIRI-enhancers_8457 (-39660), onlyIRI-enhancers_8458 (-28156)
Akap2	onlyIRI-enhancers_6817 (-95939), onlyIRI-enhancers_6818 (+50458)
Akap5	onlyIRI-enhancers_2205 (+19755)
Akap6	onlyIRI-enhancers_2119 (+1765)
Akap7	onlyIRI-enhancers_934 (+15165)
Akap9	onlyIRI-enhancers_7330 (+61726), onlyIRI-enhancers_7331 (+96294)
Akd1	onlyIRI-enhancers_991 (-8411)
Akirin2	onlyIRI-enhancers_6731 (-55889)
Akna	onlyIRI-enhancers_6848 (+3678)
Aknad1	onlyIRI-enhancers_5909 (+48885), onlyIRI-enhancers_5910 (+71347)
Akr1a1	onlyIRI-enhancers_6495 (-21269)
Akr1b3	onlyIRI-enhancers_7803 (+82709)
Akr1c20	onlyIRI-enhancers_2631 (+55279)
Akr1c6	onlyIRI-enhancers_2631 (+33759)
Akr1d1	onlyIRI-enhancers_7815 (-24439)
Akt3	onlyIRI-enhancers_309 (-80676)
Aktip	onlyIRI-enhancers_9053 (+29003), onlyIRI-enhancers_9052 (+36110), onlyIRI-enhancers_9051 (+39634), onlyIRI-enhancers_9050 (+52584)
Alas2	onlyIRI-enhancers_9685 (+34875)
Alb	onlyIRI-enhancers_7469 (-77760), onlyIRI-enhancers_7470 (-59605)
Aldh18a1	onlyIRI-enhancers_4966 (+38749)
Aldh1a1	onlyIRI-enhancers_4849 (-88185), onlyIRI-enhancers_4850 (+48223)
Aldh1a2	onlyIRI-enhancers_9531 (+73062)
Aldh1a7	onlyIRI-enhancers_4851 (+20310), onlyIRI-enhancers_4850 (+77378)
Aldh1b1	onlyIRI-enhancers_6767 (+20601)
Aldh1l1	onlyIRI-enhancers_7999 (-79366)
Aldh9a1	onlyIRI-enhancers_268 (+37504)
Aldoart2	onlyIRI-enhancers_2130 (-66138)
Aldob	onlyIRI-enhancers_6782 (-4235)
Alg14	onlyIRI-enhancers_5933 (+84273), onlyIRI-enhancers_5934 (+98534)
Alg2	onlyIRI-enhancers_6776 (+36216)
Alg9	onlyIRI-enhancers_9384 (+33557), onlyIRI-enhancers_9385 (+60392)
Alkbh5	onlyIRI-enhancers_1679 (-19398)
Alox12b	onlyIRI-enhancers_1721 (-22558)
Alox5	onlyIRI-enhancers_7570 (+45559)
Alox5ap	onlyIRI-enhancers_7206 (+88363)
Aloxe3	onlyIRI-enhancers_1721 (+8535)
Alpk2	onlyIRI-enhancers_4669 (+11604)
Alpk3	onlyIRI-enhancers_8497 (+4864)
Alppl2	onlyIRI-enhancers_658 (+52146)
Als2cl	onlyIRI-enhancers_9144 (+9462)
Als2cr12	onlyIRI-enhancers_536 (+18464), onlyIRI-enhancers_535 (+32717)
Alx3	onlyIRI-enhancers_5895 (+18491)
Alyref2	onlyIRI-enhancers_296 (-55784), onlyIRI-enhancers_297 (-50578), onlyIRI-enhancers_298 (-33294)
Amd1	onlyIRI-enhancers_986 (-26265), onlyIRI-enhancers_985 (-5930)
Amelx	onlyIRI-enhancers_9710 (+80807)
Amfr	onlyIRI-enhancers_9069 (+31491), onlyIRI-enhancers_9068 (+71736)
Amhr2	onlyIRI-enhancers_3278 (-24373)
Amigo2	onlyIRI-enhancers_3620 (-25123), onlyIRI-enhancers_3619 (-10124)
Amigo3	onlyIRI-enhancers_9129 (+121)
Ammecr1	onlyIRI-enhancers_9683 (+63653), onlyIRI-enhancers_9682 (+68804)
Ammecr1l	onlyIRI-enhancers_4501 (+5198)
Amn1	onlyIRI-enhancers_7742 (-34015), onlyIRI-enhancers_7741 (-21628), onlyIRI-enhancers_7740 (-14197), onlyIRI-enhancers_7739 (-5013)
Amotl1	onlyIRI-enhancers_9238 (-60499)
Amotl2	onlyIRI-enhancers_9105 (+37832), onlyIRI-enhancers_9106 (+53813), onlyIRI-enhancers_9107 (+65351)
Ampd3	onlyIRI-enhancers_8078 (+25379)
Amph	onlyIRI-enhancers_2479 (-80142)
Amz1	onlyIRI-enhancers_7152 (+5829), onlyIRI-enhancers_7153 (+55869)
Anapc15-ps	onlyIRI-enhancers_1280 (-63430), onlyIRI-enhancers_1279 (-34866), onlyIRI-enhancers_1278 (-26137), onlyIRI-enhancers_1277 (-4698), onlyIRI-enhancers_1276 (+13917), onlyIRI-enhancers_1275 (+29330), onlyIRI-enhancers_1274 (+42159), onlyIRI-enhancers_1273 (+96101)
Anapc4	onlyIRI-enhancers_7368 (+32182), onlyIRI-enhancers_7369 (+76361)
Anapc7	onlyIRI-enhancers_7064 (+9651), onlyIRI-enhancers_7065 (+60575)
Angpt1	onlyIRI-enhancers_3391 (-42702), onlyIRI-enhancers_3390 (-25758), onlyIRI-enhancers_3389 (+35269), onlyIRI-enhancers_3388 (+50836), onlyIRI-enhancers_3387 (+68462), onlyIRI-enhancers_3386 (+92547)
Angpt2	onlyIRI-enhancers_8785 (+27612), onlyIRI-enhancers_8784 (+42297), onlyIRI-enhancers_8783 (+78437)
Angpt4	onlyIRI-enhancers_5357 (+5134)
Angptl3	onlyIRI-enhancers_6942 (+60630), onlyIRI-enhancers_6943 (+62266), onlyIRI-enhancers_6944 (+85456)
Angptl7	onlyIRI-enhancers_6670 (-17678), onlyIRI-enhancers_6669 (+21678)
Ank	onlyIRI-enhancers_3308 (-60727), onlyIRI-enhancers_3309 (+70794)
Ank1	onlyIRI-enhancers_8798 (-94701), onlyIRI-enhancers_8799 (+63706)
Ank2	onlyIRI-enhancers_5966 (-6757)
Ank3	onlyIRI-enhancers_1108 (-11855), onlyIRI-enhancers_1109 (+38080), onlyIRI-enhancers_1110 (+78162), onlyIRI-enhancers_1111 (+83977)
Ankar	onlyIRI-enhancers_597 (+94158)
Ankmy2	onlyIRI-enhancers_2071 (+51296)
Ankrd11	onlyIRI-enhancers_8720 (-76620), onlyIRI-enhancers_8719 (-47470), onlyIRI-enhancers_8718 (+57287)
Ankrd12	onlyIRI-enhancers_4292 (+28624)
Ankrd13d	onlyIRI-enhancers_4979 (-11233)
Ankrd2	onlyIRI-enhancers_4973 (-30215)
Ankrd26	onlyIRI-enhancers_7578 (-31439)
Ankrd28	onlyIRI-enhancers_3021 (-61323), onlyIRI-enhancers_3020 (+14077), onlyIRI-enhancers_3019 (+48841), onlyIRI-enhancers_3018 (+62062)
Ankrd33	onlyIRI-enhancers_3267 (-17427)
Ankrd34c	onlyIRI-enhancers_9607 (-88689)
Ankrd35	onlyIRI-enhancers_6390 (-6435)
Ankrd36	onlyIRI-enhancers_1656 (+28624)
Ankrd40	onlyIRI-enhancers_1868 (+18651), onlyIRI-enhancers_1869 (+42877)
Ankrd44	onlyIRI-enhancers_522 (+38196), onlyIRI-enhancers_521 (+66407)
Ankrd45	onlyIRI-enhancers_214 (+53189)
Ankrd46	onlyIRI-enhancers_3342 (+47681), onlyIRI-enhancers_3341 (+97027)
Ankrd54	onlyIRI-enhancers_3538 (+19880)
Ankrd55	onlyIRI-enhancers_2428 (-91552), onlyIRI-enhancers_2429 (-80837), onlyIRI-enhancers_2430 (-58081), onlyIRI-enhancers_2431 (-29278), onlyIRI-enhancers_2432 (+47345), onlyIRI-enhancers_2433 (+77257)
Ankrd6	onlyIRI-enhancers_6726 (-8960), onlyIRI-enhancers_6725 (+7400), onlyIRI-enhancers_6724 (+93690)
Ankrd60	onlyIRI-enhancers_5488 (-68965)
Anks1	onlyIRI-enhancers_4137 (+36714), onlyIRI-enhancers_4138 (+51099)
Anln	onlyIRI-enhancers_9255 (+74470)
Ano1	onlyIRI-enhancers_8255 (+84395)
Ano10	onlyIRI-enhancers_9215 (+13033)
Ano6	onlyIRI-enhancers_3610 (-33449)
Anp32a	onlyIRI-enhancers_9450 (+33149), onlyIRI-enhancers_9451 (+66144)
Anp32e	onlyIRI-enhancers_6379 (+13202), onlyIRI-enhancers_6380 (+48314)
Anpep	onlyIRI-enhancers_8471 (-39254)
Antxr1	onlyIRI-enhancers_7984 (+58157)
Anxa1	onlyIRI-enhancers_4848 (-8608), onlyIRI-enhancers_4847 (-3062)
Anxa11	onlyIRI-enhancers_2990 (-46421), onlyIRI-enhancers_2991 (-9703)
Anxa13	onlyIRI-enhancers_3422 (-19851), onlyIRI-enhancers_3421 (+19821)
Anxa2	onlyIRI-enhancers_9516 (+4133)
Anxa3	onlyIRI-enhancers_7506 (-81000)
Anxa4	onlyIRI-enhancers_7980 (-65172), onlyIRI-enhancers_7979 (-40906), onlyIRI-enhancers_7978 (-10805)
Anxa5	onlyIRI-enhancers_6147 (+26022)
Anxa6	onlyIRI-enhancers_1652 (-17557)
Aoc3	onlyIRI-enhancers_1333 (+7851)
Aox3l1	onlyIRI-enhancers_533 (+81282)
Ap1ar	onlyIRI-enhancers_5970 (+10239), onlyIRI-enhancers_5969 (+34591)
Ap1g1	onlyIRI-enhancers_8623 (+39369)
Ap1g1	onlyIRI-enhancers_8623 (-45185)
Ap1m2	onlyIRI-enhancers_9247 (-18085)
Ap1s3	onlyIRI-enhancers_623 (-74549)
Ap2a1	onlyIRI-enhancers_8343 (+27814)
Ap2a2	onlyIRI-enhancers_8241 (-11549)
Ap3m1	onlyIRI-enhancers_2955 (+67290), onlyIRI-enhancers_2954 (+82013)
Ap3m2	onlyIRI-enhancers_8795 (+21065)
Ap3s2	onlyIRI-enhancers_8471 (+33176)
Ap4e1	onlyIRI-enhancers_5223 (-59920), onlyIRI-enhancers_5224 (-12010)
Ap5b1	onlyIRI-enhancers_5055 (+4697)
Apaf1	onlyIRI-enhancers_1240 (+19111)
Apbb1ip	onlyIRI-enhancers_5517 (-12665)
Apbb2	onlyIRI-enhancers_7417 (-35872), onlyIRI-enhancers_7416 (+15287), onlyIRI-enhancers_7415 (+94399)
Apcdd1	onlyIRI-enhancers_4652 (-73951)
Apex2	onlyIRI-enhancers_9685 (+7594)
Aph1c	onlyIRI-enhancers_9495 (-60838), onlyIRI-enhancers_9494 (-42113)
Apln	onlyIRI-enhancers_9729 (+58104)
Aplp2	onlyIRI-enhancers_9275 (-50617), onlyIRI-enhancers_9274 (-41801), onlyIRI-enhancers_9273 (-29599), onlyIRI-enhancers_9272 (-9631)
Apoa1	onlyIRI-enhancers_9359 (-71825)
Apoa4	onlyIRI-enhancers_9360 (+17307)
Apoa5	onlyIRI-enhancers_9360 (-10630)
Apobec3	onlyIRI-enhancers_3545 (-8895)
Apobec4	onlyIRI-enhancers_166 (-80905)
Apod	onlyIRI-enhancers_3792 (-93401), onlyIRI-enhancers_3791 (-32890), onlyIRI-enhancers_3790 (+11384)
Apof	onlyIRI-enhancers_842 (-8595)
Apoh	onlyIRI-enhancers_1394 (-29773)
Apol10a	onlyIRI-enhancers_3525 (+5373)
Apol11a	onlyIRI-enhancers_3525 (-25851)
Apol6	onlyIRI-enhancers_3517 (+10889), onlyIRI-enhancers_3518 (+23803), onlyIRI-enhancers_3519 (+32235)
Apold1	onlyIRI-enhancers_7654 (-34723), onlyIRI-enhancers_7655 (+12364)
Apon	onlyIRI-enhancers_842 (+5271)
Apopt1	onlyIRI-enhancers_1968 (+30657), onlyIRI-enhancers_1969 (+39902)
App	onlyIRI-enhancers_3982 (+44807)
Appbp2	onlyIRI-enhancers_1813 (-29767), onlyIRI-enhancers_1812 (+51904)
Appl1	onlyIRI-enhancers_2997 (-21780), onlyIRI-enhancers_2996 (-11124)
Aqp1	onlyIRI-enhancers_7893 (-94906)
Aqp11	onlyIRI-enhancers_8554 (-37421)
Aqp3	onlyIRI-enhancers_6751 (-10683)
Aqp8	onlyIRI-enhancers_8158 (-65022), onlyIRI-enhancers_8159 (-32145)
Araf	onlyIRI-enhancers_9718 (-50034), onlyIRI-enhancers_9719 (-31454), onlyIRI-enhancers_9720 (-29077)
Arap2	onlyIRI-enhancers_7387 (+42369)
Arap3	onlyIRI-enhancers_4528 (-17104), onlyIRI-enhancers_4527 (+12366)
Arc	onlyIRI-enhancers_3506 (-6769)
Arf3	onlyIRI-enhancers_3635 (-9466)
Arfgap2	onlyIRI-enhancers_5833 (+95949)
Arfip1	onlyIRI-enhancers_6321 (+45346)
Arg2	onlyIRI-enhancers_2222 (-10836)
Arhgap10	onlyIRI-enhancers_8994 (+81037)
Arhgap12	onlyIRI-enhancers_4644 (-9059)
Arhgap17	onlyIRI-enhancers_8157 (+75424)
Arhgap18	onlyIRI-enhancers_941 (-19525), onlyIRI-enhancers_942 (+8411)
Arhgap21	onlyIRI-enhancers_5513 (+30877)
Arhgap22	onlyIRI-enhancers_3023 (+33793), onlyIRI-enhancers_3024 (+94549)
Arhgap23	onlyIRI-enhancers_1903 (-79434), onlyIRI-enhancers_1904 (-21916)
Arhgap27	onlyIRI-enhancers_1362 (+35760), onlyIRI-enhancers_1361 (+45677), onlyIRI-enhancers_1360 (+68329), onlyIRI-enhancers_1359 (+74777), onlyIRI-enhancers_1358 (+78849), onlyIRI-enhancers_1357 (+88328)
Arhgap28	onlyIRI-enhancers_4301 (+48104)
Arhgap29	onlyIRI-enhancers_5943 (-85759)
Arhgap30	onlyIRI-enhancers_295 (-9012)
Arhgap31	onlyIRI-enhancers_3846 (+33436), onlyIRI-enhancers_3845 (+76374), onlyIRI-enhancers_3844 (+92391)
Arhgap32	onlyIRI-enhancers_9281 (-94610), onlyIRI-enhancers_9282 (-52230)
Arhgap42	onlyIRI-enhancers_9616 (+9087)
Arhgap5	onlyIRI-enhancers_2118 (-37475)
Arhgap6	onlyIRI-enhancers_9709 (-15889)
Arhgef10	onlyIRI-enhancers_8780 (+53688)
Arhgef10l	onlyIRI-enhancers_6641 (-35901)
Arhgef17	onlyIRI-enhancers_8047 (+63344)
Arhgef18	onlyIRI-enhancers_8840 (+19009), onlyIRI-enhancers_8843 (+24759)
Arhgef26	onlyIRI-enhancers_6264 (+57812)
Arhgef28	onlyIRI-enhancers_2845 (-42528), onlyIRI-enhancers_2844 (+67077), onlyIRI-enhancers_2843 (+84891)
Arhgef3	onlyIRI-enhancers_3001 (+21771), onlyIRI-enhancers_3002 (+64016)
Arhgef33	onlyIRI-enhancers_4362 (+84436)
Arhgef37	onlyIRI-enhancers_4646 (-8333), onlyIRI-enhancers_4645 (+10138)
Arhgef38	onlyIRI-enhancers_5995 (-7261)
Arhgef4	onlyIRI-enhancers_437 (+140)
Arhgef40	onlyIRI-enhancers_3072 (-24319), onlyIRI-enhancers_3073 (+25952)
Arhgef7	onlyIRI-enhancers_8670 (-17360), onlyIRI-enhancers_8679 (+39458)
Arid1a	onlyIRI-enhancers_6591 (-76077)
Arid4a	onlyIRI-enhancers_2163 (+33316)
Arid5b	onlyIRI-enhancers_1104 (+18980)
Arl15	onlyIRI-enhancers_2451 (+29804), onlyIRI-enhancers_2452 (+56835)
Arl2	onlyIRI-enhancers_5090 (-15515)
Arl2bp	onlyIRI-enhancers_9077 (+11924), onlyIRI-enhancers_9078 (+25417)
Arl3	onlyIRI-enhancers_5004 (+25385), onlyIRI-enhancers_5003 (+54744)
Arl4a	onlyIRI-enhancers_2082 (-77831), onlyIRI-enhancers_2081 (+26983), onlyIRI-enhancers_2080 (+84125)
Arl4c	onlyIRI-enhancers_673 (-61757), onlyIRI-enhancers_672 (-55050)
Arl4d	onlyIRI-enhancers_1337 (+30908)
Arl6	onlyIRI-enhancers_3943 (+52526), onlyIRI-enhancers_3942 (+71239)
Arl6ip4	onlyIRI-enhancers_7080 (+87101)
Arl8b	onlyIRI-enhancers_7538 (-78905), onlyIRI-enhancers_7539 (-23347)
Armc1	onlyIRI-enhancers_6100 (-12112), onlyIRI-enhancers_6099 (+82867)
Armc10	onlyIRI-enhancers_7244 (+27440), onlyIRI-enhancers_7245 (+34594)
Armc2	onlyIRI-enhancers_1000 (-96988), onlyIRI-enhancers_999 (+26518)
Armc3	onlyIRI-enhancers_5506 (+76908)
Armc9	onlyIRI-enhancers_650 (-25611), onlyIRI-enhancers_651 (+11243)
Armcx4	onlyIRI-enhancers_9673 (-76694)
Arnt2	onlyIRI-enhancers_8515 (-25173), onlyIRI-enhancers_8514 (-14828), onlyIRI-enhancers_8513 (-11483), onlyIRI-enhancers_8512 (+80418)
Arntl	onlyIRI-enhancers_8105 (-34920), onlyIRI-enhancers_8106 (-9990), onlyIRI-enhancers_8107 (+46132), onlyIRI-enhancers_8108 (+98222)
Arntl2	onlyIRI-enhancers_7729 (-18967)
Arpc5	onlyIRI-enhancers_167 (+24640)
Arpp19	onlyIRI-enhancers_9553 (-39355)
Arrb1	onlyIRI-enhancers_8567 (-16034)
Arrdc2	onlyIRI-enhancers_8978 (+17682)
Arrdc4	onlyIRI-enhancers_8419 (+40157), onlyIRI-enhancers_8418 (+66546)
Arsb	onlyIRI-enhancers_2808 (+50514)
Arsi	onlyIRI-enhancers_4638 (-45127), onlyIRI-enhancers_4639 (-20222), onlyIRI-enhancers_4640 (-14666), onlyIRI-enhancers_4641 (-5831)
Art2b	onlyIRI-enhancers_8055 (+42933)
Artn	onlyIRI-enhancers_6503 (-68054)
As3mt	onlyIRI-enhancers_5005 (+7165), onlyIRI-enhancers_5006 (+27817)
Asah2	onlyIRI-enhancers_4913 (-50654)
Asap1	onlyIRI-enhancers_3482 (+44215)
Asb13	onlyIRI-enhancers_2552 (+2933), onlyIRI-enhancers_2556 (+75575), onlyIRI-enhancers_2557 (+90171), onlyIRI-enhancers_2558 (+96945)
Asb14	onlyIRI-enhancers_2995 (-35984)
Asb17	onlyIRI-enhancers_6090 (+27425)
Asb2	onlyIRI-enhancers_1928 (+12041)
Asb4	onlyIRI-enhancers_7883 (+28026)
Asb5	onlyIRI-enhancers_8919 (-14666), onlyIRI-enhancers_8920 (+12068)
Asb8	onlyIRI-enhancers_3627 (+9607)
Asf1a	onlyIRI-enhancers_1036 (-93231), onlyIRI-enhancers_1037 (-87672)
Asgr1	onlyIRI-enhancers_1727 (-33446), onlyIRI-enhancers_1728 (-25693), onlyIRI-enhancers_1729 (+20587)
Asgr2	onlyIRI-enhancers_1729 (-17359)
Ash1l	onlyIRI-enhancers_6351 (+18470)
Asic5	onlyIRI-enhancers_6306 (+52087)
Asph	onlyIRI-enhancers_6932 (-73933), onlyIRI-enhancers_6931 (-39644), onlyIRI-enhancers_6930 (+5552)
Asprv1	onlyIRI-enhancers_7975 (-49336), onlyIRI-enhancers_7976 (-27736)
Aspscr1	onlyIRI-enhancers_1481 (+25480)
Asun	onlyIRI-enhancers_7727 (+50111)
Asxl1	onlyIRI-enhancers_5370 (+86474)
Atf1	onlyIRI-enhancers_3258 (-23057)
Atf3	onlyIRI-enhancers_393 (-86422), onlyIRI-enhancers_392 (-10688)
Atf6	onlyIRI-enhancers_291 (-8399), onlyIRI-enhancers_290 (+62716)
Atf7ip	onlyIRI-enhancers_7667 (+47359)
Atf7ip	onlyIRI-enhancers_7664 (-63207), onlyIRI-enhancers_7665 (-27558), onlyIRI-enhancers_7666 (-7666)
Atf7ip2	onlyIRI-enhancers_3648 (+93899)
Atg10	onlyIRI-enhancers_2789 (+17337), onlyIRI-enhancers_2788 (+58866)
Atg14	onlyIRI-enhancers_3062 (-66491), onlyIRI-enhancers_3061 (-29754)
Atg16l1	onlyIRI-enhancers_666 (-96597)
Atg16l2	onlyIRI-enhancers_8054 (+34483)
Atg3	onlyIRI-enhancers_3882 (+19849)
Atg4c	onlyIRI-enhancers_6945 (+5926)
Atg5	onlyIRI-enhancers_1014 (+55708), onlyIRI-enhancers_1015 (+57393)
Atg7	onlyIRI-enhancers_7552 (+17140), onlyIRI-enhancers_7553 (+47874)
Atl1	onlyIRI-enhancers_2152 (-28362)
Atl2	onlyIRI-enhancers_4358 (+70715), onlyIRI-enhancers_4357 (+74686)
Atm	onlyIRI-enhancers_9399 (+98133)
Atmin	onlyIRI-enhancers_8666 (+3325)
Atoh7	onlyIRI-enhancers_1082 (-10327), onlyIRI-enhancers_1083 (+76914)
Atoh8	onlyIRI-enhancers_7915 (+46344), onlyIRI-enhancers_7914 (+95493)
Atox1	onlyIRI-enhancers_1655 (+14698)
Atp11a	onlyIRI-enhancers_8760 (-45180), onlyIRI-enhancers_8766 (+7094)
Atp13a3	onlyIRI-enhancers_3779 (-77508), onlyIRI-enhancers_3778 (-27998)
Atp1a4	onlyIRI-enhancers_300 (+28551)
Atp1b1	onlyIRI-enhancers_244 (-85233), onlyIRI-enhancers_243 (-23604), onlyIRI-enhancers_242 (+34797), onlyIRI-enhancers_241 (+52287), onlyIRI-enhancers_240 (+60433)
Atp1b2	onlyIRI-enhancers_1725 (-8050), onlyIRI-enhancers_1724 (+5469)
Atp1b3	onlyIRI-enhancers_9632 (-48629), onlyIRI-enhancers_9631 (-30887), onlyIRI-enhancers_9630 (-17159), onlyIRI-enhancers_9629 (+88803)
Atp2a2	onlyIRI-enhancers_7065 (+19957), onlyIRI-enhancers_7064 (+70881)
Atp2a3	onlyIRI-enhancers_1745 (+15131)
Atp2b1	onlyIRI-enhancers_1312 (-57493), onlyIRI-enhancers_1313 (+36582)
Atp2b4	onlyIRI-enhancers_97 (-78275), onlyIRI-enhancers_96 (-33402), onlyIRI-enhancers_95 (+55804)
Atp2c2	onlyIRI-enhancers_8687 (+9283)
Atp5l	onlyIRI-enhancers_9346 (+15113)
Atp5o	onlyIRI-enhancers_4034 (+13964)
Atp5s	onlyIRI-enhancers_2150 (+9071), onlyIRI-enhancers_2151 (+19482)
Atp6ap1l	onlyIRI-enhancers_2786 (+64494)
Atp6v0a1	onlyIRI-enhancers_1325 (-29398), onlyIRI-enhancers_1326 (-26081), onlyIRI-enhancers_1327 (-6147)
Atp6v0a2	onlyIRI-enhancers_7081 (+89314)
Atp6v0a4	onlyIRI-enhancers_7822 (-25650)
Atp6v0d1	onlyIRI-enhancers_8581 (+32373), onlyIRI-enhancers_8580 (+39241)
Atp6v0d2	onlyIRI-enhancers_6702 (+27511), onlyIRI-enhancers_6701 (+50055)
Atp6v0e2	onlyIRI-enhancers_7845 (-44405)
Atp6v1a	onlyIRI-enhancers_3863 (+76089)
Atp6v1b2	onlyIRI-enhancers_8967 (-50212)
Atp6v1c1	onlyIRI-enhancers_3367 (-59563), onlyIRI-enhancers_3368 (-54621), onlyIRI-enhancers_3369 (+29584)
Atp6v1c2	onlyIRI-enhancers_2012 (+52330)
Atp6v1d	onlyIRI-enhancers_2218 (+67451)
Atp6v1g3	onlyIRI-enhancers_128 (+69739)
Atp8a1	onlyIRI-enhancers_7423 (+25007), onlyIRI-enhancers_7422 (+32012)
Atp8b1	onlyIRI-enhancers_4665 (-90146), onlyIRI-enhancers_4664 (-87769), onlyIRI-enhancers_4663 (-22211), onlyIRI-enhancers_4662 (+23050), onlyIRI-enhancers_4661 (+33449), onlyIRI-enhancers_4660 (+62445)
Atp8b3	onlyIRI-enhancers_1190 (+29347)
Atp8b5	onlyIRI-enhancers_6754 (+42549)
Atp9a	onlyIRI-enhancers_5463 (+3747)
Atp9b	onlyIRI-enhancers_4772 (+78736)
Atrn	onlyIRI-enhancers_5254 (-30146)
Atrnl1	onlyIRI-enhancers_5074 (-33935), onlyIRI-enhancers_5075 (+47001)
Atxn10	onlyIRI-enhancers_3588 (+87960)
Atxn2	onlyIRI-enhancers_7057 (+31594)
Atxn2l	onlyIRI-enhancers_8171 (-32623)
Atxn7l1	onlyIRI-enhancers_2056 (-56466), onlyIRI-enhancers_2057 (+77536)
Auts2	onlyIRI-enhancers_7101 (-33865), onlyIRI-enhancers_7100 (-30904)
Avpi1	onlyIRI-enhancers_4975 (+28779)
Awat2	onlyIRI-enhancers_9646 (+64212)
Axin2	onlyIRI-enhancers_1395 (-28760)
Axl	onlyIRI-enhancers_8290 (-23524), onlyIRI-enhancers_8289 (-16912), onlyIRI-enhancers_8288 (+24836)
Azi2	onlyIRI-enhancers_9192 (+42537)
Azin1	onlyIRI-enhancers_3368 (-88017), onlyIRI-enhancers_3367 (-83075), onlyIRI-enhancers_3366 (+87384), onlyIRI-enhancers_3365 (+98649)
B130006D01Rik	onlyIRI-enhancers_1886 (+14545), onlyIRI-enhancers_1887 (+81952)
B230120H23Rik	onlyIRI-enhancers_5761 (-49892), onlyIRI-enhancers_5762 (-30315), onlyIRI-enhancers_5763 (+23217), onlyIRI-enhancers_5764 (+80695), onlyIRI-enhancers_5765 (+83319)
B230217C12Rik	onlyIRI-enhancers_1908 (-17573), onlyIRI-enhancers_1909 (-8596)
B230314M03Rik	onlyIRI-enhancers_6460 (-39717)
B3galnt2	onlyIRI-enhancers_2472 (-64799)
B3galt1	onlyIRI-enhancers_5732 (-31092)
B3gat2	onlyIRI-enhancers_424 (+81858)
B3gnt2	onlyIRI-enhancers_1520 (-68879), onlyIRI-enhancers_1519 (-32022), onlyIRI-enhancers_1518 (+52217), onlyIRI-enhancers_1517 (+96205)
B3gnt5	onlyIRI-enhancers_3698 (+935), onlyIRI-enhancers_3699 (+26482)
B3gnt7	onlyIRI-enhancers_652 (-39888), onlyIRI-enhancers_653 (-18795)
B3gntl1	onlyIRI-enhancers_1487 (-6809), onlyIRI-enhancers_1486 (+14385), onlyIRI-enhancers_1485 (+20616)
B430305J03Rik	onlyIRI-enhancers_6263 (-44062)
B430306N03Rik	onlyIRI-enhancers_4239 (+8237)
B430319F04Rik	onlyIRI-enhancers_8077 (+53608)
B4galnt1	onlyIRI-enhancers_835 (-8549)
B4galnt2	onlyIRI-enhancers_1889 (-61677), onlyIRI-enhancers_1888 (+18023)
B4galnt3	onlyIRI-enhancers_7588 (+53977)
B4galnt4	onlyIRI-enhancers_8238 (+9107)
B4galt1	onlyIRI-enhancers_6750 (-14967), onlyIRI-enhancers_6749 (+14587), onlyIRI-enhancers_6748 (+32635), onlyIRI-enhancers_6747 (+62569), onlyIRI-enhancers_6746 (+72287)
B4galt4	onlyIRI-enhancers_3847 (+30677)
B4galt5	onlyIRI-enhancers_5442 (+30057), onlyIRI-enhancers_5441 (+41757), onlyIRI-enhancers_5440 (+56433), onlyIRI-enhancers_5439 (+83187), onlyIRI-enhancers_5438 (+95052)
B4galt6	onlyIRI-enhancers_4478 (-63512), onlyIRI-enhancers_4477 (-55621), onlyIRI-enhancers_4476 (-35997), onlyIRI-enhancers_4475 (-11274), onlyIRI-enhancers_4474 (+32512), onlyIRI-enhancers_4473 (+51569), onlyIRI-enhancers_4472 (+54077)
B530045E10Rik	onlyIRI-enhancers_1318 (-66490), onlyIRI-enhancers_1319 (-32056), onlyIRI-enhancers_1320 (-26949)
BC002059	onlyIRI-enhancers_4108 (+32321)
BC005537	onlyIRI-enhancers_2494 (-9086)
BC017158	onlyIRI-enhancers_8182 (-22232), onlyIRI-enhancers_8181 (+21694)
BC021785	onlyIRI-enhancers_980 (-4319)
BC021891	onlyIRI-enhancers_8749 (+38536)
BC024139	onlyIRI-enhancers_3515 (-63455), onlyIRI-enhancers_3514 (+11947)
BC026590	onlyIRI-enhancers_6809 (+48758)
BC027231	onlyIRI-enhancers_3868 (-80186), onlyIRI-enhancers_3869 (-75434), onlyIRI-enhancers_3870 (-52168), onlyIRI-enhancers_3871 (-32638), onlyIRI-enhancers_3873 (-7647)
BC030307	onlyIRI-enhancers_1224 (+21924), onlyIRI-enhancers_1225 (+25263)
BC030336	onlyIRI-enhancers_8143 (+52116)
BC030867	onlyIRI-enhancers_1342 (+288)
BC034902	onlyIRI-enhancers_5295 (-45293), onlyIRI-enhancers_5296 (-16079)
BC043934	onlyIRI-enhancers_9632 (+24506), onlyIRI-enhancers_9631 (+42248), onlyIRI-enhancers_9630 (+55976)
BC048403	onlyIRI-enhancers_810 (-46614), onlyIRI-enhancers_811 (+97002)
BC048507	onlyIRI-enhancers_2751 (-18838)
BC048546	onlyIRI-enhancers_7628 (-15681)
BC049352	onlyIRI-enhancers_9350 (-49762)
BC051142	onlyIRI-enhancers_4182 (-6714), onlyIRI-enhancers_4183 (+38909)
BC051665	onlyIRI-enhancers_2732 (+57689), onlyIRI-enhancers_2731 (+78062)
BC052040	onlyIRI-enhancers_5162 (+27626), onlyIRI-enhancers_5163 (+91522), onlyIRI-enhancers_5164 (+97680)
BC055111	onlyIRI-enhancers_6454 (+3110)
BC067074	onlyIRI-enhancers_2446 (+77676), onlyIRI-enhancers_2447 (+92871)
BC068157	onlyIRI-enhancers_8881 (+3344)
BC100451	onlyIRI-enhancers_1467 (-6470), onlyIRI-enhancers_1466 (+14801)
BC106179	onlyIRI-enhancers_3727 (-47497)
Baalc	onlyIRI-enhancers_3370 (-9847), onlyIRI-enhancers_3371 (-4744), onlyIRI-enhancers_3372 (+45716)
Baat	onlyIRI-enhancers_6781 (+26106)
Bace1	onlyIRI-enhancers_9357 (+45493)
Bace2	onlyIRI-enhancers_4070 (-63772), onlyIRI-enhancers_4071 (-46188)
Bach1	onlyIRI-enhancers_4004 (-87205), onlyIRI-enhancers_4005 (-73878), onlyIRI-enhancers_4006 (-44096), onlyIRI-enhancers_4007 (-22691), onlyIRI-enhancers_4008 (-17305), onlyIRI-enhancers_4009 (-9766)
Bach2	onlyIRI-enhancers_6715 (-58626)
Bag2	onlyIRI-enhancers_434 (-9274)
Bag3	onlyIRI-enhancers_8183 (+59784)
Bag5	onlyIRI-enhancers_1967 (+15069)
Bahcc1	onlyIRI-enhancers_1477 (-63161), onlyIRI-enhancers_1478 (+78326)
Bahd1	onlyIRI-enhancers_5180 (-18071)
Bai2	onlyIRI-enhancers_6570 (+51901)
Baiap2	onlyIRI-enhancers_1476 (+48393)
Baiap2l1	onlyIRI-enhancers_7170 (-14399), onlyIRI-enhancers_7169 (+39517)
Baiap2l2	onlyIRI-enhancers_3541 (-37431)
Bank1	onlyIRI-enhancers_6005 (-96400)
Barx2	onlyIRI-enhancers_9280 (-58728), onlyIRI-enhancers_9279 (-13073), onlyIRI-enhancers_9278 (+57653)
Basp1	onlyIRI-enhancers_3300 (-60198)
Batf	onlyIRI-enhancers_2305 (+11647)
Batf2	onlyIRI-enhancers_5090 (-7518)
Batf3	onlyIRI-enhancers_387 (-23055), onlyIRI-enhancers_388 (-12736), onlyIRI-enhancers_389 (-6170), onlyIRI-enhancers_390 (+13091), onlyIRI-enhancers_391 (+27561)
Bax	onlyIRI-enhancers_8348 (-10559)
Baz1a	onlyIRI-enhancers_2127 (-12965)
Baz2a	onlyIRI-enhancers_841 (+51367)
Baz2b	onlyIRI-enhancers_5702 (-51568), onlyIRI-enhancers_5701 (+42507), onlyIRI-enhancers_5700 (+48684), onlyIRI-enhancers_5699 (+53697), onlyIRI-enhancers_5698 (+79503)
Bbc3	onlyIRI-enhancers_8265 (+40524)
Bbip1	onlyIRI-enhancers_5045 (+10179)
Bbox1	onlyIRI-enhancers_5148 (+94893)
Bbs10	onlyIRI-enhancers_749 (-64244), onlyIRI-enhancers_750 (+91435)
Bbs12	onlyIRI-enhancers_6153 (+17713)
Bbs5	onlyIRI-enhancers_5745 (-33875), onlyIRI-enhancers_5746 (-11765), onlyIRI-enhancers_5747 (-6902)
Bcam	onlyIRI-enhancers_8275 (-19480)
Bcar1	onlyIRI-enhancers_8633 (-51089)
Bcar3	onlyIRI-enhancers_5946 (-56945), onlyIRI-enhancers_5947 (-47501), onlyIRI-enhancers_5948 (-10819), onlyIRI-enhancers_5949 (+38830), onlyIRI-enhancers_5950 (+54394)
Bcas3	onlyIRI-enhancers_1814 (-28722), onlyIRI-enhancers_1815 (+39509), onlyIRI-enhancers_1816 (+77929)
Bcat2	onlyIRI-enhancers_8349 (+35645)
Bcl10	onlyIRI-enhancers_6049 (-82231), onlyIRI-enhancers_6050 (-59926), onlyIRI-enhancers_6051 (-18701)
Bcl11a	onlyIRI-enhancers_1524 (+68366)
Bcl2	onlyIRI-enhancers_16 (+6052), onlyIRI-enhancers_15 (+36033)
Bcl2l11	onlyIRI-enhancers_5229 (-58770), onlyIRI-enhancers_5230 (+41204)
Bcl2l14	onlyIRI-enhancers_7647 (+11087), onlyIRI-enhancers_7648 (+29150)
Bcl6	onlyIRI-enhancers_3733 (-50785)
Bcl7a	onlyIRI-enhancers_7073 (-46826), onlyIRI-enhancers_7074 (-26062)
Bcl7c	onlyIRI-enhancers_8176 (+59612)
Bcl9	onlyIRI-enhancers_6395 (+26755)
Bcl9l	onlyIRI-enhancers_9343 (+16287), onlyIRI-enhancers_9344 (+38623)
Bcmo1	onlyIRI-enhancers_8669 (+293), onlyIRI-enhancers_8671 (+14354), onlyIRI-enhancers_8672 (+20272)
Bcor	onlyIRI-enhancers_9665 (-59864), onlyIRI-enhancers_9664 (-42650), onlyIRI-enhancers_9663 (+81345)
Bcorl1	onlyIRI-enhancers_9730 (-26490), onlyIRI-enhancers_9731 (+68679), onlyIRI-enhancers_9732 (+83579)
Bcr	onlyIRI-enhancers_1137 (+7767), onlyIRI-enhancers_1138 (+59639), onlyIRI-enhancers_1139 (+68771), onlyIRI-enhancers_1140 (+89921)
Bdh1	onlyIRI-enhancers_3791 (-81050), onlyIRI-enhancers_3792 (-20539), onlyIRI-enhancers_3793 (+65900), onlyIRI-enhancers_3794 (+78210)
Bdh2	onlyIRI-enhancers_5999 (-25239)
Bdkrb2	onlyIRI-enhancers_1942 (-61955)
Bean1	onlyIRI-enhancers_8572 (+69236)
Bend3	onlyIRI-enhancers_1009 (-11200), onlyIRI-enhancers_1010 (+4399)
Best3	onlyIRI-enhancers_773 (+37702)
Bfsp1	onlyIRI-enhancers_5315 (-4560), onlyIRI-enhancers_5314 (+16079), onlyIRI-enhancers_5313 (+56527)
Bhlha9	onlyIRI-enhancers_1761 (-78658)
Bhlhe40	onlyIRI-enhancers_7537 (-54276), onlyIRI-enhancers_7538 (+43525), onlyIRI-enhancers_7539 (+99083)
Bhlhe41	onlyIRI-enhancers_7716 (+9887), onlyIRI-enhancers_7715 (+77377), onlyIRI-enhancers_7714 (+85942)
Bicd1	onlyIRI-enhancers_7743 (-93098), onlyIRI-enhancers_7744 (-33980)
Bik	onlyIRI-enhancers_3578 (+13256)
Bin1	onlyIRI-enhancers_4502 (+54721)
Bin3	onlyIRI-enhancers_3164 (+19484)
Birc3	onlyIRI-enhancers_9580 (-41244), onlyIRI-enhancers_9579 (+17420)
Blk	onlyIRI-enhancers_3130 (-10589)
Blm	onlyIRI-enhancers_8483 (-79488), onlyIRI-enhancers_8482 (-77262), onlyIRI-enhancers_8481 (-48031)
Blnk	onlyIRI-enhancers_4969 (-12853)
Bloc1s4	onlyIRI-enhancers_7318 (+47275)
Bloc1s5	onlyIRI-enhancers_2575 (+20749), onlyIRI-enhancers_2574 (+41794), onlyIRI-enhancers_2573 (+54723)
Blzf1	onlyIRI-enhancers_239 (+13110)
Bmp15	onlyIRI-enhancers_9744 (-24924)
Bmp2	onlyIRI-enhancers_5273 (-52928)
Bmp2k	onlyIRI-enhancers_7507 (-91571), onlyIRI-enhancers_7508 (-56823)
Bmp3	onlyIRI-enhancers_7511 (+821)
Bmp6	onlyIRI-enhancers_2570 (-49006)
Bmp7	onlyIRI-enhancers_5479 (+94369)
Bmp8a	onlyIRI-enhancers_6539 (-80067)
Bmper	onlyIRI-enhancers_9258 (-55148), onlyIRI-enhancers_9259 (-32079), onlyIRI-enhancers_9260 (-22513)
Bmpr1a	onlyIRI-enhancers_3037 (-15052), onlyIRI-enhancers_3036 (-6203), onlyIRI-enhancers_3035 (+52802)
Bmpr1b	onlyIRI-enhancers_6029 (-78758)
Bmpr2	onlyIRI-enhancers_545 (+7503), onlyIRI-enhancers_546 (+69459)
Bmx	onlyIRI-enhancers_9701 (+24617)
Bnc1	onlyIRI-enhancers_8500 (-25015)
Bnc2	onlyIRI-enhancers_6884 (-93226)
Bnip3	onlyIRI-enhancers_8225 (+52875)
Bnip3l	onlyIRI-enhancers_3151 (+8688)
Boc	onlyIRI-enhancers_3869 (-89997), onlyIRI-enhancers_3868 (-85245), onlyIRI-enhancers_3867 (-57338), onlyIRI-enhancers_3866 (-45451), onlyIRI-enhancers_3865 (+16593)
Bod1	onlyIRI-enhancers_1539 (-54767)
Bola3	onlyIRI-enhancers_7948 (+67174)
Bpgm	onlyIRI-enhancers_7805 (+38931), onlyIRI-enhancers_7806 (+67179), onlyIRI-enhancers_7807 (+78208)
Braf	onlyIRI-enhancers_7833 (-56011)
Brca1	onlyIRI-enhancers_1335 (+7825)
Brd2	onlyIRI-enhancers_4179 (+19923)
Brd7	onlyIRI-enhancers_9039 (-93341), onlyIRI-enhancers_9038 (-92192)
Bri3	onlyIRI-enhancers_7169 (+63361)
Brox	onlyIRI-enhancers_359 (+30647)
Brwd1	onlyIRI-enhancers_4066 (-9449)
Bsn	onlyIRI-enhancers_9131 (-37776), onlyIRI-enhancers_9130 (-10628)
Bsnd	onlyIRI-enhancers_6453 (-54519), onlyIRI-enhancers_6452 (-37446)
Bst1	onlyIRI-enhancers_7337 (-30434), onlyIRI-enhancers_7338 (-10651), onlyIRI-enhancers_7339 (+22958)
Bsx	onlyIRI-enhancers_9318 (-52363)
Btaf1	onlyIRI-enhancers_4949 (+80476), onlyIRI-enhancers_4950 (+92523)
Btbd10	onlyIRI-enhancers_8109 (-8899), onlyIRI-enhancers_8108 (+63652)
Btbd11	onlyIRI-enhancers_1218 (+72286)
Btbd16	onlyIRI-enhancers_8194 (+26875), onlyIRI-enhancers_8195 (+57748)
Btbd3	onlyIRI-enhancers_5305 (+15733), onlyIRI-enhancers_5306 (+87080)
Btd	onlyIRI-enhancers_3017 (+44453)
Btf3l4	onlyIRI-enhancers_6469 (+36936)
Btg1	onlyIRI-enhancers_1299 (+11461), onlyIRI-enhancers_1300 (+15963), onlyIRI-enhancers_1301 (+31293)
Btla	onlyIRI-enhancers_3882 (-45703)
Btnl1	onlyIRI-enhancers_4182 (+14975)
Btnl4	onlyIRI-enhancers_4183 (+38207)
Btrc	onlyIRI-enhancers_4996 (+49905)
Bysl	onlyIRI-enhancers_4234 (+93263)
Bzw1	onlyIRI-enhancers_533 (-33528), onlyIRI-enhancers_534 (-10430)
Bzw2	onlyIRI-enhancers_2070 (+30996)
C030034I22Rik	onlyIRI-enhancers_4305 (-20938)
C030046E11Rik	onlyIRI-enhancers_4903 (-33637), onlyIRI-enhancers_4904 (-20987), onlyIRI-enhancers_4905 (-9624)
C130026L21Rik	onlyIRI-enhancers_7008 (-74438)
C1ql1	onlyIRI-enhancers_1353 (-60565)
C1ql4	onlyIRI-enhancers_3639 (-6148)
C1qtnf3	onlyIRI-enhancers_3287 (-31256)
C1qtnf6	onlyIRI-enhancers_3531 (+9139), onlyIRI-enhancers_3530 (+14855)
C1qtnf7	onlyIRI-enhancers_7335 (+34675), onlyIRI-enhancers_7336 (+74000)
C1qtnf9	onlyIRI-enhancers_3109 (-26534)
C1rl	onlyIRI-enhancers_7607 (-8036)
C230081A13Rik	onlyIRI-enhancers_9413 (+49065), onlyIRI-enhancers_9412 (+93342)
C2cd2	onlyIRI-enhancers_4075 (-7303)
C2cd3	onlyIRI-enhancers_8041 (+89494)
C2cd5	onlyIRI-enhancers_7698 (-32297)
C3	onlyIRI-enhancers_4270 (-3031)
C330006D17Rik	onlyIRI-enhancers_9579 (-18540)
C4b	onlyIRI-enhancers_4185 (+50566), onlyIRI-enhancers_4184 (+68252)
C530008M17Rik	onlyIRI-enhancers_7458 (-17969)
C6	onlyIRI-enhancers_3394 (+89924)
C630050I24Rik	onlyIRI-enhancers_8597 (-2497)
C7	onlyIRI-enhancers_3395 (+53904)
C77080	onlyIRI-enhancers_6566 (-8266)
C87436	onlyIRI-enhancers_7974 (+66205)
C9	onlyIRI-enhancers_3476 (-33845), onlyIRI-enhancers_3477 (-28652)
CN725425	onlyIRI-enhancers_3600 (+37491), onlyIRI-enhancers_3601 (+44423)
Cab39l	onlyIRI-enhancers_3104 (+6679)
Cables1	onlyIRI-enhancers_4459 (+23850), onlyIRI-enhancers_4460 (+44485), onlyIRI-enhancers_4461 (+76929)
Cabp1	onlyIRI-enhancers_7022 (-18123)
Cacfd1	onlyIRI-enhancers_5534 (-34743), onlyIRI-enhancers_5535 (+12094)
Cachd1	onlyIRI-enhancers_6420 (-22639)
Cacna1c	onlyIRI-enhancers_7579 (-84645)
Cacna1i	onlyIRI-enhancers_3550 (+31024)
Cacnb3	onlyIRI-enhancers_3630 (-17932), onlyIRI-enhancers_3631 (-8499)
Cacng6	onlyIRI-enhancers_8312 (+50889)
Cacybp	onlyIRI-enhancers_211 (-77870), onlyIRI-enhancers_210 (-50496), onlyIRI-enhancers_209 (-46516)
Cadm1	onlyIRI-enhancers_9364 (-85042), onlyIRI-enhancers_9365 (+15325)
Calcrl	onlyIRI-enhancers_5821 (+44390), onlyIRI-enhancers_5820 (+46507), onlyIRI-enhancers_5819 (+87152)
Cald1	onlyIRI-enhancers_7808 (-89522), onlyIRI-enhancers_7809 (-66987), onlyIRI-enhancers_7810 (+12491)
Calm1	onlyIRI-enhancers_1917 (+24340)
Calm2	onlyIRI-enhancers_4426 (-43491)
Calm3	onlyIRI-enhancers_8267 (+15944)
Calml3	onlyIRI-enhancers_2566 (+21695), onlyIRI-enhancers_2558 (+73341), onlyIRI-enhancers_2557 (+80115), onlyIRI-enhancers_2556 (+94711)
Calml4	onlyIRI-enhancers_9456 (+74991)
Caly	onlyIRI-enhancers_8236 (+11890)
Camk1d	onlyIRI-enhancers_5679 (-87261), onlyIRI-enhancers_5678 (-57394)
Camk1g	onlyIRI-enhancers_411 (-12608), onlyIRI-enhancers_410 (+18627)
Camk2d	onlyIRI-enhancers_5961 (+14545), onlyIRI-enhancers_5962 (+66407)
Camk2g	onlyIRI-enhancers_2951 (-35342)
Camk2n1	onlyIRI-enhancers_6622 (+62088), onlyIRI-enhancers_6623 (+89203), onlyIRI-enhancers_6624 (+92089)
Camkk2	onlyIRI-enhancers_7068 (+18210)
Camkmt	onlyIRI-enhancers_4405 (+72409), onlyIRI-enhancers_4406 (+99263)
Camsap2	onlyIRI-enhancers_120 (-35522), onlyIRI-enhancers_119 (+20023)
Camta1	onlyIRI-enhancers_6694 (-58282)
Cand1	onlyIRI-enhancers_795 (+18334)
Cand2	onlyIRI-enhancers_7564 (-6563)
Cap1	onlyIRI-enhancers_6535 (-69422), onlyIRI-enhancers_6534 (-6341), onlyIRI-enhancers_6533 (+13815)
Capn11	onlyIRI-enhancers_4215 (+32511)
Capn12	onlyIRI-enhancers_8298 (+55337)
Capn2	onlyIRI-enhancers_352 (-21818), onlyIRI-enhancers_351 (+51796), onlyIRI-enhancers_350 (+96672)
Capn8	onlyIRI-enhancers_352 (-25694)
Capn9	onlyIRI-enhancers_8734 (+41820)
Caprin1	onlyIRI-enhancers_5117 (-87105)
Caprin2	onlyIRI-enhancers_7738 (-21511)
Caps2	onlyIRI-enhancers_764 (+64076)
Capza2	onlyIRI-enhancers_7756 (-52880), onlyIRI-enhancers_7757 (-7409), onlyIRI-enhancers_7758 (+72447), onlyIRI-enhancers_7759 (+89470)
Capzb	onlyIRI-enhancers_6632 (-46125), onlyIRI-enhancers_6633 (-38020), onlyIRI-enhancers_6634 (+33858), onlyIRI-enhancers_6635 (+95306)
Car12	onlyIRI-enhancers_9490 (-82347), onlyIRI-enhancers_9491 (-43924), onlyIRI-enhancers_9493 (-7623)
Car15	onlyIRI-enhancers_3692 (+30926)
Car2	onlyIRI-enhancers_6060 (-16549)
Car3	onlyIRI-enhancers_6060 (+6339)
Car5a	onlyIRI-enhancers_8708 (+22937)
Car7	onlyIRI-enhancers_8575 (+24490)
Car8	onlyIRI-enhancers_6874 (-53805)
Car9	onlyIRI-enhancers_6756 (+1522)
Card10	onlyIRI-enhancers_3536 (-10490), onlyIRI-enhancers_3535 (+6543)
Card11	onlyIRI-enhancers_7154 (+37070)
Carf	onlyIRI-enhancers_549 (+53369), onlyIRI-enhancers_550 (+64708)
Cars	onlyIRI-enhancers_8249 (+42663)
Cartpt	onlyIRI-enhancers_2858 (+62138)
Casc4	onlyIRI-enhancers_5199 (+30003)
Casp14	onlyIRI-enhancers_1182 (-4260), onlyIRI-enhancers_1181 (+7784), onlyIRI-enhancers_1180 (+16644)
Casp3	onlyIRI-enhancers_8899 (+96491)
Casp7	onlyIRI-enhancers_5060 (+41499)
Casp8	onlyIRI-enhancers_537 (-52635), onlyIRI-enhancers_538 (-34011), onlyIRI-enhancers_539 (-7409), onlyIRI-enhancers_540 (+28356), onlyIRI-enhancers_541 (+64419)
Casq1	onlyIRI-enhancers_300 (-9995)
Casq2	onlyIRI-enhancers_5864 (+49255)
Casr	onlyIRI-enhancers_3830 (+71759)
Cass4	onlyIRI-enhancers_5477 (+19125)
Catsper1	onlyIRI-enhancers_5029 (-11651), onlyIRI-enhancers_5036 (+9963)
Catsper3	onlyIRI-enhancers_2705 (-27795)
Cav1	onlyIRI-enhancers_7751 (+47870), onlyIRI-enhancers_7752 (+72622)
Cav2	onlyIRI-enhancers_7748 (-93643), onlyIRI-enhancers_7749 (-68932), onlyIRI-enhancers_7750 (-16108)
Cbfa2t2	onlyIRI-enhancers_5375 (+18570), onlyIRI-enhancers_5376 (+38040), onlyIRI-enhancers_5377 (+80710)
Cbl	onlyIRI-enhancers_9342 (+7544)
Cblb	onlyIRI-enhancers_3909 (+11876), onlyIRI-enhancers_3910 (+33331), onlyIRI-enhancers_3911 (+40476)
Cblc	onlyIRI-enhancers_8275 (+6782)
Cbll1	onlyIRI-enhancers_2045 (-34925)
Cbr3	onlyIRI-enhancers_4047 (+8177)
Cbr4	onlyIRI-enhancers_8932 (-90074), onlyIRI-enhancers_8933 (-50750), onlyIRI-enhancers_8934 (-36488), onlyIRI-enhancers_8935 (-7551), onlyIRI-enhancers_8936 (+86766)
Cbs	onlyIRI-enhancers_4165 (+4243)
Cbwd1	onlyIRI-enhancers_4873 (-25954), onlyIRI-enhancers_4872 (-5110)
Cbx3	onlyIRI-enhancers_7863 (+11229), onlyIRI-enhancers_7864 (+38909)
Cbx4	onlyIRI-enhancers_1470 (-47620)
Cbx6	onlyIRI-enhancers_3545 (-48825)
Cby3	onlyIRI-enhancers_1620 (+17034)
Cc2d2a	onlyIRI-enhancers_7336 (-72810)
Ccar1	onlyIRI-enhancers_1080 (-62712)
Ccbe1	onlyIRI-enhancers_4681 (-53386), onlyIRI-enhancers_4680 (+36740)
Ccbl2	onlyIRI-enhancers_6036 (+9574)
Ccdc101	onlyIRI-enhancers_8172 (-12470)
Ccdc102a	onlyIRI-enhancers_9081 (+17010)
Ccdc108	onlyIRI-enhancers_610 (+7727)
Ccdc110	onlyIRI-enhancers_8894 (-17249)
Ccdc111	onlyIRI-enhancers_8898 (+21090)
Ccdc112	onlyIRI-enhancers_4559 (-69311)
Ccdc113	onlyIRI-enhancers_9092 (-36742)
Ccdc115	onlyIRI-enhancers_436 (+50128)
Ccdc116	onlyIRI-enhancers_3690 (-34355), onlyIRI-enhancers_3689 (-20235)
Ccdc12	onlyIRI-enhancers_9143 (+20862)
Ccdc121	onlyIRI-enhancers_341 (-10453), onlyIRI-enhancers_340 (+92994)
Ccdc130	onlyIRI-enhancers_9026 (-14474)
Ccdc138	onlyIRI-enhancers_1050 (-33693), onlyIRI-enhancers_1051 (+62471), onlyIRI-enhancers_1052 (+97339)
Ccdc141	onlyIRI-enhancers_5795 (+15701), onlyIRI-enhancers_5794 (+37701), onlyIRI-enhancers_5793 (+64160)
Ccdc142	onlyIRI-enhancers_7943 (-8811)
Ccdc15	onlyIRI-enhancers_9305 (-11358)
Ccdc152	onlyIRI-enhancers_3331 (-53169)
Ccdc162	onlyIRI-enhancers_998 (+30311)
Ccdc177	onlyIRI-enhancers_2249 (+35331)
Ccdc181	onlyIRI-enhancers_239 (+18789)
Ccdc19	onlyIRI-enhancers_303 (-10608), onlyIRI-enhancers_304 (+11814)
Ccdc24	onlyIRI-enhancers_6502 (+6003)
Ccdc25	onlyIRI-enhancers_3141 (+64598), onlyIRI-enhancers_3142 (+81324)
Ccdc28a	onlyIRI-enhancers_885 (-94750)
Ccdc3	onlyIRI-enhancers_5659 (-39616)
Ccdc32	onlyIRI-enhancers_5181 (+56336)
Ccdc33	onlyIRI-enhancers_9421 (+5154)
Ccdc34	onlyIRI-enhancers_5146 (-21230), onlyIRI-enhancers_5147 (+45022)
Ccdc40	onlyIRI-enhancers_1471 (+10119)
Ccdc42	onlyIRI-enhancers_1717 (+13994), onlyIRI-enhancers_1718 (+59289)
Ccdc43	onlyIRI-enhancers_1350 (-56830), onlyIRI-enhancers_1349 (-43660)
Ccdc54	onlyIRI-enhancers_3905 (-98330)
Ccdc57	onlyIRI-enhancers_1483 (-6179)
Ccdc6	onlyIRI-enhancers_1120 (+23825), onlyIRI-enhancers_1121 (+35209)
Ccdc64b	onlyIRI-enhancers_4116 (+224)
Ccdc65	onlyIRI-enhancers_3633 (+6227), onlyIRI-enhancers_3634 (+14911)
Ccdc68	onlyIRI-enhancers_4712 (+13193)
Ccdc69	onlyIRI-enhancers_1652 (+27105)
Ccdc71	onlyIRI-enhancers_9133 (+9366)
Ccdc71l	onlyIRI-enhancers_2047 (-86191), onlyIRI-enhancers_2048 (+65922)
Ccdc73	onlyIRI-enhancers_5123 (-30396)
Ccdc8	onlyIRI-enhancers_8268 (-12283)
Ccdc80	onlyIRI-enhancers_3878 (-22975), onlyIRI-enhancers_3879 (+17551), onlyIRI-enhancers_3880 (+27778)
Ccdc81	onlyIRI-enhancers_8533 (+61840)
Ccdc82	onlyIRI-enhancers_9226 (+57335)
Ccdc83	onlyIRI-enhancers_8539 (-70600), onlyIRI-enhancers_8538 (-12055)
Ccdc85a	onlyIRI-enhancers_1528 (-46538)
Ccdc85c	onlyIRI-enhancers_1950 (+7651), onlyIRI-enhancers_1949 (+23148)
Ccdc88b	onlyIRI-enhancers_5093 (-34568), onlyIRI-enhancers_5092 (-19274), onlyIRI-enhancers_5091 (-11276)
Ccdc88c	onlyIRI-enhancers_1923 (+10578)
Ccdc93	onlyIRI-enhancers_40 (+51821)
Ccin	onlyIRI-enhancers_6762 (-18218)
Cck	onlyIRI-enhancers_9211 (-70935), onlyIRI-enhancers_9210 (-60254), onlyIRI-enhancers_9209 (+79686)
Cckar	onlyIRI-enhancers_7380 (-18414), onlyIRI-enhancers_7379 (+19272)
Cckbr	onlyIRI-enhancers_8061 (+19674), onlyIRI-enhancers_8062 (+49463)
Ccl17	onlyIRI-enhancers_9080 (+1911)
Ccl20	onlyIRI-enhancers_640 (-40591), onlyIRI-enhancers_641 (-31573), onlyIRI-enhancers_642 (-16844)
Ccl22	onlyIRI-enhancers_9079 (-34047)
Ccl24	onlyIRI-enhancers_7118 (-49630)
Ccl25	onlyIRI-enhancers_8885 (+55547)
Ccl3	onlyIRI-enhancers_1806 (+8576), onlyIRI-enhancers_1805 (+18297), onlyIRI-enhancers_1804 (+50630)
Ccl5	onlyIRI-enhancers_1803 (-33611), onlyIRI-enhancers_1802 (-4221)
Ccl6	onlyIRI-enhancers_1806 (-47692), onlyIRI-enhancers_1805 (-37971), onlyIRI-enhancers_1804 (-5638)
Ccl9	onlyIRI-enhancers_1803 (+14507)
Ccm2	onlyIRI-enhancers_1702 (+39883)
Ccnb2	onlyIRI-enhancers_9520 (+92956)
Ccnd1	onlyIRI-enhancers_8258 (-91045), onlyIRI-enhancers_8257 (-24641), onlyIRI-enhancers_8256 (-3323)
Ccnd2	onlyIRI-enhancers_7616 (-11769), onlyIRI-enhancers_7615 (-3866)
Ccnd3	onlyIRI-enhancers_4234 (+13178)
Ccne1	onlyIRI-enhancers_8328 (+46007)
Ccng2	onlyIRI-enhancers_7502 (+15886)
Ccnk	onlyIRI-enhancers_1949 (+72531), onlyIRI-enhancers_1950 (+88028)
Ccnl1	onlyIRI-enhancers_6278 (-32641)
Ccnt1	onlyIRI-enhancers_3628 (+29693)
Ccny	onlyIRI-enhancers_4796 (+21103)
Ccnyl1	onlyIRI-enhancers_575 (+10305)
Ccpg1	onlyIRI-enhancers_9546 (-17204), onlyIRI-enhancers_9547 (+16414)
Ccr2	onlyIRI-enhancers_9224 (-33788)
Ccr3	onlyIRI-enhancers_9224 (+46399)
Ccr4	onlyIRI-enhancers_9165 (-30813), onlyIRI-enhancers_9164 (+8591)
Ccr7	onlyIRI-enhancers_1916 (+7453), onlyIRI-enhancers_1915 (+20510)
Ccr9	onlyIRI-enhancers_9221 (-4703)
Ccrl1	onlyIRI-enhancers_9113 (+13707)
Ccrl1	onlyIRI-enhancers_9115 (-34855), onlyIRI-enhancers_9114 (-20713)
Ccrl2	onlyIRI-enhancers_9150 (-37694), onlyIRI-enhancers_9149 (-28398), onlyIRI-enhancers_9148 (-14794), onlyIRI-enhancers_9147 (-6758)
Ccrn4l	onlyIRI-enhancers_6198 (-27980)
Ccser1	onlyIRI-enhancers_7900 (+23807), onlyIRI-enhancers_7901 (+53245)
Ccser2	onlyIRI-enhancers_3044 (-20809)
Cct2	onlyIRI-enhancers_774 (-18435)
Cct5	onlyIRI-enhancers_3321 (+12399)
Cct6b	onlyIRI-enhancers_1799 (+17193)
Cct8	onlyIRI-enhancers_4001 (-11796)
Cct8l1	onlyIRI-enhancers_7262 (+98076)
Ccz1	onlyIRI-enhancers_7167 (+33731)
Cd101	onlyIRI-enhancers_5858 (+31261), onlyIRI-enhancers_5857 (+35940)
Cd160	onlyIRI-enhancers_6391 (+52051)
Cd164	onlyIRI-enhancers_993 (+25339), onlyIRI-enhancers_994 (+27496), onlyIRI-enhancers_995 (+56706), onlyIRI-enhancers_996 (+61025)
Cd180	onlyIRI-enhancers_2366 (+51978)
Cd200	onlyIRI-enhancers_3886 (+8201), onlyIRI-enhancers_3885 (+30156), onlyIRI-enhancers_3884 (+38215), onlyIRI-enhancers_3883 (+51947)
Cd200r1	onlyIRI-enhancers_3874 (+307), onlyIRI-enhancers_3875 (+13007)
Cd200r3	onlyIRI-enhancers_3877 (+19340)
Cd200r4	onlyIRI-enhancers_3875 (-32990)
Cd247	onlyIRI-enhancers_262 (-8288), onlyIRI-enhancers_263 (+56355)
Cd248	onlyIRI-enhancers_5022 (+4087)
Cd28	onlyIRI-enhancers_553 (-77577), onlyIRI-enhancers_554 (-11005), onlyIRI-enhancers_555 (+80960)
Cd2ap	onlyIRI-enhancers_4200 (-57454), onlyIRI-enhancers_4199 (-51869)
Cd2bp2	onlyIRI-enhancers_8174 (+12255)
Cd300a	onlyIRI-enhancers_1428 (+8086)
Cd300lb	onlyIRI-enhancers_1428 (+36259)
Cd300lf	onlyIRI-enhancers_1429 (-5574)
Cd34	onlyIRI-enhancers_413 (+47091)
Cd36	onlyIRI-enhancers_7231 (-49985), onlyIRI-enhancers_7230 (+59886)
Cd38	onlyIRI-enhancers_7339 (-26958)
Cd3d	onlyIRI-enhancers_9347 (+4454)
Cd3e	onlyIRI-enhancers_9347 (+23343)
Cd47	onlyIRI-enhancers_3895 (-15401), onlyIRI-enhancers_3896 (+11200), onlyIRI-enhancers_3897 (+49941), onlyIRI-enhancers_3898 (+82272)
Cd55	onlyIRI-enhancers_64 (-88020)
Cd6	onlyIRI-enhancers_4809 (+11501), onlyIRI-enhancers_4808 (+48028)
Cd69	onlyIRI-enhancers_7635 (+66116), onlyIRI-enhancers_7634 (+70978)
Cd7	onlyIRI-enhancers_1484 (+24352)
Cd72	onlyIRI-enhancers_6755 (-11537)
Cd74	onlyIRI-enhancers_4637 (-20941)
Cd82	onlyIRI-enhancers_5848 (-8077)
Cd9	onlyIRI-enhancers_7612 (-18335), onlyIRI-enhancers_7611 (+83947)
Cd93	onlyIRI-enhancers_5342 (-54141), onlyIRI-enhancers_5341 (-34360), onlyIRI-enhancers_5340 (-24707)
Cd96	onlyIRI-enhancers_3890 (+99612)
Cd99l2	onlyIRI-enhancers_9745 (+66633)
Cda	onlyIRI-enhancers_6621 (+10849)
Cdc14a	onlyIRI-enhancers_5926 (-13085), onlyIRI-enhancers_5925 (+82511)
Cdc14b	onlyIRI-enhancers_2745 (+14854)
Cdc16	onlyIRI-enhancers_8779 (-17301)
Cdc20	onlyIRI-enhancers_6509 (-9139)
Cdc20b	onlyIRI-enhancers_2444 (-21986)
Cdc25a	onlyIRI-enhancers_9139 (+39196)
Cdc37	onlyIRI-enhancers_9245 (-3874)
Cdc42bpa	onlyIRI-enhancers_326 (+14686), onlyIRI-enhancers_327 (+21935)
Cdc42ep1	onlyIRI-enhancers_3536 (-29115)
Cdc42ep2	onlyIRI-enhancers_5082 (-13177), onlyIRI-enhancers_5081 (-10885)
Cdc42ep3	onlyIRI-enhancers_4352 (-24452), onlyIRI-enhancers_4351 (+6719), onlyIRI-enhancers_4350 (+9766), onlyIRI-enhancers_4349 (+67628)
Cdc42se2	onlyIRI-enhancers_1651 (+25753), onlyIRI-enhancers_1650 (+43151)
Cdc45	onlyIRI-enhancers_3696 (-17794)
Cdc6	onlyIRI-enhancers_1912 (-31068), onlyIRI-enhancers_1913 (+17704)
Cdc7	onlyIRI-enhancers_6990 (+50786), onlyIRI-enhancers_6991 (+85414)
Cdca4	onlyIRI-enhancers_1976 (-11167)
Cdca7	onlyIRI-enhancers_5766 (+70904)
Cdcp2	onlyIRI-enhancers_6457 (+11464)
Cdh13	onlyIRI-enhancers_8680 (+836)
Cdh15	onlyIRI-enhancers_8718 (+69132)
Cdh16	onlyIRI-enhancers_8576 (+21662)
Cdh17	onlyIRI-enhancers_6500 (+5168), onlyIRI-enhancers_6507 (+61006)
Cdh23	onlyIRI-enhancers_1068 (-41955)
Cdh26	onlyIRI-enhancers_5491 (+24562), onlyIRI-enhancers_5492 (+63572), onlyIRI-enhancers_5493 (+75351)
Cdh3	onlyIRI-enhancers_8588 (+16406), onlyIRI-enhancers_8589 (+50812)
Cdhr3	onlyIRI-enhancers_2055 (-69833), onlyIRI-enhancers_2054 (-18228)
Cdk11b	onlyIRI-enhancers_6699 (+11340)
Cdk13	onlyIRI-enhancers_2478 (-32907)
Cdk14	onlyIRI-enhancers_7385 (-39742), onlyIRI-enhancers_7378 (+20001), onlyIRI-enhancers_7373 (+59657)
Cdk17	onlyIRI-enhancers_1250 (-65401), onlyIRI-enhancers_1251 (-56999)
Cdk18	onlyIRI-enhancers_79 (+6162)
Cdk19	onlyIRI-enhancers_985 (-41190), onlyIRI-enhancers_986 (-20855), onlyIRI-enhancers_987 (+22876)
Cdk20	onlyIRI-enhancers_2747 (-15135), onlyIRI-enhancers_2748 (+6954)
Cdk5r1	onlyIRI-enhancers_1792 (+12901), onlyIRI-enhancers_1793 (+46924)
Cdk5rap1	onlyIRI-enhancers_5374 (-30086)
Cdk5rap2	onlyIRI-enhancers_6856 (-79100)
Cdk5rap3	onlyIRI-enhancers_1898 (+20126)
Cdk6	onlyIRI-enhancers_7300 (-21524)
Cdk8	onlyIRI-enhancers_7173 (+83746)
Cdk9	onlyIRI-enhancers_5575 (+11430)
Cdkal1	onlyIRI-enhancers_2516 (+51767), onlyIRI-enhancers_2515 (+85688)
Cdkl1	onlyIRI-enhancers_2152 (-74036)
Cdkl3	onlyIRI-enhancers_1632 (+42323), onlyIRI-enhancers_1633 (+73091), onlyIRI-enhancers_1634 (+75961)
Cdkl4	onlyIRI-enhancers_4363 (+47651)
Cdkl5	onlyIRI-enhancers_9694 (-71168)
Cdkn1a	onlyIRI-enhancers_4145 (-39772), onlyIRI-enhancers_4146 (-24345), onlyIRI-enhancers_4147 (-11960)
Cdkn1b	onlyIRI-enhancers_7654 (+26877)
Cdkn1c	onlyIRI-enhancers_8248 (+41213), onlyIRI-enhancers_8247 (+93237)
Cdkn2aip	onlyIRI-enhancers_8914 (+22948)
Cdkn2aipnl	onlyIRI-enhancers_1629 (-92898), onlyIRI-enhancers_1630 (-36168), onlyIRI-enhancers_1631 (-18014)
Cdkn2b	onlyIRI-enhancers_6906 (-38544)
Cdo1	onlyIRI-enhancers_4566 (+52031), onlyIRI-enhancers_4565 (+77742), onlyIRI-enhancers_4564 (+91656)
Cdon	onlyIRI-enhancers_9298 (-91703), onlyIRI-enhancers_9299 (+16245)
Cdrt4	onlyIRI-enhancers_1693 (-65682)
Cds1	onlyIRI-enhancers_6956 (-61303), onlyIRI-enhancers_6957 (-6639), onlyIRI-enhancers_6958 (+19384), onlyIRI-enhancers_6959 (+51897), onlyIRI-enhancers_6960 (+97399)
Cdt1	onlyIRI-enhancers_8717 (-8640)
Cdx2	onlyIRI-enhancers_7181 (+14605)
Cdyl2	onlyIRI-enhancers_8665 (-81606), onlyIRI-enhancers_8664 (-60738)
Ceacam10	onlyIRI-enhancers_8286 (+73518)
Ceacam16	onlyIRI-enhancers_8276 (-15423)
Ceacam19	onlyIRI-enhancers_8276 (+11243)
Cebpa	onlyIRI-enhancers_8316 (-54232), onlyIRI-enhancers_8317 (+37227)
Cebpb	onlyIRI-enhancers_5444 (+9299), onlyIRI-enhancers_5445 (+38301), onlyIRI-enhancers_5446 (+51647), onlyIRI-enhancers_5447 (+71750)
Cebpe	onlyIRI-enhancers_3082 (-56424), onlyIRI-enhancers_3081 (-50252)
Cebpg	onlyIRI-enhancers_8316 (-8558)
Cecr2	onlyIRI-enhancers_7591 (-98872), onlyIRI-enhancers_7592 (-61997), onlyIRI-enhancers_7593 (-22074)
Cecr5	onlyIRI-enhancers_7592 (-73105), onlyIRI-enhancers_7591 (-36230), onlyIRI-enhancers_7589 (+48027)
Celf1	onlyIRI-enhancers_5831 (+14136)
Celf2	onlyIRI-enhancers_5736 (+12613)
Celf6	onlyIRI-enhancers_9427 (-26671)
Celsr1	onlyIRI-enhancers_3593 (+25890), onlyIRI-enhancers_3592 (+63530), onlyIRI-enhancers_3591 (+97664)
Celsr2	onlyIRI-enhancers_5908 (-8983)
Cend1	onlyIRI-enhancers_8240 (+5818)
Cenpe	onlyIRI-enhancers_5999 (+43419)
Cenpf	onlyIRI-enhancers_381 (-28348)
Cenpp	onlyIRI-enhancers_2662 (+8250)
Cep110	onlyIRI-enhancers_5593 (+42220)
Cep152	onlyIRI-enhancers_5219 (-35576)
Cep164	onlyIRI-enhancers_9356 (+13025)
Cep19	onlyIRI-enhancers_3800 (+25065)
Cep350	onlyIRI-enhancers_189 (-55637), onlyIRI-enhancers_188 (-34177)
Cep63	onlyIRI-enhancers_9104 (+9800)
Cep78	onlyIRI-enhancers_4827 (-79356), onlyIRI-enhancers_4826 (-65369), onlyIRI-enhancers_4825 (-44292), onlyIRI-enhancers_4824 (-37392), onlyIRI-enhancers_4823 (-31048), onlyIRI-enhancers_4822 (-25063)
Cep85l	onlyIRI-enhancers_1035 (+20934)
Cep95	onlyIRI-enhancers_1383 (+32032)
Cep97	onlyIRI-enhancers_3928 (-16379), onlyIRI-enhancers_3927 (-14167)
Cer1	onlyIRI-enhancers_6875 (-48975)
Cers3	onlyIRI-enhancers_8407 (+37152)
Cers4	onlyIRI-enhancers_8885 (-88064)
Cers5	onlyIRI-enhancers_3646 (-89636), onlyIRI-enhancers_3645 (-85065), onlyIRI-enhancers_3644 (-80257), onlyIRI-enhancers_3643 (-67508)
Cers6	onlyIRI-enhancers_5737 (-78753), onlyIRI-enhancers_5738 (-35859), onlyIRI-enhancers_5739 (+12561), onlyIRI-enhancers_5740 (+33344), onlyIRI-enhancers_5741 (+65932)
Ces1f	onlyIRI-enhancers_9064 (-45803)
Ces1g	onlyIRI-enhancers_9064 (+11758)
Ces1h	onlyIRI-enhancers_9065 (-23927)
Ces3a	onlyIRI-enhancers_8577 (+19629)
Ces3b	onlyIRI-enhancers_8577 (-15527)
Cfdp1	onlyIRI-enhancers_8633 (+59372)
Cfl2	onlyIRI-enhancers_2126 (+27697)
Cflar	onlyIRI-enhancers_537 (+31179), onlyIRI-enhancers_538 (+49803), onlyIRI-enhancers_539 (+76405)
Cftr	onlyIRI-enhancers_7762 (+71607)
Cggbp1	onlyIRI-enhancers_3948 (+32634)
Ch25h	onlyIRI-enhancers_4938 (+29482), onlyIRI-enhancers_4937 (+54280)
Chac1	onlyIRI-enhancers_5183 (-6374), onlyIRI-enhancers_5184 (+7298)
Chac2	onlyIRI-enhancers_1536 (-15652)
Chad	onlyIRI-enhancers_1873 (+12863)
Chaf1b	onlyIRI-enhancers_4050 (+54744)
Chchd3	onlyIRI-enhancers_7800 (+17240), onlyIRI-enhancers_7799 (+65518)
Chchd4	onlyIRI-enhancers_8005 (+13685)
Chchd5	onlyIRI-enhancers_5247 (+45793), onlyIRI-enhancers_5248 (+57140)
Chchd6	onlyIRI-enhancers_7996 (+59449)
Chd2	onlyIRI-enhancers_8452 (-86223), onlyIRI-enhancers_8451 (-42874)
Chd3	onlyIRI-enhancers_1723 (+37077)
Chd6	onlyIRI-enhancers_5408 (-68490)
Chd9	onlyIRI-enhancers_9046 (+26085), onlyIRI-enhancers_9047 (+31265), onlyIRI-enhancers_9048 (+32895)
Chga	onlyIRI-enhancers_1925 (-63937), onlyIRI-enhancers_1926 (+78356)
Chgb	onlyIRI-enhancers_5271 (-48026), onlyIRI-enhancers_5272 (-39022)
Chic2	onlyIRI-enhancers_7448 (+64627)
Chid1	onlyIRI-enhancers_8241 (-10774)
Chkb	onlyIRI-enhancers_3598 (-9515)
Chl1	onlyIRI-enhancers_7528 (-42659)
Chn2	onlyIRI-enhancers_7882 (+29349)
Chpt1	onlyIRI-enhancers_1229 (+13899)
Chrac1	onlyIRI-enhancers_3500 (+59279)
Chrdl2	onlyIRI-enhancers_8036 (+7882), onlyIRI-enhancers_8037 (+40252), onlyIRI-enhancers_8038 (+93948)
Chrm3	onlyIRI-enhancers_2852 (-3973), onlyIRI-enhancers_2842 (+76289)
Chrm4	onlyIRI-enhancers_5839 (-87306), onlyIRI-enhancers_5840 (-45336)
Chrna1	onlyIRI-enhancers_5775 (+13010), onlyIRI-enhancers_5774 (+39417)
Chrna2	onlyIRI-enhancers_3144 (+6534), onlyIRI-enhancers_3145 (+59025), onlyIRI-enhancers_3146 (+95209)
Chrna9	onlyIRI-enhancers_7410 (-10956)
Chrnb1	onlyIRI-enhancers_1726 (+11039)
Chrne	onlyIRI-enhancers_1733 (-2970)
Chst11	onlyIRI-enhancers_1204 (-27257), onlyIRI-enhancers_1205 (+84026)
Chst14	onlyIRI-enhancers_5181 (+46560)
Chst15	onlyIRI-enhancers_8196 (+89516)
Chst3	onlyIRI-enhancers_1067 (-50245), onlyIRI-enhancers_1066 (+11902)
Chst5	onlyIRI-enhancers_8634 (-13253)
Chst8	onlyIRI-enhancers_8314 (+28236), onlyIRI-enhancers_8313 (+54021)
Chsy1	onlyIRI-enhancers_8400 (+9169), onlyIRI-enhancers_8401 (+69665)
Cib2	onlyIRI-enhancers_9403 (-7012)
Cidea	onlyIRI-enhancers_4686 (-35327), onlyIRI-enhancers_4687 (-31357), onlyIRI-enhancers_4688 (+26652)
Ciita	onlyIRI-enhancers_3653 (-16146)
Cilp	onlyIRI-enhancers_9476 (-7489)
Cilp2	onlyIRI-enhancers_8970 (+19837)
Cir1	onlyIRI-enhancers_5770 (-67835), onlyIRI-enhancers_5769 (-39376), onlyIRI-enhancers_5768 (-35457)
Cirh1a	onlyIRI-enhancers_8593 (+31279)
Cish	onlyIRI-enhancers_9125 (+17178)
Cit	onlyIRI-enhancers_7028 (+36646)
Cited2	onlyIRI-enhancers_874 (-90902), onlyIRI-enhancers_875 (-67093), onlyIRI-enhancers_876 (-42266), onlyIRI-enhancers_877 (-38953), onlyIRI-enhancers_878 (-27286), onlyIRI-enhancers_879 (+48994)
Cited4	onlyIRI-enhancers_6530 (-67440), onlyIRI-enhancers_6531 (+64247)
Ciz1	onlyIRI-enhancers_5570 (-26834)
Ckap2l	onlyIRI-enhancers_5251 (+38427), onlyIRI-enhancers_5250 (+55188), onlyIRI-enhancers_5249 (+72902)
Ckap4	onlyIRI-enhancers_1213 (-11149), onlyIRI-enhancers_1212 (+82626)
Ckap5	onlyIRI-enhancers_5835 (-60428), onlyIRI-enhancers_5836 (-41464), onlyIRI-enhancers_5837 (-28513), onlyIRI-enhancers_5838 (+11010)
Ckb	onlyIRI-enhancers_1966 (+7968), onlyIRI-enhancers_1965 (+72492)
Ckmt2	onlyIRI-enhancers_2798 (-34769)
Clasp2	onlyIRI-enhancers_9160 (-82474), onlyIRI-enhancers_9161 (-62873)
Clcn3	onlyIRI-enhancers_8930 (+45719)
Cldn1	onlyIRI-enhancers_3758 (-75530)
Cldn10	onlyIRI-enhancers_2895 (-97870), onlyIRI-enhancers_2896 (-88972), onlyIRI-enhancers_2897 (-60818)
Cldn14	onlyIRI-enhancers_4051 (-70715), onlyIRI-enhancers_4050 (+70192)
Cldn16	onlyIRI-enhancers_3758 (-15764)
Cldn19	onlyIRI-enhancers_6516 (-16108), onlyIRI-enhancers_6517 (+5968)
Cldn23	onlyIRI-enhancers_8863 (-89449), onlyIRI-enhancers_8862 (-23819)
Cldn26	onlyIRI-enhancers_3979 (+73780)
Cldn4	onlyIRI-enhancers_7112 (-4546)
Cldn5	onlyIRI-enhancers_3694 (-71920), onlyIRI-enhancers_3695 (-43580)
Cldn8	onlyIRI-enhancers_4013 (-6319)
Clec14a	onlyIRI-enhancers_2134 (-54806), onlyIRI-enhancers_2133 (+54859)
Clec1a	onlyIRI-enhancers_7637 (+17325)
Clec1b	onlyIRI-enhancers_7636 (+2005)
Clec2d	onlyIRI-enhancers_7633 (-17015), onlyIRI-enhancers_7634 (+23776), onlyIRI-enhancers_7635 (+28638)
Clec2e	onlyIRI-enhancers_7632 (+5547)
Clec2i	onlyIRI-enhancers_7631 (-31711)
Clec2j	onlyIRI-enhancers_7629 (+3830)
Clec2l	onlyIRI-enhancers_7825 (-20821)
Clec9a	onlyIRI-enhancers_7636 (-9560), onlyIRI-enhancers_7637 (+25813)
Clic3	onlyIRI-enhancers_5528 (-5607)
Clic5	onlyIRI-enhancers_4209 (+28864)
Clic6	onlyIRI-enhancers_4037 (+75326)
Clint1	onlyIRI-enhancers_1598 (-99323), onlyIRI-enhancers_1599 (-57096), onlyIRI-enhancers_1600 (-25026), onlyIRI-enhancers_1601 (+74806)
Clip1	onlyIRI-enhancers_7075 (+99283)
Clmn	onlyIRI-enhancers_1935 (+19135), onlyIRI-enhancers_1934 (+52997)
Clmp	onlyIRI-enhancers_9314 (+269), onlyIRI-enhancers_9315 (+45194), onlyIRI-enhancers_9316 (+57973), onlyIRI-enhancers_9317 (+79765)
Cln6	onlyIRI-enhancers_9455 (-20301)
Clpb	onlyIRI-enhancers_8056 (+3355)
Clptm1	onlyIRI-enhancers_8274 (-4341), onlyIRI-enhancers_8273 (+17943)
Clstn1	onlyIRI-enhancers_6675 (-56839), onlyIRI-enhancers_6676 (-21719)
Clstn2	onlyIRI-enhancers_9640 (-34368)
Clstn3	onlyIRI-enhancers_7607 (-20283)
Cltc	onlyIRI-enhancers_1834 (+11927)
Clvs2	onlyIRI-enhancers_953 (+66339)
Clybl	onlyIRI-enhancers_2924 (-51592), onlyIRI-enhancers_2925 (+42048), onlyIRI-enhancers_2926 (+99270)
Cma1	onlyIRI-enhancers_3091 (+11120)
Cmah	onlyIRI-enhancers_2488 (+59884)
Cmas	onlyIRI-enhancers_7697 (-45757)
Cmbl	onlyIRI-enhancers_3321 (+20543)
Cmc1	onlyIRI-enhancers_9192 (+67160)
Cmip	onlyIRI-enhancers_8673 (+10921), onlyIRI-enhancers_8674 (+31118)
Cmklr1	onlyIRI-enhancers_7016 (-22143)
Cmss1	onlyIRI-enhancers_3940 (-65170), onlyIRI-enhancers_3939 (+50849)
Cmtm2b	onlyIRI-enhancers_8573 (+11921)
Cmtm3	onlyIRI-enhancers_8573 (-6436)
Cmtm4	onlyIRI-enhancers_8574 (-12755)
Cmtm6	onlyIRI-enhancers_9168 (+36864)
Cmtm7	onlyIRI-enhancers_9169 (-33744), onlyIRI-enhancers_9168 (+13926)
Cmtm8	onlyIRI-enhancers_9171 (-80798), onlyIRI-enhancers_9170 (-7697), onlyIRI-enhancers_9169 (+28415)
Cnbd2	onlyIRI-enhancers_5385 (-66495), onlyIRI-enhancers_5386 (-22580)
Cnbp	onlyIRI-enhancers_7986 (-17972), onlyIRI-enhancers_7985 (-6386)
Cndp1	onlyIRI-enhancers_4788 (-8207)
Cndp2	onlyIRI-enhancers_4788 (+23705)
Cngb1	onlyIRI-enhancers_9086 (+29029), onlyIRI-enhancers_9085 (+73802)
Cnih3	onlyIRI-enhancers_340 (+65829)
Cnih4	onlyIRI-enhancers_337 (+19475)
Cnksr3	onlyIRI-enhancers_1132 (-66536), onlyIRI-enhancers_1131 (+7465), onlyIRI-enhancers_1130 (+66380)
Cnn3	onlyIRI-enhancers_5933 (-50451), onlyIRI-enhancers_5934 (-36190), onlyIRI-enhancers_5935 (+13591)
Cnnm1	onlyIRI-enhancers_4980 (+58719), onlyIRI-enhancers_4981 (+62561)
Cnnm2	onlyIRI-enhancers_5005 (-46988), onlyIRI-enhancers_5006 (-26336), onlyIRI-enhancers_5007 (+23264)
Cnot10	onlyIRI-enhancers_9167 (-32984), onlyIRI-enhancers_9166 (+22215)
Cnot11	onlyIRI-enhancers_452 (+21137)
Cnot6	onlyIRI-enhancers_1614 (-14226)
Cnot8	onlyIRI-enhancers_1666 (-82443)
Cnr2	onlyIRI-enhancers_6608 (+3194)
Cnst	onlyIRI-enhancers_324 (+6932), onlyIRI-enhancers_325 (+40492)
Cntn1	onlyIRI-enhancers_3604 (+61721)
Cntn2	onlyIRI-enhancers_81 (-86796)
Cntrob	onlyIRI-enhancers_1722 (+65602)
Cobll1	onlyIRI-enhancers_5727 (-99007), onlyIRI-enhancers_5726 (-92635), onlyIRI-enhancers_5725 (-46976), onlyIRI-enhancers_5724 (+34645)
Cog2	onlyIRI-enhancers_8733 (-20782)
Cog3	onlyIRI-enhancers_3197 (-22840)
Cog6	onlyIRI-enhancers_6223 (+55583)
Cog7	onlyIRI-enhancers_8147 (+50137)
Col14a1	onlyIRI-enhancers_3412 (-27237)
Col15a1	onlyIRI-enhancers_6774 (-78131), onlyIRI-enhancers_6775 (-45698)
Col16a1	onlyIRI-enhancers_6570 (-10775), onlyIRI-enhancers_6571 (+27417)
Col18a1	onlyIRI-enhancers_1166 (-95442), onlyIRI-enhancers_1165 (-29127), onlyIRI-enhancers_1164 (-17967), onlyIRI-enhancers_1163 (+15942)
Col1a1	onlyIRI-enhancers_1875 (-54469), onlyIRI-enhancers_1876 (+514)
Col1a2	onlyIRI-enhancers_7840 (-87065)
Col27a1	onlyIRI-enhancers_6846 (+94914)
Col2a1	onlyIRI-enhancers_3626 (+3126), onlyIRI-enhancers_3625 (+11815)
Col4a1	onlyIRI-enhancers_8643 (-80646), onlyIRI-enhancers_8642 (-49635), onlyIRI-enhancers_8641 (-21153)
Col4a2	onlyIRI-enhancers_8636 (-62396), onlyIRI-enhancers_8638 (-13614)
Col4a3	onlyIRI-enhancers_634 (+3373), onlyIRI-enhancers_635 (+54472)
Col4a3bp	onlyIRI-enhancers_2830 (+50851)
Col4a4	onlyIRI-enhancers_634 (-3500), onlyIRI-enhancers_633 (+42173)
Col5a1	onlyIRI-enhancers_5541 (-83745), onlyIRI-enhancers_5542 (-39247), onlyIRI-enhancers_5543 (-27650)
Col6a1	onlyIRI-enhancers_1157 (+44023), onlyIRI-enhancers_1156 (+61230), onlyIRI-enhancers_1155 (+75100), onlyIRI-enhancers_1154 (+82546)
Col6a2	onlyIRI-enhancers_1157 (-58515), onlyIRI-enhancers_1156 (-41308), onlyIRI-enhancers_1155 (-27438), onlyIRI-enhancers_1154 (-19992)
Col6a3	onlyIRI-enhancers_696 (+99371)
Col8a1	onlyIRI-enhancers_3940 (+82742)
Col8a2	onlyIRI-enhancers_6549 (+10083)
Colec12	onlyIRI-enhancers_4797 (+13755)
Colgalt1	onlyIRI-enhancers_8979 (+57275)
Colgalt2	onlyIRI-enhancers_160 (+39856), onlyIRI-enhancers_161 (+46050)
Colq	onlyIRI-enhancers_3016 (+12075)
Commd7	onlyIRI-enhancers_5373 (+71476), onlyIRI-enhancers_5372 (+86225)
Commd8	onlyIRI-enhancers_7425 (-15317)
Commd9	onlyIRI-enhancers_5104 (-23272), onlyIRI-enhancers_5105 (-14963)
Comtd1	onlyIRI-enhancers_2964 (-4834)
Copg1	onlyIRI-enhancers_7985 (-30322), onlyIRI-enhancers_7986 (-18736)
Cops2	onlyIRI-enhancers_5222 (-63824)
Cops7b	onlyIRI-enhancers_656 (+39788)
Cops8	onlyIRI-enhancers_693 (-84396), onlyIRI-enhancers_694 (+59339), onlyIRI-enhancers_695 (+66024)
Copz2	onlyIRI-enhancers_1897 (-12493), onlyIRI-enhancers_1898 (+46494)
Coq10a	onlyIRI-enhancers_843 (+24906)
Coq2	onlyIRI-enhancers_6954 (-32372), onlyIRI-enhancers_6953 (+30356), onlyIRI-enhancers_6952 (+51995), onlyIRI-enhancers_6951 (+86187), onlyIRI-enhancers_6950 (+93074)
Coq6	onlyIRI-enhancers_2287 (-34294)
Coq7	onlyIRI-enhancers_8136 (+29254)
Coq9	onlyIRI-enhancers_9080 (-25957)
Coro1c	onlyIRI-enhancers_7017 (+49557)
Coro2b	onlyIRI-enhancers_9454 (-90362), onlyIRI-enhancers_9453 (-22903), onlyIRI-enhancers_9452 (+59738)
Coro6	onlyIRI-enhancers_1765 (-52471)
Cotl1	onlyIRI-enhancers_8690 (+5765), onlyIRI-enhancers_8689 (+42072), onlyIRI-enhancers_8688 (+56088)
Cox10	onlyIRI-enhancers_1698 (+42157), onlyIRI-enhancers_1697 (+89811)
Cox15	onlyIRI-enhancers_4985 (+48637)
Cox20	onlyIRI-enhancers_315 (-42839)
Cox7a2l	onlyIRI-enhancers_4386 (-31634), onlyIRI-enhancers_4385 (-24974)
Cox7c	onlyIRI-enhancers_2783 (-64323)
Cp	onlyIRI-enhancers_6106 (+6035), onlyIRI-enhancers_6107 (+15342), onlyIRI-enhancers_6108 (+70671)
Cpa2	onlyIRI-enhancers_7784 (+5516)
Cpa4	onlyIRI-enhancers_7784 (-21271)
Cpd	onlyIRI-enhancers_1762 (-42923)
Cpe	onlyIRI-enhancers_8946 (-33172), onlyIRI-enhancers_8945 (+49352), onlyIRI-enhancers_8944 (+58475)
Cpeb2	onlyIRI-enhancers_7334 (-48215)
Cpeb3	onlyIRI-enhancers_4953 (+18693), onlyIRI-enhancers_4952 (+50637)
Cpeb4	onlyIRI-enhancers_1541 (-75914), onlyIRI-enhancers_1542 (-56108), onlyIRI-enhancers_1543 (+16226), onlyIRI-enhancers_1544 (+35479), onlyIRI-enhancers_1545 (+77383)
Cped1	onlyIRI-enhancers_7765 (+34011), onlyIRI-enhancers_7766 (+59336)
Cplx2	onlyIRI-enhancers_2697 (-88684), onlyIRI-enhancers_2698 (-47381)
Cpn1	onlyIRI-enhancers_4987 (+14939)
Cpn2	onlyIRI-enhancers_3777 (+13493), onlyIRI-enhancers_3776 (+28465), onlyIRI-enhancers_3775 (+31132), onlyIRI-enhancers_3774 (+48943), onlyIRI-enhancers_3773 (+73092), onlyIRI-enhancers_3772 (+93259)
Cpne4	onlyIRI-enhancers_9118 (+93810)
Cpne7	onlyIRI-enhancers_8721 (+13849), onlyIRI-enhancers_8722 (+18426), onlyIRI-enhancers_8723 (+20056)
Cpsf6	onlyIRI-enhancers_778 (-40905), onlyIRI-enhancers_777 (-16587)
Cpt1a	onlyIRI-enhancers_4928 (+30447)
Cpxm2	onlyIRI-enhancers_8196 (-72459)
Cradd	onlyIRI-enhancers_1271 (+69487), onlyIRI-enhancers_1270 (+87821)
Cramp1l	onlyIRI-enhancers_4122 (+18576)
Crb1	onlyIRI-enhancers_134 (-34752)
Crb2	onlyIRI-enhancers_5601 (-93611), onlyIRI-enhancers_5602 (-67235)
Crbn	onlyIRI-enhancers_7529 (+10839)
Creb1	onlyIRI-enhancers_574 (-86610)
Creb3	onlyIRI-enhancers_6757 (-31633)
Creb3l1	onlyIRI-enhancers_5841 (+28134)
Creb3l2	onlyIRI-enhancers_7815 (-63588), onlyIRI-enhancers_7814 (+87868)
Crebbp	onlyIRI-enhancers_3853 (-60488), onlyIRI-enhancers_3852 (-54551), onlyIRI-enhancers_3850 (+59689)
Creg1	onlyIRI-enhancers_261 (-27492), onlyIRI-enhancers_262 (+16689)
Creg2	onlyIRI-enhancers_454 (+36634), onlyIRI-enhancers_453 (+42438)
Crim1	onlyIRI-enhancers_4344 (+6086), onlyIRI-enhancers_4345 (+16450), onlyIRI-enhancers_4346 (+50444)
Crot	onlyIRI-enhancers_7477 (-90192), onlyIRI-enhancers_7476 (-71977)
Crtam	onlyIRI-enhancers_9321 (-98182), onlyIRI-enhancers_9320 (-80003), onlyIRI-enhancers_9319 (-66196)
Crtc1	onlyIRI-enhancers_8975 (-30100), onlyIRI-enhancers_8974 (-21735)
Crtc3	onlyIRI-enhancers_8490 (-98092), onlyIRI-enhancers_8489 (-92932), onlyIRI-enhancers_8488 (-85452), onlyIRI-enhancers_8487 (-79710), onlyIRI-enhancers_8486 (+41245), onlyIRI-enhancers_8485 (+46947), onlyIRI-enhancers_8484 (+51716), onlyIRI-enhancers_8483 (+74391), onlyIRI-enhancers_8482 (+76617)
Cry1	onlyIRI-enhancers_1217 (-71736)
Cry2	onlyIRI-enhancers_5842 (-3908)
Cryaa	onlyIRI-enhancers_4166 (-5996)
Cryba2	onlyIRI-enhancers_610 (-34729)
Cryba4	onlyIRI-enhancers_7010 (+36631)
Crybb3	onlyIRI-enhancers_7013 (-76574), onlyIRI-enhancers_7012 (-70466)
Crybg3	onlyIRI-enhancers_3943 (-30889), onlyIRI-enhancers_3942 (-12176), onlyIRI-enhancers_3941 (+7616)
Crygn	onlyIRI-enhancers_7258 (-68125), onlyIRI-enhancers_7257 (-63557), onlyIRI-enhancers_7256 (-56109)
Crygs	onlyIRI-enhancers_3722 (+10895)
Cs	onlyIRI-enhancers_843 (+7294)
Csad	onlyIRI-enhancers_3276 (+20907)
Csf1	onlyIRI-enhancers_5900 (-47743), onlyIRI-enhancers_5899 (-26976), onlyIRI-enhancers_5898 (-15419), onlyIRI-enhancers_5897 (+53928)
Csf2	onlyIRI-enhancers_1647 (+93635)
Csl	onlyIRI-enhancers_1321 (-80469)
Csnk1a1	onlyIRI-enhancers_4646 (-10405), onlyIRI-enhancers_4647 (+15711), onlyIRI-enhancers_4648 (+68985)
Csnk1d	onlyIRI-enhancers_1484 (-23736)
Csnk1e	onlyIRI-enhancers_3542 (-13647)
Csnk1g1	onlyIRI-enhancers_9484 (+78224)
Csnk1g3	onlyIRI-enhancers_4587 (+41607), onlyIRI-enhancers_4588 (+89129)
Csnk2a1	onlyIRI-enhancers_5360 (-76656), onlyIRI-enhancers_5361 (-71273), onlyIRI-enhancers_5362 (-49477)
Csnk2a2	onlyIRI-enhancers_9092 (-8538)
Cspg4	onlyIRI-enhancers_9416 (+59518)
Csrnp2	onlyIRI-enhancers_3260 (+16479)
Csrnp3	onlyIRI-enhancers_5729 (-27175)
Csrp1	onlyIRI-enhancers_116 (-20735), onlyIRI-enhancers_117 (+57)
Csrp2	onlyIRI-enhancers_741 (-40792), onlyIRI-enhancers_742 (+11844), onlyIRI-enhancers_743 (+25717)
Cst3	onlyIRI-enhancers_5348 (-26876), onlyIRI-enhancers_5347 (-3499), onlyIRI-enhancers_5346 (+18585)
Cst6	onlyIRI-enhancers_5036 (+3870)
Cstad	onlyIRI-enhancers_5553 (+11053), onlyIRI-enhancers_5554 (+18888), onlyIRI-enhancers_5555 (+45073), onlyIRI-enhancers_5556 (+52240)
Cstf2t	onlyIRI-enhancers_4911 (-17513)
Cstf3	onlyIRI-enhancers_5122 (+94473)
Cstl1	onlyIRI-enhancers_5345 (-6055)
Ctbp1	onlyIRI-enhancers_7302 (+46534)
Ctbs	onlyIRI-enhancers_6053 (+23800)
Ctcfl	onlyIRI-enhancers_5480 (+57369)
Ctdp1	onlyIRI-enhancers_4768 (-14157), onlyIRI-enhancers_4767 (-6481)
Ctdsp2	onlyIRI-enhancers_832 (-42683)
Ctdspl	onlyIRI-enhancers_9198 (+59537)
Ctdspl2	onlyIRI-enhancers_5200 (+11741)
Ctgf	onlyIRI-enhancers_927 (+41979), onlyIRI-enhancers_928 (+67511), onlyIRI-enhancers_929 (+75287)
Cth	onlyIRI-enhancers_6093 (+8715)
Ctif	onlyIRI-enhancers_4745 (+14675), onlyIRI-enhancers_4744 (+40462), onlyIRI-enhancers_4743 (+96097)
Ctla4	onlyIRI-enhancers_555 (-81707), onlyIRI-enhancers_556 (-46002)
Ctnna1	onlyIRI-enhancers_4517 (-66741)
Ctnnal1	onlyIRI-enhancers_6811 (-72106), onlyIRI-enhancers_6810 (-65414), onlyIRI-enhancers_6809 (+14081)
Ctnnbip1	onlyIRI-enhancers_6675 (+11563), onlyIRI-enhancers_6676 (+46683)
Ctnnd1	onlyIRI-enhancers_5823 (+23425)
Ctrc	onlyIRI-enhancers_6650 (-24262), onlyIRI-enhancers_6649 (-11555)
Ctsb	onlyIRI-enhancers_3127 (-45823), onlyIRI-enhancers_3128 (-28819), onlyIRI-enhancers_3129 (+45234)
Ctsc	onlyIRI-enhancers_8519 (-6594)
Ctsd	onlyIRI-enhancers_8246 (-21886), onlyIRI-enhancers_8245 (-16110), onlyIRI-enhancers_8244 (-11948), onlyIRI-enhancers_8243 (-5813)
Ctsh	onlyIRI-enhancers_9608 (-17978)
Ctsl	onlyIRI-enhancers_2747 (-47112), onlyIRI-enhancers_2746 (+51750)
Cttnbp2nl	onlyIRI-enhancers_5884 (-7293), onlyIRI-enhancers_5883 (-5680), onlyIRI-enhancers_5882 (+5864), onlyIRI-enhancers_5881 (+52253), onlyIRI-enhancers_5880 (+85094)
Ctxn3	onlyIRI-enhancers_4616 (-64742)
Cubn	onlyIRI-enhancers_5287 (-43040), onlyIRI-enhancers_5276 (+40434), onlyIRI-enhancers_5275 (+86573)
Cuedc1	onlyIRI-enhancers_1849 (-12024)
Cux1	onlyIRI-enhancers_7127 (-17459), onlyIRI-enhancers_7126 (+16613), onlyIRI-enhancers_7125 (+21788), onlyIRI-enhancers_7124 (+44173)
Cux2	onlyIRI-enhancers_7059 (-4976)
Cwh43	onlyIRI-enhancers_7434 (-46864)
Cx3cr1	onlyIRI-enhancers_9203 (+30500)
Cxadr	onlyIRI-enhancers_3974 (-83864), onlyIRI-enhancers_3975 (-64084), onlyIRI-enhancers_3976 (+16217)
Cxcl1	onlyIRI-enhancers_7478 (-10318)
Cxcl10	onlyIRI-enhancers_7485 (-44180)
Cxcl12	onlyIRI-enhancers_7572 (-22426)
Cxcl9	onlyIRI-enhancers_7484 (+4763)
Cxcr5	onlyIRI-enhancers_9344 (+18632), onlyIRI-enhancers_9343 (+40968)
Cxcr6	onlyIRI-enhancers_9223 (+38658)
Cxcr7	onlyIRI-enhancers_689 (+21704)
Cxxc5	onlyIRI-enhancers_4519 (+49214), onlyIRI-enhancers_4520 (+97834)
Cyb5	onlyIRI-enhancers_4789 (+43325)
Cyb5b	onlyIRI-enhancers_8598 (+3139)
Cyb5r2	onlyIRI-enhancers_8066 (+49484)
Cyb5r3	onlyIRI-enhancers_3576 (-37342), onlyIRI-enhancers_3575 (+5703), onlyIRI-enhancers_3574 (+7456), onlyIRI-enhancers_3573 (+15160)
Cybrd1	onlyIRI-enhancers_5753 (+74375)
Cycs	onlyIRI-enhancers_7859 (-20665), onlyIRI-enhancers_7858 (+20977), onlyIRI-enhancers_7857 (+63297)
Cyfip1	onlyIRI-enhancers_8375 (+27762)
Cyfip2	onlyIRI-enhancers_1605 (+65636)
Cygb	onlyIRI-enhancers_1447 (+10155)
Cyld	onlyIRI-enhancers_9041 (+87807)
Cyp11a1	onlyIRI-enhancers_9421 (+98656)
Cyp1b1	onlyIRI-enhancers_4356 (-30647), onlyIRI-enhancers_4355 (-23418), onlyIRI-enhancers_4354 (-16224)
Cyp2ab1	onlyIRI-enhancers_3703 (-88893)
Cyp2b19	onlyIRI-enhancers_8292 (+43182)
Cyp2c44	onlyIRI-enhancers_4988 (-20420)
Cyp2c70	onlyIRI-enhancers_4963 (-54092)
Cyp2d22	onlyIRI-enhancers_3571 (+11191)
Cyp2g1	onlyIRI-enhancers_8292 (-8582)
Cyp2s1	onlyIRI-enhancers_8291 (-28076), onlyIRI-enhancers_8290 (+4442), onlyIRI-enhancers_8289 (+11054)
Cyp2t4	onlyIRI-enhancers_8293 (+6741)
Cyp2u1	onlyIRI-enhancers_5983 (-34309), onlyIRI-enhancers_5982 (-28498)
Cyp3a13	onlyIRI-enhancers_7134 (+5918)
Cyp4b1	onlyIRI-enhancers_6486 (-84412)
Cyp4f16	onlyIRI-enhancers_4174 (-7917)
Cyp4f17	onlyIRI-enhancers_4174 (+22179)
Cyp4f18	onlyIRI-enhancers_8980 (+20895)
Cyp4f40	onlyIRI-enhancers_4175 (-24125)
Cyp51	onlyIRI-enhancers_7331 (+80178)
Cyp7a1	onlyIRI-enhancers_6849 (-81819)
Cyp7b1	onlyIRI-enhancers_6096 (+27709)
Cyr61	onlyIRI-enhancers_6048 (-79860), onlyIRI-enhancers_6047 (-53648), onlyIRI-enhancers_6046 (+47311), onlyIRI-enhancers_6045 (+66795)
Cys1	onlyIRI-enhancers_2024 (-9642), onlyIRI-enhancers_2023 (+10927)
Cysltr2	onlyIRI-enhancers_3180 (-74551), onlyIRI-enhancers_3179 (-68301), onlyIRI-enhancers_3178 (-8902), onlyIRI-enhancers_3177 (+65904)
Cyth2	onlyIRI-enhancers_8354 (+13182), onlyIRI-enhancers_8353 (+23126)
Cyth3	onlyIRI-enhancers_7166 (+41036)
Cyth4	onlyIRI-enhancers_3532 (-7705), onlyIRI-enhancers_3533 (+27034)
D030025P21Rik	onlyIRI-enhancers_2292 (-28571)
D10Jhu81e	onlyIRI-enhancers_1174 (+25808)
D130062J21Rik	onlyIRI-enhancers_6716 (+44637), onlyIRI-enhancers_6717 (+93410), onlyIRI-enhancers_6718 (+99690)
D14Abb1e	onlyIRI-enhancers_3003 (-52458)
D15Ertd621e	onlyIRI-enhancers_3422 (-31469)
D16Ertd472e	onlyIRI-enhancers_3978 (+86230)
D17Wsu104e	onlyIRI-enhancers_4264 (-22634)
D19Bwg1357e	onlyIRI-enhancers_4885 (+65127)
D1Ertd622e	onlyIRI-enhancers_719 (+29640)
D430019H16Rik	onlyIRI-enhancers_1942 (+47361)
D430041D05Rik	onlyIRI-enhancers_5121 (+56306)
D5Ertd579e	onlyIRI-enhancers_7318 (-5435), onlyIRI-enhancers_7317 (+32074)
D630003M21Rik	onlyIRI-enhancers_5399 (+34205)
D630023F18Rik	onlyIRI-enhancers_584 (-14723)
D630033O11Rik	onlyIRI-enhancers_9333 (+11598), onlyIRI-enhancers_9334 (+24349)
D630039A03Rik	onlyIRI-enhancers_6818 (+11680)
D630045J12Rik	onlyIRI-enhancers_7823 (+21378)
D730039F16Rik	onlyIRI-enhancers_5590 (+23515)
D730045B01Rik	onlyIRI-enhancers_7221 (+35887), onlyIRI-enhancers_7220 (+52803)
D830013O20Rik	onlyIRI-enhancers_2178 (-74171), onlyIRI-enhancers_2177 (-70033), onlyIRI-enhancers_2176 (-57045)
D830014E11Rik	onlyIRI-enhancers_6988 (+20012), onlyIRI-enhancers_6989 (+43636)
D8Ertd82e	onlyIRI-enhancers_8864 (+69835), onlyIRI-enhancers_8865 (+89514), onlyIRI-enhancers_8866 (+94347)
D930015E06Rik	onlyIRI-enhancers_6313 (-95747)
D930020B18Rik	onlyIRI-enhancers_810 (+51529)
Daam1	onlyIRI-enhancers_2166 (-62150), onlyIRI-enhancers_2167 (-34317), onlyIRI-enhancers_2168 (-29172), onlyIRI-enhancers_2169 (+81187)
Dab1	onlyIRI-enhancers_6438 (+17972)
Dab2	onlyIRI-enhancers_3475 (-16961), onlyIRI-enhancers_3476 (+24884), onlyIRI-enhancers_3477 (+30077)
Dab2	onlyIRI-enhancers_3468 (-91308), onlyIRI-enhancers_3474 (-50824), onlyIRI-enhancers_3475 (+40081)
Dab2ip	onlyIRI-enhancers_5595 (-7974), onlyIRI-enhancers_5596 (+58662)
Dach1	onlyIRI-enhancers_3244 (+31206)
Dact1	onlyIRI-enhancers_2164 (+32633)
Dad1	onlyIRI-enhancers_3075 (+20407), onlyIRI-enhancers_3074 (+25929)
Dag1	onlyIRI-enhancers_9132 (-8322), onlyIRI-enhancers_9131 (+35576), onlyIRI-enhancers_9130 (+62724)
Dagla	onlyIRI-enhancers_4806 (-71239), onlyIRI-enhancers_4805 (-13343), onlyIRI-enhancers_4804 (+14640)
Daglb	onlyIRI-enhancers_7163 (+11146), onlyIRI-enhancers_7164 (+25276), onlyIRI-enhancers_7165 (+54129)
Dalrd3	onlyIRI-enhancers_9134 (+262)
Dao	onlyIRI-enhancers_7018 (+37286)
Dap	onlyIRI-enhancers_3319 (-39424), onlyIRI-enhancers_3320 (-36763)
Dapk1	onlyIRI-enhancers_2728 (-27595), onlyIRI-enhancers_2730 (+68974)
Dapk2	onlyIRI-enhancers_9486 (+93417)
Dapl1	onlyIRI-enhancers_5691 (-58553), onlyIRI-enhancers_5692 (-32665), onlyIRI-enhancers_5693 (+37943)
Dars	onlyIRI-enhancers_61 (-39612), onlyIRI-enhancers_60 (-23225), onlyIRI-enhancers_59 (+18087)
Dazap2	onlyIRI-enhancers_3261 (+12850)
Dazl	onlyIRI-enhancers_4249 (-38289)
Dbi	onlyIRI-enhancers_34 (+37299)
Dbnl	onlyIRI-enhancers_1665 (+9469)
Dcaf5	onlyIRI-enhancers_2246 (+91647)
Dcaf6	onlyIRI-enhancers_256 (+89344)
Dcakd	onlyIRI-enhancers_1353 (+9915)
Dcbld1	onlyIRI-enhancers_1031 (+9423)
Dcdc2a	onlyIRI-enhancers_2495 (-29428), onlyIRI-enhancers_2496 (+27243), onlyIRI-enhancers_2497 (+35375), onlyIRI-enhancers_2498 (+42397)
Dchs1	onlyIRI-enhancers_8065 (-6259)
Dclk3	onlyIRI-enhancers_9154 (-34619)
Dcp1a	onlyIRI-enhancers_3011 (-73562)
Dcps	onlyIRI-enhancers_9295 (+48790)
Dcstamp	onlyIRI-enhancers_3374 (+71138), onlyIRI-enhancers_3375 (+95408)
Dctd	onlyIRI-enhancers_8915 (-93413)
Dctn4	onlyIRI-enhancers_4633 (-13687)
Dctn6	onlyIRI-enhancers_8839 (+60512)
Dcun1d1	onlyIRI-enhancers_6146 (-7683)
Dcun1d4	onlyIRI-enhancers_7435 (+22290), onlyIRI-enhancers_7436 (+51538), onlyIRI-enhancers_7437 (+63288)
Ddah1	onlyIRI-enhancers_6047 (-55042), onlyIRI-enhancers_6048 (-28830), onlyIRI-enhancers_6049 (+83472)
Ddc	onlyIRI-enhancers_1475 (-75977)
Ddhd1	onlyIRI-enhancers_3053 (+9462), onlyIRI-enhancers_3052 (+15633)
Ddhd2	onlyIRI-enhancers_8819 (+7283)
Ddi1	onlyIRI-enhancers_9460 (-70001)
Ddi2	onlyIRI-enhancers_6647 (+53016)
Ddit4	onlyIRI-enhancers_1064 (+15319)
Ddit4l	onlyIRI-enhancers_6015 (-54807), onlyIRI-enhancers_6016 (-37263), onlyIRI-enhancers_6017 (-16369)
Ddr1	onlyIRI-enhancers_4192 (-33249), onlyIRI-enhancers_4191 (+6790)
Ddr2	onlyIRI-enhancers_281 (-73074), onlyIRI-enhancers_280 (-47880), onlyIRI-enhancers_279 (+62858), onlyIRI-enhancers_278 (+77804), onlyIRI-enhancers_277 (+82240)
Ddx1	onlyIRI-enhancers_1995 (+88009)
Ddx17	onlyIRI-enhancers_3543 (+17382)
Ddx19a	onlyIRI-enhancers_8630 (+66066)
Ddx23	onlyIRI-enhancers_3632 (-10158)
Ddx25	onlyIRI-enhancers_9299 (+90149)
Ddx3x	onlyIRI-enhancers_9672 (-72772)
Ddx47	onlyIRI-enhancers_7655 (-17247), onlyIRI-enhancers_7656 (+14275), onlyIRI-enhancers_7657 (+17654), onlyIRI-enhancers_7658 (+28795), onlyIRI-enhancers_7659 (+37407)
Ddx59	onlyIRI-enhancers_120 (-33645)
Ddx6	onlyIRI-enhancers_9345 (+50741)
Dedd	onlyIRI-enhancers_294 (-9181)
Defb1	onlyIRI-enhancers_8790 (+7263)
Defb14	onlyIRI-enhancers_8789 (-32581)
Defb42	onlyIRI-enhancers_3127 (+29648), onlyIRI-enhancers_3128 (+46652)
Defb48	onlyIRI-enhancers_3126 (+18334), onlyIRI-enhancers_3125 (+43734)
Defb50	onlyIRI-enhancers_8790 (-39677)
Degs1	onlyIRI-enhancers_349 (+44849), onlyIRI-enhancers_348 (+55286), onlyIRI-enhancers_347 (+58790)
Degs2	onlyIRI-enhancers_1952 (+7644), onlyIRI-enhancers_1951 (+88760)
Dennd1a	onlyIRI-enhancers_5606 (+6604)
Dennd1b	onlyIRI-enhancers_133 (-51087)
Dennd2a	onlyIRI-enhancers_7832 (+28989), onlyIRI-enhancers_7831 (+42291)
Dennd4c	onlyIRI-enhancers_6889 (-48864), onlyIRI-enhancers_6890 (-35406)
Dennd5a	onlyIRI-enhancers_8068 (-8024)
Dennd6a	onlyIRI-enhancers_2993 (-38406), onlyIRI-enhancers_2994 (-21810)
Depdc1b	onlyIRI-enhancers_2395 (-42997), onlyIRI-enhancers_2396 (-18815)
Depdc5	onlyIRI-enhancers_7294 (+67355)
Deptor	onlyIRI-enhancers_3411 (-5504)
Derl1	onlyIRI-enhancers_3420 (+66581)
Derl3	onlyIRI-enhancers_1152 (-20327)
Des	onlyIRI-enhancers_612 (-22251)
Dfna5	onlyIRI-enhancers_7856 (-92014), onlyIRI-enhancers_7855 (+10890), onlyIRI-enhancers_7854 (+84411)
Dgkd	onlyIRI-enhancers_667 (-24432), onlyIRI-enhancers_668 (+18671)
Dgkg	onlyIRI-enhancers_3721 (+92825)
Dgkh	onlyIRI-enhancers_3222 (+32667)
Dgki	onlyIRI-enhancers_7814 (-54304)
Dgkz	onlyIRI-enhancers_5841 (-45941)
Dguok	onlyIRI-enhancers_7950 (+16525), onlyIRI-enhancers_7949 (+33602)
Dhcr24	onlyIRI-enhancers_6452 (-31309), onlyIRI-enhancers_6453 (-14236), onlyIRI-enhancers_6454 (+53090)
Dhdds	onlyIRI-enhancers_6593 (+9422)
Dhdh	onlyIRI-enhancers_8348 (+11348)
Dhfr	onlyIRI-enhancers_2802 (-80040)
Dhrs2	onlyIRI-enhancers_3085 (-27868)
Dhrs3	onlyIRI-enhancers_6661 (-9798)
Dhrs7c	onlyIRI-enhancers_1708 (+99041)
Dhtkd1	onlyIRI-enhancers_5690 (+6500)
Dhx15	onlyIRI-enhancers_7367 (-64172), onlyIRI-enhancers_7366 (-12844)
Dhx30	onlyIRI-enhancers_9141 (+29995), onlyIRI-enhancers_9140 (+62653)
Dhx34	onlyIRI-enhancers_8264 (+14147), onlyIRI-enhancers_8263 (+28050)
Dhx40	onlyIRI-enhancers_1839 (-67609), onlyIRI-enhancers_1838 (-44641), onlyIRI-enhancers_1837 (-36494), onlyIRI-enhancers_1836 (-28691), onlyIRI-enhancers_1835 (-9777)
Dhx8	onlyIRI-enhancers_1337 (-36501), onlyIRI-enhancers_1338 (+39694)
Dhx9	onlyIRI-enhancers_178 (-44964), onlyIRI-enhancers_177 (-34661)
Diap1	onlyIRI-enhancers_4526 (+24710), onlyIRI-enhancers_4525 (+99729)
Dicer1	onlyIRI-enhancers_1935 (-93989), onlyIRI-enhancers_1934 (-60127)
Dip2a	onlyIRI-enhancers_1153 (+87176)
Dip2b	onlyIRI-enhancers_3255 (+28304), onlyIRI-enhancers_3256 (+38270), onlyIRI-enhancers_3257 (+50291)
Dip2c	onlyIRI-enhancers_2803 (-38423)
Disc1	onlyIRI-enhancers_8736 (+59363)
Disp1	onlyIRI-enhancers_359 (-44832)
Dkk2	onlyIRI-enhancers_5989 (-78257), onlyIRI-enhancers_5990 (+18239), onlyIRI-enhancers_5991 (+36034)
Dkk3	onlyIRI-enhancers_8089 (-44648), onlyIRI-enhancers_8088 (-21356)
Dlc1	onlyIRI-enhancers_8873 (-9704)
Dlec1	onlyIRI-enhancers_9199 (+8323)
Dleu7	onlyIRI-enhancers_3120 (-30041), onlyIRI-enhancers_3119 (+18796), onlyIRI-enhancers_3118 (+33697), onlyIRI-enhancers_3117 (+94180)
Dlg1	onlyIRI-enhancers_3795 (-71062), onlyIRI-enhancers_3796 (-65402)
Dlg4	onlyIRI-enhancers_1727 (+2524), onlyIRI-enhancers_1728 (+10277)
Dlgap3	onlyIRI-enhancers_6553 (+63521)
Dlgap4	onlyIRI-enhancers_5389 (+7771)
Dll4	onlyIRI-enhancers_5183 (+19071)
Dlx2	onlyIRI-enhancers_5757 (-82873), onlyIRI-enhancers_5756 (-34596)
Dlx3	onlyIRI-enhancers_1877 (-33990)
Dlx4	onlyIRI-enhancers_1878 (-89185)
Dmap1	onlyIRI-enhancers_6501 (+23959)
Dmrtb1	onlyIRI-enhancers_6459 (-93166), onlyIRI-enhancers_6458 (+81326)
Dmxl1	onlyIRI-enhancers_4577 (-61846)
Dmxl2	onlyIRI-enhancers_9402 (+12311)
Dnahc10	onlyIRI-enhancers_7081 (-6704)
Dnahc5	onlyIRI-enhancers_3317 (-62131)
Dnahc7a	onlyIRI-enhancers_513 (-67536), onlyIRI-enhancers_512 (-58801)
Dnahc8	onlyIRI-enhancers_4157 (+33820)
Dnajb1	onlyIRI-enhancers_9024 (-7315)
Dnajb12	onlyIRI-enhancers_1062 (-87294), onlyIRI-enhancers_1063 (-54316), onlyIRI-enhancers_1064 (+56876)
Dnajb13	onlyIRI-enhancers_8043 (+11872)
Dnajb2	onlyIRI-enhancers_611 (+11932)
Dnajb4	onlyIRI-enhancers_6081 (+38272)
Dnajb6	onlyIRI-enhancers_7265 (+37435)
Dnajb8	onlyIRI-enhancers_7988 (-6244)
Dnajb9	onlyIRI-enhancers_2096 (-11835)
Dnajc11	onlyIRI-enhancers_6694 (-13663)
Dnajc13	onlyIRI-enhancers_9116 (-6713)
Dnajc19	onlyIRI-enhancers_6145 (-90718)
Dnajc22	onlyIRI-enhancers_3639 (-5447), onlyIRI-enhancers_3640 (+17230)
Dnajc30	onlyIRI-enhancers_7113 (-35029)
Dnajc5	onlyIRI-enhancers_5500 (+5398), onlyIRI-enhancers_5501 (+16887)
Dnajc5b	onlyIRI-enhancers_6104 (-44561), onlyIRI-enhancers_6105 (+36725)
Dnajc6	onlyIRI-enhancers_6427 (-53318)
Dnase1l3	onlyIRI-enhancers_3234 (-2927)
Dnase2b	onlyIRI-enhancers_6055 (+28440), onlyIRI-enhancers_6054 (+30319)
Dnm3	onlyIRI-enhancers_231 (-31590)
Dnmbp	onlyIRI-enhancers_4987 (-59225), onlyIRI-enhancers_4986 (-3496)
Dnmt3a	onlyIRI-enhancers_2075 (-15145), onlyIRI-enhancers_2076 (-7371)
Dnpep	onlyIRI-enhancers_612 (-20441)
Dntt	onlyIRI-enhancers_4969 (-21887)
Dnttip2	onlyIRI-enhancers_5945 (+42930), onlyIRI-enhancers_5946 (+88421), onlyIRI-enhancers_5947 (+97865)
Dock1	onlyIRI-enhancers_8214 (+82799)
Dock10	onlyIRI-enhancers_627 (-16863)
Dock4	onlyIRI-enhancers_2088 (+26140), onlyIRI-enhancers_2089 (+31612)
Dock5	onlyIRI-enhancers_3160 (+44985), onlyIRI-enhancers_3159 (+80834)
Dock6	onlyIRI-enhancers_9253 (-48804), onlyIRI-enhancers_9252 (+9820)
Dock7	onlyIRI-enhancers_6944 (+4505), onlyIRI-enhancers_6943 (+27695), onlyIRI-enhancers_6942 (+29331)
Dock8	onlyIRI-enhancers_4872 (-32803), onlyIRI-enhancers_4873 (-11959)
Dock9	onlyIRI-enhancers_2921 (-55770), onlyIRI-enhancers_2920 (-15368)
Dok1	onlyIRI-enhancers_7941 (+8990), onlyIRI-enhancers_7940 (+23000)
Dok2	onlyIRI-enhancers_3172 (+7057)
Dok4	onlyIRI-enhancers_9081 (-24776)
Dopey2	onlyIRI-enhancers_4047 (-20515), onlyIRI-enhancers_4048 (+9706), onlyIRI-enhancers_4049 (+98264)
Dpcd	onlyIRI-enhancers_4997 (+31282)
Dpcr1	onlyIRI-enhancers_4190 (+8719)
Dpf3	onlyIRI-enhancers_2276 (+27112)
Dph5	onlyIRI-enhancers_5922 (+63250)
Dpm2	onlyIRI-enhancers_5573 (-23175)
Dpp9	onlyIRI-enhancers_4264 (+12335)
Dppa3	onlyIRI-enhancers_7605 (+1397)
Dpt	onlyIRI-enhancers_248 (-74801), onlyIRI-enhancers_249 (-61839), onlyIRI-enhancers_250 (-9565), onlyIRI-enhancers_251 (+1549)
Dpyd	onlyIRI-enhancers_5931 (+39726)
Dpys	onlyIRI-enhancers_3376 (-12522), onlyIRI-enhancers_3375 (+16127), onlyIRI-enhancers_3374 (+40397)
Dpysl2	onlyIRI-enhancers_3150 (+59592)
Dpysl3	onlyIRI-enhancers_4556 (+4611), onlyIRI-enhancers_4555 (+32996)
Dpysl4	onlyIRI-enhancers_8226 (+70869)
Dram1	onlyIRI-enhancers_1228 (+41937)
Drap1	onlyIRI-enhancers_5046 (+10446)
Drc1	onlyIRI-enhancers_7268 (+5105)
Drd3	onlyIRI-enhancers_3861 (+39847), onlyIRI-enhancers_3862 (+45207)
Drd5	onlyIRI-enhancers_7323 (+47651), onlyIRI-enhancers_7324 (+69332)
Dsc1	onlyIRI-enhancers_4471 (-73682)
Dscaml1	onlyIRI-enhancers_9355 (-13068)
Dscc1	onlyIRI-enhancers_3411 (-16322)
Dscr3	onlyIRI-enhancers_4053 (-18730)
Dsg1c	onlyIRI-enhancers_4471 (-58885)
Dsn1	onlyIRI-enhancers_5394 (-47902), onlyIRI-enhancers_5393 (-29685)
Dspp	onlyIRI-enhancers_6976 (-21170)
Dst	onlyIRI-enhancers_435 (+98545)
Dstn	onlyIRI-enhancers_5316 (+89349)
Dtl	onlyIRI-enhancers_395 (+68546)
Dtnbp1	onlyIRI-enhancers_2635 (-29408), onlyIRI-enhancers_2634 (+62338), onlyIRI-enhancers_2633 (+74479)
Dtwd2	onlyIRI-enhancers_4577 (-15550)
Dtx4	onlyIRI-enhancers_4817 (-48402), onlyIRI-enhancers_4816 (-16245)
Dupd1	onlyIRI-enhancers_2962 (+57123)
Dus1l	onlyIRI-enhancers_1482 (-3960)
Dus2l	onlyIRI-enhancers_8585 (+35478)
Dusp1	onlyIRI-enhancers_4128 (-6241), onlyIRI-enhancers_4127 (+50525)
Dusp10	onlyIRI-enhancers_361 (+7976), onlyIRI-enhancers_362 (+37507), onlyIRI-enhancers_363 (+42552)
Dusp12	onlyIRI-enhancers_291 (+9370)
Dusp14	onlyIRI-enhancers_1808 (-26422), onlyIRI-enhancers_1807 (-11099)
Dusp16	onlyIRI-enhancers_7653 (+48412), onlyIRI-enhancers_7652 (+91807)
Dusp22	onlyIRI-enhancers_2524 (+69141)
Dusp26	onlyIRI-enhancers_8826 (-56546)
Dusp27	onlyIRI-enhancers_264 (+79500)
Dusp4	onlyIRI-enhancers_8849 (-46341), onlyIRI-enhancers_8850 (+28279)
Dusp5	onlyIRI-enhancers_5037 (-68185), onlyIRI-enhancers_5038 (-46674), onlyIRI-enhancers_5039 (-21535), onlyIRI-enhancers_5040 (+28065)
Dusp6	onlyIRI-enhancers_1315 (-97843), onlyIRI-enhancers_1316 (-21170), onlyIRI-enhancers_1317 (-19093), onlyIRI-enhancers_1318 (+90801)
Dusp7	onlyIRI-enhancers_9121 (-23468), onlyIRI-enhancers_9122 (-14747), onlyIRI-enhancers_9123 (+9225), onlyIRI-enhancers_9124 (+53093)
Dut	onlyIRI-enhancers_5215 (+57242)
Dydc2	onlyIRI-enhancers_3048 (+35174)
Dync1h1	onlyIRI-enhancers_1956 (-85681)
Dync1i2	onlyIRI-enhancers_5753 (-19408)
Dync1li1	onlyIRI-enhancers_9167 (-15606)
Dync1li2	onlyIRI-enhancers_8574 (+34485)
Dync2li1	onlyIRI-enhancers_4401 (-52425), onlyIRI-enhancers_4402 (-14527)
Dynll1	onlyIRI-enhancers_7023 (-16836)
Dynlrb2	onlyIRI-enhancers_8663 (-69366)
Dyrk1a	onlyIRI-enhancers_4053 (-24450), onlyIRI-enhancers_4054 (+20387)
Dyrk1b	onlyIRI-enhancers_8295 (+29561)
Dyrk2	onlyIRI-enhancers_792 (-13957)
Dysf	onlyIRI-enhancers_7953 (+29266), onlyIRI-enhancers_7954 (+51146)
Dytn	onlyIRI-enhancers_571 (-19042)
Dyx1c1	onlyIRI-enhancers_9546 (+9589)
E030010N08Rik	onlyIRI-enhancers_712 (-39143)
E030011O05Rik	onlyIRI-enhancers_9635 (+12321), onlyIRI-enhancers_9634 (+82629)
E030018B13Rik	onlyIRI-enhancers_8379 (-64743), onlyIRI-enhancers_8380 (-40486)
E130012A19Rik	onlyIRI-enhancers_1906 (+43342)
E130308A19Rik	onlyIRI-enhancers_6834 (+56490), onlyIRI-enhancers_6835 (+86611)
E130311K13Rik	onlyIRI-enhancers_6269 (+24867), onlyIRI-enhancers_6268 (+35635)
E230008N13Rik	onlyIRI-enhancers_6768 (-38348), onlyIRI-enhancers_6769 (+58852)
E230025N22Rik	onlyIRI-enhancers_4523 (+7740)
E2f3	onlyIRI-enhancers_2517 (-99477)
E2f6	onlyIRI-enhancers_2007 (+17776), onlyIRI-enhancers_2008 (+25407), onlyIRI-enhancers_2009 (+30478), onlyIRI-enhancers_2010 (+66657), onlyIRI-enhancers_2011 (+71061)
E2f7	onlyIRI-enhancers_739 (+7779), onlyIRI-enhancers_740 (+48944)
E2f8	onlyIRI-enhancers_8362 (-36501)
E330020D12Rik	onlyIRI-enhancers_176 (+21789), onlyIRI-enhancers_175 (+62872)
E330021D16Rik	onlyIRI-enhancers_7665 (-89463), onlyIRI-enhancers_7664 (-53814)
E430025E21Rik	onlyIRI-enhancers_3434 (+12761)
ENSMUSG00000097084	onlyIRI-enhancers_8702 (+60044)
ENSMUSG00000098049	onlyIRI-enhancers_6983 (-56522)
ENSMUSG00000098132	onlyIRI-enhancers_8103 (-85273), onlyIRI-enhancers_8104 (-6787)
ENSMUSG00000098182	onlyIRI-enhancers_2576 (+11920)
ENSMUSG00000098188	onlyIRI-enhancers_1054 (+14155), onlyIRI-enhancers_1055 (+19460)
Eaf1	onlyIRI-enhancers_3016 (+70229)
Ebf1	onlyIRI-enhancers_1593 (-78573), onlyIRI-enhancers_1594 (+84275)
Ebf2	onlyIRI-enhancers_3154 (-98028), onlyIRI-enhancers_3155 (-86821)
Ecel1	onlyIRI-enhancers_659 (-17786)
Echdc3	onlyIRI-enhancers_5713 (-60707), onlyIRI-enhancers_5712 (-43330)
Eci2	onlyIRI-enhancers_2547 (-85783)
Ecm1	onlyIRI-enhancers_6378 (+31619)
Ect2	onlyIRI-enhancers_6116 (+8014)
Ect2l	onlyIRI-enhancers_884 (+12123), onlyIRI-enhancers_883 (+13626)
Eda	onlyIRI-enhancers_9772 (+782)
Eda2r	onlyIRI-enhancers_9762 (-54362)
Edar	onlyIRI-enhancers_1052 (+80345)
Edaradd	onlyIRI-enhancers_2466 (-14159), onlyIRI-enhancers_2465 (+34601)
Edem3	onlyIRI-enhancers_154 (-68651)
Edn1	onlyIRI-enhancers_2597 (-55320), onlyIRI-enhancers_2598 (-23368), onlyIRI-enhancers_2599 (+16380), onlyIRI-enhancers_2600 (+27585), onlyIRI-enhancers_2601 (+38251), onlyIRI-enhancers_2602 (+45382)
Edn2	onlyIRI-enhancers_6526 (-12341)
Ednra	onlyIRI-enhancers_8995 (+41927)
Eea1	onlyIRI-enhancers_1283 (-60300), onlyIRI-enhancers_1284 (+30511)
Eed	onlyIRI-enhancers_8537 (-99828), onlyIRI-enhancers_8536 (-74070), onlyIRI-enhancers_8535 (-36077), onlyIRI-enhancers_8534 (-26016)
Eef1a1	onlyIRI-enhancers_9578 (-32240)
Eef2k	onlyIRI-enhancers_8144 (+23199), onlyIRI-enhancers_8145 (+32860)
Efcab1	onlyIRI-enhancers_3684 (+34660)
Efcab10	onlyIRI-enhancers_2057 (-14803)
Efcab14	onlyIRI-enhancers_6486 (-5952), onlyIRI-enhancers_6487 (+30025)
Efcab2	onlyIRI-enhancers_316 (+12939), onlyIRI-enhancers_317 (+86803)
Efcab4b	onlyIRI-enhancers_7620 (-16614), onlyIRI-enhancers_7621 (+4369)
Efemp1	onlyIRI-enhancers_1529 (+53251), onlyIRI-enhancers_1530 (+55590)
Efhc1	onlyIRI-enhancers_414 (+44075), onlyIRI-enhancers_415 (+50858), onlyIRI-enhancers_416 (+57037), onlyIRI-enhancers_417 (+63095)
Efhd1	onlyIRI-enhancers_660 (+45630)
Efhd2	onlyIRI-enhancers_6651 (-83528), onlyIRI-enhancers_6650 (+4299), onlyIRI-enhancers_6649 (+17006)
Efnb2	onlyIRI-enhancers_9030 (+57778)
Efr3b	onlyIRI-enhancers_2085 (+10480), onlyIRI-enhancers_2078 (+57316)
Eftud1	onlyIRI-enhancers_8501 (+84778)
Eftud2	onlyIRI-enhancers_1352 (+42515)
Egfl6	onlyIRI-enhancers_9704 (-35360)
Egfr	onlyIRI-enhancers_1492 (-55474), onlyIRI-enhancers_1493 (+7971)
Egln1	onlyIRI-enhancers_8735 (-11138)
Egln2	onlyIRI-enhancers_8293 (+6347)
Egln3	onlyIRI-enhancers_2124 (-10798), onlyIRI-enhancers_2123 (+41040)
Egr1	onlyIRI-enhancers_4515 (-9857)
Ehbp1	onlyIRI-enhancers_1514 (-90057), onlyIRI-enhancers_1513 (+13159)
Ehbp1l1	onlyIRI-enhancers_5067 (+12365)
Ehd2	onlyIRI-enhancers_8261 (+12026)
Ehd4	onlyIRI-enhancers_5190 (-4539), onlyIRI-enhancers_5189 (+12949), onlyIRI-enhancers_5188 (+19978), onlyIRI-enhancers_5186 (+60644)
Ehhadh	onlyIRI-enhancers_3715 (-58500), onlyIRI-enhancers_3714 (-27090), onlyIRI-enhancers_3713 (+59661)
Ehmt1	onlyIRI-enhancers_5524 (+13296)
Eid1	onlyIRI-enhancers_5219 (-12411), onlyIRI-enhancers_5220 (+23247)
Eid2	onlyIRI-enhancers_8295 (-58851)
Eif1a	onlyIRI-enhancers_4563 (+17842), onlyIRI-enhancers_4564 (+38982), onlyIRI-enhancers_4565 (+52896), onlyIRI-enhancers_4566 (+78607)
Eif2a	onlyIRI-enhancers_6254 (-55609)
Eif2ak3	onlyIRI-enhancers_7910 (+14864)
Eif2b2	onlyIRI-enhancers_2295 (-33342), onlyIRI-enhancers_2296 (-26708), onlyIRI-enhancers_2297 (-17714), onlyIRI-enhancers_2298 (+8667), onlyIRI-enhancers_2299 (+37446)
Eif2d	onlyIRI-enhancers_68 (+31471), onlyIRI-enhancers_69 (+85912)
Eif3c	onlyIRI-enhancers_8171 (+30351)
Eif3j1	onlyIRI-enhancers_5200 (-60804)
Eif3m	onlyIRI-enhancers_5125 (-46449), onlyIRI-enhancers_5124 (-42095)
Eif4a2	onlyIRI-enhancers_3724 (-46953)
Eif4b	onlyIRI-enhancers_3274 (-28851), onlyIRI-enhancers_3275 (-21534)
Eif4e	onlyIRI-enhancers_6023 (-12773)
Eif4e3	onlyIRI-enhancers_8034 (+46857)
Eif4ebp2	onlyIRI-enhancers_1073 (+12380)
Eif4g2	onlyIRI-enhancers_8081 (-96724), onlyIRI-enhancers_8080 (-74009)
Eif4h	onlyIRI-enhancers_7109 (-5577)
Eif5	onlyIRI-enhancers_1962 (+21589), onlyIRI-enhancers_1963 (+24983), onlyIRI-enhancers_1964 (+30980)
Eif5a2	onlyIRI-enhancers_6129 (-66892)
Eif5b	onlyIRI-enhancers_446 (+33519)
Eif6	onlyIRI-enhancers_5381 (+21381)
Elac1	onlyIRI-enhancers_4722 (-32830), onlyIRI-enhancers_4721 (+43390)
Elavl1	onlyIRI-enhancers_8883 (+5995)
Elf2	onlyIRI-enhancers_6203 (-39432), onlyIRI-enhancers_6202 (-37658), onlyIRI-enhancers_6201 (-24706), onlyIRI-enhancers_6200 (+7171), onlyIRI-enhancers_6199 (+12780)
Elf3	onlyIRI-enhancers_108 (+9708)
Elf4	onlyIRI-enhancers_9732 (+29232), onlyIRI-enhancers_9731 (+44132)
Elfn1	onlyIRI-enhancers_7149 (+22707)
Elfn2	onlyIRI-enhancers_3533 (+94032)
Elk3	onlyIRI-enhancers_1255 (-53769), onlyIRI-enhancers_1254 (-36799), onlyIRI-enhancers_1253 (+29977), onlyIRI-enhancers_1252 (+37971)
Ell	onlyIRI-enhancers_8976 (+25269)
Ell2	onlyIRI-enhancers_2770 (-54856)
Elmo1	onlyIRI-enhancers_2480 (+90363)
Elmsan1	onlyIRI-enhancers_2286 (-9559)
Eln	onlyIRI-enhancers_7110 (-25019)
Elovl2	onlyIRI-enhancers_2581 (+8667)
Elovl5	onlyIRI-enhancers_9570 (-96357), onlyIRI-enhancers_9571 (-91571), onlyIRI-enhancers_9572 (-59139), onlyIRI-enhancers_9573 (+89362)
Elovl6	onlyIRI-enhancers_5974 (-28539), onlyIRI-enhancers_5975 (-22407), onlyIRI-enhancers_5976 (+3781), onlyIRI-enhancers_5977 (+38931)
Elovl7	onlyIRI-enhancers_2394 (-26133), onlyIRI-enhancers_2395 (+58931), onlyIRI-enhancers_2396 (+83113)
Emb	onlyIRI-enhancers_2459 (-24755), onlyIRI-enhancers_2460 (-8839)
Emc2	onlyIRI-enhancers_3392 (+51986)
Emc4	onlyIRI-enhancers_5150 (+58884)
Emc7	onlyIRI-enhancers_5151 (-21006)
Emcn	onlyIRI-enhancers_6012 (-47673), onlyIRI-enhancers_6013 (+74004)
Emg1	onlyIRI-enhancers_7608 (+23770)
Emid1	onlyIRI-enhancers_1627 (-24978)
Emilin2	onlyIRI-enhancers_4317 (+10808)
Eml4	onlyIRI-enhancers_4381 (-83256), onlyIRI-enhancers_4382 (-62735), onlyIRI-enhancers_4383 (-38320), onlyIRI-enhancers_4384 (-15561)
Eml5	onlyIRI-enhancers_2331 (+31120)
Emp2	onlyIRI-enhancers_3652 (-70356), onlyIRI-enhancers_3651 (-14008), onlyIRI-enhancers_3650 (-5950), onlyIRI-enhancers_3649 (+15794), onlyIRI-enhancers_3648 (+27357)
Emr1	onlyIRI-enhancers_4271 (-68002), onlyIRI-enhancers_4272 (-19994)
Emx1	onlyIRI-enhancers_7963 (-7219)
Emx2	onlyIRI-enhancers_5083 (-58277)
Enah	onlyIRI-enhancers_346 (-68969), onlyIRI-enhancers_345 (+37255), onlyIRI-enhancers_344 (+57926), onlyIRI-enhancers_343 (+98177)
Endod1	onlyIRI-enhancers_9237 (+80289)
Endov	onlyIRI-enhancers_1472 (+33506)
Eng	onlyIRI-enhancers_5574 (+39380)
Enkur	onlyIRI-enhancers_5515 (+58626), onlyIRI-enhancers_5514 (+63487)
Eno1	onlyIRI-enhancers_6679 (+33036)
Eno4	onlyIRI-enhancers_5080 (-39402)
Enpep	onlyIRI-enhancers_5973 (-5789), onlyIRI-enhancers_5972 (+10893)
Enpp1	onlyIRI-enhancers_931 (-98901), onlyIRI-enhancers_930 (-42028), onlyIRI-enhancers_929 (+41429), onlyIRI-enhancers_928 (+49205), onlyIRI-enhancers_927 (+74737)
Enpp3	onlyIRI-enhancers_932 (+12778), onlyIRI-enhancers_931 (+25136), onlyIRI-enhancers_930 (+82009)
Enpp6	onlyIRI-enhancers_8903 (-93830), onlyIRI-enhancers_8904 (+4379), onlyIRI-enhancers_8905 (+21285), onlyIRI-enhancers_8906 (+82857)
Ensa	onlyIRI-enhancers_6377 (+7640)
Entpd1	onlyIRI-enhancers_4967 (-28824), onlyIRI-enhancers_4968 (+48881)
Entpd7	onlyIRI-enhancers_4985 (+14691)
Eogt	onlyIRI-enhancers_8021 (+24562)
Eomes	onlyIRI-enhancers_9193 (+10622)
Epas1	onlyIRI-enhancers_4418 (-48436)
Epb4.1l1	onlyIRI-enhancers_5387 (+19166), onlyIRI-enhancers_5388 (+30593)
Epb4.1l2	onlyIRI-enhancers_935 (+27027), onlyIRI-enhancers_936 (+87483)
Epb4.1l3	onlyIRI-enhancers_4304 (+24492)
Epb4.1l4a	onlyIRI-enhancers_4512 (-95965), onlyIRI-enhancers_4511 (+74624), onlyIRI-enhancers_4510 (+98809)
Epb4.1l4b	onlyIRI-enhancers_6812 (+13315)
Epc1	onlyIRI-enhancers_4659 (+34212)
Epc2	onlyIRI-enhancers_5647 (-70270)
Epcam	onlyIRI-enhancers_4427 (-64243), onlyIRI-enhancers_4428 (-33523)
Epg5	onlyIRI-enhancers_4752 (+28610)
[truncated: 4,781 more rows]
