# Supplementary material for: Enhancer and super-enhancer dynamics in repair after ischemic acute kidney injury
Source: Nat Commun. 2020 Jul 7;11:3383. doi: 10.1038/s41467-020-17205-5 (PMC7341735; doi:10.1038/s41467-020-17205-5)
Supplement: Supplementary file 9 — Supplementary Data 6 [file 41467_2020_17205_MOESM9_ESM.xlsx]

## Sheet: onlySHAM-genes-SE-100KB
Data 6: IRI decreased super-enhancer - gene annotation
# GREAT version 3.0.0	high abundance in SHAM samples (top 20%), 1: high abundance	Species assembly: mm10	Association rule: Basal+extension: 5000 bp upstream, 1000 bp downstream, 100000 bp max extension, curated regulatory domains included
1810011O10Rik	1	2_5878_lociStitched (-46779)
4833439L19Rik	1	2_1659_lociStitched (+6586)
Aacs	1	2_4653_lociStitched (+14686)
Aarsd1	1	2_743_lociStitched (+42877)
Abca13	1	5_1177_lociStitched (-27688)
Ago2	1	2_2188_lociStitched (+24816)
Agpat3	1	2_660_lociStitched (+32219)
Ahdc1	1	2_4201_lociStitched (+16822)
Ak4	1	2_4053_lociStitched (+12099)
Aktip	1	3_6052_lociStitched (-24531)
Alpl	1	2_4242_lociStitched (+50722)
Arhgap1	1	2_3734_lociStitched (+11830)
Arhgap10	1	3_6001_lociStitched (+54092)
Arhgef17	1	2_5323_lociStitched (+3960)
Arvcf	1	2_2361_lociStitched (+41595)
Atg13	1	2_3734_lociStitched (+48628)
Atp1b1	1	3_116_lociStitched (+16071)
B4galnt3	1	2_5022_lociStitched (+38478)
Bcl6	1	2_2392_lociStitched (+224)
Bod1	1	2_920_lociStitched (-90520)
Card10	1	1_2220_lociStitched (+15690)
Casp9	1	2_4269_lociStitched (-1878)
Cbs	1	2_2637_lociStitched (+41726)
Cdc42bpg	1	3_3228_lociStitched (-14595)
Chpt1	1	2_706_lociStitched (+2370)
Chst15	1	3_5425_lociStitched (+68599)
Col4a2	1	3_5739_lociStitched (-39993)
Comt	1	2_2361_lociStitched (+23625)
Creb3l2	1	2_5159_lociStitched (+13899)
Csf1r	1	3_2948_lociStitched (+33688)
Cxxc5	1	3_2882_lociStitched (+8095)
Cyp51	1	2_4850_lociStitched (+17259)
Dnajc16	1	2_4269_lociStitched (-843)
Dst	1	3_221_lociStitched (+85472)
Ehd1	1	3_3228_lociStitched (+15136)
Eif4g3	1	2_4247_lociStitched (+74402)
Elovl1	1	2_4137_lociStitched (-1475)
Fbp1	1	2_1684_lociStitched (+10843)
Fgf1	1	2_2900_lociStitched (+44321)
Flrt1	1	2_3234_lociStitched (+33168)
Foxn3	1	3_1473_lociStitched (+20849)
Frmd8	1	2_3214_lociStitched (+45565)
G6pc	1	2_743_lociStitched (+7177)
Gclc	1	3_6378_lociStitched (+18076)
Gna12	1	2_4715_lociStitched (+8342)
Gpx4	1	3_667_lociStitched (+36331)
Hip1r	1	4_4646_lociStitched (+41614)
Hmgxb3	1	3_2948_lociStitched (+37510)
Hspg2	1	3_4237_lociStitched (+18078)
Itpr1	1	4_4961_lociStitched (+8590)
Kap	1	2_5060_lociStitched (-24113)
Kazn	1	3_4275_lociStitched (+21057)
Kcnj1	1	1_6223_lociStitched (-19510)
Kcnj10	1	2_158_lociStitched (+6613)
Kcnj15	1	3_2569_lociStitched (+26131)
Kcnk5	1	1_1836_lociStitched (-45636)
Kif1b	1	2_4305_lociStitched (-94762)
Lasp1	1	4_1200_lociStitched (+13754)
Lifr	1	4_2182_lociStitched (-10)
Lig3	1	2_1121_lociStitched (+35667)
Macrod1	1	2_3234_lociStitched (+15793)
Map7	1	2_497_lociStitched (+30521)
Mlec	1	2_4567_lociStitched (+11002)
Mpp6	1	2_5190_lociStitched (+21288)
Mrpl37	1	3_4072_lociStitched (+59061)
Msi2	1	3_1163_lociStitched (+32990)
Mtmr10	1	3_5582_lociStitched (+63550)
Nedd4l	1	4_2975_lociStitched (+99367)
Nfe2l2	1	3_3710_lociStitched (+22290)
Nrip1	1	4_2509_lociStitched (+21951)
Osbpl9	1	2_4086_lociStitched (+84144)
Pank1	1	2_3100_lociStitched (+78858)
Papss1	1	2_3834_lociStitched (-72991)
Pawr	1	4_422_lociStitched (+51017)
Pcdh1	1	2_2894_lociStitched (+27165)
Pcx	1	2_3147_lociStitched (+29698)
Pigm	1	2_158_lociStitched (-28708)
Pim3	1	2_2277_lociStitched (+5315)
Pknox1	1	2_2637_lociStitched (+30672)
Pkp4	1	4_3655_lociStitched (+28720)
Plxdc2	1	2_3441_lociStitched (+46489)
Plxnb1	1	3_6113_lociStitched (+13425)
Podxl	1	2_5141_lociStitched (+20990)
Ppara	1	2_2259_lociStitched (-50023), 2_2261_lociStitched (-11335), 2_2263_lociStitched (+45815)
Pptc7	1	2_4620_lociStitched (+32217)
Pxn	1	3_4571_lociStitched (+24789)
Rap1gap	1	3_4241_lociStitched (+8841), 2_4242_lociStitched (+64909)
Rapgef1	1	2_3564_lociStitched (+48469)
Rffl	1	2_1121_lociStitched (+54340)
Rhobtb1	1	4_613_lociStitched (+38193)
Rnf114	1	3_3481_lociStitched (-59678)
Rplp0	1	3_4571_lociStitched (-27870)
Rps19	1	2_5507_lociStitched (-503)
Sar1b	1	2_978_lociStitched (+66373)
Sbk1	1	2_5403_lociStitched (+6780)
Scamp2	1	3_6289_lociStitched (+11343)
Scyl1	1	2_3214_lociStitched (-58308)
Sema3g	1	2_1876_lociStitched (+13144)
Sesn2	1	2_4199_lociStitched (+28815)
Sh3rf1	1	2_5950_lociStitched (+43556)
Sh3tc2	1	5_2959_lociStitched (+90305)
Sipa1l3	1	4_5527_lociStitched (+21742)
Slc16a12	1	2_3100_lociStitched (-53308)
Slc22a23	1	2_1565_lociStitched (+44954)
Slc22a4	1	2_991_lociStitched (+17497)
Slc9a8	1	3_3481_lociStitched (+11255)
Snx29	1	3_2336_lociStitched (+96589)
Snx8	1	2_4706_lociStitched (+18687)
Sox13	1	2_46_lociStitched (-21175)
Ssbp3	1	3_4072_lociStitched (+96337)
Sufu	1	2_3152_lociStitched (+27902)
Sycp3	1	2_706_lociStitched (+42134)
Syne2	1	2_1388_lociStitched (+11908)
Tbc1d14	1	2_4834_lociStitched (+17030)
Tex2	1	2_776_lociStitched (+81439)
Timp3	1	4_696_lociStitched (+40691)
Tmem176a	1	3_5183_lociStitched (+23108)
Tmem45b	1	3_6219_lociStitched (+31964)
Tnfaip2	1	5_1259_lociStitched (+5823)
Tns1	1	2_323_lociStitched (+98977)
Tomm20	1	5_5830_lociStitched (+46610)
Trappc10	1	2_660_lociStitched (-75581)
Trim8	1	2_3152_lociStitched (-76828)
Ube4b	1	2_4305_lociStitched (+24481)
Umps	1	3_2437_lociStitched (+26663)
Unc119b	1	2_4567_lociStitched (-12199)
Vps13d	1	2_4282_lociStitched (-62468)
Wdfy3	1	4_4486_lociStitched (+62435)
Wwc2	1	2_5939_lociStitched (+16334)
Ywhaz	1	3_2107_lociStitched (-66812)
Zbtb16	1	2_6265_lociStitched (+93556)
Zmynd8	1	2_3454_lociStitched (+33293)
1700001C19Rik	0	3_2687_lociStitched (-9868)
3010026O09Rik	0	3_970_lociStitched (-1028)
Abca4	0	2_3803_lociStitched (+58686)
Abp1	0	3_5183_lociStitched (-40395)
Amz1	0	2_4715_lociStitched (+86563)
Ankrd33	0	2_2035_lociStitched (-34027)
Armc2	0	2_546_lociStitched (-78043)
B230217C12Rik	0	4_1200_lociStitched (-27461)
BC034090	0	3_100_lociStitched (-11541)
Bfsp2	0	3_6086_lociStitched (-15952)
Casz1	0	5_4293_lociStitched (+70038)
Ccdc96	0	2_4834_lociStitched (+84647)
Cd180	0	2_1490_lociStitched (-29735)
Cdpf1	0	2_2263_lociStitched (+30105)
Chrac1	0	2_2188_lociStitched (+69632)
Chst3	0	2_585_lociStitched (-542)
Cpxm2	0	3_5425_lociStitched (-93376)
Crispld2	0	4_5771_lociStitched (-67890)
Csnk1e	0	3_2229_lociStitched (+9838)
Cyp11a1	0	3_6296_lociStitched (-47891)
Cyp2s1	0	2_5512_lociStitched (-17565)
Ern1	0	2_776_lociStitched (-43695)
Fan1	0	3_5582_lociStitched (+22875)
Fbp2	0	2_1684_lociStitched (-19039)
Fbxw21	0	3_6113_lociStitched (+53180)
Fignl2	0	2_2035_lociStitched (-27329)
Fmnl3	0	2_2308_lociStitched (+52775)
Gins2	0	3_5779_lociStitched (+87522)
Gm10384	0	3_2107_lociStitched (+18466)
Gm10655	0	2_6307_lociStitched (+57153)
Gm10840	0	2_774_lociStitched (-1582)
Gm13547	0	2_3564_lociStitched (-93339)
Gm20388	0	4_5771_lociStitched (+13707)
Gm266	0	5_1259_lociStitched (+37531)
Gm6434	0	2_5512_lociStitched (+48189)
Gm9754	0	2_4587_lociStitched (-12837)
Gnat1	0	3_6104_lociStitched (-18161)
Gpr125	0	2_4865_lociStitched (+24951)
Gse1	0	3_5779_lociStitched (+13335)
Hnrnpa3	0	3_3710_lociStitched (+23090)
Ido2	0	2_5878_lociStitched (+90608)
Il17b	0	3_2954_lociStitched (-31236)
Il9	0	2_1667_lociStitched (+26568)
Kcnj5	0	1_6223_lociStitched (-30238)
Kcnk16	0	1_1836_lociStitched (+41744)
Lacc1	0	2_1997_lociStitched (+94001)
Lat	0	2_5403_lociStitched (+90144)
Ldlrad2	0	3_4237_lociStitched (+87688)
Leprel1	0	2_2402_lociStitched (+51530)
Limd2	0	2_774_lociStitched (+874)
Litaf	0	2_2325_lociStitched (+19223)
Lrfn4	0	2_3147_lociStitched (+75332)
Med18	0	2_4199_lociStitched (-17765)
Mfng	0	1_2220_lociStitched (-13877)
Myzap	0	2_6357_lociStitched (-37510)
Nfrkb	0	3_6219_lociStitched (+46082)
Nudt1	0	2_4706_lociStitched (+38655)
Olfr412	0	4_1067_lociStitched (+97368)
Pfkfb3	0	2_3278_lociStitched (+71974)
Phf15	0	2_978_lociStitched (+27593)
Phf7	0	2_1876_lociStitched (+20214)
Prpf40b	0	2_2308_lociStitched (+22436)
Rad9b	0	2_4620_lociStitched (+37651)
Ralgps1	0	2_3596_lociStitched (+12039)
Relt	0	2_5323_lociStitched (-64755)
Rftn1	0	4_2707_lociStitched (+63583)
Rgcc	0	3_2005_lociStitched (+25251)
Sbno2	0	3_667_lociStitched (+12330)
Sema3f	0	3_6104_lociStitched (+12722)
Sema7a	0	3_6296_lociStitched (+27009)
Sfi1	0	1_914_lociStitched (+46644)
Sh3bp2	0	2_4814_lociStitched (-25370)
Simc1	0	2_1659_lociStitched (+55070)
Slc22a21	0	2_991_lociStitched (-30261)
Slc25a48	0	2_1667_lociStitched (+17323)
Slc2a6	0	1_3552_lociStitched (-14273)
Smad6	0	3_6325_lociStitched (+48575)
Taf8	0	3_2687_lociStitched (+55044)
Tesc	0	2_4587_lociStitched (+24780)
Tmem132b	0	2_4653_lociStitched (-41918)
Tmem184b	0	3_2229_lociStitched (-28858)
Tmem8c	0	1_3552_lociStitched (+29908)
Tnip2	0	2_4814_lociStitched (-10215)
Ttll8	0	2_2277_lociStitched (+86909)
Ulk3	0	3_6289_lociStitched (-17165)
Upp1	0	5_1177_lociStitched (+46151)
Vgll4	0	3_4989_lociStitched (+60412)
Vps37b	0	4_4646_lociStitched (+17018)
Zfp957	0	3_2005_lociStitched (-29098)
