# Supplementary material for: Enhancer and super-enhancer dynamics in repair after ischemic acute kidney injury
Source: Nat Commun. 2020 Jul 7;11:3383. doi: 10.1038/s41467-020-17205-5 (PMC7341735; doi:10.1038/s41467-020-17205-5)
Supplement: Supplementary file 10 — Supplementary Data 7 [file 41467_2020_17205_MOESM10_ESM.xlsx]

## Sheet: onlyIRI-genes-SE-100KB
Data 7: IRI increased super-enhancer - gene annotation
# GREAT version 3.0.0	high abundance in IRI samples (top 20%), 1: high abundance	Species assembly: mm10	Association rule: Basal+extension: 5000 bp upstream, 1000 bp downstream, 100000 bp max extension, curated regulatory domains included
Aagab	1	2_9462_lociStitched (+81643)
Abcc4	1	4_2895_lociStitched (-47472)
Ablim1	1	3_5068_lociStitched (+58068)
Actb	1	2_7159_lociStitched (-24473)
Adcy9	1	2_3876_lociStitched (-55348)
Adk	1	3_2959_lociStitched (+52253)
Agps	1	4_5783_lociStitched (-47099)
Ahnak	1	2_5099_lociStitched (+39208)
Ak2	1	3_6561_lociStitched (-24692)
Aktip	1	4_9050_lociStitched (+40858)
Amotl2	1	2_9107_lociStitched (+59821)
Ankrd28	1	2_3019_lociStitched (+55210)
Aplp2	1	3_9274_lociStitched (-40172)
Appl1	1	2_2997_lociStitched (-16934)
Arhgap27	1	5_1359_lociStitched (+83317)
Arnt2	1	3_8515_lociStitched (-18446)
Atp1b1	1	2_240_lociStitched (+56116)
B4galt5	1	2_5442_lociStitched (+35781)
Cers5	1	4_3646_lociStitched (-78473)
Col18a1	1	2_1165_lociStitched (-23534)
Cp	1	2_6106_lociStitched (+10668)
Crim1	1	2_4344_lociStitched (+11246)
Ctsd	1	4_8246_lociStitched (-13478)
Cttnbp2nl	1	3_5884_lociStitched (-635)
Cyp1b1	1	3_4356_lociStitched (-23650)
Dcun1d4	1	2_7436_lociStitched (+57070)
Dhx40	1	3_1838_lociStitched (-37063)
Dip2b	1	3_3256_lociStitched (+39730)
Dnajc5	1	2_5501_lociStitched (+11167)
Elf2	1	3_6201_lociStitched (-32042)
Epb4.1l1	1	2_5388_lociStitched (+24819)
Fat1	1	2_8888_lociStitched (+55021)
Fosl2	1	3_7286_lociStitched (+53959)
Gnpda1	1	2_4533_lociStitched (-39714)
Hk1	1	2_1076_lociStitched (+64166)
Hps3	1	2_6106_lociStitched (+67593)
Idh2	1	3_8476_lociStitched (-49170)
Il6st	1	4_2437_lociStitched (-34547)
Iqgap1	1	4_8488_lociStitched (+25423)
Irf2bp2	1	3_8753_lociStitched (+49453)
Irf2bpl	1	2_2317_lociStitched (+27096), 3_2312_lociStitched (+94243)
Itm2b	1	2_3182_lociStitched (-9122)
Ivns1abp	1	2_148_lociStitched (-79695)
Kank2	1	2_9250_lociStitched (+259)
Kif13b	1	2_3135_lociStitched (-18824)
Klf6	1	2_2714_lociStitched (-21892)
Lima1	1	4_3646_lociStitched (+24354)
Litaf	1	3_3661_lociStitched (-32962)
Lpin2	1	3_4314_lociStitched (-43319)
Lrrk1	1	3_8406_lociStitched (+16835)
Ly6e	1	3_3509_lociStitched (+5895)
Med13l	1	3_7045_lociStitched (-91908)
Mgp	1	2_7669_lociStitched (-31415)
Mrpl33	1	2_7273_lociStitched (-43135)
Myo5b	1	2_4729_lociStitched (+35192)
Ncapd3	1	2_9265_lociStitched (+97089)
Ncoa7	1	2_949_lociStitched (+11466)
Ndfip1	1	2_4533_lociStitched (-40258)
Nfe2l2	1	4_5783_lociStitched (-80437)
Nudt4	1	2_1275_lociStitched (-73580)
Pam	1	2_722_lociStitched (+63294)
Parva	1	4_8093_lociStitched (-26675), 2_8096_lociStitched (+45834)
Plekha2	1	3_8811_lociStitched (+32108)
Plxna1	1	2_7993_lociStitched (-55301)
Pofut2	1	2_1167_lociStitched (-43903)
Ppap2a	1	3_2441_lociStitched (-60926)
Ppp2r5e	1	3_2200_lociStitched (+52524)
Prkag2	1	2_7261_lociStitched (+19400)
Prss23	1	2_8531_lociStitched (-41382)
Ptpn1	1	3_5454_lociStitched (-46094)
Rbl2	1	4_9050_lociStitched (+23550)
Rcan1	1	2_4036_lociStitched (+43667)
Rheb	1	3_7258_lociStitched (+22372)
Rock2	1	3_2008_lociStitched (-59882)
Rreb1	1	2_2568_lociStitched (+50156)
Ryk	1	2_9107_lociStitched (-57428)
Sash1	1	3_1231_lociStitched (-22132)
Sema4b	1	3_8476_lociStitched (-22279)
Sgk1	1	3_914_lociStitched (-98140), 3_919_lociStitched (+30791)
Shroom3	1	3_7492_lociStitched (+82271)
Slc25a10	1	2_1479_lociStitched (+23248)
Slc2a1	1	2_6515_lociStitched (+23013)
Smad3	1	5_9465_lociStitched (+35561), 2_9462_lociStitched (+73696)
Snn	1	3_3661_lociStitched (-40215)
Snx29	1	2_3663_lociStitched (+59889)
Sort1	1	3_5906_lociStitched (+33587)
Spp1	1	3_6978_lociStitched (-83835)
Tjp1	1	3_8391_lociStitched (-61984)
Tmpo	1	2_1244_lociStitched (-64698)
Tspan14	1	2_3046_lociStitched (+64978)
Ttc7	1	2_4424_lociStitched (+14007)
Ube2g1	1	4_1741_lociStitched (-24064)
Ubl3	1	3_7196_lociStitched (-83402), 3_7191_lociStitched (+53363)
Ubp1	1	2_9162_lociStitched (+53779)
Usp3	1	2_9489_lociStitched (-12923)
Vmp1	1	2_1832_lociStitched (+33872), 2_1831_lociStitched (+57046)
Wdr26	1	2_339_lociStitched (-29436)
Wsb1	1	2_1788_lociStitched (-31126)
Wwtr1	1	2_6244_lociStitched (+59212)
Zfp217	1	2_5471_lociStitched (-22798)
1500035N22Rik	0	2_7261_lociStitched (+95400)
1600029D21Rik	0	3_9383_lociStitched (-16426)
1700016C15Rik	0	2_312_lociStitched (-23679)
4732465J04Rik	0	2_1278_lociStitched (-88741)
5031414D18Rik	0	3_3194_lociStitched (+46280)
5830473C10Rik	0	4_7474_lociStitched (+39703)
A730013G03Rik	0	3_405_lociStitched (+38158)
Abcb9	0	3_7078_lociStitched (+43743)
Adc	0	3_6561_lociStitched (-6093)
Adora2b	0	2_1688_lociStitched (-33510)
Afap1l2	0	3_5063_lociStitched (+89132)
Amn1	0	4_7739_lociStitched (-19262)
Anapc15-ps	0	2_1278_lociStitched (-30379), 2_1275_lociStitched (+35704)
Apol6	0	3_3517_lociStitched (+21285)
Arsi	0	3_4641_lociStitched (-13101)
Batf3	0	3_387_lociStitched (-14611)
C030046E11Rik	0	3_4905_lociStitched (-21396)
Ccdc88b	0	2_5091_lociStitched (-15197)
Cd200	0	2_3884_lociStitched (+33969)
Cep78	0	4_4822_lociStitched (-34608)
Cited2	0	3_878_lociStitched (-34826)
Crtc3	0	4_8488_lociStitched (-89031)
Crygn	0	3_7258_lociStitched (-62244)
Cstad	0	2_5553_lociStitched (+14855)
D830013O20Rik	0	3_2177_lociStitched (-65709)
Dcdc2a	0	3_2497_lociStitched (+35019)
Ddx47	0	4_7657_lociStitched (+25527)
E130311K13Rik	0	2_6269_lociStitched (+30083)
E2f6	0	3_2008_lociStitched (+24131)
Edn1	0	4_2601_lociStitched (+30884)
Efhc1	0	4_416_lociStitched (+53878)
Erp27	0	2_7669_lociStitched (+14960)
Fbxl2	0	2_9162_lociStitched (+42048)
Fhad1	0	2_6653_lociStitched (+14956)
Fhl2	0	3_473_lociStitched (-11759)
Filip1l	0	3_3935_lociStitched (+83472)
Fscn1	0	2_7159_lociStitched (-29116)
Fzd7	0	2_543_lociStitched (-55010)
Gcgr	0	2_1479_lociStitched (-15611)
Gm10717	0	1_9269_lociStitched (-1901)
Gm10718	0	1_9269_lociStitched (-31)
Gm10797	0	4_1096_lociStitched (+72797)
Gm10974	0	3_8406_lociStitched (+5610)
Gm13691	0	2_5817_lociStitched (+75555)
Gm15409	0	2_7203_lociStitched (+840)
Gm17296	0	3_8753_lociStitched (-68918)
Gm5148	0	4_6160_lociStitched (+61158)
Gm5420	0	3_914_lociStitched (+93199)
Gm5426	0	3_1287_lociStitched (+54829)
Gm5428	0	4_746_lociStitched (-38014)
Gm6772	0	3_2312_lociStitched (+56188)
Gm9843	0	2_3964_lociStitched (-73022)
Gm9887	0	2_2145_lociStitched (-24291)
Gm9964	0	2_1788_lociStitched (+11109)
Gprc5a	0	4_7657_lociStitched (-28512)
Hesx1	0	2_2997_lociStitched (-12196)
Hhat	0	3_405_lociStitched (-25348)
Hmcn2	0	2_5566_lociStitched (-58457)
Hmg20a	0	2_9415_lociStitched (+84925)
Htra4	0	3_8811_lociStitched (-31124)
Ifnar2	0	2_4025_lociStitched (+448)
Irf8	0	2_8701_lociStitched (+13257)
Jam3	0	2_9265_lociStitched (+28157)
Kcne1	0	2_4036_lociStitched (-63011)
Lhfpl2	0	3_2813_lociStitched (-7342)
Llph	0	2_800_lociStitched (-53)
Lrrc63	0	3_3194_lociStitched (+68574)
Lrrc66	0	2_7436_lociStitched (+94433)
Ly6i	0	3_3509_lociStitched (+22464)
Map3k14	0	5_1359_lociStitched (-10111)
Masp1	0	2_3731_lociStitched (+19007)
Mboat1	0	3_2518_lociStitched (+20484)
Me3	0	2_8531_lociStitched (-73735)
Mepe	0	3_6978_lociStitched (+25954)
Mgarp	0	3_6201_lociStitched (+23940)
Mgat5	0	2_51_lociStitched (-70017)
Micalcl	0	4_8093_lociStitched (+32723)
Micall2	0	2_7147_lociStitched (+11594)
Mtnr1a	0	2_8888_lociStitched (-63908)
Mybphl	0	3_5906_lociStitched (-47233)
Ncs1	0	2_5566_lociStitched (+10135)
Neurod1	0	4_5803_lociStitched (-63147)
Nme7	0	2_240_lociStitched (+89360)
Nrbf2	0	2_1091_lociStitched (-93920)
Nsl1	0	3_387_lociStitched (+20772)
Pabpc6	0	2_4440_lociStitched (-94751)
Pald1	0	2_1071_lociStitched (+14687)
Parvb	0	2_3581_lociStitched (+43734)
Parvg	0	2_3581_lociStitched (-50342)
Pcbp3	0	2_1160_lociStitched (+53979)
Pdcd1lg2	0	3_4905_lociStitched (+89967)
Phf17	0	3_6195_lociStitched (-47257)
Plb1	0	3_7286_lociStitched (-42283)
Plcb4	0	4_5292_lociStitched (-10625)
Plch1	0	2_6269_lociStitched (-48398)
Prdm10	0	3_9274_lociStitched (-63120)
Prf1	0	2_1071_lociStitched (+71000)
Prkcdbp	0	2_8062_lociStitched (+651)
Psd2	0	2_4521_lociStitched (-31102)
Ptgis	0	2_5442_lociStitched (-72798)
Rab11fip2	0	2_5086_lociStitched (-92576)
Rad51b	0	2_2223_lociStitched (+57051)
Rassf6	0	4_7474_lociStitched (+39575)
Rtp1	0	2_3731_lociStitched (+72450)
Rybp	0	3_7521_lociStitched (+79946)
Scgb1a1	0	2_5099_lociStitched (+59466)
Sept4	0	2_1847_lociStitched (-2647)
Serpinb1c	0	5_2531_lociStitched (-23198)
Serpinb6b	0	5_2531_lociStitched (-43850)
Sfi1	0	1_1538_lociStitched (+30618)
Sh2d4b	0	2_3046_lociStitched (-8563)
Slc38a9	0	3_2441_lociStitched (+79202)
Slc4a1ap	0	2_7273_lociStitched (+43807)
Slc7a1	0	3_7191_lociStitched (-99521)
Smad6	0	2_9472_lociStitched (+35554)
Smndc1	0	2_5034_lociStitched (-27931)
Socs3	0	2_1465_lociStitched (+32793)
Spata5	0	2_6156_lociStitched (+54323)
Spns3	0	4_1741_lociStitched (-32713)
Spry1	0	4_6160_lociStitched (+23091)
Srgap1	0	2_814_lociStitched (+69733)
Srl	0	2_3876_lociStitched (+47919)
Syt8	0	4_8246_lociStitched (-33461)
Tacr2	0	2_1076_lociStitched (+63304)
Tcof1	0	3_4641_lociStitched (-49750)
Tex35	0	2_197_lociStitched (+26894)
Tha1	0	2_1465_lociStitched (-62934)
Tm4sf4	0	2_6244_lociStitched (+91384)
Tram2	0	4_416_lociStitched (+73663)
Trib1	0	3_3443_lociStitched (+18259)
Trmt112	0	2_5091_lociStitched (-36339)
Tubd1	0	2_1831_lociStitched (+81799)
Tubg1	0	5_1329_lociStitched (+20142)
Tubg2	0	5_1329_lociStitched (-15827)
Ubald2	0	4_1446_lociStitched (-1742)
Uckl1	0	2_5501_lociStitched (+50356)
Unc5cl	0	2_4241_lociStitched (+95414)
Vps37b	0	3_7078_lociStitched (-19795)
Vwa2	0	3_5063_lociStitched (+44829)
Zbtb16	0	2_9371_lociStitched (+44623)
Zdhhc17	0	4_746_lociStitched (-77771)
Zfp532	0	2_4674_lociStitched (+8661)
Zfp691	0	2_6515_lociStitched (+42132)
