# Supplementary material for: Enhancer and super-enhancer dynamics in repair after ischemic acute kidney injury
Source: Nat Commun. 2020 Jul 7;11:3383. doi: 10.1038/s41467-020-17205-5 (PMC7341735; doi:10.1038/s41467-020-17205-5)
Supplement: Supplementary file 11 — Supplementary Data 8 [file 41467_2020_17205_MOESM11_ESM.xlsx]

## Sheet: SHARED-genes-SE-100KB
Data 8: SHARED super-enhancer - gene annotation
# GREAT version 3.0.0	high abundance in SHAM and IRI samples (top 20%), 1: high abundance	Species assembly: mm10	Association rule: Basal+extension: 5000 bp upstream, 1000 bp downstream, 100000 bp max extension, curated regulatory domains included
0610040J01Rik	1	4_12598_lociStitched (+20371)
1810011O10Rik	1	4_15211_lociStitched (+26089)
2900026A02Rik	1	4_11890_lociStitched (-45660)
Abcd3	1	6_9898_lociStitched (-82719)
Acbd3	1	3_506_lociStitched (+42061)
Aco1	1	2_11403_lociStitched (+43690)
Acsm1	1	2_13964_lociStitched (-17149)
Acsm2	1	2_13964_lociStitched (+46163)
Acss2	1	2_8852_lociStitched (+62189)
Actn4	1	3_14313_lociStitched (+40729)
Aff1	1	10_11782_lociStitched (+57568)
Ahdc1	1	9_10973_lociStitched (+55302)
Aif1l	1	2_9317_lociStitched (+7005)
Aldh1l1	1	4_13717_lociStitched (-47471)
Aldh5a1	1	4_4071_lociStitched (+40904)
Amotl2	1	5_15664_lociStitched (+45641)
Angptl2	1	7_9349_lociStitched (-34673)
Ankrd33b	1	5_5458_lociStitched (-32145)
Anp32a	1	8_16277_lociStitched (+97118)
Arhgap26	1	5_7544_lociStitched (+29300)
Arhgap29	1	6_9898_lociStitched (-55208)
Arhgef10l	1	5_11139_lociStitched (+27759)
Arid5b	1	4_1629_lociStitched (+13447)
Ascc1	1	4_1540_lociStitched (-27220)
Atp1a1	1	10_9757_lociStitched (+70955)
Atp1b1	1	2_382_lociStitched (+44017)
Atp6v0e	1	5_6750_lociStitched (-82399)
Azin1	1	5_5549_lociStitched (+53820)
B4galnt3	1	3_12974_lociStitched (+41260)
B4galt1	1	4_11407_lociStitched (+24269)
BC026585	1	2_342_lociStitched (-3406)
Bcl2l1	1	4_8815_lociStitched (+52504)
Bcl6	1	6_6178_lociStitched (-45841), 3_6171_lociStitched (+5435)
Bicc1	1	4_1694_lociStitched (+35921)
Btd	1	3_4930_lociStitched (+23816)
Btg2	1	3_169_lociStitched (-14311), 4_165_lociStitched (+15579)
C130074G19Rik	1	4_533_lociStitched (+17725)
Capn7	1	6_4925_lociStitched (+70269)
Car12	1	2_16347_lociStitched (+15396)
Cblc	1	6_14272_lociStitched (-16796)
Ccdc6	1	3_1672_lociStitched (+87615)
Cdr2	1	1_13979_lociStitched (+39152)
Celsr2	1	3_9839_lociStitched (+13788)
Chd2	1	7_14574_lociStitched (-55431)
Chst11	1	4_1816_lociStitched (+60945)
Cisd1	1	2_1699_lociStitched (+10187)
Clmn	1	3_3246_lociStitched (+33136)
Cmip	1	5_14940_lociStitched (+59713)
Cmtm6	1	4_15779_lociStitched (-25165)
Col27a1	1	3_11575_lociStitched (+14207)
Col4a3	1	6_945_lociStitched (+29997)
Cpeb4	1	4_2459_lociStitched (-32434)
Cpt1a	1	3_8101_lociStitched (+11588)
Creb3l2	1	4_13368_lociStitched (+25279)
Creld2	1	3_5951_lociStitched (+22708)
Cux1	1	3_12174_lociStitched (+98217)
Cx3cl1	1	4_15626_lociStitched (+12193)
Cxxc5	1	4_7486_lociStitched (+52438)
Cyb5b	1	8_14806_lociStitched (-24319)
Cyp24a1	1	4_9091_lociStitched (+33140)
D630023F18Rik	1	5_847_lociStitched (-11263)
Dapk1	1	3_4426_lociStitched (+71742)
Dazap2	1	2_5329_lociStitched (-17008)
Ddr1	1	3_6914_lociStitched (-13630)
Ddx58	1	2_11403_lociStitched (+53057)
Dennd3	1	5_5747_lociStitched (+1602)
Dgkd	1	5_995_lociStitched (+46806)
Dicer1	1	3_3246_lociStitched (-79988)
Dip2c	1	3_4533_lociStitched (-92546)
Dnajb12	1	6_1537_lociStitched (+41556)
Dpysl2	1	4_5159_lociStitched (+28019)
Dusp1	1	4_6739_lociStitched (+64139)
Dusp6	1	5_1992_lociStitched (-43958), 2_1995_lociStitched (-477)
Dync1li1	1	4_15779_lociStitched (+17248)
Eif2ak3	1	3_13567_lociStitched (-29485)
Eif4g3	1	5_11099_lociStitched (+60330)
Epb4.1l1	1	3_8867_lociStitched (+22198)
Ergic1	1	5_6750_lociStitched (+32524)
Errfi1	1	2_11292_lociStitched (+41460)
Eva1a	1	3_13618_lociStitched (-20299), 4_13623_lociStitched (+19242)
Ezh1	1	2_2024_lociStitched (+1796)
Ezr	1	6_7118_lociStitched (+28818)
Fam107a	1	4_5301_lociStitched (-26311)
Fam214a	1	5_16438_lociStitched (-51427)
Fbxo7	1	5_1847_lociStitched (+34843), 6_1851_lociStitched (+95819)
Fermt2	1	6_4990_lociStitched (+75664)
Flrt1	1	5_8428_lociStitched (-73199)
Fmn1	1	5_8529_lociStitched (+30015)
Foxo3	1	4_1448_lociStitched (+38132)
Frmd8	1	4_8383_lociStitched (+54344)
Fto	1	3_15583_lociStitched (+78358)
Gab1	1	6_15482_lociStitched (+45588)
Gas6	1	5_15165_lociStitched (-32600)
Gclm	1	3_9911_lociStitched (-40294)
Glis3	1	6_8046_lociStitched (+46561)
Gltscr1l	1	2_6994_lociStitched (-19370)
Gosr2	1	4_2068_lociStitched (-23396)
Gprc5c	1	5_2189_lociStitched (-23066)
Gpx3	1	4_2615_lociStitched (-14036)
Gss	1	2_8852_lociStitched (+12673)
Gtf2h1	1	5_14422_lociStitched (+41340)
Herpud1	1	4_15615_lociStitched (-25117)
Hes6	1	3_1053_lociStitched (-28012)
Hint1	1	4_2615_lociStitched (+22353)
Hlf	1	4_3092_lociStitched (+28004)
Hnf1b	1	4_2968_lociStitched (-57470), 3_2973_lociStitched (-21320)
Hnf4a	1	2_8928_lociStitched (+7285)
Hpcal1	1	6_3418_lociStitched (+59495)
Hs6st1	1	3_685_lociStitched (+17960)
Id1	1	3_8811_lociStitched (-35256), 3_8812_lociStitched (-3142)
Id3	1	5_11058_lociStitched (-16996)
Idh1	1	5_847_lociStitched (+44725)
Idh2	1	7_14622_lociStitched (+55557)
Igf1r	1	8_14514_lociStitched (+98375)
Igfbp7	1	2_12738_lociStitched (+15363)
Il17ra	1	4_12981_lociStitched (-5202)
Inpp5k	1	5_2854_lociStitched (-15764)
Irf2bp2	1	3_15118_lociStitched (-66219)
Irf2bpl	1	5_3827_lociStitched (-26072), 3_3823_lociStitched (+18755), 5_3819_lociStitched (+67333)
Itgb6	1	6_9524_lociStitched (-35731)
Jund	1	4_15434_lociStitched (-14933)
Kazn	1	6_11178_lociStitched (+57775)
Kcnj15	1	2_6606_lociStitched (-14395)
Kcnk5	1	3_4775_lociStitched (-47040)
Kdm5a	1	4_12981_lociStitched (+93896)
Klf15	1	4_13717_lociStitched (+38014)
Klf9	1	2_7988_lociStitched (-79431)
Larp4b	1	3_4533_lociStitched (+90077)
Ldha	1	5_14422_lociStitched (-9688)
Lims2	1	3_7445_lociStitched (-773)
Llgl2	1	2_2211_lociStitched (+13818)
Lpp	1	5_6190_lociStitched (+80564)
Lrrc8d	1	4_11806_lociStitched (+43341), 3_11809_lociStitched (+88701)
Lsm4	1	4_15434_lociStitched (+9558)
Mapk14	1	3_6796_lociStitched (+6320)
Mapt	1	2_2073_lociStitched (+36999)
MARCH2	1	4_533_lociStitched (-19612)
Mark2	1	4_8434_lociStitched (+29367)
Mat2a	1	3_13595_lociStitched (-69472), 5_13590_lociStitched (-26668)
Mcl1	1	2_10554_lociStitched (+13247)
Mdm2	1	3_1145_lociStitched (-18865)
Mgp	1	4_13120_lociStitched (-26657)
Mrps23	1	5_3043_lociStitched (-76766)
Mtor	1	3_11215_lociStitched (+26734)
Mtss1	1	5_5632_lociStitched (+91769)
Myh9	1	8_5802_lociStitched (-52767)
Myo1e	1	9_16384_lociStitched (+43802)
Myof	1	3_8145_lociStitched (+26111)
Nceh1	1	5_10172_lociStitched (+92699)
Ncoa3	1	5_8972_lociStitched (-72874), 12_8978_lociStitched (+8856)
Ndufb9	1	5_5632_lociStitched (+56447)
Neu1	1	2_6907_lociStitched (+9341)
Neurl1b	1	4_6739_lociStitched (+29415)
Nfia	1	2_11703_lociStitched (-18893)
Nuak2	1	2_127_lociStitched (+6209)
Nup214	1	2_9317_lociStitched (-17171)
Osbpl8	1	4_1110_lociStitched (-30857)
Otub1	1	5_8428_lociStitched (+27388)
Oxa1l	1	4_5039_lociStitched (+27494)
Papss1	1	4_9966_lociStitched (-70761)
Pard6b	1	4_9055_lociStitched (+30724), 3_9058_lociStitched (+78004)
Park7	1	2_11292_lociStitched (+13093)
Parp8	1	5_4030_lociStitched (+69113)
Pcdh1	1	4_7516_lociStitched (+27536)
Pck1	1	3_9111_lociStitched (+20068)
Pcx	1	2_8238_lociStitched (+53510)
Pde8a	1	4_14658_lociStitched (+32610)
Per2	1	3_1053_lociStitched (+18096)
Phldb2	1	5_6415_lociStitched (-38558)
Picalm	1	3_14699_lociStitched (-79192)
Piezo1	1	6_15038_lociStitched (+14050)
Pigr	1	2_102_lociStitched (+9678)
Pim3	1	3_5951_lociStitched (-19832)
Pitpna	1	5_2854_lociStitched (+27127)
Pitpnc1	1	6_2125_lociStitched (+55955)
Pitpnm2	1	6_12071_lociStitched (+34342)
Pkig	1	4_8932_lociStitched (-14584)
Plcg1	1	3_8915_lociStitched (+66946)
Plekha6	1	8_143_lociStitched (-10992)
Plekhf2	1	7_10723_lociStitched (+64445)
Polr2b	1	2_12738_lociStitched (+82535)
Polr3e	1	1_13979_lociStitched (+25416)
Pou6f1	1	2_5329_lociStitched (-12255)
Ppap2a	1	3_3993_lociStitched (-38731)
Ppara	1	3_5924_lociStitched (-76411)
Ppp1r16b	1	3_8900_lociStitched (+66235)
Ppp1r21	1	4_7348_lociStitched (+23672)
Ppp2r3a	1	6_15652_lociStitched (-29861)
Ppp2r4	1	4_9264_lociStitched (+36250)
Pptc7	1	3_12021_lociStitched (+19170)
Prepl	1	4_7289_lociStitched (+47131)
Psma4	1	3_16190_lociStitched (-20422)
Psma6	1	5_3573_lociStitched (+55397)
Ptges2	1	2_9327_lociStitched (+17624)
Pth1r	1	6_15755_lociStitched (+53059)
Ptma	1	3_973_lociStitched (-85454), 4_977_lociStitched (-30693)
Ptpn1	1	5_9044_lociStitched (-81917), 3_9047_lociStitched (+18875)
Ptpn13	1	4_11768_lociStitched (-53346)
Ptprb	1	4_1126_lociStitched (-46243)
Ptprj	1	3_9695_lociStitched (+24556)
Pxn	1	4_11936_lociStitched (+11877)
Rab11fip4	1	3_2934_lociStitched (+62238)
Rab5c	1	3_2013_lociStitched (+13178)
Rapgef3	1	2_6007_lociStitched (-7946)
Rassf3	1	3_1177_lociStitched (-19725)
Rbpms	1	4_15269_lociStitched (+29815)
Rgl1	1	2_272_lociStitched (+17401)
Rnf183	1	4_11555_lociStitched (-15512)
Rplp0	1	4_11936_lociStitched (-40782)
Rprd1b	1	3_8885_lociStitched (+93606)
Rreb1	1	4_4176_lociStitched (+19230)
Rufy3	1	4_12757_lociStitched (-997)
Rxra	1	4_9230_lociStitched (+68781)
Ryk	1	5_15664_lociStitched (-71608)
Sall1	1	5_15554_lociStitched (+27965)
Sash1	1	8_1877_lociStitched (+98369)
Scyl1	1	4_8383_lociStitched (-49529)
Sdc4	1	3_8943_lociStitched (+15901)
Sectm1b	1	2_2332_lociStitched (+1252)
Sema4b	1	2_14628_lociStitched (-1130)
Sema4d	1	4_4335_lociStitched (+34704)
Serinc3	1	4_8932_lociStitched (-34323)
Sertad2	1	5_2385_lociStitched (-81649)
Sesn2	1	4_10957_lociStitched (+28984)
Sh3bp5	1	6_4925_lociStitched (+29158)
Sh3rf1	1	3_15388_lociStitched (+50418)
Shb	1	3_11443_lociStitched (+15801)
Sik1	1	5_6873_lociStitched (-93197), 5_6866_lociStitched (-41023)
Ski	1	6_11332_lociStitched (+58794)
Slc12a3	1	4_15615_lociStitched (+32129)
Slc12a7	1	3_4489_lociStitched (-3673)
Slc16a12	1	4_8115_lociStitched (+35206)
Slc16a14	1	3_958_lociStitched (+61948)
Slc25a30	1	6_5224_lociStitched (-2898)
Slc27a2	1	2_8631_lociStitched (-10006)
Slc34a2	1	2_12578_lociStitched (+57315)
Slc39a14	1	3_5190_lociStitched (+12214)
Slc3a1	1	4_7289_lociStitched (+14789)
Slc47a1	1	3_2683_lociStitched (+17028)
Slc48a1	1	2_6007_lociStitched (-8563)
Slc6a13	1	4_13000_lociStitched (+16447)
Slc6a6	1	6_13742_lociStitched (+26327)
Slc7a7	1	4_5039_lociStitched (+21137)
Smad7	1	4_7837_lociStitched (+86421)
Smarca5	1	6_15482_lociStitched (-95394)
Smu1	1	4_11407_lociStitched (-71813)
Sorbs1	1	5_8171_lociStitched (-79255), 3_8165_lociStitched (-2455)
Spen	1	2_11164_lociStitched (-27729)
Spsb4	1	5_16570_lociStitched (+47925)
Sptlc2	1	4_3832_lociStitched (-6266)
Srebf1	1	6_2661_lociStitched (-85818)
Srp14	1	5_8575_lociStitched (-46048)
St6galnac2	1	6_2236_lociStitched (-7505)
St8sia1	1	3_13178_lociStitched (+93742)
Sufu	1	4_8248_lociStitched (+43494)
Sumf1	1	2_12865_lociStitched (+88241)
Syne2	1	6_3660_lociStitched (+28659)
Sypl	1	3_3492_lociStitched (-21909)
Tbc1d1	1	7_12617_lociStitched (+94522)
Tbc1d14	1	3_12499_lociStitched (+19856)
Tbk1	1	3_1177_lociStitched (+90819)
Tbl1xr1	1	3_10159_lociStitched (-78414)
Tef	1	3_5870_lociStitched (+27804)
Tex2	1	4_2099_lociStitched (+85372)
Tfcp2l1	1	7_51_lociStitched (+35825)
Tgm2	1	3_8885_lociStitched (+24333)
Tln2	1	5_16361_lociStitched (-60236)
Tmem176a	1	4_13433_lociStitched (+23200)
Tmem51	1	6_11178_lociStitched (-97322), 4_11172_lociStitched (+22159)
Tnfrsf21	1	8_6939_lociStitched (+77478)
Tnfsf10	1	5_10172_lociStitched (-41364)
Tns1	1	7_891_lociStitched (+61125)
Tns3	1	4_3010_lociStitched (+41754)
Tob1	1	6_3107_lociStitched (-58218)
Tom1l2	1	6_2661_lociStitched (+46483)
Tomm20	1	4_15133_lociStitched (+29403)
Tpcn1	1	4_11993_lociStitched (+23533)
Trabd2b	1	5_10754_lociStitched (-79580)
Trak1	1	7_15879_lociStitched (-2655)
Trim8	1	4_8248_lociStitched (-61236)
Tspan9	1	4_13051_lociStitched (+29489)
Ttpal	1	2_8928_lociStitched (-47841)
Txn2	1	8_5802_lociStitched (+34026)
Uaca	1	6_16244_lociStitched (+33620)
Usp24	1	5_10673_lociStitched (-70419)
Vdr	1	5_6016_lociStitched (-27116)
Vps13d	1	11_11198_lociStitched (-8794)
Wasf2	1	9_10973_lociStitched (-63697)
Wsb1	1	4_2928_lociStitched (+28244)
Wwc1	1	8_2493_lociStitched (+40335)
Wwc2	1	4_15365_lociStitched (+7681)
Xpnpep1	1	3_8294_lociStitched (+12907)
Ywhaz	1	5_5511_lociStitched (-46319), 4_5506_lociStitched (+69287)
Zbtb40	1	3_11071_lociStitched (+6399)
Zfp36l2	1	2_7276_lociStitched (+35595)
Zfp503	1	3_4806_lociStitched (+714)
Zfp706	1	4_5519_lociStitched (+98444)
Zfp710	1	7_14622_lociStitched (+33607)
Zhx3	1	3_8915_lociStitched (+61375)
Zmiz1	1	9_4846_lociStitched (+39040)
Zmynd8	1	5_8972_lociStitched (-61590)
1700001O22Rik	0	6_9284_lociStitched (+32408)
1700019O17Rik	0	3_973_lociStitched (+14953), 4_977_lociStitched (+69714)
1700020N01Rik	0	6_1329_lociStitched (-32695)
1700029H14Rik	0	5_15165_lociStitched (+35326)
1700034H15Rik	0	4_587_lociStitched (-46879)
1700042G07Rik	0	3_10775_lociStitched (-274)
2310015B20Rik	0	3_1672_lociStitched (-19948)
2310044G17Rik	0	5_3827_lociStitched (-36457)
2610301B20Rik	0	7_10723_lociStitched (+68733)
3930402G23Rik	0	4_14838_lociStitched (+145)
5031425E22Rik	0	6_12399_lociStitched (+31043)
9030619P08Rik	0	4_5766_lociStitched (+36259)
9130230L23Rik	0	7_12660_lociStitched (-57514)
9430015G10Rik	0	4_11352_lociStitched (-31011)
A130051J06Rik	0	4_5979_lociStitched (-59059)
A330017A19Rik	0	2_6994_lociStitched (+39622)
AB041803	0	7_13312_lociStitched (+88378)
Abca4	0	3_9906_lociStitched (+16760)
Abp1	0	4_13433_lociStitched (-40303)
Adamtsl4	0	2_10554_lociStitched (+15949)
Adm	0	3_13857_lociStitched (+11062)
Adnp	0	3_9058_lociStitched (+48104), 4_9055_lociStitched (+95384)
Afap1l2	0	5_8363_lociStitched (+17608)
Agphd1	0	3_16190_lociStitched (+13085)
Alkbh1	0	4_3832_lociStitched (+49218)
Alox5ap	0	4_12331_lociStitched (+57500)
Ambp	0	5_11572_lociStitched (+88734)
Angptl7	0	3_11215_lociStitched (+25115)
Aph1b	0	2_16347_lociStitched (+66408)
Arl6ip4	0	6_12071_lociStitched (+99319)
Armc2	0	3_1440_lociStitched (-62739)
Atp8b4	0	2_8631_lociStitched (-42554)
BC034090	0	6_304_lociStitched (-1718)
Bcas1	0	4_9091_lociStitched (-36177)
Bcl3	0	6_14272_lociStitched (+9165)
Bmf	0	5_8575_lociStitched (+23928)
C630050I24Rik	0	8_14806_lociStitched (+7232)
Camk1g	0	3_614_lociStitched (+50921)
Capn12	0	3_14313_lociStitched (+39955)
Ccdc12	0	6_15755_lociStitched (+33048)
Ccdc96	0	3_12499_lociStitched (+81821)
Ccl17	0	4_15626_lociStitched (-26251)
Cd7	0	2_2332_lociStitched (-22899)
Cdc42ep2	0	5_8395_lociStitched (-17945)
Cebpa	0	3_14364_lociStitched (+17912)
Cebpb	0	5_9039_lociStitched (+82323)
Chit1	0	3_169_lociStitched (-17811)
Cish	0	4_15718_lociStitched (+20017)
Cntnap1	0	2_2024_lociStitched (+48613)
Coro2b	0	8_16277_lociStitched (+98597)
Cox4i2	0	4_8815_lociStitched (+23068)
Cryaa	0	3_6857_lociStitched (+60158)
Cstad	0	6_9279_lociStitched (+98414)
Ctu2	0	6_15038_lociStitched (+61136)
Cuedc1	0	5_3043_lociStitched (+28476)
Cyb5	0	6_7899_lociStitched (+52266)
D130043K22Rik	0	4_4071_lociStitched (+51622)
D830014E11Rik	0	4_11806_lociStitched (-80381), 3_11809_lociStitched (-35021)
Ddit4	0	4_1540_lociStitched (-23815), 6_1537_lociStitched (+30639)
Dio3	0	7_3285_lociStitched (-56523)
Dusp7	0	6_15708_lociStitched (+26523)
E030018B13Rik	0	4_14475_lociStitched (-21276)
Eed	0	3_14699_lociStitched (-70057)
Elmsan1	0	4_3785_lociStitched (+35023)
Epha8	0	3_11071_lociStitched (-85480)
Ern1	0	4_2099_lociStitched (-39762)
Erp27	0	4_13120_lociStitched (+19718)
Faim3	0	2_102_lociStitched (-29307)
Fam65c	0	3_9047_lociStitched (+59416)
Fam83d	0	3_8900_lociStitched (-36460)
Fblim1	0	2_11164_lociStitched (+31898)
Fbxo15	0	6_7899_lociStitched (-31554)
Fbxo36	0	3_958_lociStitched (+33336)
Fhad1	0	4_11172_lociStitched (-47078)
Fmod	0	4_165_lociStitched (+26287)
Foxn1	0	4_2912_lociStitched (-22590)
Garnl3	0	7_9349_lociStitched (-94143)
Gltscr1	0	5_14225_lociStitched (-36194)
Gm10032	0	4_5159_lociStitched (+56140)
Gm10123	0	5_16570_lociStitched (+75301)
Gm10277	0	2_2898_lociStitched (-755)
Gm10384	0	4_5519_lociStitched (-29142), 5_5511_lociStitched (+38959)
Gm15409	0	3_12320_lociStitched (+20654)
Gm15440	0	4_4335_lociStitched (-58002)
Gm5082	0	3_4214_lociStitched (+19620)
Gm5428	0	4_1110_lociStitched (+8094)
Gm6772	0	5_3819_lociStitched (+83098)
Gm766	0	3_13178_lociStitched (-66320)
Gm8444	0	3_5870_lociStitched (+4481)
Gm9869	0	6_16244_lociStitched (+10032)
Gnpnat1	0	6_4990_lociStitched (-65652)
Gphb5	0	4_3647_lociStitched (-63254)
Gpr142	0	5_2189_lociStitched (+29852)
Grip2	0	6_13742_lociStitched (+97062)
Gsto2	0	4_8281_lociStitched (+32232)
H3f3a	0	3_506_lociStitched (+45528)
Heatr6	0	4_2968_lociStitched (+39689), 3_2973_lociStitched (+75839)
Hemk1	0	4_15718_lociStitched (+22307)
Hic1	0	4_2839_lociStitched (+25622)
Hmcn1	0	10_235_lociStitched (-71252)
Hmgb1	0	3_12320_lociStitched (+73108)
Hsf2bp	0	5_6873_lociStitched (+85519)
Hspa1b	0	2_6907_lociStitched (+18644)
Hspb9	0	3_2013_lociStitched (+11187)
Hunk	0	4_6551_lociStitched (+20910)
Ier5l	0	4_9264_lociStitched (+21910)
Ifit1	0	4_8115_lociStitched (+71212)
Ifitm7	0	3_6094_lociStitched (-14677)
Igdcc3	0	4_16316_lociStitched (+65731)
Ina	0	3_8262_lociStitched (-31859)
Itprip	0	4_8281_lociStitched (+21300)
Kcnk16	0	3_4775_lociStitched (+40340)
Klhl8	0	10_11782_lociStitched (+99118)
Ksr1	0	4_2928_lociStitched (-80020)
Lamb3	0	3_614_lociStitched (+17419)
Leprel1	0	4_6207_lociStitched (+24774)
Lrfn4	0	2_8238_lociStitched (+51520)
Mapk13	0	3_6796_lociStitched (-71645)
Matn4	0	3_8943_lociStitched (-22671)
Mcts2	0	3_8811_lociStitched (+13847)
Med18	0	4_10957_lociStitched (-17596)
Medag	0	4_12331_lociStitched (-89191)
Morn1	0	6_11332_lociStitched (+77221)
Mrpl19	0	3_13618_lociStitched (-55366)
Mtl5	0	3_8101_lociStitched (-53968)
Myo15b	0	2_2211_lociStitched (-23736)
Myom1	0	4_7140_lociStitched (+75967)
Myzap	0	9_16408_lociStitched (-64757)
Naif1	0	2_9327_lociStitched (-36937)
Nfkbia	0	5_3573_lociStitched (+38475)
Oit1	0	4_5301_lociStitched (+42675)
Onecut1	0	5_16438_lociStitched (+62763)
Parp16	0	4_16316_lociStitched (-7805)
Pax2	0	3_8229_lociStitched (-5459)
Phxr2	0	5_1992_lociStitched (-92952)
Pnma1	0	4_3785_lociStitched (-10503)
Pola2	0	5_8395_lociStitched (+21445)
Ppargc1b	0	8_7707_lociStitched (+54539)
Ppp3cc	0	3_5190_lociStitched (-49762)
Psd2	0	4_7486_lociStitched (-82574), 3_7490_lociStitched (-33964)
Psrc1	0	3_9839_lociStitched (+17905)
Rad9b	0	3_12021_lociStitched (+50698)
Rassf8	0	4_13198_lociStitched (+16803)
Rcor2	0	4_8434_lociStitched (+42302)
Rd3	0	4_587_lociStitched (-22967)
Ropn1l	0	5_5458_lociStitched (+53818)
Rpia	0	3_13567_lociStitched (-22798)
Rpl11	0	5_11058_lociStitched (-73108)
Rpl29	0	6_15708_lociStitched (-34299)
Rps17	0	4_14658_lociStitched (+99048)
Rps2-ps10	0	8_7707_lociStitched (-85905)
Rtp2	0	3_6171_lociStitched (-52630)
Sectm1a	0	3_2334_lociStitched (-16212)
Sema6a	0	4_7603_lociStitched (+40717)
Setmar	0	2_12865_lociStitched (+32296)
Sfi1	0	4_2441_lociStitched (+46175)
Sh2d6	0	3_13595_lociStitched (+11597), 5_13590_lociStitched (+54401)
Skor1	0	3_16287_lociStitched (+26184)
Slc13a2	0	4_2912_lociStitched (+13069)
Slc24a6	0	4_11993_lociStitched (+53912)
Slc35e3	0	3_1145_lociStitched (+16735)
Slc45a1	0	3_11286_lociStitched (-96783), 4_11285_lociStitched (-49210), 6_11278_lociStitched (+87637)
Slc47a2	0	3_2683_lociStitched (-18193)
Slc6a12	0	4_13000_lociStitched (-29944)
Slc7a10	0	3_14364_lociStitched (-49180)
Smim13	0	4_4206_lociStitched (+83126)
Smim18	0	7_15262_lociStitched (-66002)
Socs3	0	3_2266_lociStitched (+6299)
Spred2	0	6_2369_lociStitched (+54017)
St3gal1	0	3_5709_lociStitched (+41072)
St6galnac1	0	6_2236_lociStitched (+73134)
Ston1	0	4_7348_lociStitched (-72759)
Sytl3	0	6_7118_lociStitched (+80356)
Tbxas1	0	4_13395_lociStitched (+37765)
Tcp11	0	3_6778_lociStitched (+60752)
Tex19.2	0	3_2334_lociStitched (+21245)
Tha1	0	3_2266_lociStitched (-89428)
Tmcc2	0	2_127_lociStitched (+68946)
Tmem106c	0	5_6016_lociStitched (-28803)
Tmem211	0	4_11890_lociStitched (-17898)
Tmem44	0	4_6244_lociStitched (+45447)
Tpcn2	0	4_14218_lociStitched (+49980)
Tspan2	0	2_9780_lociStitched (-51578)
Ttll10	0	4_11352_lociStitched (-28170)
Ube2d1	0	2_1699_lociStitched (-49505)
Vgll4	0	5_12921_lociStitched (+32631)
Wdr31	0	4_11555_lociStitched (+20123)
Wdsub1	0	4_9510_lociStitched (+98030)
Wnt7b	0	3_5924_lociStitched (-81295), 4_5921_lociStitched (-39112)
Wnt9b	0	4_2068_lociStitched (+28527)
Xylt1	0	4_13942_lociStitched (+50848)
Zbp1	0	3_9111_lociStitched (+45807)
Zfp541	0	5_14225_lociStitched (-36253)
Zfp618	0	5_11572_lociStitched (+99865)
