# Supplementary material for: Enhancer and super-enhancer dynamics in repair after ischemic acute kidney injury
Source: Nat Commun. 2020 Jul 7;11:3383. doi: 10.1038/s41467-020-17205-5 (PMC7341735; doi:10.1038/s41467-020-17205-5)
Supplement: Supplementary file 13 — Supplementary Data 10 [file 41467_2020_17205_MOESM13_ESM.xlsx]

## Sheet: Sheet1
Data 10: IRI 48h vs IRI 48h JQ1
676 upregulated genes (p-value < 0.05; FC > 2)
Gene	IRI48h_M118	IRI48h_M120	IRI48h_M121	IRI48h_M122	IRI48h_JQ1_M112	IRI48h_JQ1_M114	IRI48h_JQ1_M123	IRI48h_JQ1_M124	log2FoldChange	pvalue	padj
Gm15441	27.3562	15.4722	5.02674	15.6799	419.316	425.03	803.653	637.199	4.74927	3.60582e-35	1.15439e-32
Cyp27b1	275.271	696.987	169.234	98.4352	14026	9371.62	9057.29	4499.45	4.25584	4.12361e-18	2.00023e-16
1700019B03Rik	0	0	0	0.871108	7.21183	37.2629	41.9819	8.22192	4.16169	2.14777e-10	2.75239e-09
Apol8	1.70976	0.736773	0	0	13.3934	18.6315	34.785	26.7213	4.10634	3.62575e-12	6.47568e-11
Ppp1r1c	0	0.736773	0	0	6.18157	38.4274	28.7876	5.1387	3.89086	5.13571e-09	4.90399e-08
Chrm1	8.5488	13.2619	5.02674	1.74222	36.0591	252.689	211.109	97.6354	3.78588	1.16675e-14	3.29234e-13
Pdk4	695.872	937.911	827.737	906.824	4686.66	12405.1	28939.9	10604.2	3.68144	3.21353e-18	1.59391e-16
Olfr1443	1.70976	4.42064	4.18895	2.61332	23.696	69.868	77.9664	29.8045	3.46775	9.8848e-14	2.3974e-12
Cirbp	186.364	188.614	180.125	192.515	1017.9	2707.38	3285.38	1714.27	3.41997	8.89687e-40	5.05342e-37
Necab2	0.85488	0	1.67558	2.61332	9.27235	26.7827	27.5881	18.4993	3.31799	4.51466e-09	4.36781e-08
F12	2.56464	5.15741	1.67558	1.74222	71.088	52.401	28.7876	11.3051	3.25122	1.31565e-09	1.43888e-08
Tex35	0	0	0	0	3.09078	8.15126	9.59586	4.11096	3.12512	5.35164e-06	2.67021e-05
Amy1	10.2586	12.5251	12.5669	12.1955	50.4828	202.617	202.713	55.498	3.10955	1.17007e-14	3.29642e-13
9830166K06Rik	0	0	0	0	3.09078	61.7167	49.1788	2.05548	3.08865	9.01673e-06	4.27021e-05
2310001K24Rik	0	0.736773	2.51337	0.871108	10.3026	12.8091	15.5933	20.5548	3.07648	1.90495e-08	1.61806e-07
Olfr1442	1.70976	4.42064	3.35116	1.74222	19.575	30.2761	49.1788	27.749	3.04019	1.21976e-10	1.64202e-09
Hao1	0.85488	0.736773	0	0	6.18157	9.31573	16.7928	4.11096	3.00429	5.59423e-06	2.7763e-05
Hmgcs2	850.605	959.278	697.88	836.264	8787.1	5273.87	7946.57	6388.44	2.99171	8.30279e-35	2.56483e-32
Slc25a25	3108.34	2948.56	2101.18	2198.68	10441.7	20529.5	33941.8	18315.4	2.89942	1.02384e-28	1.66924e-26
Ehhadh	10321	7379.51	4095.12	6534.18	47539.3	46611.2	58232.5	71210.1	2.89894	7.00942e-37	2.87028e-34
Srxn1	4481.28	5301.82	2850.16	1996.58	15079.9	27875	45515.6	27773.7	2.85575	2.48577e-22	2.1043e-20
Vmn2r1	1.70976	2.94709	1.67558	0.871108	15.4539	24.4538	23.9896	12.3329	2.81859	6.00228e-08	4.57129e-07
Mir22hg	435.134	447.958	320.874	306.63	1252.8	3981.31	4156.21	2118.17	2.80224	1.21602e-22	1.07058e-20
Gm5779	0.85488	0.736773	0.837791	0	3.09078	17.467	14.3938	6.16644	2.78884	1.7585e-05	7.82174e-05
Plch2	8.5488	7.36773	6.70233	6.09776	11.3329	108.295	155.933	17.4716	2.78833	3.01894e-07	1.97538e-06
1700001J03Rik	2.56464	4.42064	0.837791	0	7.21183	38.4274	35.9845	11.3051	2.78807	1.63349e-06	9.13386e-06
Mt1	3133.99	3962.36	2238.58	1656.85	12264.2	24857.9	26391	16275.3	2.76019	1.91384e-26	2.45977e-24
Tctex1d4	1.70976	2.94709	4.18895	2.61332	22.6657	25.6182	20.3912	22.6103	2.69461	5.12821e-10	6.10531e-09
H3f3b	1601.19	1673.95	1682.28	1435.59	6125.93	11994	14205.5	10200.3	2.68066	1.2394e-43	9.09305e-41
Mt2	1300.27	1906.77	1144.42	849.33	5788.01	10756.2	10864.9	7043.11	2.64814	1.00778e-28	1.65841e-26
Abhd15	143.62	128.198	84.6169	91.4664	367.803	649.772	1123.92	885.912	2.6415	1.40999e-20	9.73609e-19
Plin2	3176.73	4193.71	2654.96	2428.65	4562	25128	42863.5	24334.8	2.64109	2.91452e-09	2.94091e-08
Mfsd2a	97.4563	89.8863	60.3209	97.5641	244.172	595.042	1559.33	439.873	2.63528	1.85175e-08	1.57744e-07
Col23a1	21.372	17.6825	22.6203	20.0355	112.298	180.492	171.526	84.2747	2.62683	1.89489e-20	1.25433e-18
4930552P12Rik	1.70976	1.47355	3.35116	0	15.4539	18.6315	13.1943	11.3051	2.61682	6.21276e-07	3.78265e-06
Grk1	2.56464	1.47355	2.51337	0.871108	6.18157	17.467	29.9871	12.3329	2.59641	2.34509e-06	1.26858e-05
Plk3	532.59	710.249	284.849	259.59	3664.64	2742.32	2402.56	2855.06	2.58801	2.83578e-19	1.65889e-17
Cplx1	0	0.736773	0	0	2.06052	9.31573	10.7953	2.05548	2.58786	0.00017734	0.000620426
Fga	1995.29	1920.03	1859.9	2159.48	6361.86	16419	22982.1	6573.43	2.58356	1.96661e-16	7.25954e-15
Rgag1	0	1.47355	0.837791	0	1.03026	11.6447	23.9896	4.11096	2.56403	0.000181876	0.00063453
Gadd45g	160.717	193.771	192.692	257.848	993.172	1341.46	1486.16	1190.12	2.55487	1.75197e-25	2.07038e-23
Txnip	4102.57	5362.97	5423.02	5004.52	12025.2	33419	51517.8	28578.4	2.54374	3.77242e-19	2.16367e-17
Tac1	0	0.736773	0	0	2.06052	5.82233	7.19689	4.11096	2.51326	0.000276295	0.000925608
Fzd9	0	0.736773	0.837791	0	7.21183	9.31573	3.59845	4.11096	2.51219	0.000110181	0.000406128
4930512J16Rik	0	0	0	0	1.03026	8.15126	5.99741	2.05548	2.50903	0.000306077	0.00101343
Gdf15	530.026	543.001	335.954	285.723	1176.56	3905.62	3645.23	1751.27	2.49626	1.36661e-15	4.48943e-14
Tigit	0.85488	2.21032	3.35116	0.871108	18.5447	10.4802	14.3938	12.3329	2.49199	2.04447e-06	1.12216e-05
Hdc	67.5355	74.414	68.6988	60.9776	294.655	519.352	653.718	189.104	2.48705	7.43064e-17	2.97361e-15
Egr1	162.427	226.926	272.282	229.101	633.611	1115.56	2824.78	1423.42	2.4593	2.94465e-08	2.41272e-07
Fgb	371.873	388.279	201.07	205.582	747.97	2831.98	3678.81	736.89	2.45322	2.48028e-07	1.6549e-06
4833428L15Rik	5.12928	6.63095	5.02674	4.35554	29.8776	23.2893	28.7876	49.3315	2.45029	4.62685e-10	5.53838e-09
1700003M02Rik	0.85488	0.736773	0.837791	0.871108	5.15131	8.15126	10.7953	6.16644	2.44179	0.000100248	0.000372556
Aqp5	0.85488	0.736773	2.51337	0.871108	5.15131	12.8091	25.1891	4.11096	2.44039	9.14063e-05	0.000342954
Pim3	1714.03	1783.73	1037.18	1508.76	4540.36	9638.28	13647.7	7103.74	2.43834	1.46219e-20	9.97914e-19
Ifit1bl1	2.56464	5.89418	13.4047	6.09776	38.1197	54.7299	63.5726	24.6658	2.43578	1.42768e-09	1.54509e-08
Ddit3	117.973	120.094	92.9948	94.9508	201.931	763.89	947.591	583.757	2.4176	1.0854e-14	3.07263e-13
Zfp36	583.028	561.421	525.295	562.736	1309.46	3113.78	4541.24	3386.41	2.37891	9.56329e-20	5.99254e-18
Marc1	16.2427	10.3148	5.02674	2.61332	15.4539	46.5786	88.7617	73.9973	2.37315	7.28954e-07	4.37174e-06
Neat1	25589.1	31710	23426.3	16996.2	83329.6	161176	169097	110367	2.35694	6.58745e-25	7.24949e-23
Adam2	0	0	0	0.871108	3.09078	8.15126	2.39896	5.1387	2.35452	0.00057872	0.00178836
Snhg3	99.1661	97.254	69.5366	51.3954	151.448	561.273	754.474	342.238	2.34947	9.88782e-12	1.64716e-10
Gprc5d	0	0	0	0	1.03026	8.15126	2.39896	3.08322	2.33933	0.000763336	0.00227733
Grp	5.12928	9.57804	10.8913	3.48443	32.9684	76.8547	40.7824	22.6103	2.33253	1.70119e-07	1.1807e-06
Chrna2	7.69392	8.1045	6.70233	10.4533	47.392	27.9472	34.785	75.0251	2.31964	2.23645e-10	2.85564e-09
Nkpd1	0	2.21032	0.837791	0.871108	5.15131	12.8091	17.9922	2.05548	2.29488	0.000398725	0.0012835
Gal	0.85488	0.736773	0	0.871108	7.21183	8.15126	7.19689	2.05548	2.28489	0.00052261	0.00163304
Chd5	2.56464	2.21032	4.18895	6.09776	13.3934	39.5918	32.386	8.22192	2.26667	6.5948e-06	3.21577e-05
Fam222a	27.3562	29.4709	30.1605	33.1021	143.206	145.558	191.917	117.162	2.26602	3.02085e-29	5.42767e-27
4930538K18Rik	0.85488	2.94709	3.35116	1.74222	9.27235	18.6315	14.3938	13.3606	2.25692	5.91775e-06	2.92089e-05
Poln	5.12928	4.42064	5.02674	4.35554	24.7263	32.605	27.5881	18.4993	2.25248	2.86756e-08	2.35614e-07
4931423N10Rik	0.85488	0.736773	0.837791	0.871108	1.03026	15.1381	10.7953	4.11096	2.24349	0.000762332	0.00227511
Gm20219	5.12928	7.36773	9.2157	1.74222	10.3026	45.4142	87.5622	11.3051	2.22848	4.97169e-05	0.000197504
Klf1	38.4696	30.2077	20.107	20.9066	75.2091	185.15	208.71	86.3302	2.20732	6.46297e-12	1.09528e-10
Angptl4	878.816	1259.14	1033.83	1236.1	3664.64	4764.99	7058.95	5687.52	2.19314	2.53978e-19	1.51083e-17
Fgg	1973.92	1761.62	1900.95	1969.58	5278.03	10836.5	14999.5	5632.02	2.19086	1.51997e-16	5.73099e-15
Akr1b7	19.6622	43.4696	40.214	22.6488	160.721	105.966	161.93	174.716	2.17682	8.0252e-17	3.19271e-15
Chrna9	0.85488	3.68386	0	0	10.3026	6.9868	7.19689	10.2774	2.17588	0.000533823	0.00166516
Ier2	104.295	148.828	121.48	122.826	294.655	588.055	908.008	579.646	2.17511	2.04566e-17	8.89383e-16
Gpr75	0.85488	2.21032	2.51337	1.74222	13.3934	13.9736	8.39638	9.24967	2.17041	3.93528e-05	0.000160622
Tgfbr3l	12.8232	8.1045	19.2692	8.71108	13.3934	121.104	115.15	29.8045	2.16449	7.2319e-06	3.49749e-05
Mtl5	9.40368	14.7355	5.86453	11.3244	32.9684	52.401	92.3602	32.8877	2.15969	3.92527e-08	3.13026e-07
Borg	0.85488	2.21032	0.837791	0	5.15131	8.15126	9.59586	6.16644	2.15681	0.000478787	0.00151111
Trcg1	2.56464	2.94709	5.02674	4.35554	15.4539	20.9604	31.1865	11.3051	2.1529	5.45014e-06	2.71244e-05
Npc1l1	0	0.736773	0.837791	0	1.03026	4.65786	11.9948	3.08322	2.13643	0.00171522	0.00466579
C030034L19Rik	1.70976	6.63095	3.35116	4.35554	13.3934	27.9472	27.5881	16.4438	2.12344	1.97445e-06	1.0877e-05
Kif5a	22.2269	30.9444	23.4581	20.9066	38.1197	204.946	169.127	75.0251	2.12223	5.22998e-08	4.05145e-07
Klf10	450.522	540.054	608.236	470.398	872.631	1646.55	3899.52	3305.21	2.109	5.61197e-11	8.16657e-10
Tktl1	0.85488	0.736773	2.51337	0.871108	6.18157	4.65786	11.9948	8.22192	2.09261	0.000651501	0.00198402
Nrip3	25.6464	33.1548	23.4581	28.7466	71.088	165.354	195.516	79.136	2.0869	3.31487e-11	5.04915e-10
BC049762	5.98416	2.21032	6.70233	1.74222	16.4842	24.4538	35.9845	10.2774	2.07307	4.48065e-06	2.2756e-05
A530013C23Rik	11.9683	3.68386	9.2157	11.3244	26.7868	29.1116	68.3705	49.3315	2.07181	6.39679e-07	3.88663e-06
Brd2	2021.79	2035.7	2226.01	1969.58	6197.02	11742.5	11742.9	5973.23	2.0659	1.93172e-24	2.00081e-22
Nup62cl	2.56464	7.36773	4.18895	5.22665	16.4842	24.4538	21.5907	29.8045	2.06437	1.03375e-06	6.01928e-06
Ngp	0.85488	0.736773	0.837791	0.871108	2.06052	2.32893	16.7928	6.16644	2.06276	0.00185701	0.00501815
Fam131b	0	0.736773	1.67558	0	2.06052	6.9868	8.39638	5.1387	2.05963	0.00219359	0.00581874
Crabp1	2.56464	2.21032	2.51337	0	17.5144	6.9868	5.99741	11.3051	2.05599	0.000425855	0.00136113
Acot5	9.40368	13.2619	2.51337	0.871108	6.18157	17.467	68.3705	63.7199	2.04999	0.000492526	0.00154975
Serinc4	17.0976	23.5767	26.8093	17.4222	51.5131	152.545	133.143	51.387	2.0491	3.28584e-09	3.27988e-08
Nlrp5	0	0	0	0	8.24209	4.65786	0	1.02774	2.04826	0.00247853	0.00649337
Gm25500	0.85488	3.68386	3.35116	1.74222	13.3934	11.6447	10.7953	13.3606	2.0404	6.41566e-05	0.000247803
Zan	2.56464	1.47355	3.35116	5.22665	7.21183	19.7959	29.9871	10.2774	2.02446	0.000146801	0.00052442
Chrnb2	56.4221	44.9431	39.3762	63.5909	241.081	175.834	235.099	197.326	2.02432	2.70259e-28	4.06728e-26
A730085K08Rik	2.56464	1.47355	0.837791	0	7.21183	9.31573	10.7953	4.11096	2.02069	0.000604713	0.00185987
Cck	0.85488	1.47355	0.837791	0.871108	13.3934	4.65786	1.19948	9.24967	2.02017	0.000773709	0.00230282
Olfr1373	0	0	0	0	0	8.15126	4.79793	1.02774	2.01736	0.00281272	0.00726088
Eqtn	1.70976	0.736773	0.837791	1.74222	8.24209	9.31573	13.1943	2.05548	2.01281	0.000998312	0.00288926
BC024139	0	0	0	0	0	9.31573	2.39896	2.05548	2.00641	0.00339045	0.00856391
Krt83	0.85488	1.47355	0.837791	0.871108	7.21183	4.65786	7.19689	6.16644	1.99802	0.000866932	0.00254713
Muc5b	3.41952	4.42064	5.02674	3.48443	10.3026	22.1249	34.785	12.3329	1.99656	1.6485e-05	7.37469e-05
Shcbp1l	4.2744	2.94709	6.70233	1.74222	30.9078	17.467	10.7953	15.4161	1.99101	2.54057e-05	0.000108499
Cyp2j8	1.70976	3.68386	5.86453	7.83997	21.6355	32.605	20.3912	14.3884	1.98901	2.22379e-06	1.20957e-05
Hcn3	35.0501	35.3651	26.8093	15.6799	52.5433	69.868	263.886	118.19	1.97206	7.31642e-07	4.38487e-06
Iqck	4.2744	3.68386	5.02674	8.71108	20.6052	33.7695	21.5907	19.5271	1.96759	2.72716e-07	1.80458e-06
Rgs1	8.5488	5.89418	3.35116	2.61332	7.21183	41.9208	45.5803	10.2774	1.96028	0.000189383	0.000658762
Ftl1	14592.8	13384.9	9968.87	8998.55	45173.9	46554.2	49746.1	43706.7	1.95977	2.0955e-44	1.75703e-41
Foxo6	0.85488	0	4.18895	0	8.24209	6.9868	9.59586	8.22192	1.95896	0.00217442	0.00577398
Slc8a3	0	2.94709	1.67558	1.74222	9.27235	9.31573	9.59586	7.19418	1.95394	0.00057799	0.00178642
H1f0	2226.11	2426.93	2163.18	1960.86	6479.31	7799.59	11353.1	8883.79	1.95295	8.09364e-40	4.75042e-37
D930015M05Rik	11.1134	10.3148	9.2157	10.4533	21.6355	67.539	55.1762	32.8877	1.95194	7.15412e-08	5.38562e-07
Nupr1l	5.98416	3.68386	4.18895	5.22665	22.6657	12.8091	23.9896	23.638	1.95065	4.73922e-07	2.95392e-06
Eif1	285.53	297.656	273.958	226.488	776.817	1172.62	1627.7	766.694	1.94946	4.22042e-18	2.03598e-16
Tcaf3	0.85488	0	0	0	1.03026	9.31573	3.59845	1.02774	1.93707	0.00543711	0.0130272
Gm21119	0	0	0	0	0	4.65786	4.79793	2.05548	1.93605	0.00468061	0.0114024
1700093K21Rik	0.85488	1.47355	0.837791	0	4.12105	6.9868	7.19689	3.08322	1.93187	0.00308534	0.00787572
Acot1	1300.27	1220.1	647.612	734.344	3923.24	3216.25	3981.08	4348.37	1.93058	1.47727e-16	5.606e-15
Dnajb13	14.533	22.1032	14.2424	12.1955	39.1499	53.5654	75.5674	89.4134	1.92832	2.11237e-09	2.20217e-08
Cry2	259.883	328.601	277.309	222.133	503.798	1611.62	1658.88	650.56	1.92502	1.82892e-10	2.37315e-09
Muc19	10.2586	11.0516	12.5669	8.71108	44.3012	61.7167	50.3783	21.5826	1.92033	5.799e-08	4.44337e-07
Gm11517	3.41952	5.15741	7.54012	6.96887	11.3329	30.2761	43.1814	18.4993	1.91698	2.24041e-05	9.70938e-05
Ppp1r32	2.56464	2.21032	1.67558	0.871108	4.12105	19.7959	10.7953	5.1387	1.90322	0.000897687	0.00263003
Per1	723.228	811.923	511.052	552.283	1396	3371.13	3465.3	1918.79	1.89564	2.93839e-13	6.51627e-12
Slc5a10	1445.6	797.925	973.513	1487.85	5278.03	2831.98	4375.71	5601.19	1.8927	1.57584e-17	6.9717e-16
Snord12	3.41952	2.21032	2.51337	2.61332	16.4842	11.6447	13.1943	7.19418	1.88968	9.4181e-05	0.000352613
Lingo4	3.41952	4.42064	2.51337	2.61332	4.12105	24.4538	29.9871	6.16644	1.88784	0.000681062	0.00206263
Acox1	25510.5	19966.5	13834.4	18682.7	52723.6	61168.2	76449	105618	1.87979	2.6997e-19	1.58984e-17
Col20a1	11.1134	11.0516	13.4047	22.6488	14.4237	100.144	115.15	27.749	1.87944	4.06915e-05	0.000165168
Tnnt2	0.85488	1.47355	0.837791	1.74222	1.03026	17.467	8.39638	4.11096	1.87275	0.00348198	0.00876503
1700007K09Rik	0.85488	0	0	0.871108	7.21183	4.65786	5.99741	0	1.86968	0.00721266	0.0167084
Hexim1	869.413	772.138	761.552	935.57	2882.67	3280.3	3767.57	2410.05	1.86867	1.95372e-44	1.72005e-41
Sat1	2192.77	2077.7	1884.19	2265.75	5098.76	10033	10177.6	6214.75	1.86777	2.89859e-22	2.4304e-20
Sult1e1	0	0	2.51337	0	0	47.7431	64.7721	12.3329	1.86467	0.00532467	0.0127926
Plxnb3	6.83904	2.94709	5.02674	1.74222	5.15131	36.0984	33.5855	8.22192	1.86288	0.000815267	0.00241508
Dlx3	0	0	0	0	6.18157	0	2.39896	2.05548	1.86066	0.00631765	0.0148778
Jun	696.727	812.66	1036.35	903.339	1897.74	3565.59	4797.93	2711.18	1.85982	2.72264e-16	9.86424e-15
Sgtb	115.409	128.935	104.724	82.7553	326.593	465.786	482.192	321.683	1.85194	5.90405e-26	7.32102e-24
Gabrq	0	0.736773	0.837791	0	0	6.9868	7.19689	3.08322	1.84543	0.00786927	0.0180091
Mospd4	0	1.47355	0	0.871108	6.18157	2.32893	5.99741	3.08322	1.84462	0.00323078	0.00820888
Tnfrsf4	5.12928	2.21032	5.86453	3.48443	8.24209	25.6182	26.3886	13.3606	1.83954	0.000176754	0.000618498
Pnpla2	1315.66	1013.8	842.817	998.29	2442.75	3813.63	5801.9	3284.66	1.83403	1.17463e-17	5.31693e-16
Tkfc	3092.1	2616.28	2310.63	2878.14	7748.6	6848.22	14582.1	10388.4	1.8234	9.44478e-21	6.67887e-19
C4bp-ps1	0	0	0.837791	0	2.06052	2.32893	4.79793	2.05548	1.823	0.00775133	0.0177901
Saa2	0.85488	0	0	0	2.06052	2.32893	4.79793	2.05548	1.82219	0.00890367	0.0200995
Adgrf4	1.70976	1.47355	1.67558	0	6.18157	3.4934	9.59586	7.19418	1.82165	0.00246347	0.00645871
Tc2n	66.6806	50.8373	70.3744	96.693	214.294	281.801	297.472	230.214	1.81905	2.0849e-25	2.42341e-23
Upk1a	3.41952	5.15741	3.35116	2.61332	10.3026	23.2893	22.7902	10.2774	1.81324	0.000300808	0.000998044
Btg2	578.754	666.042	607.398	516.567	780.938	1358.93	4357.72	2794.43	1.80488	5.05415e-06	2.53326e-05
D6Ertd474e	0	0	0	0	1.03026	3.4934	1.19948	2.05548	1.80306	0.00712035	0.0165315
Cdr2	1714.89	1763.83	1094.15	1250.04	3828.45	5900.35	7580.73	3834.5	1.80254	1.09294e-13	2.62903e-12
Pbx4	11.9683	4.42064	7.54012	9.58219	35.0289	29.1116	31.1865	28.7767	1.80159	1.79447e-07	1.23813e-06
Acsl1	4950.61	4975.43	2778.95	3127.28	13758.1	12364.3	16082.7	14086.2	1.79945	9.89822e-24	9.57626e-22
Gm10768	1110.49	972.54	532.835	571.447	2860.01	2648	3232.61	2659.79	1.79651	9.84715e-18	4.52712e-16
Tas2r135	0	1.47355	0.837791	0.871108	2.06052	8.15126	10.7953	1.02774	1.78621	0.00861524	0.0195387
Cyp2d9	44.4538	67.0463	42.7273	125.44	139.085	506.543	355.047	144.911	1.78103	4.81571e-05	0.000192148
E330013P04Rik	1.70976	0	0	0.871108	5.15131	4.65786	4.79793	2.05548	1.77821	0.00759984	0.0174766
Mknk2	2356.05	2502.82	2110.39	2234.39	4248.8	9653.42	12354.7	6499.43	1.77729	6.2888e-14	1.5819e-12
Gstt2	1421.67	1254.72	1178.77	1507.02	3016.61	5645.33	5978.22	4127.41	1.7761	1.58087e-22	1.37802e-20
Il5	0	0	0.837791	1.74222	3.09078	4.65786	7.19689	2.05548	1.77463	0.00964054	0.0215529
1700109H08Rik	17.0976	19.1561	20.9448	11.3244	27.8171	93.1573	100.757	41.1096	1.76478	1.24208e-05	5.6925e-05
LOC100504703	12.8232	12.5251	10.8913	8.71108	18.5447	66.3746	64.7721	22.6103	1.75764	1.49729e-05	6.75662e-05
Dab1	98.3112	87.6759	57.8076	95.8219	246.232	267.827	347.85	309.35	1.75423	4.89797e-21	3.54911e-19
Pou4f1	1.70976	1.47355	2.51337	0.871108	9.27235	5.82233	7.19689	7.19418	1.75381	0.0014168	0.00393051
Jund	1100.23	1431.55	1261.71	1127.21	2662.2	5144.61	6234.91	3082.19	1.75299	2.02582e-15	6.4738e-14
Gpd1	5541.33	5050.58	4376.62	5087.27	10689	10170.4	18559.6	31510.5	1.75265	6.49891e-11	9.28838e-10
Dalir	0	0	0.837791	0	4.12105	0	3.59845	4.11096	1.74811	0.0121391	0.0264046
Gab3	13.6781	20.6296	15.918	9.58219	23.696	86.1705	87.5622	30.8322	1.74332	3.30859e-05	0.000137725
Nr4a1	89.7624	104.622	77.9145	93.2086	311.139	253.854	317.863	356.626	1.74222	1.19559e-31	2.84485e-29
Saa1	16.2427	6.63095	5.02674	8.71108	16.4842	25.6182	64.7721	32.8877	1.74055	0.000171989	0.000603743
Tlcd2	89.7624	95.7804	61.1587	114.115	83.4512	616.002	525.373	191.16	1.73292	0.000152861	0.000542655
Gadd45b	25.6464	82.5185	97.1837	64.462	96.8446	301.597	434.213	168.549	1.73167	1.18066e-05	5.44074e-05
Hymai	5.12928	7.36773	7.54012	5.22665	19.575	22.1249	29.9871	20.5548	1.72714	1.29517e-06	7.39472e-06
Ppp1r15a	130.797	209.98	174.26	153.315	265.807	879.172	850.433	356.626	1.72441	1.38699e-08	1.20961e-07
Mir3061	0.85488	0.736773	0.837791	3.48443	5.15131	8.15126	9.59586	5.1387	1.71587	0.00413354	0.0102108
1300017J02Rik	0.85488	0.736773	0.837791	0.871108	4.12105	6.9868	9.59586	0	1.71441	0.0111541	0.0245135
Pcsk4	38.4696	41.2593	29.3227	27.8755	47.392	129.256	197.915	108.941	1.71379	1.27922e-07	9.1489e-07
Cyr61	778.796	1011.59	883.031	843.233	1754.53	4194.41	3735.19	2293.92	1.71128	5.70135e-12	9.79408e-11
Hic2	86.3429	68.5198	81.2657	78.3997	155.569	306.255	389.832	218.909	1.71113	3.1351e-12	5.64445e-11
Tas2r143	0.85488	0	1.67558	0.871108	1.03026	9.31573	8.39638	2.05548	1.7034	0.0122979	0.0266906
Osgin1	328.274	242.398	347.683	303.146	584.158	1181.93	1300.24	1045.21	1.70325	6.75207e-14	1.684e-12
Trpc5os	0	0	1.67558	0	2.06052	3.4934	2.39896	5.1387	1.69898	0.0147527	0.0313311
Gm14812	0	0	0.837791	0	2.06052	2.32893	2.39896	3.08322	1.6984	0.014208	0.0303388
Ager	9.40368	17.6825	16.7558	6.09776	20.6052	54.7299	92.3602	21.5826	1.6956	0.000141419	0.000506426
Cryab	1238.72	2295.05	1812.98	1536.63	5332.63	6590.88	6619.94	4331.93	1.69394	2.99108e-16	1.07924e-14
Muc2	1.70976	0.736773	3.35116	0.871108	8.24209	8.15126	8.39638	4.11096	1.69191	0.00284788	0.00734195
Pabpc1l	2.56464	5.89418	7.54012	4.35554	16.4842	31.4406	17.9922	10.2774	1.68853	0.000274122	0.000919029
Gm3704	4.2744	3.68386	7.54012	4.35554	11.3329	20.9604	22.7902	17.4716	1.68028	5.70663e-05	0.000223245
Olfr456	0.85488	0.736773	0	0	4.12105	3.4934	3.59845	1.02774	1.67942	0.0158331	0.0333109
Kcnmb3	0.85488	0	0.837791	0	2.06052	4.65786	5.99741	1.02774	1.67535	0.0144234	0.0307356
Dgat2	2203.88	1918.56	1579.24	1892.05	2705.47	6677.05	10868.5	5232.23	1.67422	1.86048e-09	1.96753e-08
Fos	57.277	66.3095	108.075	94.9508	240.051	251.525	339.454	236.38	1.67028	2.66322e-14	7.1813e-13
Sgk1	2621.92	3519.56	1583.42	2047.98	7874.29	7891.59	9040.5	7486.06	1.66806	2.04701e-11	3.22972e-10
Lcn2	3851.23	4504.63	3418.19	2827.62	8892.19	9236.54	14231.9	14748.1	1.65608	1.1941e-16	4.65172e-15
Clca3a1	200.897	289.552	193.53	160.284	777.847	675.39	678.907	581.701	1.65409	9.89006e-20	6.17532e-18
Rbp4	4.2744	1.47355	5.86453	1.74222	13.3934	6.9868	8.39638	22.6103	1.65394	0.00203429	0.0054429
Kcnh7	0	0	2.51337	0	2.06052	4.65786	10.7953	1.02774	1.65	0.0169319	0.0353537
C1qtnf4	11.1134	13.2619	14.2424	18.2933	41.2105	33.7695	63.5726	48.3038	1.64654	1.2088e-09	1.33362e-08
Cdkn1a	468.474	629.941	467.487	305.759	755.182	1759.51	2319.8	1343.26	1.64603	2.01898e-08	1.70997e-07
Arl4d	158.153	174.615	111.426	109.76	320.411	482.089	573.353	396.708	1.63971	3.20341e-16	1.14649e-14
Sds	4.2744	1.47355	2.51337	2.61332	5.15131	18.6315	16.7928	4.11096	1.63588	0.00408185	0.0100976
Col13a1	47.8733	86.9392	48.5919	40.071	172.054	158.367	185.92	200.409	1.63444	9.97167e-14	2.41515e-12
Casc1	4.2744	4.42064	8.37791	6.09776	19.575	24.4538	26.3886	10.2774	1.63442	4.46077e-05	0.000179368
Gapdh	19.6622	27.2606	25.9715	28.7466	37.0894	110.624	121.148	67.8309	1.63336	2.04988e-07	1.39468e-06
Clcn1	0.85488	1.47355	5.02674	0	5.15131	15.1381	11.9948	3.08322	1.63168	0.009586	0.0214473
Snhg9	4.2744	0.736773	1.67558	1.74222	2.06052	12.8091	13.1943	8.22192	1.62981	0.00579603	0.013797
Gm8801	0	0	0.837791	0	3.09078	0	8.39638	1.02774	1.62853	0.0172706	0.0359754
2210015D19Rik	111.989	113.463	121.48	108.017	265.807	384.274	497.785	285.712	1.6244	1.18773e-18	6.28037e-17
Fam229a	0	0.736773	0.837791	0	2.06052	5.82233	5.99741	0	1.62415	0.0190756	0.0392342
Atp6v0a1	1247.27	1240.73	912.354	865.01	2779.64	3279.14	4282.15	2951.67	1.61828	1.2687e-24	1.34574e-22
Fibcd1	0	0	0	0	1.03026	1.16447	2.39896	2.05548	1.6176	0.018307	0.0378746
Gm1045	1.70976	0.736773	1.67558	0.871108	9.27235	4.65786	8.39638	2.05548	1.61514	0.0113918	0.0249704
2310068J16Rik	3.41952	2.94709	0.837791	2.61332	12.3631	6.9868	7.19689	10.2774	1.61409	0.00109778	0.00313947
Sez6l2	9.40368	5.15741	10.0535	8.71108	12.3631	47.7431	39.5829	16.4438	1.61094	0.000163558	0.000576909
Dnah9	7.69392	2.94709	9.2157	5.22665	11.3329	32.605	29.9871	13.3606	1.60912	6.72909e-05	0.000259155
Slc22a7	12.8232	12.5251	9.2157	21.7777	14.4237	76.8547	43.1814	57.5535	1.60716	4.83963e-06	2.43684e-05
Abcc2	18761.2	13945.6	8619.19	9738.99	43164.9	34702.2	33527.9	47866	1.6039	1.41417e-14	3.95251e-13
Neb	23.9366	23.5767	36.025	19.1644	89.6327	96.6507	81.5648	57.5535	1.59906	7.76553e-09	7.12535e-08
Kcnc3	125.667	79.5714	97.1837	94.9508	331.744	293.445	322.661	266.185	1.59714	1.72077e-28	2.72966e-26
Obscn	4.2744	1.47355	3.35116	0.871108	3.09078	10.4802	23.9896	5.1387	1.59459	0.00750112	0.0172856
Cfap53	5.98416	5.89418	7.54012	6.09776	3.09078	39.5918	43.1814	13.3606	1.59306	0.00440428	0.0107919
Cyp3a57	0	0	0	0	1.03026	4.65786	2.39896	0	1.59093	0.0141783	0.0302792
Nobox	0	0	0	0.871108	2.06052	2.32893	2.39896	2.05548	1.58959	0.0211162	0.0429397
Mmp21	7.69392	2.94709	3.35116	0	9.27235	20.9604	11.9948	9.24967	1.5806	0.00212521	0.00565438
Nptx2	0.85488	2.21032	7.54012	2.61332	12.3631	8.15126	20.3912	9.24967	1.57949	0.00543352	0.0130221
Grem1	15.3878	8.1045	2.51337	20.9066	116.42	37.2629	8.39638	18.4993	1.57312	0.0069676	0.0162175
Scg5	189.783	255.66	117.291	79.2708	434.77	511.201	639.324	418.29	1.57141	2.5997e-08	2.15719e-07
Adgrf3	0.85488	1.47355	0.837791	1.74222	3.09078	4.65786	5.99741	7.19418	1.56865	0.0117434	0.025642
Ciart	43.5989	47.1534	45.2407	60.1065	58.7249	194.466	215.907	146.967	1.56647	2.09368e-07	1.42118e-06
Hist1h1t	0.85488	1.47355	0.837791	2.61332	6.18157	11.6447	2.39896	4.11096	1.56595	0.00892892	0.0201513
Atf3	121.393	139.25	126.506	95.8219	270.959	415.714	528.972	261.046	1.5648	4.31481e-11	6.44403e-10
Il20rb	24.7915	33.1548	23.4581	20.9066	69.0275	96.6507	92.3602	56.5257	1.56151	1.04718e-09	1.16913e-08
Ifrd1	303.482	425.118	366.115	267.43	595.491	1498.67	1367.41	720.446	1.56144	1.29558e-09	1.42046e-08
Grhl1	24.7915	22.1032	15.918	18.2933	49.4525	47.7431	73.1684	79.136	1.56059	1.15578e-08	1.02266e-07
Gbe1	2104.71	1946.55	1465.3	1376.35	4795.87	4475.04	5691.54	5587.83	1.55963	2.4803e-28	3.76493e-26
Gm7904	0	0	0.837791	0.871108	1.03026	2.32893	4.79793	4.11096	1.55859	0.0249458	0.0496266
Armc4	0	0	0.837791	0	3.09078	3.4934	1.19948	1.02774	1.55828	0.02411	0.04822
Igsf5	1569.56	1534.7	1142.75	1259.62	2623.05	4827.88	6135.35	3060.61	1.5551	1.87973e-12	3.52109e-11
Armc12	17.0976	12.5251	8.37791	12.1955	9.27235	50.072	53.9767	52.4148	1.55363	0.00024247	0.000822621
Drc7	0	0	0.837791	0	2.06052	4.65786	3.59845	0	1.55162	0.0236199	0.047377
Bcar1	1983.32	2048.23	1666.37	1453.01	2323.24	6356.82	8662.66	4572.42	1.55158	1.4895e-08	1.29071e-07
Ucp2	2178.23	2586.07	1919.38	1542.73	5681.89	4969.94	7865.01	6081.14	1.55013	5.74234e-16	1.98647e-14
Gem	68.3904	120.831	87.968	89.7241	419.316	220.084	190.718	278.518	1.54579	3.42102e-10	4.22422e-09
Xkrx	2.56464	5.15741	7.54012	0	11.3329	11.6447	14.3938	16.4438	1.5398	0.00172451	0.00468887
Mfsd2b	11.9683	16.9458	20.9448	13.0666	18.5447	74.5258	82.7643	28.7767	1.53587	0.000155282	0.000550546
Pex16	418.891	361.755	338.467	334.506	573.856	1249.47	1564.13	954.771	1.53582	1.15103e-11	1.88709e-10
Slc25a10	7011.72	5768.19	4601.98	5062.88	15568.3	12997.8	15530.9	21938.2	1.53561	3.17571e-21	2.35959e-19
Sertad1	231.672	288.078	297.416	205.582	572.825	880.336	954.788	614.589	1.5356	1.31535e-17	5.90834e-16
Nqo1	4468.46	3151.18	2217.63	3090.69	9738.03	7700.61	7848.21	13070.8	1.53477	8.71697e-14	2.13178e-12
Cyp26b1	83.7782	128.935	117.291	144.604	440.952	365.642	423.417	374.098	1.53416	0.0010948	0.00313299
Polr2a	1237.87	1233.36	1567.51	1273.56	3691.43	4550.73	5292.12	2257.95	1.53229	2.66946e-12	4.87593e-11
Gm35612	7.69392	4.42064	8.37791	4.35554	11.3329	22.1249	33.5855	15.4161	1.5317	0.000646297	0.00196954
Csrnp1	190.638	223.242	204.421	200.355	301.867	716.147	886.418	545.73	1.53054	5.23855e-10	6.21985e-09
AV051173	9.40368	11.0516	7.54012	6.96887	24.7263	34.934	31.1865	18.4993	1.53029	4.93201e-06	2.47627e-05
2410002F23Rik	158.153	211.454	196.881	145.475	357.501	562.437	742.48	443.984	1.52905	5.14511e-14	1.31871e-12
2410006H16Rik	143.62	144.407	154.153	146.346	283.322	529.832	599.741	328.877	1.52719	8.95013e-13	1.80022e-11
Tas1r2	6.83904	5.15741	9.2157	7.83997	41.2105	20.9604	14.3938	15.4161	1.52584	0.000268546	0.000902397
Zfp963	45.3086	59.6786	53.6186	64.462	171.023	208.439	176.324	103.802	1.52502	3.05925e-13	6.74185e-12
Rec114	2.56464	7.36773	8.37791	6.09776	15.4539	25.6182	23.9896	14.3884	1.52292	0.000320962	0.00105853
Mgst1	2630.47	2117.48	1491.27	1892.92	5109.07	5298.32	6634.34	6647.43	1.52254	7.72148e-22	6.15203e-20
Ccdc149	87.1977	79.5714	88.8058	88.853	166.902	358.655	353.847	149.022	1.52192	2.7797e-09	2.81293e-08
Abca5	563.366	532.687	463.298	456.461	1401.16	1329.82	1666.08	1423.42	1.52024	2.82852e-46	3.55747e-43
Olfr1393	0.85488	2.21032	3.35116	0.871108	3.09078	9.31573	10.7953	5.1387	1.51804	0.0106453	0.0235452
Cry1	103.44	134.093	110.588	81.8842	254.475	338.86	455.803	212.742	1.50844	3.6264e-11	5.4857e-10
Ica1l	17.0976	25.0503	20.9448	18.2933	57.6946	73.3613	62.3731	47.2761	1.5047	1.07015e-09	1.19035e-08
Cpt1a	11929.8	10849.7	7905.39	8601.32	18561.2	30379.7	39645.3	25137.5	1.50225	2.70459e-14	7.28171e-13
Aoc2	35.0501	42.7328	40.214	36.5865	64.9065	171.176	179.922	53.4425	1.50117	8.50006e-06	4.04839e-05
Atf4	1263.51	1482.39	1242.44	1125.47	1934.83	4961.79	5308.91	2768.73	1.50003	1.22083e-09	1.34521e-08
Aldob	78458.3	69989.7	60726.4	77441.5	196452	174401	222858	220945	1.49821	1.06466e-44	1.04148e-41
Slc6a19os	29.0659	26.5238	23.4581	11.3244	28.8473	93.1573	81.5648	70.9141	1.49739	9.57276e-06	4.51291e-05
Gpr152	0	1.47355	1.67558	1.74222	2.06052	10.4802	7.19689	3.08322	1.49471	0.0201276	0.0411814
Morn3	3.41952	1.47355	2.51337	1.74222	8.24209	9.31573	7.19689	6.16644	1.49453	0.00691234	0.0161038
Odf4	0	0	0	1.74222	1.03026	4.65786	3.59845	2.05548	1.4928	0.0221559	0.0448519
Dedd2	253.044	195.245	188.503	233.457	339.986	803.481	971.581	432.679	1.49127	1.81177e-08	1.54487e-07
Dusp1	539.429	697.724	489.27	756.122	1672.11	1863.15	2051.12	1489.2	1.48771	2.96938e-18	1.47697e-16
Olfr920	2.56464	8.84127	3.35116	10.4533	8.24209	36.0984	34.785	7.19418	1.48187	0.0045162	0.0110323
Vmn2r2	0	0	0	0	2.06052	1.16447	1.19948	1.02774	1.48135	0.0214533	0.0435698
Pex11a	295.788	249.029	182.638	209.937	538.827	491.405	725.687	919.828	1.48099	2.99127e-13	6.61687e-12
Acot2	1144.68	1072.74	649.288	671.624	1970.89	2363.87	2972.32	2732.76	1.47522	2.38616e-14	6.4939e-13
Snora3	3.41952	8.84127	4.18895	3.48443	20.6052	11.6447	20.3912	11.3051	1.47384	0.000797758	0.00236839
Maob	44.4538	37.5754	41.8895	33.9732	107.147	75.6903	76.7669	198.354	1.47364	2.28085e-07	1.53404e-06
Slc17a9	11.9683	8.1045	6.70233	15.6799	13.3934	45.4142	51.5777	22.6103	1.47173	0.000939183	0.00273806
9930012K11Rik	15.3878	25.787	26.8093	23.5199	28.8473	96.6507	123.547	30.8322	1.4669	0.000246086	0.000833765
Fus	148.749	114.2	216.15	136.764	439.922	405.234	585.347	322.711	1.46685	3.85269e-10	4.70445e-09
Alas1	4543.69	4471.47	2768.9	3851.17	9002.42	9917.76	12247.9	12799.5	1.46656	3.20349e-16	1.14649e-14
Cnnm4	381.276	383.122	364.439	302.275	868.51	1225.02	1241.46	679.337	1.46256	1.885e-16	6.99795e-15
Ephx2	5575.53	4009.52	3209.58	4538.47	12027.3	8808.02	8160.08	20386.3	1.46233	2.38119e-09	2.4462e-08
Acr	0.85488	2.94709	0.837791	0.871108	7.21183	8.15126	3.59845	3.08322	1.46005	0.0186048	0.0384138
Catsper3	0.85488	0.736773	0.837791	2.61332	8.24209	4.65786	2.39896	4.11096	1.45914	0.017042	0.0355522
Pp2d1	3.41952	1.47355	8.37791	3.48443	10.3026	18.6315	23.9896	4.11096	1.45882	0.00692491	0.0161309
Fam169a	41.0342	19.8929	15.0802	20.9066	43.271	94.3217	103.155	44.1928	1.45771	1.74993e-05	7.78689e-05
Hnrnpdl	484.717	576.156	603.209	545.314	785.059	1868.97	2505.72	1134.63	1.45707	1.65045e-08	1.41762e-07
Tob1	913.012	786.873	765.741	871.979	1853.44	2130.97	2695.24	2532.35	1.45359	6.06841e-33	1.66957e-30
9130230L23Rik	4.2744	7.36773	11.7291	6.96887	10.3026	33.7695	28.7876	19.5271	1.45268	0.000597249	0.00183917
Rnpc3	266.723	296.919	280.66	290.079	415.195	1066.65	1273.85	483.038	1.45085	1.69102e-07	1.1769e-06
Ppl	308.612	396.384	325.901	285.723	659.367	817.455	1457.37	763.611	1.44872	3.06427e-10	3.81851e-09
9230116N13Rik	3.41952	5.15741	5.02674	5.22665	10.3026	16.3025	13.1943	17.4716	1.44718	0.000635881	0.00194251
Nfil3	67.5355	81.045	87.1302	122.826	304.957	210.768	259.088	220.964	1.44624	6.50734e-13	1.34327e-11
Kctd6	206.881	210.717	184.314	171.608	345.138	628.812	752.076	424.457	1.44061	3.02726e-12	5.46148e-11
Mlycd	829.233	758.876	514.403	637.651	1409.4	1792.11	2728.82	1654.66	1.43982	8.7032e-14	2.13138e-12
Gnat1	45.3086	33.1548	18.4314	13.9377	28.8473	57.0588	133.143	115.107	1.43874	0.000867611	0.0025487
Peg10	23.0818	19.8929	30.1605	24.391	70.0578	62.8812	77.9664	59.609	1.43833	6.95741e-10	8.06492e-09
A3galt2	4.2744	5.89418	3.35116	4.35554	12.3631	17.467	13.1943	11.3051	1.43774	0.000845811	0.00249256
Lrrc29	47.0184	43.4696	51.943	54.0087	89.6327	151.381	188.319	117.162	1.43567	8.52431e-11	1.19219e-09
Zim1	10.2586	24.3135	20.107	19.1644	32.9684	53.5654	76.7669	48.3038	1.43475	1.04681e-06	6.08523e-06
Snord65	4.2744	4.42064	4.18895	3.48443	12.3631	15.1381	13.1943	9.24967	1.43446	0.0011962	0.00338846
Slc43a2	5730.26	6363.5	3754.14	2716.99	11222.6	10151.8	14377	15790.2	1.43414	1.7254e-10	2.24928e-09
1700110K17Rik	3.41952	6.63095	4.18895	2.61332	1.03026	18.6315	25.1891	13.3606	1.4301	0.00886589	0.0200296
Gm15694	5.98416	11.0516	14.2424	8.71108	16.4842	34.934	50.3783	17.4716	1.42794	0.000341311	0.00111977
1700028K03Rik	4.2744	6.63095	8.37791	2.61332	12.3631	25.6182	22.7902	8.22192	1.42666	0.00283662	0.00731679
Mt3	0.85488	6.63095	3.35116	2.61332	12.3631	13.9736	13.1943	5.1387	1.42612	0.00624671	0.0147341
Lrrc69	3.41952	3.68386	5.02674	5.22665	9.27235	16.3025	23.9896	5.1387	1.42593	0.00358153	0.00897682
1500012F01Rik	135.071	146.618	124.831	118.471	239.021	440.168	461.801	292.906	1.41802	3.87342e-13	8.40975e-12
Hist1h1c	2184.22	2104.96	2066.83	1763.12	3583.25	6201.95	6334.47	5841.68	1.41709	1.93287e-19	1.16157e-17
Fbf1	589.012	578.366	663.53	635.909	1620.6	1689.64	1826.81	1472.75	1.41596	9.457e-56	3.33038e-52
Tnfrsf12a	947.207	1142.73	833.602	649.847	1114.74	3257.01	3856.34	1747.16	1.41489	1.35106e-06	7.68144e-06
Wnt9a	22.2269	33.8915	24.2959	14.8088	50.4828	76.8547	88.7617	51.387	1.4111	1.42154e-06	8.04321e-06
9330182L06Rik	4.2744	2.94709	2.51337	1.74222	9.27235	6.9868	13.1943	7.19418	1.40876	0.00521378	0.0125536
Gng3	2.56464	14.7355	8.37791	6.96887	9.27235	39.5918	37.184	15.4161	1.40651	0.00421481	0.0103874
Gm5617	56.4221	48.627	66.1855	74.9153	157.63	138.571	173.925	189.104	1.40615	3.71987e-17	1.53394e-15
4930590J08Rik	1.70976	2.94709	0.837791	0.871108	4.12105	3.4934	11.9948	4.11096	1.40076	0.0247682	0.0493124
Mafk	504.379	528.266	480.892	473.012	571.795	1825.88	2154.27	923.939	1.39761	1.23358e-06	7.08442e-06
Eaf1	1136.14	1293.77	1075.72	931.215	1626.78	3804.31	4619.21	2044.18	1.39758	3.38141e-08	2.74004e-07
Zcchc12	4.2744	1.47355	1.67558	1.74222	10.3026	4.65786	8.39638	6.16644	1.3959	0.00889487	0.0200847
Klf11	394.1	470.061	427.273	360.639	566.644	1240.16	1625.3	1042.13	1.395	3.04019e-09	3.05198e-08
Slc17a4	59.8416	58.9418	51.1052	46.1687	149.388	129.256	179.922	120.246	1.39475	2.14605e-16	7.88887e-15
Fosb	11.9683	19.1561	14.2424	7.83997	25.7565	36.0984	49.1788	38.0264	1.39454	3.50176e-05	0.000144706
Gpx1	9303.66	8648.24	8995.36	11972.5	25656.6	26634.8	28445.7	21997.8	1.39033	3.7638e-32	9.33423e-30
Uchl1	120.538	162.09	90.4814	67.0753	221.506	293.445	454.604	231.242	1.38956	2.66772e-07	1.7679e-06
Prkcg	2.56464	8.1045	11.7291	6.09776	8.24209	41.9208	31.1865	9.24967	1.38876	0.00925538	0.0207842
Pcdh9	38.4696	66.3095	62.8343	65.3331	108.177	171.176	236.298	117.162	1.38849	7.53463e-08	5.65515e-07
Aqp2	1369.52	1069.06	1162.02	1788.38	4592.9	2774.92	3244.6	3705	1.38721	4.84964e-15	1.46975e-13
Nr1d1	377.002	345.546	423.922	367.608	309.078	1205.22	1453.77	1199.37	1.38627	5.61813e-06	2.78738e-05
Cnih2	20.5171	19.8929	16.7558	12.1955	13.3934	72.1969	100.757	21.5826	1.38616	0.00257009	0.00669838
Ptprz1	2.56464	5.15741	6.70233	3.48443	7.21183	12.8091	14.3938	19.5271	1.38489	0.00263299	0.00684709
Snora20	5.12928	7.36773	5.02674	6.96887	9.27235	22.1249	25.1891	15.4161	1.38424	0.00157867	0.00433247
Snora64	2.56464	6.63095	2.51337	8.71108	8.24209	17.467	22.7902	12.3329	1.38134	0.00212218	0.00564718
Spdef	2.56464	2.94709	4.18895	0.871108	5.15131	6.9868	15.5933	6.16644	1.3757	0.0158973	0.0334352
Ermap	0	0.736773	4.18895	5.22665	3.09078	8.15126	17.9922	6.16644	1.37297	0.0237884	0.0476688
Snhg10	5.12928	8.1045	4.18895	4.35554	10.3026	12.8091	33.5855	9.24967	1.37157	0.00325445	0.00826427
Rpl10a	31.6306	39.0489	17.5936	18.2933	40.1802	73.3613	107.953	69.8864	1.36561	1.46513e-05	6.62335e-05
Rbm11	41.8891	30.9444	24.2959	36.5865	88.6025	95.4862	62.3731	103.802	1.36292	1.14809e-10	1.55624e-09
Ctsl	9435.31	9388.69	7216.73	7734.57	16398.7	23893.7	29708.8	17986.5	1.36059	1.12661e-15	3.71486e-14
Grb2	400.939	385.332	387.059	347.572	730.455	1074.8	1360.21	795.471	1.35742	2.2527e-14	6.16883e-13
Hgsnat	1074.58	1169.26	977.702	967.801	2119.25	2925.14	3455.71	2343.25	1.35683	3.34705e-21	2.46589e-19
Hspa1a	70.1001	99.4643	74.5634	81.8842	142.176	319.064	260.288	142.856	1.3556	5.04074e-08	3.91885e-07
Rps27	1.70976	5.89418	6.70233	7.83997	11.3329	12.8091	22.7902	16.4438	1.34954	0.00248839	0.00651629
Zscan25	94.8917	103.148	98.8593	111.502	137.025	357.491	474.995	130.523	1.34899	2.40177e-05	0.000103349
Abcd3	8972.82	7726.53	5592.25	6521.12	14403.1	15418.7	20533.9	24161.2	1.34867	2.1169e-14	5.82412e-13
Tubb2a	925.835	932.754	614.101	534.86	957.113	2037.82	2876.36	2055.48	1.34802	2.59654e-07	1.72454e-06
Malat1	159169	158684	182890	151492	263727	533859	521571	367046	1.34673	1.33965e-13	3.14933e-12
Far2	18.8074	20.6296	20.107	13.9377	20.6052	69.868	91.1607	23.638	1.34556	0.000711332	0.00214105
Slc25a42	550.543	450.168	383.708	445.136	1231.16	942.053	1625.3	923.939	1.34537	3.23425e-14	8.64167e-13
Arrdc4	325.709	397.12	428.949	317.083	764.454	837.251	1254.66	927.022	1.34523	1.66895e-16	6.26586e-15
G0s2	600.981	534.16	482.567	642.878	580.037	1059.66	2264.62	2107.9	1.34486	5.81361e-06	2.87545e-05
Cst7	3.41952	8.1045	1.67558	4.35554	10.3026	15.1381	16.7928	9.24967	1.3424	0.00336378	0.00850877
Btg1	662.532	722.037	790.037	675.109	1175.53	2073.91	2528.51	1565.25	1.33988	1.38858e-12	2.678e-11
Dhx9	2209.86	1998.13	1944.51	1757.03	5334.69	5302.98	5847.48	3762.56	1.33933	3.75783e-18	1.83713e-16
Wfikkn1	22.2269	21.3664	27.6471	24.391	29.8776	94.3217	77.9664	51.387	1.33357	9.6807e-06	4.55891e-05
2310009B15Rik	33.3403	29.4709	26.8093	33.9732	95.8143	85.006	75.5674	62.6922	1.33216	8.65927e-09	7.89195e-08
Inafm1	51.2928	65.5728	56.9698	55.7509	81.3906	183.986	223.104	113.051	1.33203	5.80027e-07	3.54376e-06
1700029I15Rik	7.69392	9.57804	9.2157	6.09776	8.24209	23.2893	38.3834	20.5548	1.32563	0.00118667	0.00336417
Esd	5315.64	5334.23	4457.88	4182.19	8766.49	13513.6	15740.8	10730.6	1.31968	1.88779e-16	6.99795e-15
Prg4	2.56464	6.63095	8.37791	6.09776	16.4842	24.4538	14.3938	10.2774	1.3191	0.00154171	0.00423897
Tmem189	1915.79	1708.58	1270.09	1550.57	2912.55	4023.23	5623.17	3737.89	1.31565	2.33583e-13	5.2595e-12
Colec11	0.85488	0	2.51337	1.74222	3.09078	6.9868	3.59845	4.11096	1.31558	0.0184533	0.0381397
Cnnm1	165.847	134.829	119.804	114.986	311.139	321.393	417.42	299.073	1.31494	1.66376e-17	7.34225e-16
8430408G22Rik	45.3086	46.4167	56.9698	108.889	41.2105	168.848	405.425	139.773	1.31481	0.00786217	0.0179952
Rab10os	50.4379	56.7315	58.6453	63.5909	70.0578	231.729	194.316	100.719	1.31321	6.94829e-06	3.36947e-05
Mst1	16.2427	11.7884	13.4047	21.7777	17.5144	72.1969	62.3731	19.5271	1.30621	0.00111044	0.00317154
BC029722	177.815	170.931	152.478	168.124	334.835	470.444	474.995	390.541	1.30549	1.36165e-22	1.19284e-20
Chchd7	302.627	265.975	237.933	271.786	597.552	738.271	771.267	579.646	1.3051	6.21298e-25	6.88039e-23
Ocel1	91.4721	106.832	109.751	92.3375	186.477	232.893	322.661	261.046	1.30235	6.74156e-15	1.9917e-13
Ugdh	2313.3	2178.64	1721.66	1645.52	4325.04	4866.3	5146.98	5154.12	1.30083	3.8153e-28	5.6932e-26
Gm13375	29.9208	39.0489	34.3494	39.1999	62.8459	111.789	117.549	70.9141	1.3	1.46436e-07	1.03303e-06
Eid3	36.7598	40.5225	39.3762	20.0355	73.1486	114.118	70.7695	87.3579	1.29082	3.1636e-07	2.06161e-06
Smim7	1128.44	1205.36	1059.81	1033.13	1643.27	3123.1	3756.78	2484.05	1.28862	1.76178e-11	2.79725e-10
Ttn	90.6173	122.304	180.963	151.573	279.201	451.813	400.627	237.408	1.28819	4.4785e-08	3.53304e-07
P2ry2	63.2611	67.0463	63.6721	74.9153	76.2393	192.137	261.487	157.244	1.28694	1.88474e-05	8.32993e-05
Atg12	1149.81	1013.06	851.195	877.206	1474.3	2826.16	3065.88	2289.81	1.28667	8.3937e-12	1.40491e-10
Ddx54	707.841	763.296	706.258	726.504	1223.95	2015.69	2511.72	1436.78	1.28457	1.65302e-12	3.14663e-11
Grasp	55.5672	98.7275	68.6988	65.3331	150.418	197.959	200.314	169.577	1.28438	3.49972e-11	5.3032e-10
Hist1h2bc	1411.41	1207.57	1218.15	1480.88	2800.25	3551.62	3393.34	3224.02	1.27933	8.4228e-36	2.90801e-33
Slc7a6os	166.702	181.983	175.936	188.159	253.444	578.74	638.125	310.378	1.27853	1.34077e-07	9.53796e-07
Fam102a	1537.07	1461.76	1269.25	1134.18	2292.33	3116.11	4730.76	3165.44	1.27763	2.12888e-12	3.94583e-11
BC049715	13.6781	9.57804	11.7291	6.96887	12.3631	36.0984	41.9819	20.5548	1.27665	0.000977213	0.00283472
Ctgf	1392.6	2946.35	1381.52	1466.07	2657.04	5122.49	6623.54	3647.45	1.27324	5.50935e-06	2.73803e-05
Pex5l	0	2.21032	2.51337	1.74222	3.09078	3.4934	9.59586	5.1387	1.27308	0.017024	0.0355207
Mtor	4145.31	3583.66	3242.25	3555.86	6920.27	9394.91	10819.3	8242.48	1.27119	4.67846e-20	3.03979e-18
Coq10a	206.026	183.456	148.289	154.186	352.349	430.852	520.575	385.403	1.27067	7.57556e-18	3.54762e-16
Tuba1c	527.461	615.205	499.323	410.292	446.103	1733.89	2083.5	940.383	1.27056	6.12435e-05	0.000238
Ankrd33b	1815.76	1767.52	1620.29	1783.16	2891.94	4188.58	6122.16	3880.75	1.26892	5.54495e-13	1.1735e-11
Snora75	2.56464	1.47355	2.51337	2.61332	4.12105	6.9868	10.7953	5.1387	1.26883	0.0228135	0.0459875
Pla2g12a	329.129	324.18	276.471	296.177	512.04	753.409	1014.76	717.363	1.2681	5.39994e-13	1.14557e-11
Eif2b3	164.137	165.037	166.72	158.542	261.686	458.8	557.759	328.877	1.26604	6.6167e-10	7.72546e-09
Gnl2	454.796	478.902	462.46	443.394	577.977	1501	1657.68	813.971	1.26337	3.94657e-07	2.52328e-06
Erdr1	7.69392	13.2619	13.4047	18.2933	22.6657	46.5786	35.9845	32.8877	1.25951	0.0019262	0.00518365
Ffar4	3.41952	2.21032	3.35116	2.61332	6.18157	6.9868	8.39638	10.2774	1.2576	0.0125278	0.0271295
Grem2	133.361	104.622	57.8076	211.679	458.466	244.538	218.306	357.654	1.25759	0.000179176	0.000626352
Rbm12	320.58	358.808	402.14	324.052	337.926	1113.23	1462.17	606.367	1.25651	4.48934e-05	0.000180393
Traf6	736.906	764.77	712.122	684.691	1147.71	2128.64	2587.28	1210.68	1.25545	5.6728e-09	5.36736e-08
Impact	530.026	510.583	482.567	484.336	771.666	1647.72	1712.86	779.027	1.25415	4.80574e-08	3.76067e-07
Gldc	6828.78	7296.26	3687.12	3009.68	14993.4	10697.9	11573.8	13700.8	1.25359	1.20448e-07	8.66007e-07
Cdk3-ps	3.41952	2.94709	2.51337	0	5.15131	8.15126	9.59586	4.11096	1.25263	0.024985	0.0496989
Slc25a18	21.372	19.1561	15.0802	16.5511	28.8473	72.1969	53.9767	26.7213	1.24792	0.000153082	0.000543221
Siah1a	174.395	212.927	162.531	149.831	226.657	510.036	710.094	278.518	1.24693	7.01471e-06	3.40074e-05
Ypel5	640.305	645.413	635.883	681.207	842.754	1808.42	2498.52	1190.12	1.2444	2.68548e-07	1.77901e-06
Dgkh	385.551	364.702	357.737	369.35	657.307	907.119	1110.72	856.108	1.24388	1.84781e-19	1.11426e-17
Pdxk	2693.73	2198.53	1913.51	2122.02	3536.89	5114.33	7688.68	5077.04	1.23879	6.0165e-11	8.69774e-10
Gabre	3.41952	8.1045	5.86453	9.58219	14.4237	17.467	28.7876	10.2774	1.23857	0.00535706	0.0128581
Qsox1	451.377	633.624	485.919	446.878	776.817	1565.04	1525.74	985.603	1.23744	1.70174e-09	1.81381e-08
Cbr1	1961.95	1108.84	893.085	1393.77	4572.3	2151.93	1874.79	4501.5	1.23738	1.03258e-05	4.82529e-05
Inca1	15.3878	26.5238	20.9448	22.6488	46.3618	38.4274	71.9689	52.4148	1.23698	1.4036e-06	7.94936e-06
Tuba4a	3227.17	3473.15	2438.81	1995.71	4068.5	8123.31	8921.75	5731.71	1.23662	2.65928e-08	2.20248e-07
Tmem91	2.56464	3.68386	1.67558	1.74222	7.21183	10.4802	7.19689	3.08322	1.23644	0.0224897	0.0454388
Kcnj15	14182.5	12253.3	8682.86	9941.96	29871.4	23852.9	28784	24685.3	1.23558	2.23594e-16	8.20216e-15
Sbk1	890.785	887.074	745.634	806.646	1394.97	2071.58	3387.34	1200.4	1.23347	4.41625e-07	2.78069e-06
Zfp628	109.425	119.357	129.858	96.693	165.872	384.274	412.622	151.078	1.23277	1.45783e-05	6.59205e-05
Dnajb9	688.178	662.359	567.184	561.865	1039.53	1753.69	1973.15	1147.99	1.23135	2.05226e-11	3.23512e-10
Arih2	628.337	694.04	509.377	512.212	1130.2	1547.58	1874.79	1024.66	1.22865	8.12416e-12	1.36238e-10
Srsf5	916.431	881.18	914.867	918.148	1343.46	2476.82	3007.1	1823.21	1.22836	1.42142e-10	1.89178e-09
Nfkbia	453.941	616.679	550.428	554.896	910.751	1226.18	1633.7	1399.78	1.22777	4.09202e-12	7.24872e-11
Fzd5	653.128	628.467	563.833	608.905	1188.92	1717.59	2004.34	936.272	1.22684	3.71287e-10	4.54949e-09
Pgd	2302.19	1917.08	1564.99	1421.65	3771.79	4160.64	5371.28	3758.45	1.22667	2.96783e-14	7.96609e-13
Zwint	1232.74	1483.12	1246.63	1082.79	2083.19	3629.64	4212.58	2081.17	1.22233	3.74527e-09	3.68212e-08
Arid5a	96.6014	117.884	135.722	111.502	184.417	312.077	381.435	223.02	1.22202	1.14347e-08	1.0133e-07
Trf	282.11	358.071	432.3	269.172	413.135	484.418	1664.88	731.751	1.22097	0.000183587	0.00064012
Stub1	279.546	337.442	288.2	310.986	569.735	735.942	892.415	660.837	1.21914	8.06289e-19	4.3954e-17
Snord89	4.2744	0.736773	3.35116	3.48443	7.21183	11.6447	9.59586	4.11096	1.21793	0.0196006	0.0401638
Rgcc	292.369	532.687	189.341	134.151	484.223	874.514	814.449	631.033	1.21571	0.000150537	0.000535486
Angptl7	75.2294	160.616	131.533	107.146	59.7552	564.766	610.537	96.6076	1.21262	0.0231126	0.0464785
Mapre3	181.235	213.664	172.585	189.902	380.166	408.728	539.767	442.956	1.2125	1.8685e-20	1.24153e-18
E030030I06Rik	18.8074	29.4709	20.107	14.8088	29.8776	75.6903	71.9689	28.7767	1.21202	0.000471092	0.0014903
Zscan18	4.2744	3.68386	8.37791	5.22665	10.3026	15.1381	16.7928	12.3329	1.2117	0.00337743	0.00853592
Txnrd1	8800.13	8422.78	5982.66	4775.41	11135.1	16492.3	21704.6	16588.8	1.20881	4.97838e-09	4.76668e-08
Taf1d	266.723	308.708	223.69	193.386	366.773	627.647	926	437.817	1.20753	9.13912e-07	5.39462e-06
G6pdx	1165.2	1219.36	907.327	773.544	2496.32	2172.89	2221.44	2572.43	1.20632	8.25152e-18	3.85392e-16
Zswim6	386.406	364.702	315.847	361.51	855.117	834.922	951.19	676.253	1.20602	4.01335e-24	4.06133e-22
Tob2	1382.34	1443.34	1006.19	1120.25	1881.26	2549.02	3756.78	3439.85	1.2041	4.23251e-09	4.11746e-08
Impdh1	129.942	189.351	172.585	130.666	334.835	412.221	442.609	269.268	1.20322	1.57637e-10	2.0745e-09
Tpt1	114.554	124.515	102.21	106.275	213.264	326.05	299.871	206.576	1.20092	1.18486e-11	1.93535e-10
Zfand5	648.854	792.031	727.202	687.304	1621.63	1715.26	1735.65	1511.81	1.19955	1.20782e-46	1.63595e-43
Carhsp1	982.257	1069.06	1007.86	910.308	1448.55	2705.05	3492.89	1663.91	1.19886	4.18895e-08	3.32398e-07
Hspb1	63.2611	161.353	94.6703	75.7864	104.056	268.992	424.617	166.494	1.19882	0.000755895	0.00225781
Zfand2a	253.899	310.918	283.173	202.968	313.199	860.54	959.586	373.07	1.19729	3.14999e-05	0.00013159
Pmm1	323.999	393.437	262.228	251.75	567.674	638.127	849.234	804.721	1.19661	6.32244e-13	1.30971e-11
Igsf11	4471.88	4587.15	2502.48	2309.31	8626.38	7460.73	7662.29	8584.72	1.19584	1.70561e-09	1.81465e-08
Snhg7	41.8891	47.1534	31.836	45.2976	59.7552	111.789	110.352	107.913	1.19249	2.51101e-07	1.67287e-06
Hagh	1886.72	1806.57	1663.01	1875.5	3284.47	4444.77	4784.74	4061.63	1.18892	3.52181e-27	4.88283e-25
B230208H11Rik	5.98416	1.47355	4.18895	6.09776	8.24209	12.8091	21.5907	4.11096	1.1872	0.017199	0.0358432
Nrgn	3.41952	5.15741	6.70233	9.58219	19.575	8.15126	15.5933	17.4716	1.18704	0.00290308	0.00747002
Tbx10	11.1134	3.68386	10.0535	16.5511	5.15131	23.2893	44.3809	32.8877	1.18483	0.00830896	0.0189097
Herc3	1466.12	1180.31	898.949	843.233	2372.69	2565.32	2596.88	2541.6	1.18451	8.60188e-15	2.48706e-13
Frzb	272.707	436.906	361.926	382.416	468.769	1119.05	1107.12	692.697	1.18367	4.63406e-07	2.89658e-06
Tmprss9	17.0976	8.84127	7.54012	12.1955	9.27235	38.4274	32.386	30.8322	1.18324	0.000466459	0.00147803
Por	4161.56	3575.56	2850.16	3651.69	5649.95	7800.76	10205.2	9030.76	1.18192	6.98309e-13	1.43475e-11
Scarb2	1394.31	1547.22	1129.34	1074.08	2117.19	2915.82	3942.7	2846.84	1.18141	7.6133e-12	1.28037e-10
Tiparp	717.244	762.56	665.206	664.656	1296.07	1704.78	1850.8	1556	1.18058	9.56375e-26	1.14557e-23
Hoga1	2132.07	1953.92	1349.68	1718.7	3350.41	3930.07	4250.97	4809.83	1.17836	7.19401e-16	2.43133e-14
Gsr	7758.89	6831.36	4679.06	4613.39	13628.3	13448.4	14443	13021.5	1.1768	1.82966e-14	5.0735e-13
Gtdc1	131.651	134.829	139.911	142.862	282.292	302.761	346.65	319.627	1.17655	1.38438e-18	7.2119e-17
Gm20605	5.98416	16.209	11.7291	13.0666	12.3631	39.5918	56.3757	12.3329	1.17602	0.0114469	0.0250817
Acaa1b	3695.65	2521.24	1632.85	2629.88	4992.65	4369.08	5457.65	9511.74	1.17547	2.46124e-06	1.32369e-05
Olfr1372-ps1	8.5488	5.15741	5.86453	3.48443	9.27235	16.3025	16.7928	14.3884	1.17408	0.00730229	0.0168916
Fam89b	285.53	297.656	222.852	221.261	401.802	696.351	821.645	445.012	1.17306	2.97623e-08	2.43746e-07
Acat3	215.43	238.714	139.911	177.706	282.292	535.654	610.537	353.543	1.17248	2.76558e-07	1.82588e-06
Oaz1	25.6464	15.4722	15.918	11.3244	39.1499	41.9208	46.7798	31.86	1.17173	1.95209e-05	8.59094e-05
Inpp5k	617.223	561.421	510.215	530.505	1033.35	1337.97	1512.55	1146.96	1.17081	4.43804e-22	3.63465e-20
Gm996	35.905	25.787	29.3227	31.3599	70.0578	88.4994	67.171	55.498	1.17052	1.69626e-07	1.1789e-06
Gm1564	5.12928	0.736773	2.51337	3.48443	5.15131	9.31573	8.39638	8.22192	1.1699	0.0247969	0.049364
Eif4a1	560.801	619.626	521.944	455.59	773.726	1482.37	1738.05	957.854	1.16981	2.8201e-08	2.32147e-07
Glcci1	196.622	180.509	206.934	171.608	447.133	451.813	494.187	323.738	1.16888	1.22509e-14	3.4459e-13
Fbrsl1	306.047	271.869	317.523	284.852	562.523	797.659	825.244	496.399	1.16735	2.97446e-13	6.58795e-12
Hipk4	1.70976	2.21032	8.37791	3.48443	13.3934	13.9736	7.19689	6.16644	1.16682	0.0217799	0.0441822
Pithd1	266.723	317.549	247.986	252.621	449.194	701.008	858.829	466.594	1.1658	9.19656e-10	1.03604e-08
4930415F15Rik	7.69392	6.63095	3.35116	0.871108	7.21183	15.1381	14.3938	11.3051	1.16354	0.0152826	0.0323083
Tor1aip2	3151.94	3191.7	2787.33	2602	4318.86	7376.89	9256.41	5676.21	1.16118	3.46867e-10	4.28005e-09
Gpr137c	5.12928	6.63095	11.7291	11.3244	25.7565	13.9736	21.5907	21.5826	1.16077	0.00294052	0.00754651
Gpr108	483.007	514.267	470.001	494.789	992.142	997.947	1222.27	1192.18	1.16037	1.27591e-32	3.35317e-30
Yrdc	238.511	300.603	227.041	221.261	316.29	740.6	878.021	345.321	1.15976	1.60924e-05	7.21187e-05
Tmem120b	147.894	104.622	85.4546	106.275	216.355	178.163	285.477	326.822	1.15556	2.00431e-08	1.69836e-07
Prss12	14.533	5.15741	15.0802	8.71108	29.8776	27.9472	17.9922	25.6935	1.15466	0.00104006	0.00299433
Chkb	22.2269	23.5767	24.2959	22.6488	39.1499	52.401	73.1684	48.3038	1.15419	3.64379e-06	1.88983e-05
Gfod1	47.0184	64.0992	59.4831	52.2665	130.843	142.065	157.132	78.1083	1.15366	1.71334e-07	1.18727e-06
1700018L02Rik	3.41952	5.89418	6.70233	3.48443	4.12105	15.1381	15.5933	14.3884	1.15048	0.0118162	0.0257724
Trim72	17.0976	10.3148	22.6203	10.4533	10.3026	58.2233	68.3705	14.3884	1.14915	0.0186685	0.0385274
Tgoln1	4151.3	3627.13	2683.44	3095.05	6754.39	7471.21	8071.32	7945.46	1.14798	8.285e-20	5.26651e-18
Midn	1291.72	1371.87	1322.03	1216.07	2310.88	3340.85	3153.44	2768.73	1.14543	3.22957e-23	3.0088e-21
Tigd3	7.69392	10.3148	12.5669	6.96887	26.7868	24.4538	20.3912	16.4438	1.14425	0.00143537	0.00397576
Lhx1os	61.5514	45.6799	59.4831	79.2708	127.752	130.42	165.529	125.384	1.14383	3.37106e-11	5.12144e-10
Ten1	62.4062	98.7275	82.1035	78.3997	160.721	209.604	194.316	157.244	1.142	5.77119e-11	8.36372e-10
Nrxn2	135.071	127.462	107.237	83.6264	140.116	215.426	331.057	342.238	1.14193	5.72933e-06	2.83855e-05
Hbegf	444.538	532.687	414.706	494.789	752.091	783.686	1182.69	1513.86	1.14059	1.87035e-08	1.59097e-07
Ggnbp2	1322.5	1220.83	1051.43	1117.63	1410.43	3013.64	3912.71	2280.56	1.14053	3.94928e-07	2.5241e-06
Epb4.1	3870.9	3763.43	2975.83	3289.3	6632.82	7798.43	10008.5	6456.27	1.14047	4.51016e-16	1.57569e-14
Insl6	56.4221	28.7341	34.3494	42.6843	78.2999	89.6639	103.155	91.4689	1.1392	8.13613e-08	6.06267e-07
Fam53a	300.063	310.918	282.335	286.595	522.342	732.449	869.625	507.704	1.13863	2.06904e-11	3.25864e-10
Otub1	1126.73	1009.38	912.354	909.437	1587.63	2573.47	2738.42	1902.35	1.13763	6.61684e-13	1.36428e-11
Mid1ip1	597.561	742.667	461.623	451.234	567.674	1080.62	2027.13	1451.17	1.13663	4.75804e-05	0.000190062
Acot12	2851.88	2149.9	1609.4	2102.86	4334.31	4168.79	4850.71	5966.03	1.13261	5.53132e-12	9.56734e-11
Otulin	350.501	321.233	309.983	285.723	534.706	712.653	931.998	625.894	1.13055	3.62368e-13	7.90654e-12
Gdf11	35.0501	35.3651	34.3494	52.2665	105.087	81.5126	56.3757	106.885	1.12989	2.106e-06	1.1527e-05
Acpt	0.85488	4.42064	10.0535	5.22665	15.4539	13.9736	11.9948	9.24967	1.12679	0.0221201	0.0447896
Ascl3	4.2744	2.94709	2.51337	6.96887	9.27235	15.1381	10.7953	6.16644	1.12651	0.0203063	0.0415133
Prdx1	9413.94	9071.14	7121.22	7331.25	16741.7	18798	17796.7	18806.6	1.12504	2.19254e-28	3.44699e-26
Hnrnpa1	21.372	25.787	41.0517	37.4576	46.3618	83.8415	107.953	48.3038	1.12429	0.000321527	0.0010602
Rbm14	390.68	366.176	417.22	337.99	331.744	1328.66	1337.42	457.345	1.12266	0.000614388	0.00188535
Kat7	983.967	1046.22	909.003	851.073	1242.5	2562.99	3022.7	1591.97	1.12238	2.77111e-07	1.82885e-06
Cidec	10.2586	8.1045	4.18895	8.71108	6.18157	12.8091	32.386	24.6658	1.1218	0.0234018	0.0469797
Dtnbp1	919.851	876.759	662.692	629.811	1382.61	1886.43	2162.67	1368.95	1.12079	3.90227e-11	5.8828e-10
Hist1h4i	20.5171	22.8399	23.4581	27.8755	48.4223	38.4274	43.1814	81.1915	1.12068	4.06535e-05	0.000165089
Tspyl2	140.2	153.249	164.207	160.284	255.505	387.767	449.806	270.296	1.12022	4.51091e-10	5.40695e-09
Fam219aos	22.2269	28.7341	25.1337	27.8755	32.9684	72.1969	81.5648	48.3038	1.1202	4.94139e-05	0.000196406
Irs2	363.324	353.651	372.817	362.381	500.707	838.415	1176.69	693.725	1.11989	1.48107e-08	1.2853e-07
Map3k6	164.137	282.184	160.018	160.284	295.685	434.346	576.951	396.708	1.11808	9.80934e-07	5.75743e-06
Chac1	31.6306	51.5741	24.2959	22.6488	43.271	79.1837	103.155	70.9141	1.1178	0.000424114	0.0013563
2310011J03Rik	304.337	291.025	262.228	264.817	409.014	725.462	842.037	495.371	1.11539	8.02459e-09	7.35156e-08
March9	213.72	223.979	211.961	235.199	520.282	595.042	574.552	262.074	1.11521	5.43793e-08	4.19409e-07
Fam109a	202.607	212.927	209.448	184.675	289.503	525.174	605.739	363.82	1.11513	1.21468e-08	1.07048e-07
Slc4a4	39108.2	36782.6	30519	31427	93516.8	66046.2	63399.8	77644.8	1.11481	2.93648e-17	1.22235e-15
Snhg5	71.8099	84.7288	78.7523	59.2354	125.692	185.15	214.707	126.412	1.11468	2.18493e-07	1.47573e-06
4930473A02Rik	6.83904	5.89418	5.02674	6.96887	9.27235	15.1381	22.7902	11.3051	1.11451	0.00733802	0.0169676
Ccdc37	9.40368	9.57804	7.54012	6.09776	16.4842	26.7827	16.7928	15.4161	1.11444	0.00230051	0.00606943
Gm15708	13.6781	9.57804	8.37791	8.71108	26.7868	27.9472	25.1891	12.3329	1.11419	0.0011232	0.00320332
Acadl	3605.03	2995.72	2516.72	2966.99	6575.13	5990.01	7494.37	6263.05	1.11395	8.99655e-19	4.85924e-17
Sprtn	151.314	165.037	136.56	145.475	241.081	373.794	486.99	221.992	1.11361	4.97978e-07	3.08637e-06
Slc25a44	904.463	854.656	765.741	818.842	1436.18	2082.06	2407.36	1385.39	1.11225	1.26655e-11	2.05732e-10
Armcx5	53.8574	45.6799	46.0785	49.6532	48.4223	156.038	153.534	82.2192	1.11192	0.000240526	0.000816657
6430548M08Rik	240.221	285.868	285.687	237.813	440.952	712.653	749.677	401.847	1.11122	7.65563e-09	7.03918e-08
Hmox1	1295.14	1629	791.712	689.918	1869.92	2896.03	3423.32	1613.55	1.11095	2.79446e-05	0.000118224
Atp6v1b2	5337.87	5080.78	4234.19	4389.51	8355.42	11192.8	12271.9	9556.96	1.11064	2.61671e-19	1.55135e-17
Glrx5	892.495	764.77	613.263	682.078	1244.56	1733.89	2025.93	1434.73	1.10991	1.80137e-12	3.38874e-11
Slc3a2	3125.44	3065.71	2907.97	2606.36	4992.65	7531.77	8335.2	4702.94	1.10966	7.61132e-11	1.07302e-09
Esrrb	116.264	112.726	129.858	136.764	242.111	222.413	245.894	369.987	1.10944	9.74556e-11	1.34062e-09
Sp4	213.72	218.821	213.637	190.773	355.44	504.214	584.148	383.347	1.10893	5.15321e-12	8.96617e-11
Snhg8	77.7941	92.8333	91.3192	72.302	128.783	209.604	243.495	153.133	1.10795	3.41141e-08	2.76175e-07
Fa2h	27.3562	36.1019	37.7006	27.0044	60.7854	52.401	68.3705	101.746	1.10566	1.27053e-05	5.81227e-05
Fscn2	3.41952	8.1045	5.86453	3.48443	9.27235	11.6447	14.3938	14.3884	1.10384	0.0122638	0.0266232
Zc3h6	167.556	137.04	166.72	155.057	219.446	412.221	489.389	251.796	1.10213	5.60048e-07	3.43481e-06
Apold1	82.9233	151.775	78.7523	81.8842	200.901	173.505	285.477	211.715	1.10181	6.2806e-06	3.08219e-05
Platr8	11.1134	13.9987	5.86453	6.09776	12.3631	31.4406	23.9896	18.4993	1.10162	0.00437304	0.0107213
Polr2l	80.3587	86.9392	83.7791	65.3331	150.418	185.15	221.904	132.579	1.10042	5.87148e-10	6.92464e-09
Uck1	307.757	296.183	247.986	241.297	326.593	654.43	933.197	487.149	1.09986	3.98132e-06	2.0492e-05
Psmd4	1223.33	1144.94	1039.7	1009.61	1451.64	2875.07	3143.84	2130.51	1.09838	7.95377e-09	7.29047e-08
Vps37b	245.351	315.339	278.147	254.364	325.563	668.403	911.607	488.177	1.09593	3.92756e-06	2.02271e-05
Srgn	340.242	479.639	358.574	286.595	595.491	810.468	1075.94	697.836	1.09578	5.20836e-09	4.9626e-08
Hsdl2	1767.04	1643	1169.56	1322.34	3076.36	2912.33	3428.12	3287.74	1.0957	2.71365e-16	9.85194e-15
Taf7	90.6173	96.5172	92.157	79.2708	109.208	225.906	290.275	160.328	1.09363	4.82238e-06	2.43093e-05
Tmem251	151.314	148.828	134.047	115.857	241.081	305.09	394.63	250.769	1.09347	1.27289e-09	1.39645e-08
Manbal	158.153	140.724	123.155	112.373	197.81	327.215	397.029	239.464	1.09286	9.82795e-08	7.20589e-07
Nploc4	1540.49	1424.18	1272.6	1289.24	1880.23	3824.11	4261.76	2040.07	1.09028	8.29544e-07	4.93133e-06
Gga2	1232.74	1272.41	871.302	839.748	1516.54	2572.31	3039.49	1994.84	1.09004	4.56722e-08	3.59337e-07
Gm15706	27.3562	44.9431	18.4314	17.4222	40.1802	58.2233	77.9664	64.7477	1.08873	0.000347393	0.00113608
Rbbp6	1106.21	1111.79	983.566	927.73	1353.76	2693.41	3376.54	1550.86	1.08869	2.03755e-06	1.11872e-05
Prdm9	58.1318	55.9947	47.7541	86.2397	84.4814	168.848	176.324	110.996	1.08673	8.06835e-06	3.86683e-05
Bclaf1	1587.51	1606.16	1843.14	1710.86	2092.46	4284.07	5347.29	2876.65	1.08597	5.43544e-07	3.34057e-06
Sipa1l2	568.495	672.673	641.748	512.212	900.448	1425.31	1860.4	977.381	1.08419	6.76125e-08	5.10734e-07
Pvrl1	1241.29	1234.09	898.949	920.761	1999.74	2270.71	2822.38	2088.37	1.08389	3.50189e-14	9.28635e-13
Psmd3	1840.56	1838.25	1558.29	1659.46	2516.93	4578.68	5034.23	2705.01	1.08285	2.79021e-08	2.3001e-07
Glrx	473.603	459.009	351.872	388.514	744.879	901.297	1170.69	764.639	1.08278	6.74647e-12	1.14004e-10
Psmd8	1976.48	1964.97	1745.12	1730.89	2797.16	4351.61	5420.46	3320.63	1.08252	1.52514e-10	2.01763e-09
Lrrc28	618.078	594.575	509.377	458.203	896.327	1057.34	1622.9	1094.54	1.08245	9.64457e-11	1.32777e-09
Adarb1	283.82	342.599	253.851	270.044	432.71	783.686	852.832	415.207	1.08149	6.85e-07	4.13348e-06
Dusp28	140.2	138.513	113.102	121.955	302.897	243.373	308.267	241.519	1.0812	9.16769e-16	3.07476e-14
Col11a2	3.41952	11.7884	12.5669	13.0666	14.4237	31.4406	38.3834	11.3051	1.08042	0.0152732	0.0322963
Adgrg3	42.744	50.1005	108.913	53.1376	92.7235	194.466	171.526	101.746	1.07995	0.000386699	0.00124959
Tubb4b	2277.4	2268.52	2034.99	1849.36	2101.73	6240.37	6936.61	3093.5	1.07945	7.83841e-05	0.000297775
Herpud1	3713.6	3661.02	2814.14	3812.84	5125.55	7610.95	10887.7	6402.82	1.07816	4.34187e-08	3.43603e-07
Tmcc3	930.964	1055.8	769.092	712.566	1525.82	1737.38	2460.14	1680.36	1.07787	6.27749e-11	9.03056e-10
Rybp	114.554	139.25	122.317	123.697	242.111	275.978	313.065	234.325	1.07712	1.57475e-15	5.10649e-14
Khk	2385.97	1711.52	1813.82	2798.87	4466.18	3479.42	5133.78	5496.36	1.07641	2.27937e-10	2.90414e-09
BC021614	25.6464	25.787	14.2424	11.3244	32.9684	60.5522	44.3809	32.8877	1.07579	0.00164416	0.00449261
Ercc5	381.276	431.749	391.248	360.639	605.794	970	1095.13	669.059	1.07569	3.30986e-10	4.11002e-09
Slc16a1	3086.12	3700.07	2048.4	1373.74	4503.27	4380.72	6029.8	7128.41	1.07479	1.48771e-05	6.7168e-05
Snord96a	9.40368	6.63095	10.8913	6.09776	14.4237	20.9604	21.5907	16.4438	1.07097	0.00311054	0.00793429
Cbx4	217.139	208.507	264.742	240.426	475.981	527.503	454.604	505.648	1.07032	4.23856e-19	2.4075e-17
A230072E10Rik	7.69392	5.89418	6.70233	7.83997	15.4539	10.4802	19.1917	17.4716	1.06935	0.00525244	0.0126432
Gxylt1	422.311	366.913	349.359	324.052	635.671	854.718	975.179	634.116	1.06898	5.63725e-12	9.71239e-11
Mgll	783.07	889.284	580.589	636.78	1873.02	1341.46	1409.39	1493.31	1.06884	1.78995e-12	3.37445e-11
Rnd3	294.934	364.702	324.225	340.603	391.499	829.1	1105.92	524.148	1.06868	1.92939e-05	8.50169e-05
Gch1	47.8733	54.5212	54.4564	47.9109	88.6025	117.611	155.933	78.1083	1.06855	4.44844e-06	2.26098e-05
Ubqln2	460.78	414.066	398.788	380.674	846.875	843.073	1065.14	734.835	1.06736	1.93977e-17	8.49641e-16
Dbndd1	25.6464	35.3651	26.8093	24.391	43.271	71.0324	91.1607	40.0819	1.0665	0.000342882	0.00112409
Pfkl	612.094	563.631	641.748	698.629	1305.34	1258.79	1321.83	1389.51	1.06592	5.01754e-39	2.59849e-36
Cln5	706.131	760.349	533.673	567.963	958.143	1559.22	1806.42	1127.43	1.06554	8.92441e-09	8.09171e-08
Nop10	691.598	653.517	562.995	634.167	1162.13	1364.75	1585.72	1235.34	1.06535	3.14731e-22	2.61405e-20
Tsc22d1	11812.7	12181.8	9598.57	10122.3	14526.7	24638.9	30881.9	22557.9	1.06442	4.57875e-09	4.41767e-08
Pxn	1955.97	1931.82	1761.87	1824.97	2993.94	4424.97	5040.23	3304.19	1.06425	3.47251e-13	7.5861e-12
Vamp2	210.3	188.614	247.148	201.226	337.926	433.181	636.925	386.43	1.06331	3.07354e-09	3.0837e-08
Cdnf	4.2744	5.15741	5.02674	8.71108	9.27235	13.9736	14.3938	14.3884	1.06293	0.00459358	0.0112012
Fbxo21	758.278	774.348	739.769	780.513	1273.4	1667.52	2160.27	1334.01	1.06262	1.2841e-12	2.50392e-11
4931440P22Rik	12.8232	5.15741	3.35116	14.8088	19.575	16.3025	26.3886	18.4993	1.06217	0.0094447	0.0211634
Ccdc152	14.533	16.209	11.7291	16.5511	39.1499	38.4274	23.9896	25.6935	1.06112	0.000122673	0.000446472
Asns	339.387	395.647	251.337	182.062	334.835	780.192	875.622	528.259	1.06054	0.000193421	0.000671748
Sqstm1	7051.05	7241.74	5454.86	5704.89	8498.63	18951.7	16910.3	9691.59	1.05946	1.11695e-06	6.46734e-06
Chp1	2345.79	2093.91	1663.85	1970.45	3578.1	4008.09	4600.02	4717.33	1.05759	8.58681e-18	3.98936e-16
Hdac6	1723.44	1514.8	1316.17	1374.61	2127.49	3728.62	3994.28	2621.77	1.05517	2.35719e-09	2.42438e-08
Slc25a22	388.115	452.378	261.391	202.968	669.67	589.22	831.241	671.115	1.05504	5.72074e-07	3.50246e-06
Chic2	141.91	160.616	171.747	170.737	201.931	404.07	520.575	245.63	1.05346	1.48032e-05	6.68687e-05
Ttc1	342.807	355.861	335.954	347.572	451.254	867.527	1047.15	553.952	1.05295	5.16602e-07	3.18834e-06
Grina	8620.61	7096.59	5326.67	6540.28	13109	14475.5	15179.5	14791.2	1.05222	1.29304e-16	4.97114e-15
Adm	274.416	361.019	206.097	144.604	585.188	470.444	321.461	725.585	1.05178	7.48527e-05	0.000285221
Slc30a1	1007.05	912.124	834.44	952.992	1534.06	2096.04	2581.29	1541.61	1.05093	1.1605e-11	1.89909e-10
Flt1	1480.65	1798.46	1359.73	1093.24	2276.88	3246.53	3623.64	2847.87	1.05009	1.18094e-10	1.59463e-09
Taldo1	5157.49	5021.84	3776.76	3533.21	7425.09	9333.19	11012.4	8709.07	1.04874	7.95897e-13	1.62013e-11
Srd5a3	235.092	246.082	195.205	208.195	456.406	427.359	509.78	448.095	1.04856	5.54238e-19	3.07856e-17
Fance	139.345	170.931	126.506	129.795	206.052	329.544	397.029	258.991	1.04782	6.84286e-08	5.16677e-07
Xpc	612.094	570.999	584.778	703.855	1195.1	1211.04	1450.17	1265.15	1.04663	3.60281e-29	6.34383e-27
Adrm1	103.44	106.095	101.373	87.1108	125.692	265.498	289.075	161.355	1.04617	5.93969e-06	2.92958e-05
Map6d1	13.6781	7.36773	7.54012	5.22665	16.4842	29.1116	15.5933	13.3606	1.04439	0.00737314	0.0170286
Azin2	42.744	33.8915	52.7808	57.4931	82.4209	110.624	137.94	62.6922	1.04011	1.6108e-05	7.21704e-05
Flywch1	460.78	537.107	442.353	421.616	702.638	1178.44	1324.23	685.503	1.03971	2.25644e-07	1.51936e-06
Abhd6	229.108	291.025	194.367	195.999	452.285	435.51	501.384	498.454	1.03855	2.58387e-13	5.81057e-12
Abcb1b	424.875	353.651	298.253	344.088	716.032	719.64	861.228	642.338	1.03814	5.09616e-14	1.30806e-12
Dbi	9419.92	7957.14	6650.38	8502.02	15320	14745.6	18392.9	18695.6	1.03733	1.0205e-16	3.99311e-15
Fam120aos	184.654	183.456	179.287	187.288	317.32	384.274	448.606	366.903	1.03638	1.35005e-19	8.34092e-18
Cd320	234.237	235.767	206.934	229.101	447.133	451.813	497.785	467.622	1.03524	1.04975e-29	2.00913e-27
Txn1	4713.81	4179.71	3581.56	3998.39	7207.71	9451.97	9450.72	7737.86	1.03195	8.65701e-20	5.46354e-18
Alkbh5	3733.26	3465.78	2990.07	3053.23	5523.23	7396.69	8999.72	5395.64	1.0315	2.20198e-11	3.43424e-10
Rhoc	1136.14	1245.88	914.03	915.535	1389.82	2360.37	3076.67	1908.51	1.03055	1.89012e-07	1.29853e-06
Acly	3688.81	3341.26	2712.77	2847.65	5814.79	6498.88	8785.01	4869.43	1.02995	2.29738e-10	2.92285e-09
Cdk5r1	12.8232	19.1561	19.2692	24.391	42.2407	46.5786	43.1814	28.7767	1.02936	0.00120026	0.00339887
Shb	695.872	704.355	676.935	654.202	1113.71	1552.23	1879.59	1087.35	1.02862	5.84873e-10	6.90244e-09
0610039K10Rik	5.12928	6.63095	7.54012	6.96887	10.3026	17.467	16.7928	14.3884	1.02794	0.0237291	0.0475771
Ackr3	560.801	414.066	358.574	506.985	597.552	684.706	1267.85	1282.62	1.02717	1.50709e-05	6.79386e-05
Mfsd3	68.3904	64.0992	72.05	80.1419	135.994	102.473	161.93	184.993	1.02603	1.19582e-08	1.05597e-07
Fbp1	10254.3	9513.94	7789.78	9927.15	24673.7	16622.8	18233.3	17300	1.02599	8.89645e-15	2.55962e-13
Sp3os	24.7915	14.7355	32.6738	28.7466	50.4828	50.072	53.9767	54.4703	1.02543	3.88061e-05	0.000158648
Igf2r	7304.95	6588.96	5321.65	5076.82	13220.3	11402.4	12613.8	12465.5	1.02524	6.80524e-18	3.22983e-16
Med16	377.002	348.493	381.195	341.474	621.248	902.461	943.993	512.843	1.02417	2.94038e-09	2.9636e-08
Gpd2	826.669	825.922	744.796	760.477	1528.91	1129.53	1744.05	2079.12	1.02416	8.02143e-11	1.12543e-09
Myo1d	1462.7	1609.85	1481.21	1174.25	2596.26	2880.89	3447.31	2783.12	1.02367	7.50233e-19	4.10252e-17
Psma2	994.225	1077.16	953.406	936.441	1437.21	2277.7	2676.05	1735.85	1.02203	2.65881e-10	3.35841e-09
Tmem265	57.277	60.4154	58.6453	41.8132	85.5117	123.433	175.124	72.9696	1.02194	0.000117376	0.000429625
Fibp	306.902	317.549	278.984	276.141	431.679	704.502	778.464	505.648	1.01983	1.34269e-09	1.46301e-08
Snhg6	125.667	125.988	91.3192	119.342	157.63	293.445	352.648	156.217	1.01857	2.88252e-05	0.000121453
Ufsp1	62.4062	62.6257	56.9698	75.7864	124.662	111.789	125.946	163.411	1.01738	1.876e-09	1.98156e-08
Chpf2	702.711	693.303	655.152	685.562	1037.47	1469.56	1828.01	1250.76	1.01729	2.85387e-12	5.1805e-11
Hoxd9	209.446	261.554	224.528	231.715	448.164	463.457	470.197	503.593	1.01657	6.28981e-24	6.1872e-22
Pde2a	742.036	1038.11	729.716	695.144	1292.98	1744.37	1734.45	1767.71	1.01508	8.56003e-11	1.19528e-09
Nr1h4	2144.04	2197.06	1742.6	2162.09	5040.04	3522.51	3453.31	4769.74	1.0148	1.34037e-12	2.59926e-11
Nip7	252.19	305.761	266.417	255.235	396.651	685.87	724.487	406.985	1.01448	1.06166e-07	7.70555e-07
Lpin1	1743.95	1368.19	1098.34	1588.03	2648.8	2106.52	3372.94	3747.14	1.01412	1.5611e-07	1.09513e-06
Lgi2	117.973	111.253	71.2122	81.0131	114.359	168.848	302.27	208.631	1.01412	0.000394761	0.0012726
Ppap2a	1044.66	1393.97	911.516	736.086	1717.45	2274.2	2428.95	1921.87	1.01229	1.0365e-08	9.26427e-08
Aplp2	5048.07	4671.87	4436.94	4964.45	8779.89	9214.42	9868.14	10792.3	1.01185	1.75e-33	5.05148e-31
Gatad2b	178.67	159.143	214.474	172.479	275.08	420.372	524.174	266.185	1.01125	9.0167e-07	5.33309e-06
Pnrc1	1269.5	1172.94	1020.43	1039.23	2416.99	2287.01	2400.16	2009.23	1.01091	2.30682e-20	1.52129e-18
Avl9	1218.2	1125.05	1092.48	1091.5	1691.69	2594.43	3152.24	1786.21	1.01039	5.54727e-09	5.2599e-08
Itprip	315.451	471.534	303.28	311.857	564.583	744.094	875.622	675.226	1.00989	7.50643e-09	6.91282e-08
Camk2d	1050.65	1061.69	866.276	783.997	1577.33	1864.31	2546.5	1659.8	1.00988	9.09478e-11	1.25897e-09
Alpl	7297.25	6114.48	5087.06	6076.85	11936.6	11099.7	13260.3	13437.7	1.00978	8.9932e-18	4.15623e-16
Hsf2	212.865	206.296	223.69	235.199	350.289	524.01	586.547	329.905	1.0088	3.50881e-08	2.8276e-07
Vat1	1885.86	2276.63	1495.46	1128.96	2103.79	4295.71	5054.62	2539.55	1.00851	7.19026e-05	0.000275171
H6pd	7565.69	8561.3	6740.86	6826.87	11869.6	13468.2	17989.8	16813.8	1.00818	2.00019e-13	4.56208e-12
Xpa	111.989	105.358	93.8326	107.146	133.934	224.742	313.065	184.993	1.0073	1.28242e-06	7.32909e-06
Arg2	185.509	232.083	141.587	173.351	261.686	348.175	367.042	533.397	1.00663	0.000127414	0.000461436
Lhx1	120.538	112.726	120.642	108.017	221.506	179.328	291.474	243.575	1.00639	1.09077e-11	1.80003e-10
Cldn4	777.086	1197.99	1139.4	707.34	1510.36	2249.75	2592.08	1451.17	1.00515	2.4157e-06	1.30198e-05
5430405H02Rik	10.2586	19.1561	10.0535	7.83997	13.3934	25.6182	41.9819	21.5826	1.00489	0.00842682	0.0191482
Ecm1	488.991	693.303	547.077	495.661	1024.08	1215.7	1263.06	995.881	1.00441	1.14442e-13	2.73049e-12
Tbc1d8	213.72	195.982	165.045	140.248	290.534	406.399	407.824	344.293	1.0029	8.96712e-10	1.01409e-08
Gatad2a	1861.93	1806.57	1510.54	1530.54	3025.88	3735.61	4061.45	2710.15	1.0029	1.4444e-14	4.03058e-13
Ddhd2	440.263	517.951	463.298	430.327	889.116	746.423	1162.3	938.327	1.00285	1.01175e-14	2.87802e-13
Med31	63.2611	64.0992	67.861	77.5286	103.026	151.381	190.718	110.996	1.00274	4.33874e-07	2.73823e-06
Tecpr1	456.506	452.378	434.813	446.007	610.945	949.04	1240.26	823.22	1.00147	3.45799e-09	3.43032e-08
Rad54l2	1122.46	1153.79	993.62	991.321	1553.63	2448.87	2953.13	1691.66	1.00122	1.45433e-07	1.02636e-06
Chrac1	289.804	307.971	269.769	309.243	461.557	694.022	762.871	462.483	1.00085	9.05636e-10	1.02221e-08
Kin	103.44	110.516	121.48	114.986	214.294	246.867	266.285	181.91	1.00002	6.97839e-13	1.43475e-11
