# Supplementary material for: Enhancer and super-enhancer dynamics in repair after ischemic acute kidney injury
Source: Nat Commun. 2020 Jul 7;11:3383. doi: 10.1038/s41467-020-17205-5 (PMC7341735; doi:10.1038/s41467-020-17205-5)
Supplement: Supplementary file 14 — Supplementary Data 11 [file 41467_2020_17205_MOESM14_ESM.xlsx]

## Sheet: Sheet1
Data 11: IRI 48h vs IRI 48h JQ1
2,378 downregulated genes (p-value < 0.05; FC < -2)
Gene	IRI48h_M118	IRI48h_M120	IRI48h_M121	IRI48h_M122	IRI48h_JQ1_M112	IRI48h_JQ1_M114	IRI48h_JQ1_M123	IRI48h_JQ1_M124	log2FoldChange	pvalue	padj
Ccr2	127.377	117.884	492.621	358.897	7.21183	1.16447	1.19948	2.05548	-5.46771	2.38178e-32	6.07804e-30
Ccl20	25.6464	16.209	136.56	81.8842	1.03026	0	0	0	-5.1023	1.73004e-15	5.58945e-14
Ccr5	45.3086	27.9974	113.102	112.373	1.03026	0	1.19948	1.02774	-4.75595	5.6388e-19	3.11247e-17
C730036E19Rik	27.3562	21.3664	53.6186	61.8487	0	0	0	0	-4.64125	5.54111e-18	2.66579e-16
Depdc1a	63.2611	48.627	49.4296	49.6532	1.03026	0	0	4.11096	-4.60778	1.78008e-20	1.19177e-18
Acmsd	1563.58	1293.77	1456.92	1949.54	114.359	83.8415	35.9845	44.1928	-4.32252	1.54171e-64	1.35732e-60
Cldn14	23.9366	13.9987	33.5116	20.9066	0	0	0	1.02774	-4.3218	2.9694e-12	5.36808e-11
Mab21l3	112.844	89.8863	131.533	115.857	5.15131	3.4934	1.19948	8.22192	-4.25865	7.86063e-37	3.14568e-34
Aplnr	48.7282	31.6812	113.102	133.28	3.09078	1.16447	2.39896	2.05548	-4.22163	1.29555e-19	8.03241e-18
Il24	15.3878	41.2593	58.6453	40.071	3.09078	1.16447	0	0	-4.17808	5.01084e-13	1.07076e-11
Hes2	142.765	101.675	84.6169	91.4664	6.18157	6.9868	3.59845	2.05548	-4.16244	4.44847e-31	1.00421e-28
Nlrp3	23.9366	23.5767	40.214	29.6177	0	2.32893	0	0	-4.10338	6.31022e-15	1.88323e-13
1190002F15Rik	91.4721	81.7818	92.9948	97.5641	3.09078	3.4934	4.79793	7.19418	-4.03659	3.78123e-31	8.64673e-29
Pbk	718.099	561.421	692.853	572.318	65.9367	22.1249	7.19689	36.9987	-3.99576	8.04057e-31	1.79213e-28
Akr1c20	23.9366	11.0516	15.0802	17.4222	0	0	0	0	-3.95808	1.34518e-10	1.79575e-09
Kcnn4	12.8232	9.57804	26.8093	29.6177	0	0	0	0	-3.94047	1.27135e-10	1.70365e-09
Kcnh4	62.4062	52.3109	69.5366	47.9109	3.09078	3.4934	0	4.11096	-3.91738	6.12981e-23	5.56359e-21
Gm906	35.0501	16.209	25.9715	33.1021	0	0	2.39896	0	-3.84747	2.61292e-14	7.05975e-13
Pif1	156.443	134.829	139.911	114.986	15.4539	9.31573	3.59845	6.16644	-3.80792	4.9454e-37	2.0733e-34
Cd180	29.9208	16.209	48.5919	46.1687	2.06052	0	1.19948	1.02774	-3.78743	5.20565e-13	1.10836e-11
Nlrp1b	17.0976	14.7355	30.9983	38.3288	1.03026	0	1.19948	0	-3.78211	1.18232e-12	2.32346e-11
Fcgr1	29.9208	28.7341	92.9948	59.2354	6.18157	1.16447	0	1.02774	-3.77803	5.21858e-14	1.33365e-12
Dok2	26.5013	22.8399	63.6721	54.0087	3.09078	2.32893	0	1.02774	-3.77646	2.18627e-14	5.99623e-13
Gm12603	1.70976	14.7355	28.4849	17.4222	0	0	0	0	-3.77445	3.32963e-08	2.70176e-07
Nlrp1a	45.3086	33.1548	40.214	29.6177	4.12105	0	0	2.05548	-3.7302	8.07557e-14	1.99152e-12
Mbl1	65.8257	36.1019	58.6453	87.9819	5.15131	5.82233	1.19948	1.02774	-3.72288	8.60432e-20	5.44981e-18
Gm1966	35.0501	27.2606	113.102	70.5598	3.09078	1.16447	0	6.16644	-3.71688	5.3966e-15	1.62156e-13
Hmmr	1251.54	1039.59	1311.14	1185.58	143.206	60.5522	17.9922	86.3302	-3.71436	2.73991e-27	3.85954e-25
Ccl7	23.0818	22.1032	37.7006	18.2933	3.09078	0	0	1.02774	-3.71108	3.85545e-11	5.8172e-10
Cdc20	1075.44	836.237	994.458	952.992	116.42	46.5786	17.9922	70.9141	-3.71101	3.88282e-29	6.76917e-27
Mgl2	13.6781	16.9458	41.0517	44.4265	0	1.16447	0	2.05548	-3.66545	1.10188e-11	1.81496e-10
Il1rn	29.0659	34.6283	135.722	110.631	3.09078	8.15126	1.19948	3.08322	-3.65174	1.5708e-11	2.51214e-10
Psrc1	111.134	109.042	125.669	122.826	10.3026	5.82233	4.79793	12.3329	-3.64539	1.63869e-36	6.41199e-34
Ccnb2	820.685	659.411	813.495	956.477	108.177	34.934	16.7928	61.6644	-3.63922	8.57111e-27	1.14333e-24
Gabrp	12.8232	11.7884	13.4047	12.1955	0	0	1.19948	0	-3.6275	1.08872e-08	9.68682e-08
Ccl12	10.2586	9.57804	24.2959	16.5511	1.03026	0	0	0	-3.59799	4.13564e-09	4.03884e-08
Xirp2	23.0818	232.083	588.967	139.377	12.3631	10.4802	4.79793	10.2774	-3.57931	1.47579e-08	1.28198e-07
Lctl	28.211	24.3135	31.836	33.1021	2.06052	2.32893	1.19948	0	-3.56274	7.79032e-15	2.2673e-13
Has2	5.12928	9.57804	20.9448	6.96887	0	0	0	0	-3.53326	1.70275e-07	1.18086e-06
Esco2	633.466	495.848	552.942	485.207	71.088	32.605	10.7953	49.3315	-3.52571	5.90192e-28	8.58852e-26
Postn	257.319	467.851	315.009	362.381	22.6657	18.6315	15.5933	50.3593	-3.51794	3.26879e-29	5.81382e-27
Hist1h2bk	337.678	335.968	307.469	205.582	43.271	16.3025	7.19689	23.638	-3.51549	7.23993e-29	1.22578e-26
Gjb5	4.2744	7.36773	20.107	9.58219	0	0	0	0	-3.48698	2.61662e-07	1.73469e-06
Clec4n	9.40368	16.209	39.3762	17.4222	1.03026	1.16447	1.19948	0	-3.45958	9.03884e-09	8.18282e-08
Olfm3	447.102	283.657	364.439	453.847	52.5433	32.605	25.1891	19.5271	-3.45589	9.35207e-51	2.05839e-47
Oas2	11.1134	11.0516	70.3744	34.8443	1.03026	1.16447	0	2.05548	-3.45253	1.58426e-09	1.69992e-08
Hist1h2ah	90.6173	94.3069	81.2657	61.8487	13.3934	6.9868	0	3.08322	-3.42348	1.52136e-15	4.95158e-14
Zc3h12d	111.989	57.4683	79.5901	101.049	8.24209	5.82233	2.39896	10.2774	-3.41836	3.51894e-24	3.60241e-22
E2f8	227.398	226.189	192.692	167.253	35.0289	9.31573	3.59845	16.4438	-3.41118	6.89146e-21	4.89294e-19
Cdca2	436.844	381.648	469.163	367.608	56.6644	39.5918	11.9948	33.9154	-3.40929	1.9906e-36	7.41801e-34
Plk1	427.44	390.489	413.869	371.963	60.7854	26.7827	7.19689	36.9987	-3.40162	1.02364e-24	1.11261e-22
Trim63	118.828	109.779	97.1837	129.795	7.21183	10.4802	4.79793	15.4161	-3.39465	3.44802e-39	1.83978e-36
Tnfsf15	110.28	193.034	226.203	158.542	16.4842	11.6447	14.3938	16.4438	-3.37952	3.91922e-35	1.23231e-32
F13a1	56.4221	72.9405	155.829	148.959	9.27235	13.9736	0	9.24967	-3.36019	3.02584e-14	8.10944e-13
Gm3716	106.86	83.2553	120.642	141.991	17.5144	6.9868	2.39896	10.2774	-3.3418	1.28891e-28	2.08212e-26
Pyhin1	10.2586	13.2619	43.5651	13.9377	0	0	1.19948	1.02774	-3.34138	5.69585e-09	5.38628e-08
Rtp3	11.1134	13.2619	15.0802	16.5511	0	1.16447	0	0	-3.34055	1.39801e-09	1.51577e-08
Adgra1	18.8074	53.7844	45.2407	43.5554	5.15131	1.16447	0	5.1387	-3.32466	4.89457e-11	7.19396e-10
Cdca3	926.69	744.14	940.839	975.641	126.722	62.8812	22.7902	104.83	-3.31959	3.8024e-26	4.78233e-24
Kif20a	1018.16	831.079	1048.08	1038.36	153.509	76.8547	49.1788	88.3857	-3.31464	5.16849e-43	3.50026e-40
Serpinb8	706.131	475.955	739.769	782.255	79.3301	41.9208	40.7824	91.4689	-3.30975	3.13125e-46	3.67568e-43
Aqp8	29.0659	14.7355	15.918	14.8088	0	1.16447	0	2.05548	-3.30528	5.03685e-10	6.00059e-09
Espl1	377.002	333.021	383.708	285.723	48.4223	23.2893	20.3912	36.9987	-3.30358	8.71297e-39	4.26161e-36
Parpbp	206.026	176.089	234.581	209.066	37.0894	9.31573	7.19689	19.5271	-3.29558	5.63108e-23	5.13742e-21
Nlrp1c-ps	13.6781	8.1045	20.107	27.8755	0	1.16447	1.19948	0	-3.29387	2.33322e-09	2.40675e-08
Mki67	6868.96	6219.83	7149.71	5535.02	926.205	337.695	92.3602	620.755	-3.28709	6.19104e-13	1.28552e-11
Dlgap5	494.975	416.277	475.027	448.621	69.0275	26.7827	8.39638	56.5257	-3.28564	1.42403e-20	9.79466e-19
Mefv	6.83904	5.15741	18.4314	17.4222	0	0	0	0	-3.28418	7.07827e-07	4.25725e-06
B430306N03Rik	6.83904	5.15741	25.1337	14.8088	0	1.16447	0	0	-3.28375	3.44652e-07	2.22865e-06
Aspm	909.592	786.136	1089.97	870.237	132.904	74.5258	56.3757	90.4412	-3.27234	1.73799e-44	1.61066e-41
Kif22	453.941	403.751	438.165	372.834	69.0275	27.9472	7.19689	43.1651	-3.2712	9.53818e-21	6.71793e-19
Ccnb1	276.126	255.66	281.498	246.524	46.3618	13.9736	4.79793	28.7767	-3.2587	3.32164e-19	1.91762e-17
Kif2c	429.15	357.335	402.977	366.737	70.0578	25.6182	8.39638	39.0541	-3.23178	5.38675e-21	3.84007e-19
Gjb3	23.0818	62.6257	67.861	43.5554	5.15131	2.32893	2.39896	6.16644	-3.2306	5.05826e-13	1.07959e-11
Mns1	46.1635	47.1534	55.2942	43.5554	6.18157	5.82233	1.19948	4.11096	-3.2097	2.69284e-17	1.1453e-15
Kif14	235.092	225.452	233.744	162.897	41.2105	12.8091	4.79793	20.5548	-3.20629	9.92629e-19	5.32872e-17
Ube2c	537.719	532.687	573.049	515.696	87.5722	34.934	5.99741	41.1096	-3.20339	4.17652e-11	6.25874e-10
Cdca8	353.065	291.025	323.387	250.008	49.4525	27.9472	10.7953	32.8877	-3.20322	1.11123e-32	2.96464e-30
S100a7a	2.56464	5.89418	18.4314	7.83997	0	0	0	0	-3.19167	3.24461e-06	1.7049e-05
Troap	113.699	109.042	139.073	110.631	19.575	6.9868	3.59845	16.4438	-3.18478	6.03883e-25	6.72985e-23
Eps8l3	72.6648	65.5728	56.9698	88.853	3.09078	6.9868	7.19689	10.2774	-3.15901	1.7969e-22	1.55861e-20
Cdkn3	162.427	119.357	174.26	187.288	31.9381	13.9736	7.19689	11.3051	-3.15587	2.84644e-23	2.68022e-21
Slc7a12	9.40368	7.36773	20.107	81.0131	1.03026	1.16447	2.39896	0	-3.15411	1.1123e-07	8.04326e-07
Clec2d	449.667	495.848	759.876	839.748	98.9051	73.3613	41.9819	53.4425	-3.13572	9.80165e-38	4.31469e-35
Adgre4	31.6306	19.1561	27.6471	15.6799	0	1.16447	0	5.1387	-3.13341	7.73605e-10	8.87981e-09
Ckap2l	736.052	696.987	721.338	644.62	110.238	45.4142	7.19689	67.8309	-3.13285	1.54604e-10	2.04221e-09
Gm853	127.377	74.414	113.102	302.275	5.15131	20.9604	16.7928	5.1387	-3.13254	6.06514e-12	1.03383e-10
Zfp551	40.1794	38.3122	39.3762	45.2976	5.15131	3.4934	4.79793	1.02774	-3.13185	1.36325e-17	6.10791e-16
Akr1c21	10564.6	7041.34	8372.88	13592.8	1571.15	1221.52	764.07	620.755	-3.131	2.71212e-35	9.0104e-33
Tpx2	997.645	985.065	1087.45	870.237	168.963	67.539	27.5881	129.495	-3.12501	2.3664e-20	1.55476e-18
Cbr2	23.9366	12.5251	23.4581	16.5511	0	0	1.19948	3.08322	-3.12492	3.68405e-10	4.52092e-09
LOC100038947	6.83904	5.15741	15.0802	11.3244	1.03026	0	0	0	-3.11971	2.0036e-06	1.10145e-05
Klhl31	14.533	12.5251	25.1337	19.1644	2.06052	0	0	2.05548	-3.10866	4.92899e-09	4.72711e-08
Muc4	28.211	65.5728	95.5081	44.4265	9.27235	3.4934	3.59845	5.1387	-3.10699	1.26363e-11	2.05447e-10
Ccnf	310.321	314.602	339.305	265.688	48.4223	29.1116	20.3912	38.0264	-3.10633	3.01776e-50	5.90408e-47
Serpina10	41.8891	26.5238	185.152	278.755	9.27235	9.31573	1.19948	10.2774	-3.10581	4.44786e-07	2.79807e-06
Ptpn7	29.9208	32.418	54.4564	63.5909	4.12105	2.32893	2.39896	7.19418	-3.1025	4.00908e-14	1.05204e-12
Ankle1	121.393	86.9392	156.667	137.635	20.6052	11.6447	10.7953	10.2774	-3.09852	3.20272e-23	2.99965e-21
Aurka	501.814	453.852	442.353	395.483	86.5419	43.0852	20.3912	42.1374	-3.0928	7.98102e-29	1.33838e-26
Btnl9	62.4062	60.4154	66.1855	87.1108	14.4237	3.4934	1.19948	7.19418	-3.07873	8.30203e-24	8.12123e-22
Agmat	21.372	16.209	30.9983	33.9732	2.06052	1.16447	2.39896	2.05548	-3.07826	4.15675e-11	6.23442e-10
Birc5	650.564	568.052	551.266	503.501	101.996	52.401	19.1917	68.8586	-3.0741	5.99382e-24	5.92916e-22
Mybpc2	11.1134	13.2619	24.2959	29.6177	2.06052	1.16447	1.19948	1.02774	-3.07409	1.4317e-08	1.24614e-07
Ttk	236.802	223.979	215.312	170.737	36.0591	20.9604	3.59845	27.749	-3.07317	9.13063e-20	5.74186e-18
Nuf2	394.1	352.914	371.141	326.666	66.967	18.6315	5.99741	51.387	-3.06872	6.71235e-15	1.9864e-13
Bcl3	131.651	156.933	220.339	205.582	26.7868	12.8091	10.7953	27.749	-3.05068	6.4255e-30	1.2433e-27
Asb2	23.9366	16.9458	41.8895	46.1687	3.09078	0	0	4.11096	-3.04241	2.67891e-08	2.21664e-07
Kif4	718.099	660.148	647.612	545.314	118.48	59.3878	19.1917	79.136	-3.04086	1.45057e-20	9.93841e-19
Myo1f	60.6965	81.045	170.072	115.857	14.4237	11.6447	2.39896	14.3884	-3.04005	4.74795e-17	1.94876e-15
Clec12a	19.6622	13.9987	42.7273	45.2976	4.12105	1.16447	0	2.05548	-3.04004	1.49338e-08	1.29343e-07
Nusap1	1231.88	1019.69	1082.43	896.37	179.265	122.269	34.785	123.329	-3.03248	4.95577e-22	4.02126e-20
Lyl1	19.6622	13.9987	38.5384	19.1644	4.12105	0	1.19948	1.02774	-3.0283	1.96411e-09	2.06349e-08
Kif11	1253.25	1164.1	1197.2	934.699	213.264	76.8547	22.7902	126.412	-3.01441	1.1365e-11	1.86848e-10
Sgol2a	406.068	382.385	416.382	338.861	72.1183	29.1116	10.7953	55.498	-3.00693	2.21466e-18	1.13031e-16
Slfn1	5.12928	8.1045	39.3762	18.2933	1.03026	1.16447	1.19948	0	-3.00649	6.46045e-07	3.9199e-06
Il1f6	9.40368	11.7884	59.4831	56.622	1.03026	6.9868	1.19948	0	-3.00309	1.85329e-06	1.02554e-05
Sapcd2	47.8733	59.6786	67.0233	57.4931	4.12105	11.6447	2.39896	8.22192	-3.00163	1.45627e-16	5.55023e-15
Il5ra	101.731	143.671	235.419	189.902	40.1802	15.1381	4.79793	7.19418	-2.9953	2.90828e-14	7.81816e-13
Chil3	135.071	215.874	393.762	216.035	39.1499	18.6315	17.9922	31.86	-2.99184	2.3808e-18	1.2081e-16
Tmprss4	28.211	23.5767	33.5116	23.5199	4.12105	2.32893	1.19948	2.05548	-2.98327	1.07337e-11	1.77297e-10
Slamf7	8.5488	8.1045	13.4047	7.83997	0	0	0	0	-2.97778	2.0981e-07	1.42309e-06
Sprr1a	88.9075	148.091	318.36	351.057	12.3631	37.2629	14.3938	15.4161	-2.9759	1.45351e-08	1.26387e-07
Cit	985.676	822.238	949.217	615.873	186.477	89.6639	27.5881	70.9141	-2.96598	3.47448e-18	1.71369e-16
Fbxw15	6.83904	7.36773	13.4047	14.8088	1.03026	0	0	0	-2.96434	3.41668e-07	2.21261e-06
Spns3	74.3745	47.8902	63.6721	101.049	16.4842	6.9868	2.39896	4.11096	-2.96378	4.89773e-17	2.00091e-15
Gli1	16.2427	25.787	19.2692	26.1332	1.03026	0	3.59845	3.08322	-2.95016	5.66011e-10	6.6933e-09
F630028O10Rik	41.8891	47.1534	97.1837	84.4975	8.24209	8.15126	4.79793	8.22192	-2.94971	3.13937e-16	1.12812e-14
Cd200r1	7.69392	6.63095	7.54012	6.09776	0	0	0	0	-2.94809	8.97079e-06	4.25189e-05
Shcbp1	433.424	379.438	398.788	360.639	77.2696	33.7695	13.1943	54.4703	-2.93971	3.69847e-17	1.5287e-15
Tbxas1	235.092	220.295	160.856	216.035	33.9986	25.6182	16.7928	25.6935	-2.93877	2.1711e-49	3.47535e-46
Melk	359.05	316.812	355.223	286.595	55.6341	22.1249	4.79793	45.2206	-2.93502	1.86032e-09	1.96753e-08
Slfn4	5.12928	16.209	165.883	38.3288	0	1.16447	0	3.08322	-2.93131	2.59244e-05	0.0001105
Slfn8	29.9208	38.3122	67.861	41.8132	5.15131	2.32893	2.39896	8.22192	-2.93122	2.59881e-14	7.03997e-13
Ksr2	148.749	87.6759	132.371	182.933	22.6657	17.467	10.7953	14.3884	-2.92641	1.1332e-29	2.1227e-27
Dio1	111.989	114.2	145.776	168.995	14.4237	13.9736	8.39638	27.749	-2.91352	5.58867e-30	1.10568e-27
Aurkb	515.493	470.798	469.163	332.763	86.5419	39.5918	21.5907	67.8309	-2.90681	1.59219e-21	1.22962e-19
Cx3cr1	201.752	140.724	245.473	259.59	41.2105	9.31573	3.59845	35.9709	-2.90111	1.85051e-12	3.47746e-11
Ska1	88.9075	94.3069	93.8326	71.4309	17.5144	6.9868	2.39896	14.3884	-2.90084	3.69447e-17	1.5287e-15
Sectm1b	347.081	363.966	528.646	519.18	81.3906	54.7299	50.3783	36.9987	-2.89833	6.46156e-46	7.11095e-43
Edaradd	78.6489	81.7818	106.399	57.4931	13.3934	4.65786	8.39638	11.3051	-2.89758	1.61875e-18	8.35865e-17
Cenpf	1529.38	1343.87	1635.37	1409.45	293.624	101.309	21.5907	176.771	-2.89679	1.98862e-09	2.08675e-08
Ect2	1367.81	1119.89	1229.04	1178.61	249.323	101.309	17.9922	127.44	-2.89364	7.78648e-10	8.93187e-09
Casc5	783.07	694.777	784.172	603.678	146.297	76.8547	29.9871	95.5799	-2.89131	4.06587e-21	2.95834e-19
Ubd	19.6622	7.36773	10.0535	24.391	0	2.32893	0	0	-2.89088	5.04838e-06	2.53181e-05
Neil3	135.926	133.356	142.424	114.115	32.9684	4.65786	1.19948	16.4438	-2.88943	3.06337e-10	3.81851e-09
Slc10a2	282.965	163.564	251.337	520.052	63.8762	19.7959	9.59586	30.8322	-2.88203	7.44546e-11	1.051e-09
Il2ra	5.98416	9.57804	18.4314	9.58219	1.03026	0	0	1.02774	-2.88195	3.77529e-06	1.95286e-05
Clec4a2	28.211	17.6825	38.5384	34.8443	5.15131	2.32893	0	2.05548	-2.87881	3.88794e-08	3.10471e-07
Zfp473	31.6306	30.9444	41.0517	27.8755	6.18157	6.9868	1.19948	0	-2.87223	3.91211e-11	5.88756e-10
Gimap3	27.3562	24.3135	31.836	27.0044	5.15131	0	1.19948	4.11096	-2.87065	1.61537e-12	3.08265e-11
A730020M07Rik	20.5171	13.9987	28.4849	27.8755	1.03026	3.4934	0	3.08322	-2.866	7.89936e-10	9.02608e-09
Hist1h2ab	273.562	271.132	238.77	195.999	41.2105	18.6315	5.99741	50.3593	-2.86312	1.80669e-15	5.80514e-14
Ankrd55	5.98416	8.84127	7.54012	9.58219	1.03026	0	0	0	-2.86206	7.1724e-06	3.4705e-05
Igfbp1	44.4538	37.5754	54.4564	96.693	7.21183	5.82233	3.59845	9.24967	-2.85649	6.16427e-16	2.12408e-14
Hist1h2bm	129.942	152.512	146.613	89.7241	31.9381	5.82233	2.39896	18.4993	-2.85386	7.79084e-12	1.30886e-10
Hist1h2bb	706.986	711.722	666.044	475.625	133.934	61.7167	28.7876	96.6076	-2.84638	1.63648e-20	1.10403e-18
Lair1	62.4062	69.2566	90.4814	81.8842	16.4842	6.9868	3.59845	9.24967	-2.84125	1.33787e-18	6.99027e-17
Prr11	212.865	239.451	236.257	157.671	47.392	19.7959	5.99741	30.8322	-2.83144	2.21618e-15	7.00585e-14
Cenpe	963.45	878.233	1002	820.584	180.296	87.3349	17.9922	126.412	-2.83094	7.87321e-11	1.10817e-09
Hist1h2ag	76.0843	84.7288	63.6721	50.5243	15.4539	4.65786	1.19948	11.3051	-2.82761	5.89707e-13	1.23614e-11
Tnfaip8l3	9.40368	3.68386	15.0802	6.96887	0	0	0	1.02774	-2.81289	7.61227e-06	3.66822e-05
Cyp2c38	7.69392	4.42064	6.70233	6.96887	0	0	0	0	-2.80323	1.58203e-05	7.10442e-05
Ndc80	283.82	238.714	272.282	223.004	59.7552	20.9604	10.7953	39.0541	-2.80281	6.99929e-18	3.30412e-16
Npy6r	25.6464	38.3122	41.0517	27.0044	1.03026	0	2.39896	10.2774	-2.80256	3.35381e-10	4.15288e-09
Cenpa	264.158	285.868	329.252	262.204	62.8459	22.1249	22.7902	44.1928	-2.8004	6.30817e-26	7.67582e-24
Kifc1	153.878	147.355	165.883	126.311	32.9684	23.2893	0	14.3884	-2.8	1.09321e-11	1.80237e-10
Gpr141	12.8232	12.5251	15.0802	17.4222	2.06052	0	1.19948	1.02774	-2.79834	4.83106e-08	3.7754e-07
Olfm4	272.707	205.56	359.412	390.256	63.8762	37.2629	26.3886	36.9987	-2.79555	3.62434e-31	8.39701e-29
Arhgef39	331.693	263.765	314.171	263.946	55.6341	41.9208	32.386	32.8877	-2.79368	7.86692e-57	3.46302e-53
Zfp457	5.98416	6.63095	8.37791	3.48443	0	0	0	0	-2.79118	1.40385e-05	6.37582e-05
Kcnf1	20.5171	16.209	29.3227	23.5199	1.03026	1.16447	1.19948	5.1387	-2.79005	1.16796e-09	1.2918e-08
Cysltr1	23.0818	19.1561	49.4296	44.4265	5.15131	4.65786	1.19948	3.08322	-2.78583	2.33782e-09	2.41009e-08
Gm20743	18.8074	16.9458	26.8093	19.1644	2.06052	3.4934	0	2.05548	-2.78531	2.66852e-09	2.71132e-08
Mis18bp1	253.044	300.603	283.173	231.715	55.6341	23.2893	11.9948	50.3593	-2.77928	1.67383e-20	1.12492e-18
Bdkrb2	31.6306	35.3651	36.8628	39.1999	10.3026	3.4934	1.19948	2.05548	-2.77631	9.86327e-12	1.64463e-10
Ccna2	1642.22	1503.02	1554.1	1302.31	328.653	117.611	37.184	216.853	-2.77572	3.49568e-10	4.31037e-09
Kif18b	271.852	269.659	268.093	194.257	53.5736	22.1249	5.99741	45.2206	-2.77392	6.30772e-14	1.5844e-12
Iqgap3	760.843	723.511	783.334	598.451	153.509	43.0852	14.3938	105.857	-2.76592	1.60303e-08	1.38295e-07
Clec4d	14.533	23.5767	27.6471	25.2621	2.06052	1.16447	4.79793	3.08322	-2.758	2.20988e-08	1.85839e-07
Gtse1	472.749	431.749	379.519	314.47	76.2393	48.9076	40.7824	61.6644	-2.75418	3.26689e-42	2.13049e-39
Atp8b4	53.8574	48.627	74.5634	74.9153	14.4237	5.82233	1.19948	10.2774	-2.74772	2.04283e-17	8.89383e-16
Zfp648	31.6306	33.8915	21.7826	14.8088	2.06052	0	1.19948	7.19418	-2.74496	4.68133e-09	4.50924e-08
Olfr558	10.2586	22.8399	15.918	7.83997	0	1.16447	0	3.08322	-2.74438	3.14773e-07	2.05203e-06
Ptgir	29.0659	56.7315	59.4831	47.9109	9.27235	2.32893	2.39896	9.24967	-2.74296	4.3169e-12	7.6088e-11
Rad54l	133.361	128.935	171.747	131.537	33.9986	17.467	11.9948	15.4161	-2.74162	3.20032e-25	3.63556e-23
Slc22a22	518.057	304.287	601.534	1172.51	122.601	105.966	71.9689	38.0264	-2.74099	3.66094e-16	1.29702e-14
Tifab	35.905	34.6283	86.2924	65.3331	8.24209	10.4802	3.59845	5.1387	-2.73894	5.25743e-13	1.11668e-11
Cdca5	208.591	170.931	207.772	136.764	44.3012	18.6315	16.7928	20.5548	-2.73692	2.28224e-21	1.74721e-19
Zfp456	36.7598	36.1019	40.214	51.3954	5.15131	5.82233	1.19948	8.22192	-2.733	1.88105e-15	6.03306e-14
Prc1	1243.85	1312.93	1303.6	947.766	266.838	116.447	52.7772	213.77	-2.73131	2.45637e-17	1.0498e-15
Top2a	3516.98	3213.07	3517.88	2886.85	700.578	285.294	77.9664	524.148	-2.73006	6.46835e-10	7.56273e-09
Kif18a	266.723	259.344	232.068	221.261	28.8473	33.7695	43.1814	40.0819	-2.71545	2.74445e-51	6.90347e-48
Knstrn	577.899	476.692	585.616	652.46	133.934	55.8944	39.5829	92.4967	-2.71298	2.99458e-21	2.25336e-19
Spc24	308.612	269.659	288.2	270.044	70.0578	38.4274	16.7928	35.9709	-2.71206	1.01179e-24	1.10656e-22
Ifi205	3.41952	4.42064	9.2157	6.96887	0	0	0	0	-2.71118	2.34641e-05	0.000101141
Rnase6	10.2586	5.89418	8.37791	8.71108	0	0	0	1.02774	-2.70967	2.82288e-06	1.49805e-05
Oit1	28.211	78.8347	50.2674	28.7466	4.12105	9.31573	1.19948	8.22192	-2.70852	7.54893e-09	6.9447e-08
Cpne4	103.44	123.778	126.506	136.764	18.5447	25.6182	19.1917	8.22192	-2.70587	2.02218e-36	7.41801e-34
Bub1b	659.967	618.152	694.528	552.283	128.783	68.7035	62.3731	110.996	-2.70301	2.06626e-37	8.87383e-35
Igf2bp1	273.562	201.139	195.205	212.55	50.4828	24.4538	26.3886	26.7213	-2.69989	1.53165e-35	5.18639e-33
Treml4	11.1134	8.1045	15.0802	9.58219	2.06052	0	0	1.02774	-2.69466	4.1035e-06	2.1047e-05
Terc	12.8232	8.1045	10.8913	16.5511	2.06052	1.16447	0	1.02774	-2.69277	2.68965e-06	1.436e-05
E2f7	121.393	131.882	144.1	70.5598	23.696	18.6315	13.1943	11.3051	-2.69274	3.72576e-18	1.82739e-16
Fam83d	313.741	293.235	284.849	199.484	54.6038	37.2629	21.5907	47.2761	-2.68099	4.80007e-28	7.0433e-26
Gpnmb	76.9392	91.3598	48.5919	23.5199	6.18157	9.31573	7.19689	9.24967	-2.6802	3.19918e-10	3.981e-09
Cldn18	9.40368	5.15741	11.7291	14.8088	1.03026	1.16447	0	0	-2.67821	1.04551e-06	6.07971e-06
Sgol1	202.607	176.089	156.667	151.573	44.3012	16.3025	8.39638	27.749	-2.67532	2.84887e-17	1.19436e-15
H2-Eb1	131.651	115.673	204.421	271.786	17.5144	45.4142	21.5907	17.4716	-2.67249	1.52013e-19	9.26176e-18
C330027C09Rik	589.012	535.634	593.156	543.571	140.116	79.1837	23.9896	78.1083	-2.67108	6.58747e-18	3.13493e-16
Ptpn22	62.4062	72.9405	167.558	112.373	19.575	19.7959	8.39638	9.24967	-2.67021	7.15194e-16	2.42176e-14
Cpb2	92.327	75.8876	63.6721	48.7821	10.3026	12.8091	8.39638	8.22192	-2.66377	5.10021e-15	1.53512e-13
1700020D05Rik	5.98416	8.84127	11.7291	10.4533	2.06052	0	0	0	-2.66287	3.93871e-06	2.02786e-05
Defb29	107.715	67.0463	118.128	198.613	10.3026	19.7959	22.7902	16.4438	-2.65291	1.4101e-18	7.32421e-17
Slc16a14	1509.72	1431.55	1437.65	972.157	199.871	176.999	155.933	289.823	-2.65044	2.19936e-47	3.2272e-44
Kcnh1	17.9525	27.9974	51.1052	63.5909	2.06052	6.9868	2.39896	8.22192	-2.64932	2.04091e-09	2.13779e-08
Clec7a	25.6464	16.209	64.5099	50.5243	8.24209	4.65786	3.59845	2.05548	-2.64625	3.17925e-09	3.1807e-08
Fcgr4	13.6781	13.9987	29.3227	26.1332	4.12105	0	0	4.11096	-2.6443	4.17884e-09	4.07357e-08
Btk	12.8232	10.3148	30.1605	20.0355	4.12105	1.16447	1.19948	1.02774	-2.64295	2.45183e-07	1.63902e-06
Sell	6.83904	14.7355	41.0517	15.6799	2.06052	0	2.39896	3.08322	-2.63827	1.86865e-06	1.03307e-05
Nhlrc4	6.83904	7.36773	22.6203	18.2933	1.03026	0	0	3.08322	-2.635	1.51103e-06	8.51125e-06
Rtp4	33.3403	44.2064	96.3459	64.462	8.24209	5.82233	11.9948	6.16644	-2.62768	2.45658e-12	4.51991e-11
Kbtbd6	18.8074	25.0503	21.7826	20.0355	6.18157	2.32893	0	2.05548	-2.62765	3.34513e-08	2.71308e-07
Pira6	4.2744	3.68386	8.37791	6.09776	0	0	0	0	-2.62666	4.54441e-05	0.00018244
Gpr179	23.0818	11.0516	15.0802	9.58219	2.06052	0	1.19948	2.05548	-2.62611	1.69805e-07	1.17899e-06
Calhm2	48.7282	61.8889	63.6721	57.4931	10.3026	6.9868	8.39638	8.22192	-2.61994	9.23852e-19	4.97467e-17
Spag5	452.231	409.646	462.46	416.39	109.208	40.7563	15.5933	85.3025	-2.61907	3.23027e-14	8.64167e-13
Traf1	15.3878	22.8399	52.7808	49.6532	6.18157	4.65786	2.39896	4.11096	-2.61902	2.0776e-09	2.17235e-08
Tnip3	4.2744	6.63095	17.5936	14.8088	1.03026	0	1.19948	0	-2.61802	7.03249e-05	0.000269896
Fancd2os	21.372	13.9987	23.4581	28.7466	6.18157	1.16447	0	2.05548	-2.61201	1.74331e-09	1.85364e-08
2310001H17Rik	21.372	19.1561	31.836	52.2665	5.15131	1.16447	5.99741	3.08322	-2.60999	7.9541e-10	9.07097e-09
Dhrs9	4.2744	14.7355	34.3494	13.9377	2.06052	1.16447	2.39896	1.02774	-2.60936	1.33042e-05	6.06422e-05
Rnf183	263.303	263.765	366.115	432.941	93.7538	53.5654	26.3886	18.4993	-2.60854	1.55922e-15	5.06545e-14
Hk3	13.6781	22.8399	33.5116	32.231	4.12105	1.16447	1.19948	5.1387	-2.60748	9.75986e-08	7.16347e-07
Zfp493	26.5013	20.6296	39.3762	33.9732	5.15131	1.16447	0	8.22192	-2.60537	6.01669e-10	7.07695e-09
Racgap1	748.02	710.986	725.527	561.865	173.084	69.868	20.3912	106.885	-2.60109	1.92858e-09	2.03101e-08
Cdk1	1182.3	1099.26	1175.42	947.766	289.503	132.749	44.3809	180.882	-2.59804	3.74154e-14	9.87723e-13
Cd101	5.98416	2.21032	17.5936	6.09776	1.03026	0	0	0	-2.59584	0.000131149	0.000473504
Trem2	18.8074	13.2619	20.107	25.2621	5.15131	2.32893	0	2.05548	-2.59507	3.78863e-07	2.42633e-06
Aif1	19.6622	8.1045	29.3227	26.1332	3.09078	2.32893	1.19948	2.05548	-2.59144	1.50265e-07	1.05877e-06
3110099E03Rik	26.5013	29.4709	22.6203	26.1332	3.09078	4.65786	1.19948	4.11096	-2.5888	1.20659e-10	1.62553e-09
Lilra6	3.41952	6.63095	21.7826	6.96887	0	0	2.39896	0	-2.58748	9.26574e-05	0.000347056
9030619P08Rik	21.372	8.84127	13.4047	39.1999	0	4.65786	1.19948	2.05548	-2.58741	2.33692e-08	1.95666e-07
F10	5.12928	11.7884	16.7558	7.83997	1.03026	0	1.19948	1.02774	-2.58359	1.16788e-05	5.38877e-05
Prkag3	61.5514	47.1534	70.3744	97.5641	14.4237	8.15126	8.39638	9.24967	-2.58253	2.30436e-16	8.4181e-15
Fancd2	272.707	247.556	289.876	256.977	65.9367	32.605	20.3912	49.3315	-2.57948	2.3287e-25	2.67999e-23
Oasl2	75.2294	92.0966	214.474	143.733	22.6657	13.9736	4.79793	32.8877	-2.57835	3.84885e-12	6.84551e-11
Fut1	5.12928	5.89418	6.70233	6.96887	0	0	1.19948	0	-2.5762	7.98653e-05	0.000302749
Magix	33.3403	30.2077	36.025	51.3954	6.18157	5.82233	2.39896	6.16644	-2.57603	4.94181e-14	1.27215e-12
D630023F18Rik	473.603	445.747	717.987	540.087	122.601	118.776	40.7824	56.5257	-2.57532	5.45128e-22	4.38293e-20
Tgtp1	2.56464	5.15741	17.5936	20.9066	2.06052	0	0	0	-2.57446	1.064e-05	4.95895e-05
Pld4	70.1001	64.836	130.695	108.889	15.4539	11.6447	2.39896	23.638	-2.57144	1.25462e-12	2.44916e-11
LOC102631757	73.5197	72.2037	115.615	129.795	24.7263	16.3025	9.59586	8.22192	-2.57094	2.80889e-19	1.64863e-17
Sept14	11.9683	9.57804	9.2157	5.22665	1.03026	0	1.19948	1.02774	-2.56948	2.92893e-05	0.000123262
Slc51b	267.577	243.135	202.745	245.652	56.6644	43.0852	25.1891	30.8322	-2.56175	6.32181e-44	4.83976e-41
Clec5a	40.1794	51.5741	55.2942	57.4931	10.3026	4.65786	2.39896	12.3329	-2.55912	2.88463e-12	5.23095e-11
Abcg3	17.0976	13.9987	27.6471	16.5511	5.15131	0	1.19948	2.05548	-2.55543	2.5664e-08	2.13157e-07
Zbp1	10.2586	8.84127	45.2407	24.391	2.06052	4.65786	2.39896	0	-2.5552	2.06906e-06	1.13465e-05
Efs	15.3878	30.2077	39.3762	22.6488	5.15131	1.16447	0	5.1387	-2.55343	3.89225e-06	2.0057e-05
Cdc25c	122.248	105.358	103.048	116.728	24.7263	12.8091	2.39896	26.7213	-2.5534	1.14738e-11	1.88285e-10
Bend6	5.12928	5.89418	7.54012	2.61332	0	0	0	0	-2.54759	0.000113032	0.000415852
Ncapg	422.311	403.015	445.705	332.763	99.9353	43.0852	28.7876	82.2192	-2.54628	4.79566e-19	2.69783e-17
Igtp	129.087	107.569	240.446	223.875	35.0289	17.467	15.5933	38.0264	-2.54622	9.18672e-16	3.07528e-14
Ciita	37.6147	30.2077	71.2122	80.1419	15.4539	5.82233	5.99741	3.08322	-2.5462	1.38747e-11	2.24134e-10
Foxm1	662.532	661.622	698.717	610.647	181.326	78.0192	47.9793	110.996	-2.54405	2.94877e-19	1.71927e-17
Il1rl1	6.83904	11.7884	11.7291	16.5511	1.03026	0	1.19948	2.05548	-2.54388	2.50843e-06	1.34701e-05
Ccl28	99.1661	55.9947	127.344	277.012	19.575	23.2893	11.9948	18.4993	-2.54375	2.6041e-09	2.6566e-08
Ly9	5.98416	6.63095	25.1337	12.1955	1.03026	2.32893	0	0	-2.54257	1.91707e-05	8.45798e-05
Spatc1l	22.2269	12.5251	24.2959	31.3599	7.21183	2.32893	0	1.02774	-2.53942	4.78481e-09	4.60387e-08
Hist1h3h	20.5171	27.9974	41.8895	14.8088	3.09078	6.9868	1.19948	3.08322	-2.53537	3.11397e-07	2.03228e-06
Myo1g	46.1635	39.0489	79.5901	54.0087	6.18157	8.15126	5.99741	12.3329	-2.533	2.85575e-13	6.349e-12
Hist1h3b	401.794	403.751	349.359	265.688	84.4814	34.934	11.9948	83.247	-2.52903	1.17393e-11	1.91927e-10
Gm10845	122.248	80.3082	82.9413	81.0131	15.4539	15.1381	13.1943	15.4161	-2.52684	5.35259e-23	4.93447e-21
C3ar1	91.4721	100.201	170.072	155.928	21.6355	16.3025	11.9948	27.749	-2.52069	3.81175e-12	6.78638e-11
Hist1h3c	215.43	211.454	196.881	156.799	50.4828	27.9472	7.19689	33.9154	-2.52047	9.81468e-12	1.63808e-10
Serpinb9b	7.69392	27.2606	25.1337	35.7154	3.09078	2.32893	3.59845	4.11096	-2.51985	1.55389e-06	8.72755e-06
Fgd2	32.4854	22.1032	61.9965	47.9109	6.18157	10.4802	2.39896	4.11096	-2.51814	1.44317e-10	1.91783e-09
Gm5150	2.56464	0.736773	8.37791	7.83997	0	0	0	0	-2.51773	0.000275309	0.000922483
Tnfsf10	396.664	337.442	519.43	572.318	111.268	40.7563	15.5933	90.4412	-2.51745	1.54307e-09	1.65875e-08
Gpr35	96.6014	114.937	61.9965	61.8487	12.3631	12.8091	10.7953	17.4716	-2.51566	5.32608e-16	1.84974e-14
Siglec1	36.7598	27.2606	55.2942	40.9421	4.12105	9.31573	4.79793	6.16644	-2.5057	3.30632e-11	5.04733e-10
Tk1	790.764	737.509	666.044	501.758	198.84	95.4862	44.3809	96.6076	-2.50551	5.41238e-17	2.20095e-15
Ccdc88b	28.211	30.9444	77.0767	75.7864	9.27235	3.4934	2.39896	12.3329	-2.50391	1.01394e-07	7.40063e-07
Nsl1	78.6489	86.9392	89.6436	74.9153	24.7263	9.31573	7.19689	12.3329	-2.50303	2.70772e-17	1.14765e-15
Bub1	457.361	408.172	441.516	344.959	103.026	33.7695	2.39896	62.6922	-2.50257	6.55955e-06	3.20123e-05
Eme1	94.0368	106.095	97.1837	71.4309	20.6052	8.15126	7.19689	23.638	-2.49962	1.73477e-15	5.59447e-14
C920009B18Rik	5.12928	2.21032	8.37791	22.6488	0	0	0	2.05548	-2.49846	9.85524e-05	0.000367184
Cd300lb	23.0818	20.6296	62.8343	35.7154	2.06052	9.31573	1.19948	7.19418	-2.49766	4.02771e-07	2.5677e-06
Cyp2d26	480.442	466.377	866.276	1275.3	179.265	128.091	106.754	41.1096	-2.49705	3.55947e-10	4.38287e-09
Lif	35.905	43.4696	125.669	82.7553	12.3631	5.82233	8.39638	16.4438	-2.49482	2.37624e-09	2.44255e-08
Scml2	45.3086	33.8915	34.3494	40.071	9.27235	0	1.19948	11.3051	-2.49452	6.8573e-09	6.36161e-08
Oas3	2.56464	5.15741	42.7273	16.5511	1.03026	1.16447	0	2.05548	-2.49415	9.58706e-05	0.000358025
Zfp870	112.844	109.779	111.426	114.115	17.5144	24.4538	17.9922	16.4438	-2.48897	3.80126e-34	1.15401e-31
Fyb	126.522	134.093	189.341	182.062	26.7868	26.7827	16.7928	28.7767	-2.48734	2.69301e-13	6.01757e-12
Clec4e	11.1134	13.2619	30.9983	19.1644	3.09078	1.16447	0	5.1387	-2.48507	7.08525e-06	3.43305e-05
Cd84	37.6147	38.3122	39.3762	45.2976	8.24209	6.9868	1.19948	8.22192	-2.48498	2.90105e-12	5.25531e-11
Lst1	7.69392	2.94709	17.5936	19.1644	0	0	1.19948	1.02774	-2.48203	8.88046e-05	0.000334063
Cenpm	92.327	82.5185	119.804	125.44	25.7565	12.8091	3.59845	24.6658	-2.47859	2.36267e-12	4.35165e-11
Slfn9	158.153	200.402	227.879	142.862	43.271	24.4538	7.19689	41.1096	-2.47766	2.79089e-12	5.07141e-11
Smlr1	128.232	120.094	108.913	117.6	36.0591	17.467	10.7953	15.4161	-2.47295	9.07018e-29	1.50668e-26
Aldh1b1	70.955	66.3095	53.6186	60.1065	11.3329	9.31573	8.39638	12.3329	-2.47155	1.02244e-18	5.47207e-17
Msr1	118.828	150.302	183.476	149.831	30.9078	23.2893	13.1943	33.9154	-2.46956	2.77488e-18	1.38807e-16
Ptafr	7.69392	12.5251	35.1872	24.391	3.09078	0	5.99741	0	-2.46948	7.32901e-06	3.53754e-05
Sla	64.116	121.567	105.562	91.4664	15.4539	13.9736	8.39638	24.6658	-2.46772	2.44183e-17	1.04613e-15
Nlrc4	63.2611	35.3651	37.7006	76.6575	10.3026	9.31573	7.19689	6.16644	-2.46593	3.76925e-14	9.92063e-13
Zmynd15	118.828	124.515	177.612	141.991	38.1197	23.2893	15.5933	18.4993	-2.46145	1.06721e-24	1.14582e-22
Ms4a7	16.2427	13.2619	23.4581	20.9066	4.12105	0	1.19948	3.08322	-2.46079	8.06907e-07	4.80891e-06
Cd244	27.3562	20.6296	32.6738	32.231	8.24209	0	1.19948	4.11096	-2.4545	1.93984e-06	1.07007e-05
Slc34a3	147.039	134.829	315.847	399.839	19.575	57.0588	52.7772	11.3051	-2.45272	4.75678e-08	3.72918e-07
Zfp937	81.2136	72.9405	110.588	97.5641	17.5144	6.9868	4.79793	28.7767	-2.45244	1.4577e-15	4.76199e-14
Ccl19	1.70976	3.68386	13.4047	11.3244	1.03026	0	0	0	-2.45233	7.35504e-05	0.000280866
Gp2	23.0818	22.1032	27.6471	41.8132	7.21183	2.32893	4.79793	2.05548	-2.45181	7.00824e-10	8.1185e-09
Trim59	286.385	265.975	315.009	209.937	79.3301	39.5918	35.9845	29.8045	-2.45086	7.03483e-20	4.50434e-18
Igsf9	77.7941	104.622	147.451	121.955	27.8171	11.6447	4.79793	27.749	-2.44988	5.68677e-13	1.19776e-11
Sectm1a	14.533	18.4193	30.1605	25.2621	5.15131	1.16447	2.39896	3.08322	-2.44467	2.8057e-09	2.83598e-08
Polq	279.546	303.55	294.065	199.484	74.1788	50.072	13.1943	43.1651	-2.44203	9.28696e-15	2.66327e-13
Pkn3	113.699	97.254	126.506	135.893	37.0894	11.6447	13.1943	18.4993	-2.44192	2.3616e-19	1.41439e-17
2810417H13Rik	276.126	333.021	355.223	268.301	90.663	30.2761	3.59845	40.0819	-2.44079	4.9709e-06	2.49438e-05
Acap1	9.40368	13.9987	30.1605	22.6488	4.12105	0	1.19948	4.11096	-2.44057	5.40091e-07	3.32366e-06
Cox6a2	21.372	16.209	20.107	15.6799	2.06052	1.16447	4.79793	2.05548	-2.44021	2.69042e-08	2.22513e-07
Bcl11b	154.733	104.622	152.478	144.604	37.0894	22.1249	11.9948	24.6658	-2.43923	1.43009e-26	1.86527e-24
Col1a1	3181.01	4178.97	8134.11	8409.68	1341.4	769.712	687.303	1298.04	-2.43885	7.2373e-18	3.39825e-16
Hist1h2af	124.812	133.356	132.371	89.7241	30.9078	6.9868	4.79793	32.8877	-2.43881	1.09934e-09	1.22204e-08
Fmo1	7974.32	6628.01	7244.38	8322.57	1560.85	1575.52	1001.57	1336.06	-2.43857	3.72536e-73	6.55962e-69
Ckap2	610.384	439.116	580.589	612.389	131.873	78.0192	97.1581	95.5799	-2.43834	1.91098e-41	1.20173e-38
Arhgap19	294.934	302.077	311.658	216.035	78.2999	37.2629	25.1891	54.4703	-2.43683	7.57126e-22	6.05976e-20
Hcar1	9.40368	12.5251	14.2424	14.8088	1.03026	1.16447	0	3.08322	-2.43401	1.2348e-06	7.08914e-06
BC024386	102.586	72.9405	191.854	269.172	16.4842	27.9472	41.9819	16.4438	-2.43334	1.18186e-12	2.32346e-11
Ccl6	76.0843	120.831	222.852	198.613	42.2407	19.7959	4.79793	29.8045	-2.43329	9.03308e-10	1.02023e-08
Ly6f	9.40368	8.84127	5.86453	22.6488	1.03026	1.16447	2.39896	0	-2.43103	1.1066e-05	5.13575e-05
Pilra	39.3245	45.6799	83.7791	55.7509	11.3329	9.31573	0	12.3329	-2.4309	5.92865e-08	4.53288e-07
Tlr13	130.797	136.303	167.558	170.737	28.8473	20.9604	21.5907	34.9432	-2.42901	2.00401e-25	2.35245e-23
H2-DMb2	5.12928	6.63095	9.2157	18.2933	0	2.32893	0	1.02774	-2.42592	4.96488e-05	0.000197295
1700030K09Rik	54.7123	58.9418	61.1587	63.5909	13.3934	6.9868	9.59586	10.2774	-2.42447	1.4259e-19	8.71786e-18
Cdh17	2.56464	2.21032	8.37791	10.4533	1.03026	0	0	0	-2.42417	0.000422578	0.00135213
Ptn	23.9366	14.7355	30.9983	33.9732	6.18157	1.16447	1.19948	6.16644	-2.42224	1.29553e-08	1.13604e-07
Ticam2	7.69392	8.84127	10.8913	8.71108	0	1.16447	0	2.05548	-2.42181	4.67527e-05	0.000187223
Hcrt	5.98416	5.89418	6.70233	3.48443	1.03026	0	0	0	-2.42178	0.000203793	0.000704019
Neurl1b	2347.5	2062.23	2198.36	1707.37	536.766	274.814	152.334	487.149	-2.41713	1.08631e-18	5.76137e-17
Cep55	293.224	303.55	335.116	249.137	76.2393	17.467	15.5933	63.7199	-2.41706	8.94858e-07	5.29636e-06
Insc	60.6965	55.9947	48.5919	41.8132	14.4237	8.15126	2.39896	9.24967	-2.41638	7.41001e-15	2.17079e-13
Clec4a3	23.9366	16.9458	38.5384	22.6488	4.12105	3.4934	1.19948	4.11096	-2.41493	1.73271e-06	9.65799e-06
Selenbp2	29.0659	19.1561	40.214	111.502	2.06052	12.8091	4.79793	8.22192	-2.41454	6.65929e-08	5.03918e-07
Klk1b9	71.8099	106.832	37.7006	15.6799	10.3026	9.31573	3.59845	11.3051	-2.413	1.61185e-07	1.12625e-06
Itgax	82.9233	67.0463	124.831	116.728	22.6657	19.7959	7.19689	16.4438	-2.41157	7.17302e-15	2.10856e-13
8430426J06Rik	3.41952	3.68386	3.35116	7.83997	0	0	0	0	-2.41106	0.000237812	0.00080822
Cxcl1	191.493	193.034	226.203	347.572	28.8473	18.6315	81.5648	31.86	-2.40874	1.91148e-11	3.02946e-10
Clec10a	2.56464	5.15741	7.54012	9.58219	0	0	0	1.02774	-2.40623	0.000117783	0.000430899
Cd300ld	61.5514	39.7857	84.6169	54.8798	10.3026	9.31573	1.19948	16.4438	-2.40084	6.1678e-09	5.78596e-08
Itih3	10.2586	12.5251	24.2959	27.0044	3.09078	2.32893	1.19948	3.08322	-2.39886	9.09388e-07	5.37333e-06
Gm4951	14.533	23.5767	46.0785	29.6177	4.12105	4.65786	1.19948	6.16644	-2.39756	5.13284e-08	3.98321e-07
Ltb4r1	7.69392	3.68386	16.7558	16.5511	1.03026	0	3.59845	0	-2.39602	7.36752e-05	0.000281282
Hao2	1517.41	913.598	1245.79	2703.92	452.285	249.196	159.531	249.741	-2.39321	1.777e-15	5.7202e-14
Marcksl1-ps4	70.955	72.9405	56.9698	59.2354	15.4539	8.15126	7.19689	14.3884	-2.38887	1.42591e-19	8.71786e-18
Ccdc103	4.2744	8.1045	16.7558	23.5199	3.09078	1.16447	0	1.02774	-2.38783	1.12513e-05	5.21212e-05
Lilra5	18.8074	27.2606	20.107	22.6488	7.21183	2.32893	1.19948	2.05548	-2.3843	4.18277e-09	4.07357e-08
Tmem229b	33.3403	32.418	66.1855	52.2665	10.3026	9.31573	4.79793	6.16644	-2.37907	1.32128e-11	2.1403e-10
Fgd3	213.72	235.03	268.093	241.297	46.3618	61.7167	21.5907	47.2761	-2.37626	3.71073e-30	7.42483e-28
A630076J17Rik	9.40368	2.21032	11.7291	27.0044	2.06052	0	0	2.05548	-2.37521	2.22284e-05	9.64507e-05
Clec4a1	13.6781	13.2619	19.2692	16.5511	2.06052	2.32893	0	3.08322	-2.37519	5.64477e-06	2.79902e-05
Wnt5b	42.744	39.0489	63.6721	96.693	15.4539	3.4934	5.99741	14.3884	-2.37421	4.9238e-11	7.23088e-10
Nek2	1037.82	777.295	884.707	817.971	234.9	139.736	97.1581	181.91	-2.37248	9.76509e-31	2.1493e-28
Efcab11	62.4062	41.996	63.6721	50.5243	17.5144	4.65786	1.19948	10.2774	-2.37052	4.26219e-07	2.69862e-06
Aspg	254.754	156.196	262.228	385.901	22.6657	48.9076	56.3757	62.6922	-2.36722	4.20236e-18	2.03283e-16
Cndp1	307.757	218.085	263.904	547.056	77.2696	57.0588	34.785	70.9141	-2.36663	5.44392e-19	3.03343e-17
Zik1	47.0184	60.4154	61.9965	49.6532	17.5144	9.31573	3.59845	7.19418	-2.3666	1.02461e-13	2.47482e-12
Slc5a11	1155.8	930.544	777.47	1047.94	296.715	150.216	105.554	169.577	-2.36405	1.50975e-24	1.59184e-22
Meox1	74.3745	96.5172	69.5366	71.4309	20.6052	9.31573	3.59845	20.5548	-2.36292	2.07644e-15	6.61158e-14
Nfkbid	18.8074	13.9987	45.2407	37.4576	3.09078	5.82233	3.59845	5.1387	-2.36216	2.7769e-07	1.83198e-06
Ms4a4c	0	5.15741	34.3494	14.8088	0	1.16447	0	2.05548	-2.36144	0.000359378	0.0011701
1700016C15Rik	587.302	393.437	524.457	581.029	157.63	90.8283	40.7824	89.4134	-2.36104	2.04657e-18	1.04756e-16
Col15a1	932.674	1515.54	2034.99	1912.95	351.319	313.241	242.295	294.962	-2.35823	2.07406e-30	4.34762e-28
2310007B03Rik	47.0184	23.5767	33.5116	60.9776	12.3631	6.9868	3.59845	4.11096	-2.358	7.8569e-10	9.0068e-09
D630024D03Rik	41.0342	44.2064	71.2122	85.3686	18.5447	9.31573	2.39896	10.2774	-2.35488	7.28154e-13	1.48739e-11
A630033H20Rik	10.2586	8.1045	15.918	12.1955	2.06052	1.16447	0	2.05548	-2.35369	8.60063e-06	4.09187e-05
C5ar2	11.9683	6.63095	25.9715	13.9377	2.06052	2.32893	0	3.08322	-2.35351	2.04691e-05	8.96343e-05
Cxcl5	0.85488	5.15741	5.86453	10.4533	0	1.16447	0	0	-2.3519	0.000688664	0.00208243
Spdl1	312.031	299.13	305.794	241.297	88.6025	44.2497	27.5881	53.4425	-2.35009	1.52779e-19	9.27633e-18
Lilr4b	47.8733	50.8373	58.6453	47.0398	13.3934	2.32893	4.79793	14.3884	-2.34889	1.8534e-10	2.40314e-09
Kif20b	962.595	846.552	895.598	766.575	236.96	122.269	73.1684	201.437	-2.34424	1.22294e-16	4.75353e-15
Nepn	170.121	111.989	163.369	171.608	53.5736	26.7827	5.99741	21.5826	-2.34417	3.03699e-13	6.70118e-12
BC089597	373.583	164.3	326.738	1018.33	87.5722	65.2101	104.355	40.0819	-2.344	1.59004e-07	1.11278e-06
Ccr1	90.6173	89.8863	141.587	112.373	27.8171	15.1381	5.99741	28.7767	-2.34287	7.61e-13	1.55269e-11
Eldr	5.98416	7.36773	12.5669	12.1955	3.09078	0	0	1.02774	-2.34147	7.55288e-05	0.000287709
Xaf1	27.3562	25.0503	73.7256	54.0087	8.24209	4.65786	9.59586	7.19418	-2.34047	2.50173e-09	2.55661e-08
Zfp41	113.699	123.041	158.342	129.795	33.9986	20.9604	15.5933	27.749	-2.33839	1.21705e-27	1.74227e-25
Dusp9	78.6489	50.1005	98.8593	86.2397	23.696	10.4802	8.39638	13.3606	-2.33762	1.46446e-16	5.56938e-15
Tlr1	35.0501	24.3135	50.2674	38.3288	6.18157	5.82233	2.39896	7.19418	-2.33669	1.24015e-06	7.11288e-06
Slc51a	728.358	646.15	792.55	799.677	212.234	146.723	118.749	88.3857	-2.33662	4.00067e-32	9.78387e-30
Igf1	103.44	84.7288	149.965	217.777	32.9684	18.6315	10.7953	35.9709	-2.33411	3.81552e-13	8.30453e-12
C1qtnf3	683.904	573.946	618.29	838.006	124.662	140.9	125.946	136.689	-2.33278	4.75739e-63	2.79227e-59
Ptprt	32.4854	36.1019	26.8093	15.6799	4.12105	5.82233	1.19948	7.19418	-2.33127	1.85295e-07	1.27548e-06
Art4	86.3429	173.878	170.909	162.897	42.2407	27.9472	15.5933	23.638	-2.32754	1.49512e-16	5.64937e-15
Cckar	1765.33	969.593	935.812	1359.8	364.713	207.275	68.3705	265.157	-2.3258	6.95478e-13	1.43228e-11
Entpd8	166.702	117.147	113.94	161.155	33.9986	19.7959	17.9922	32.8877	-2.32567	6.32095e-26	7.67582e-24
Fut4	48.7282	46.4167	60.3209	49.6532	4.12105	10.4802	14.3938	9.24967	-2.32144	6.17137e-15	1.84805e-13
Slc22a29	10.2586	11.0516	58.6453	52.2665	8.24209	3.4934	3.59845	3.08322	-2.32082	2.77996e-06	1.4775e-05
Ncf4	16.2427	27.2606	41.8895	35.7154	5.15131	2.32893	3.59845	8.22192	-2.31907	6.7528e-08	5.10533e-07
D630013N20Rik	174.395	143.671	185.99	256.106	60.7854	37.2629	8.39638	30.8322	-2.31857	1.15036e-13	2.74094e-12
Trpm2	17.0976	16.209	33.5116	24.391	5.15131	5.82233	1.19948	2.05548	-2.31754	5.56504e-08	4.28274e-07
Dpt	15.3878	16.9458	32.6738	63.5909	7.21183	1.16447	2.39896	8.22192	-2.31714	2.59905e-06	1.39058e-05
Cd79b	7.69392	5.15741	3.35116	15.6799	0	0	1.19948	1.02774	-2.31529	0.000179223	0.000626391
Gpr84	2.56464	2.94709	5.86453	3.48443	0	0	0	0	-2.31502	0.000731091	0.00219265
Myo3b	94.8917	125.251	160.856	108.017	31.9381	19.7959	17.9922	22.6103	-2.31221	6.46159e-20	4.1524e-18
Cxcl9	2.56464	0	20.9448	10.4533	0	0	0	0	-2.31022	0.000507831	0.0015925
Slc1a2	218.849	140.724	228.717	280.497	42.2407	48.9076	45.5803	30.8322	-2.30928	1.58733e-24	1.66367e-22
Ccdc18	100.021	61.1521	112.264	110.631	31.9381	15.1381	7.19689	15.4161	-2.30889	2.44899e-11	3.79594e-10
Atp1a2	48.7282	69.2566	94.6703	81.8842	16.4842	10.4802	11.9948	15.4161	-2.30866	1.47538e-15	4.81083e-14
Cldn1	850.605	1186.94	1136.88	856.299	259.626	174.67	127.145	225.075	-2.30792	3.3694e-32	8.47549e-30
Fat2	11.9683	17.6825	25.1337	12.1955	3.09078	2.32893	3.59845	1.02774	-2.30685	6.3865e-07	3.88172e-06
C130050O18Rik	22.2269	26.5238	33.5116	20.0355	4.12105	4.65786	3.59845	4.11096	-2.30426	7.72683e-08	5.78954e-07
Lsp1	129.942	145.144	224.528	169.866	41.2105	27.9472	11.9948	44.1928	-2.30294	6.13197e-17	2.47642e-15
Kynu	277.836	202.612	148.289	211.679	77.2696	33.7695	21.5907	20.5548	-2.30188	6.59261e-12	1.11618e-10
Gimap4	328.274	419.96	382.033	297.919	87.5722	72.1969	40.7824	79.136	-2.30025	2.24163e-36	8.05522e-34
4930539E08Rik	20.5171	15.4722	26.8093	32.231	1.03026	3.4934	5.99741	5.1387	-2.29731	1.22211e-07	8.77248e-07
Unc13c	42.744	25.0503	67.861	64.462	11.3329	10.4802	7.19689	6.16644	-2.29703	4.78603e-11	7.05799e-10
Nefl	11.9683	15.4722	22.6203	15.6799	2.06052	2.32893	0	5.1387	-2.29624	1.30678e-06	7.45378e-06
Ltb	3.41952	4.42064	10.0535	6.09776	0	0	1.19948	0	-2.29586	0.000236625	0.000804808
Sirpb1b	0.85488	1.47355	10.0535	6.96887	0	0	0	0	-2.29437	0.000945918	0.0027562
2500002B13Rik	32.4854	23.5767	37.7006	54.8798	11.3329	5.82233	2.39896	5.1387	-2.29435	1.47541e-10	1.95875e-09
Zfp383	55.5672	43.4696	64.5099	59.2354	13.3934	6.9868	5.99741	14.3884	-2.2927	1.27485e-15	4.19582e-14
Pbp2	3.41952	9.57804	10.8913	6.96887	3.09078	0	0	0	-2.28885	0.000587937	0.00181398
Fabp7	206.026	170.931	124.831	114.986	39.1499	18.6315	16.7928	42.1374	-2.28873	4.33855e-17	1.78489e-15
D630003M21Rik	15.3878	21.3664	28.4849	51.3954	9.27235	2.32893	4.79793	2.05548	-2.28484	5.18292e-07	3.19765e-06
Agbl2	24.7915	26.5238	28.4849	24.391	5.15131	4.65786	2.39896	6.16644	-2.2848	5.16621e-09	4.93044e-08
E2f2	206.881	192.298	176.774	116.728	64.9065	20.9604	16.7928	26.7213	-2.28343	4.28319e-13	9.24245e-12
Gdf5	5.12928	4.42064	5.02674	5.22665	0	0	0	1.02774	-2.28098	0.000438491	0.00139695
Drc1	5.12928	2.94709	5.86453	7.83997	1.03026	0	0	0	-2.27597	0.000516359	0.00161579
Hpse	12.8232	15.4722	32.6738	19.1644	2.06052	8.15126	1.19948	1.02774	-2.27344	1.20735e-05	5.54395e-05
Hk2	57.277	90.623	148.289	140.248	28.8473	17.467	5.99741	26.7213	-2.27314	2.1997e-09	2.28374e-08
Kntc1	610.384	596.786	680.286	594.096	198.84	82.6771	22.7902	122.301	-2.27146	3.71879e-07	2.38458e-06
Zfp773	2.56464	8.1045	12.5669	11.3244	0	1.16447	0	2.05548	-2.27037	8.29051e-05	0.000313193
9930111J21Rik1	7.69392	10.3148	11.7291	8.71108	1.03026	1.16447	0	2.05548	-2.26929	2.2723e-05	9.83065e-05
Sec16b	125.667	118.62	98.0215	108.889	31.9381	16.3025	17.9922	22.6103	-2.26924	6.36113e-27	8.68269e-25
Cd276	21.372	34.6283	51.943	43.5554	14.4237	3.4934	3.59845	3.08322	-2.26852	2.76966e-06	1.47336e-05
Scimp	8.5488	16.209	29.3227	13.9377	6.18157	0	0	3.08322	-2.2679	8.67528e-06	4.12515e-05
Ccl2	62.4062	57.4683	82.1035	67.9464	12.3631	5.82233	9.59586	23.638	-2.26594	7.79757e-12	1.30886e-10
Mnda	10.2586	14.7355	21.7826	8.71108	3.09078	1.16447	0	3.08322	-2.26576	2.7123e-05	0.000115191
Rnf224	0.85488	2.94709	9.2157	6.09776	0	0	0	0	-2.26384	0.000555642	0.00172431
Trip13	118.828	138.513	140.749	111.502	46.3618	15.1381	3.59845	24.6658	-2.26326	1.43313e-07	1.01262e-06
Prok1	4.2744	0.736773	5.86453	10.4533	0	0	0	0	-2.26097	0.000225346	0.000770764
Ska3	212.865	209.98	214.474	149.831	62.8459	29.1116	23.9896	40.0819	-2.25668	2.66488e-19	1.5746e-17
Gm9926	257.319	218.085	232.906	297.919	71.088	40.7563	22.7902	62.6922	-2.25526	1.03609e-18	5.5283e-17
Lcp2	45.3086	53.0476	104.724	74.9153	15.4539	15.1381	8.39638	12.3329	-2.25519	6.40696e-11	9.16517e-10
Ifit3b	18.8074	32.418	85.4546	77.5286	16.4842	5.82233	1.19948	11.3051	-2.25468	8.09947e-07	4.82342e-06
Aunip	57.277	44.9431	48.5919	39.1999	17.5144	8.15126	5.99741	4.11096	-2.25397	2.49266e-09	2.55031e-08
Lrmp	21.372	20.6296	38.5384	32.231	8.24209	3.4934	5.99741	1.02774	-2.2461	4.99772e-07	3.09585e-06
March4	1.70976	4.42064	3.35116	2.61332	0	0	0	0	-2.24458	0.00112542	0.00320808
Hist1h2ae	18.8074	25.0503	16.7558	15.6799	2.06052	8.15126	0	3.08322	-2.24341	5.87374e-06	2.90193e-05
Gbp3	70.955	81.045	188.503	198.613	29.8776	24.4538	20.3912	27.749	-2.24325	5.65927e-12	9.7408e-11
Hrasls	33.3403	40.5225	30.9983	29.6177	11.3329	5.82233	2.39896	5.1387	-2.24321	8.73961e-11	1.21746e-09
Slc35f1	159.863	110.516	126.506	150.702	45.3315	32.605	14.3938	15.4161	-2.24287	2.75126e-17	1.15895e-15
Actg2	10.2586	22.8399	12.5669	6.96887	0	1.16447	3.59845	3.08322	-2.24091	7.55383e-05	0.000287709
Ms4a8a	1.70976	3.68386	6.70233	1.74222	0	0	0	0	-2.23764	0.00121946	0.00344384
Smc2	1320.79	1244.41	1341.3	1007.87	441.982	188.643	61.1736	246.658	-2.23645	9.60131e-11	1.32285e-09
Cfap52	12.8232	9.57804	6.70233	17.4222	1.03026	3.4934	0	2.05548	-2.2364	3.76535e-05	0.000154546
Uroc1	57.277	50.8373	53.6186	92.3375	12.3631	3.4934	8.39638	22.6103	-2.23619	1.25299e-14	3.51875e-13
Vcan	128.232	159.143	382.033	370.221	50.4828	45.4142	50.3783	55.498	-2.23511	1.37494e-11	2.22313e-10
Nlrp12	1.70976	0.736773	5.86453	6.09776	0	0	0	0	-2.23444	0.00116132	0.00329922
Ube2u	102.586	72.2037	94.6703	119.342	31.9381	12.8091	15.5933	16.4438	-2.2337	4.93938e-19	2.76103e-17
Lrrc52	10.2586	1.47355	4.18895	9.58219	1.03026	0	0	0	-2.23045	0.000119635	0.000436496
Mchr1	17.9525	16.209	14.2424	54.0087	7.21183	2.32893	0	5.1387	-2.22528	2.49172e-05	0.000106646
Trem3	2.56464	2.94709	5.02674	7.83997	0	0	1.19948	0	-2.225	0.00120588	0.00341094
Ifi47	39.3245	44.2064	80.4279	59.2354	13.3934	12.8091	7.19689	9.24967	-2.22383	1.29666e-12	2.52563e-11
Batf2	1.70976	4.42064	12.5669	17.4222	1.03026	1.16447	0	1.02774	-2.22376	0.000200525	0.000693684
Car6	3.41952	2.21032	3.35116	2.61332	0	0	0	0	-2.22295	0.00125157	0.00352321
Pappa2	20.5171	23.5767	20.9448	22.6488	6.18157	1.16447	4.79793	3.08322	-2.2227	4.07128e-08	3.24083e-07
Camk2a	7.69392	13.2619	5.86453	9.58219	0	1.16447	1.19948	2.05548	-2.22233	0.000105744	0.000390837
Spata20	1.70976	1.47355	3.35116	7.83997	0	0	0	0	-2.22205	0.00131791	0.00369165
Ptx3	11.9683	2.21032	12.5669	10.4533	0	0	1.19948	2.05548	-2.21723	0.000347391	0.00113608
Epb4.2	60.6965	39.0489	56.9698	73.1731	12.3631	16.3025	10.7953	6.16644	-2.2143	1.20032e-12	2.35622e-11
Il21r	17.0976	13.9987	25.9715	13.0666	2.06052	5.82233	1.19948	2.05548	-2.21311	7.10509e-06	3.44172e-05
1700007F19Rik	11.1134	28.7341	17.5936	12.1955	7.21183	0	2.39896	1.02774	-2.21126	2.46297e-06	1.32422e-05
Hist1h2bh	77.7941	120.094	111.426	68.8175	30.9078	6.9868	5.99741	26.7213	-2.21101	4.33467e-08	3.43342e-07
4930483K19Rik	3.41952	3.68386	3.35116	3.48443	0	0	0	0	-2.20534	0.00105389	0.0030297
Atp10a	73.5197	140.724	206.934	160.284	43.271	19.7959	11.9948	38.0264	-2.20493	1.1383e-10	1.54416e-09
Mrgprf	21.372	31.6812	32.6738	41.8132	9.27235	3.4934	1.19948	9.24967	-2.2027	1.24014e-08	1.09073e-07
Serpinb10	5.12928	2.94709	5.86453	2.61332	0	0	0	0	-2.20199	0.00138591	0.00385698
Itga4	108.57	88.4127	196.043	133.28	31.9381	22.1249	21.5907	30.8322	-2.20118	7.07245e-16	2.40409e-14
Cd8a	10.2586	13.9987	11.7291	10.4533	2.06052	0	3.59845	1.02774	-2.20048	5.41561e-06	2.69831e-05
Pik3cg	41.0342	58.205	105.562	77.5286	18.5447	11.6447	7.19689	15.4161	-2.19691	8.06877e-09	7.38435e-08
Proser3	51.2928	53.7844	78.7523	66.2042	20.6052	9.31573	5.99741	13.3606	-2.19514	1.79924e-13	4.13591e-12
Wisp1	242.786	300.603	246.31	256.106	69.0275	33.7695	43.1814	71.9418	-2.19483	7.82825e-22	6.15356e-20
Ncf1	53.0026	94.3069	137.398	122.826	25.7565	18.6315	9.59586	22.6103	-2.19474	2.2758e-08	1.91003e-07
Cenpi	348.791	326.39	334.278	257.848	115.389	57.0588	17.9922	57.5535	-2.19387	2.64143e-09	2.68774e-08
Fancb	85.488	109.042	88.8058	74.0442	35.0289	10.4802	1.19948	19.5271	-2.19275	1.33855e-07	9.52673e-07
Hesx1	67.5355	59.6786	57.8076	49.6532	16.4842	3.4934	0	21.5826	-2.19232	3.04668e-06	1.60766e-05
4930558J18Rik	13.6781	11.7884	20.9448	9.58219	2.06052	3.4934	2.39896	2.05548	-2.19225	3.39451e-05	0.000140802
Diap3	327.419	323.443	346.008	283.981	113.329	43.0852	17.9922	79.136	-2.18961	4.10438e-10	4.97835e-09
Arsi	6.83904	5.89418	5.02674	12.1955	2.06052	0	1.19948	0	-2.18938	0.000255532	0.00086211
Lrat	77.7941	64.836	68.6988	101.92	29.8776	16.3025	2.39896	12.3329	-2.1878	5.29393e-11	7.73573e-10
Mfap4	6.83904	18.4193	27.6471	31.3599	4.12105	3.4934	3.59845	3.08322	-2.18609	7.7506e-06	3.72266e-05
B3galnt1	173.541	171.668	237.095	260.461	82.4209	36.0984	20.3912	31.86	-2.18586	1.51959e-14	4.22034e-13
Isg15	9.40368	5.89418	45.2407	21.7777	3.09078	2.32893	4.79793	2.05548	-2.18525	6.01323e-05	0.000234198
Col6a3	2073.94	3022.98	3738.22	3872.95	768.575	578.74	465.399	880.774	-2.18399	2.32944e-24	2.39864e-22
Fanci	252.19	209.98	254.688	236.941	76.2393	41.9208	29.9871	53.4425	-2.18359	5.8904e-24	5.89308e-22
Rad51b	30.7757	33.8915	55.2942	45.2976	15.4539	9.31573	0	4.11096	-2.1796	1.13386e-05	5.24706e-05
Glod5	354.775	297.656	273.958	319.697	88.6025	62.8812	33.5855	79.136	-2.17929	2.3595e-29	4.28311e-27
Zfp879	6.83904	9.57804	19.2692	12.1955	2.06052	2.32893	2.39896	0	-2.17766	3.26402e-05	0.000135966
Pla2g5	142.765	128.935	161.694	156.799	39.1499	37.2629	33.5855	16.4438	-2.17571	9.81869e-27	1.29991e-24
Mx1	3.41952	3.68386	36.025	6.96887	2.06052	1.16447	1.19948	1.02774	-2.17373	0.000434447	0.00138582
Pou2f2	8.5488	11.0516	27.6471	21.7777	3.09078	2.32893	1.19948	3.08322	-2.17344	8.26582e-05	0.000312395
Plcb2	24.7915	19.1561	47.7541	30.4888	6.18157	1.16447	0	13.3606	-2.1729	1.41261e-06	7.99526e-06
Hif3a	100.876	131.882	51.943	70.5598	26.7868	11.6447	5.99741	22.6103	-2.17275	2.55978e-08	2.12707e-07
Ddx60	20.5171	27.2606	84.6169	58.3642	10.3026	9.31573	2.39896	12.3329	-2.16966	4.17411e-07	2.64857e-06
Zfp759	100.021	78.0979	87.1302	93.2086	17.5144	13.9736	5.99741	34.9432	-2.16743	1.86897e-14	5.15812e-13
Ppp1r3b	25.6464	36.1019	51.943	36.5865	11.3329	8.15126	3.59845	6.16644	-2.16627	2.8745e-09	2.90219e-08
Slamf9	75.2294	118.62	92.9948	70.5598	27.8171	5.82233	8.39638	27.749	-2.16565	7.66614e-10	8.81681e-09
Slc26a1	1478.94	1410.92	1270.09	1775.32	531.615	363.313	188.319	154.161	-2.16366	9.36387e-15	2.68096e-13
Map4k1	12.8232	9.57804	23.4581	25.2621	6.18157	1.16447	2.39896	2.05548	-2.16183	9.04185e-06	4.28096e-05
Ifitm6	4.2744	1.47355	11.7291	3.48443	0	0	1.19948	0	-2.16032	0.0015308	0.0042103
Atp8b5	14.533	8.84127	25.1337	18.2933	4.12105	2.32893	3.59845	1.02774	-2.15957	6.08123e-06	2.99185e-05
Zfp334	77.7941	90.623	98.0215	97.5641	19.575	18.6315	19.1917	20.5548	-2.15789	1.87477e-22	1.61819e-20
Fam72a	23.0818	16.209	15.0802	19.1644	5.15131	1.16447	1.19948	5.1387	-2.1556	9.47788e-06	4.47177e-05
Gna15	10.2586	3.68386	22.6203	15.6799	4.12105	0	1.19948	2.05548	-2.1547	0.000135052	0.000486099
Zfp128	56.4221	56.7315	82.9413	81.8842	9.27235	17.467	14.3938	17.4716	-2.15128	3.2533e-16	1.16195e-14
Ifi44	135.926	133.356	239.608	192.515	55.6341	40.7563	9.59586	38.0264	-2.14906	3.38143e-12	6.06316e-11
Atp4a	184.654	140.724	143.262	229.973	36.0591	29.1116	49.1788	36.9987	-2.14845	3.66337e-27	5.03942e-25
AI504432	19.6622	22.8399	37.7006	31.3599	9.27235	3.4934	4.79793	4.11096	-2.14397	4.08628e-08	3.24836e-07
Iigp1	82.0685	92.0966	205.259	213.421	44.3012	17.467	7.19689	32.8877	-2.14396	8.82826e-06	4.19223e-05
Was	24.7915	27.2606	67.0233	43.5554	8.24209	8.15126	7.19689	8.22192	-2.14251	2.76028e-08	2.28076e-07
Tlr6	5.98416	10.3148	15.918	7.83997	0	0	1.19948	4.11096	-2.14236	0.000186674	0.000650495
BC065397	24.7915	16.9458	31.836	26.1332	3.09078	3.4934	3.59845	8.22192	-2.14224	3.27668e-08	2.66493e-07
Prom2	136.781	181.983	147.451	140.248	26.7868	23.2893	28.7876	52.4148	-2.14209	6.90731e-27	9.28427e-25
Ncapd2	1066.04	1088.95	1131.86	932.086	344.107	189.808	129.544	255.907	-2.14135	1.99765e-22	1.70751e-20
Tmem173	140.2	138.513	236.257	194.257	55.6341	24.4538	14.3938	52.4148	-2.14033	1.53134e-11	2.46021e-10
Hsd3b4	91.4721	45.6799	78.7523	189.902	35.0289	20.9604	4.79793	4.11096	-2.13977	4.28482e-05	0.000172885
Egr2	50.4379	118.62	114.777	92.3375	27.8171	15.1381	16.7928	19.5271	-2.13949	2.27337e-11	3.5393e-10
Tacc3	783.925	651.307	740.607	580.158	223.567	137.407	67.171	166.494	-2.13922	1.5412e-17	6.85289e-16
Klkb1	23.9366	36.8386	15.0802	23.5199	4.12105	4.65786	1.19948	8.22192	-2.13904	1.55621e-08	1.34586e-07
5830416P10Rik	9.40368	23.5767	29.3227	25.2621	5.15131	5.82233	1.19948	4.11096	-2.13806	4.65679e-06	2.3542e-05
Pirb	19.6622	25.787	67.0233	56.622	12.3631	6.9868	1.19948	9.24967	-2.13473	4.40556e-06	2.24329e-05
Ptger2	2.56464	8.1045	5.86453	6.09776	1.03026	1.16447	0	0	-2.13452	0.000696175	0.00210262
Fam167a	15.3878	19.1561	28.4849	17.4222	4.12105	2.32893	4.79793	4.11096	-2.13269	2.73865e-06	1.45862e-05
Lilrb4a	70.1001	80.3082	138.235	118.471	25.7565	10.4802	11.9948	34.9432	-2.13142	6.37692e-10	7.46078e-09
Tlr7	64.9709	71.4669	87.968	84.4975	24.7263	12.8091	7.19689	20.5548	-2.1313	3.91761e-16	1.37962e-14
A430105I19Rik	162.427	246.819	255.526	211.679	38.1197	45.4142	32.386	75.0251	-2.13097	4.95294e-21	3.56557e-19
Hist1h2bj	357.34	390.489	313.334	213.421	112.298	52.401	35.9845	70.9141	-2.12968	9.54714e-13	1.90596e-11
Angptl3	175.25	203.349	147.451	172.479	28.8473	52.401	29.9871	43.1651	-2.12937	1.06141e-24	1.14582e-22
Mmp23	88.0526	106.095	118.128	101.049	25.7565	23.2893	17.9922	23.638	-2.12912	2.11258e-23	1.99991e-21
Cd48	22.2269	20.6296	35.1872	47.9109	10.3026	3.4934	3.59845	6.16644	-2.12711	2.35801e-07	1.58231e-06
Asb15	38.4696	40.5225	51.943	54.0087	21.6355	3.4934	1.19948	9.24967	-2.1259	3.26814e-08	2.66044e-07
Neurl3	48.7282	53.7844	118.966	108.889	22.6657	11.6447	10.7953	22.6103	-2.12469	1.63263e-10	2.14053e-09
Gm10787	37.6147	39.7857	25.1337	57.4931	19.575	2.32893	2.39896	5.1387	-2.12318	2.4649e-07	1.64651e-06
Astn1	4.2744	7.36773	10.0535	4.35554	0	1.16447	0	1.02774	-2.12285	0.000158672	0.000561023
Slc9b2	2.56464	1.47355	3.35116	3.48443	0	0	0	0	-2.12226	0.00199616	0.00535472
Mansc4	147.894	163.564	186.827	161.155	76.2393	32.605	13.1943	9.24967	-2.12204	3.27194e-08	2.66231e-07
Zfp953	107.715	99.4643	131.533	127.182	25.7565	20.9604	9.59586	43.1651	-2.12099	1.27018e-16	4.90468e-15
Anln	1559.3	1701.94	1554.94	1212.58	481.132	242.209	155.933	430.623	-2.11967	4.86372e-15	1.47148e-13
Pbld1	1467.83	1164.1	1175.42	1619.39	517.191	272.485	151.135	237.408	-2.11962	4.17187e-16	1.46331e-14
Tubb3	16.2427	41.996	28.4849	16.5511	6.18157	5.82233	4.79793	4.11096	-2.11667	4.6276e-06	2.34011e-05
Gm7325	15.3878	20.6296	17.5936	9.58219	7.21183	1.16447	1.19948	1.02774	-2.11575	6.64089e-06	3.23734e-05
Tff1	1.70976	4.42064	5.86453	2.61332	0	0	0	0	-2.11517	0.00138817	0.00386205
Zfp455	22.2269	21.3664	22.6203	25.2621	6.18157	9.31573	0	2.05548	-2.11507	1.1519e-07	8.30572e-07
Rad51ap1	140.2	155.459	135.722	112.373	55.6341	16.3025	10.7953	30.8322	-2.11409	3.3934e-09	3.37385e-08
Oas1a	13.6781	8.84127	41.0517	24.391	6.18157	3.4934	2.39896	3.08322	-2.11399	1.16177e-05	5.3621e-05
Gm14005	23.0818	28.7341	21.7826	17.4222	7.21183	2.32893	2.39896	6.16644	-2.11308	1.03006e-06	6.00769e-06
AI662270	27.3562	28.7341	38.5384	40.9421	9.27235	12.8091	3.59845	2.05548	-2.11273	1.48038e-08	1.2853e-07
Adam8	182.089	372.07	382.033	265.688	61.8157	78.0192	27.5881	91.4689	-2.11228	5.75228e-12	9.85273e-11
Gper1	25.6464	17.6825	25.9715	27.0044	6.18157	1.16447	3.59845	7.19418	-2.11072	6.44409e-08	4.89084e-07
Rsl1	36.7598	33.8915	52.7808	53.1376	11.3329	8.15126	5.99741	11.3051	-2.10893	1.39692e-11	2.25247e-10
Csf3r	18.8074	34.6283	186.827	91.4664	13.3934	9.31573	13.1943	23.638	-2.1081	2.97241e-05	0.000124704
Fam151a	223.979	186.403	283.173	330.15	82.4209	67.539	46.7798	27.749	-2.10784	8.87721e-18	4.11342e-16
Slitrk4	52.1477	32.418	43.5651	33.1021	18.5447	5.82233	1.19948	6.16644	-2.10751	2.07612e-07	1.40981e-06
Col6a5	3.41952	5.89418	10.0535	5.22665	1.03026	0	0	1.02774	-2.107	0.000526306	0.00164428
Csrnp3	117.973	75.1508	100.535	121.084	24.7263	17.467	23.9896	24.6658	-2.10647	4.63553e-19	2.6161e-17
Bcl2l14	47.0184	55.2579	48.5919	39.1999	11.3329	8.15126	1.19948	18.4993	-2.10448	4.25925e-10	5.13325e-09
Mdfi	19.6622	30.9444	44.4029	27.0044	3.09078	5.82233	9.59586	6.16644	-2.10159	4.96038e-07	3.07652e-06
Bin2	33.3403	34.6283	56.9698	75.7864	15.4539	8.15126	9.59586	8.22192	-2.10156	4.33506e-09	4.21024e-08
Mylk3	11.9683	18.4193	23.4581	28.7466	5.15131	5.82233	1.19948	3.08322	-2.09906	2.61187e-07	1.73219e-06
Wdfy4	107.715	95.7804	205.259	205.582	43.271	27.9472	20.3912	41.1096	-2.09876	2.19324e-13	4.96382e-12
Glipr1	17.9525	18.4193	26.8093	36.5865	5.15131	3.4934	3.59845	7.19418	-2.09861	4.11237e-07	2.61127e-06
Ggta1	142.765	179.773	237.095	184.675	49.4525	39.5918	31.1865	47.2761	-2.09844	1.01436e-26	1.33289e-24
Pgbd5	18.8074	16.9458	28.4849	30.4888	5.15131	3.4934	1.19948	8.22192	-2.09768	3.33968e-06	1.74963e-05
Fam227a	17.9525	25.787	28.4849	27.0044	6.18157	5.82233	0	7.19418	-2.09688	3.49243e-08	2.81569e-07
Kcne1l	29.0659	11.7884	27.6471	43.5554	5.15131	5.82233	4.79793	6.16644	-2.09679	5.40312e-07	3.32366e-06
Col3a1	7480.2	11545.2	15390.2	16173.9	3906.75	2361.54	1435.78	3477.87	-2.09594	6.65343e-15	1.97561e-13
Ccdc8	24.7915	41.996	33.5116	39.1999	9.27235	5.82233	3.59845	10.2774	-2.09569	2.25812e-09	2.33888e-08
Ces2f	4.2744	5.15741	5.86453	3.48443	0	1.16447	0	0	-2.095	0.00142966	0.00396058
Camk1g	19.6622	26.5238	37.7006	33.9732	9.27235	4.65786	2.39896	7.19418	-2.09448	9.48347e-09	8.5327e-08
Pla2g4c	8.5488	6.63095	11.7291	10.4533	4.12105	1.16447	0	0	-2.09438	0.000474213	0.00149855
Asf1b	175.25	186.403	215.312	135.893	73.1486	23.2893	13.1943	40.0819	-2.09376	1.22316e-08	1.0774e-07
Ube2t	76.0843	86.9392	82.1035	72.302	28.8473	6.9868	14.3938	19.5271	-2.09252	1.42919e-12	2.74729e-11
Psd4	62.4062	81.045	113.94	89.7241	19.575	25.6182	21.5907	10.2774	-2.09088	1.17561e-13	2.77854e-12
BC030867	94.8917	83.9921	93.8326	54.8798	38.1197	12.8091	1.19948	12.3329	-2.09003	4.69309e-06	2.36915e-05
Slc2a10	20.5171	38.3122	25.9715	35.7154	8.24209	5.82233	3.59845	7.19418	-2.08626	5.82329e-08	4.46005e-07
Il1f9	5.12928	9.57804	19.2692	11.3244	3.09078	3.4934	1.19948	0	-2.08496	0.000536555	0.00167186
Afm	187.219	120.094	258.877	392.87	27.8171	54.7299	74.3679	51.387	-2.0847	1.24125e-11	2.02173e-10
Ssc5d	17.0976	18.4193	41.0517	26.1332	6.18157	2.32893	9.59586	2.05548	-2.08166	2.5966e-06	1.39012e-05
Pf4	29.0659	40.5225	29.3227	33.9732	7.21183	4.65786	8.39638	9.24967	-2.0778	1.14825e-08	1.01702e-07
Uba7	115.409	135.566	245.473	184.675	57.6946	29.1116	8.39638	49.3315	-2.07533	1.79807e-09	1.90496e-08
Ccl9	94.8917	148.091	198.556	246.524	50.4828	29.1116	14.3938	52.4148	-2.07361	8.02905e-09	7.35182e-08
D17H6S56E-5	3329.76	3147.49	4532.45	3902.56	1109.59	717.311	476.195	1097.63	-2.07353	3.22991e-19	1.8708e-17
S1pr5	3.41952	2.21032	5.86453	2.61332	0	0	0	0	-2.07345	0.00267218	0.00693428
Proz	47.0184	50.8373	100.535	123.697	23.696	16.3025	15.5933	13.3606	-2.07301	7.15245e-11	1.0149e-09
Incenp	537.719	548.896	557.969	456.461	149.388	123.433	99.557	120.246	-2.07163	1.29687e-51	3.80588e-48
Il18rap	10.2586	16.209	24.2959	32.231	5.15131	3.4934	1.19948	5.1387	-2.07111	2.18286e-05	9.49268e-05
Selplg	37.6147	37.5754	104.724	67.0753	17.5144	13.9736	3.59845	15.4161	-2.06789	1.5673e-07	1.09884e-06
Dleu7	221.414	181.246	218.663	242.168	106.117	30.2761	19.1917	28.7767	-2.06776	1.38848e-09	1.5073e-08
Cxcl10	40.1794	29.4709	175.936	117.6	22.6657	10.4802	16.7928	20.5548	-2.06769	4.89582e-06	2.46161e-05
Cdkn2c	843.766	782.452	882.194	748.282	252.414	180.492	129.544	195.271	-2.06582	1.99317e-30	4.27997e-28
Ugt2b5	36.7598	27.9974	36.8628	36.5865	9.27235	5.82233	4.79793	9.24967	-2.06482	3.76837e-10	4.60788e-09
Mb21d1	39.3245	30.2077	29.3227	34.8443	10.3026	9.31573	4.79793	4.11096	-2.06379	8.84865e-09	8.03129e-08
Mrc1	215.43	128.198	245.473	281.368	73.1486	36.0984	28.7876	56.5257	-2.06341	2.23374e-13	5.04253e-12
Myom2	226.543	202.612	300.767	230.844	94.784	46.5786	25.1891	49.3315	-2.06325	2.17133e-15	6.87639e-14
Gm13749	5.98416	7.36773	6.70233	8.71108	0	1.16447	0	3.08322	-2.06275	0.000969192	0.0028147
Tgm7	3.41952	5.15741	18.4314	19.1644	1.03026	1.16447	2.39896	2.05548	-2.06237	0.000155563	0.000551358
Cenpn	159.863	184.93	175.098	121.955	59.7552	33.7695	17.9922	33.9154	-2.06152	4.97415e-15	1.50231e-13
Fcrl1	2.56464	2.21032	5.86453	4.35554	0	0	0	0	-2.06152	0.00270326	0.0070081
Hist1h3g	115.409	129.672	108.913	74.0442	36.0591	27.9472	3.59845	24.6658	-2.06023	4.92612e-08	3.83971e-07
Arhgap33	114.554	82.5185	84.6169	63.5909	20.6052	19.7959	19.1917	19.5271	-2.05971	2.0726e-15	6.61128e-14
Arhgap30	74.3745	68.5198	132.371	119.342	18.5447	22.1249	21.5907	26.7213	-2.0575	1.49836e-14	4.16794e-13
Gbp5	30.7757	28.7341	68.6988	58.3642	15.4539	2.32893	4.79793	14.3884	-2.05554	7.27955e-07	4.36724e-06
Eddm3b	5.12928	2.94709	7.54012	7.83997	2.06052	0	0	0	-2.05296	0.000479477	0.00151302
Crlf1	182.944	460.483	377.006	280.497	74.1788	82.6771	56.3757	85.3025	-2.05158	4.93504e-14	1.27215e-12
Plekha4	15.3878	30.2077	38.5384	35.7154	5.15131	8.15126	4.79793	7.19418	-2.0511	4.45558e-08	3.51653e-07
Lrr1	35.0501	29.4709	28.4849	17.4222	5.15131	5.82233	2.39896	10.2774	-2.05051	1.28853e-06	7.35922e-06
Adh7	24.7915	35.3651	13.4047	16.5511	6.18157	4.65786	4.79793	2.05548	-2.0504	1.00093e-06	5.85528e-06
Olr1	13.6781	21.3664	29.3227	28.7466	6.18157	3.4934	5.99741	4.11096	-2.04839	4.39995e-06	2.24108e-05
Hyls1	129.942	93.5701	117.291	105.404	32.9684	23.2893	19.1917	27.749	-2.04797	7.72605e-20	4.92899e-18
Arhgap27os3	18.8074	13.9987	44.4029	23.5199	8.24209	5.82233	1.19948	4.11096	-2.04778	5.65565e-06	2.80362e-05
Igfbp5	3740.1	4013.94	5400.4	5629.1	1754.53	838.415	400.627	1237.4	-2.04464	6.60717e-12	1.11757e-10
Ccdc151	29.0659	33.8915	41.0517	32.231	10.3026	8.15126	4.79793	6.16644	-2.04249	7.1902e-11	1.01936e-09
Zfp111	159.863	160.616	202.745	203.839	53.5736	37.2629	29.9871	49.3315	-2.04229	1.08952e-29	2.06282e-27
Synpo2l	28.211	37.5754	58.6453	54.8798	13.3934	12.8091	5.99741	7.19418	-2.04228	1.0023e-09	1.12411e-08
Cyp4f18	19.6622	31.6812	43.5651	23.5199	7.21183	8.15126	3.59845	6.16644	-2.04104	1.17792e-07	8.48295e-07
1700119H24Rik	3.41952	6.63095	11.7291	11.3244	0	0	2.39896	2.05548	-2.03986	0.000255578	0.00086211
Mgat3	1308.82	1057.27	1310.3	1822.36	584.158	299.268	179.922	183.966	-2.03927	2.00378e-12	3.72571e-11
Pik3ap1	31.6306	36.1019	72.05	72.302	12.3631	8.15126	9.59586	13.3606	-2.03898	7.11573e-07	4.27332e-06
Chtf18	176.96	162.09	191.854	149.831	64.9065	38.4274	13.1943	38.0264	-2.03741	2.18753e-11	3.41776e-10
Gm5431	2.56464	2.21032	8.37791	6.09776	0	1.16447	0	0	-2.03735	0.0016609	0.00453344
Cmah	521.477	358.071	461.623	563.607	163.812	87.3349	50.3783	136.689	-2.03617	2.85793e-15	8.90662e-14
Aoc1	90.6173	103.885	330.927	269.172	51.5131	43.0852	35.9845	45.2206	-2.03608	4.53143e-09	4.37922e-08
Chst3	50.4379	67.7831	54.4564	63.5909	21.6355	5.82233	7.19689	17.4716	-2.03582	3.00442e-13	6.63761e-12
Pla2g12b	1.70976	7.36773	5.02674	3.48443	1.03026	0	0	0	-2.03526	0.00186653	0.00503828
Ceacam20	3.41952	2.21032	3.35116	7.83997	0	1.16447	0	0	-2.03199	0.00271283	0.0070298
Gbgt1	5.12928	16.209	10.0535	20.0355	4.12105	0	2.39896	2.05548	-2.03139	0.000117726	0.000430782
Ccdc34	363.324	312.392	370.303	405.065	112.298	86.1705	51.5777	94.5521	-2.0311	2.36769e-28	3.62525e-26
Hist1h2ai	58.9867	69.2566	95.5081	46.1687	21.6355	11.6447	2.39896	22.6103	-2.02961	3.3455e-07	2.17051e-06
1700066B19Rik	3.41952	4.42064	5.86453	2.61332	0	0	0	1.02774	-2.02723	0.00260584	0.00678351
Gmnc	3.41952	2.21032	2.51337	5.22665	0	0	0	0	-2.02713	0.00258194	0.00672726
C1rl	249.625	186.403	242.959	300.532	58.7249	68.7035	44.3809	61.6644	-2.02531	2.06752e-30	4.34762e-28
Sirpb1a	4.2744	5.89418	7.54012	8.71108	2.06052	0	0	1.02774	-2.02504	0.00058823	0.00181457
Pbld2	184.654	148.828	230.392	321.439	71.088	50.072	34.785	50.3593	-2.02465	2.05777e-17	8.92444e-16
Spi1	58.1318	56.7315	98.8593	72.302	17.5144	17.467	11.9948	16.4438	-2.0241	4.18069e-09	4.07357e-08
Apbb1ip	31.6306	36.8386	51.1052	49.6532	12.3631	5.82233	7.19689	12.3329	-2.02347	3.39574e-10	4.19594e-09
Kif15	278.691	315.339	330.09	221.261	112.298	44.2497	23.9896	78.1083	-2.02321	1.4323e-09	1.54914e-08
Bard1	203.461	174.615	237.933	139.377	91.6933	26.7827	23.9896	25.6935	-2.02135	1.71433e-08	1.46684e-07
Cxcl17	20.5171	13.9987	21.7826	19.1644	3.09078	2.32893	5.99741	5.1387	-2.01951	8.07611e-06	3.8695e-05
D830046C22Rik	5.98416	2.94709	10.0535	7.83997	1.03026	1.16447	0	1.02774	-2.0191	0.000864226	0.00254045
Asb11	8.5488	14.7355	5.02674	12.1955	3.09078	1.16447	1.19948	1.02774	-2.01706	8.09089e-05	0.000306309
P2ry13	6.83904	11.0516	23.4581	13.9377	2.06052	2.32893	0	5.1387	-2.01601	0.0002913	0.000968871
Gm5113	71.8099	63.3624	83.7791	89.7241	18.5447	16.3025	19.1917	18.4993	-2.01586	1.6713e-19	1.01128e-17
Hist1h3d	35.905	53.7844	33.5116	31.3599	7.21183	8.15126	3.59845	15.4161	-2.01554	7.8134e-08	5.85191e-07
Rad51c	65.8257	65.5728	82.1035	87.1108	25.7565	17.467	5.99741	19.5271	-2.01383	1.16293e-12	2.29305e-11
Dpep2	26.5013	41.2593	43.5651	33.1021	11.3329	9.31573	3.59845	8.22192	-2.01295	3.80688e-08	3.04966e-07
Pde6b	9.40368	6.63095	9.2157	5.22665	0	0	1.19948	3.08322	-2.01238	0.000428055	0.00136766
Hck	43.5989	63.3624	85.4546	77.5286	24.7263	11.6447	9.59586	12.3329	-2.01207	1.42644e-07	1.0087e-06
Cela1	786.489	744.877	654.315	602.807	215.325	186.315	134.342	142.856	-2.01014	7.39729e-39	3.72147e-36
Mterf1b	12.8232	11.0516	4.18895	6.96887	1.03026	0	1.19948	3.08322	-2.00881	0.000265825	0.000893424
5830432E09Rik	2.56464	1.47355	7.54012	5.22665	0	0	0	1.02774	-2.00837	0.00288123	0.00742032
Ccdc67	5.12928	2.21032	10.0535	10.4533	3.09078	0	0	0	-2.0083	0.00132153	0.00370122
Xpnpep2	138.491	108.306	185.99	205.582	57.6946	43.0852	23.9896	24.6658	-2.00807	8.19806e-15	2.37811e-13
Skint3	4.2744	2.94709	5.02674	5.22665	1.03026	0	0	0	-2.00763	0.00124734	0.00351315
Nxpe5	3.41952	2.94709	3.35116	10.4533	1.03026	0	0	1.02774	-2.006	0.00299334	0.007672
Cmpk2	187.219	195.982	257.202	223.875	61.8157	53.5654	31.1865	61.6644	-2.00352	5.14591e-29	8.88325e-27
Rrm2	1883.3	1749.83	1762.71	1189.06	679.972	349.34	189.518	332.988	-2.00075	1.00458e-12	2.00098e-11
Wfdc16	5.12928	2.94709	16.7558	20.9066	2.06052	2.32893	1.19948	1.02774	-2.00062	0.000164237	0.000578956
Sash3	22.2269	30.2077	50.2674	41.8132	7.21183	12.8091	4.79793	7.19418	-1.99771	5.15764e-08	4.00069e-07
Gm16617	4.2744	8.84127	7.54012	13.0666	2.06052	0	1.19948	2.05548	-1.99713	0.000462324	0.00146545
Ifit3	64.116	83.2553	203.583	186.417	33.9986	20.9604	11.9948	50.3593	-1.99675	2.49157e-07	1.66055e-06
Pik3r5	33.3403	25.0503	54.4564	42.6843	5.15131	4.65786	5.99741	13.3606	-1.99581	7.76347e-05	0.000295119
Fndc1	30.7757	37.5754	44.4029	68.8175	14.4237	5.82233	7.19689	13.3606	-1.99475	1.62498e-08	1.39915e-07
Slc15a1	17.0976	25.787	29.3227	16.5511	7.21183	6.9868	2.39896	2.05548	-1.99211	1.69347e-06	9.4602e-06
Zfp57	30.7757	54.5212	40.214	58.3642	9.27235	9.31573	10.7953	13.3606	-1.99142	3.16346e-10	3.93934e-09
Lhfpl2	360.759	481.849	480.054	351.057	137.025	93.1573	94.7591	86.3302	-1.9914	1.79899e-29	3.29964e-27
Slc9a4	56.4221	66.3095	102.21	42.6843	21.6355	10.4802	4.79793	22.6103	-1.99067	2.44911e-08	2.04185e-07
Gins3	67.5355	76.6243	87.1302	80.1419	32.9684	12.8091	8.39638	18.4993	-1.98907	4.71062e-12	8.22047e-11
Kcne1	246.205	184.193	140.749	135.022	70.0578	19.7959	7.19689	57.5535	-1.98845	2.92657e-07	1.91851e-06
Usp18	41.8891	41.2593	74.5634	60.9776	18.5447	13.9736	10.7953	7.19418	-1.98763	7.44917e-11	1.051e-09
Snord91a	8.5488	2.94709	7.54012	12.1955	1.03026	1.16447	2.39896	0	-1.98739	0.000425561	0.00136043
Ms4a6c	59.8416	44.2064	104.724	88.853	31.9381	5.82233	4.79793	17.4716	-1.98689	2.67152e-05	0.000113569
Gsdmd	48.7282	59.6786	83.7791	70.5598	16.4842	18.6315	8.39638	18.4993	-1.98675	4.30431e-14	1.12116e-12
Dhx58	24.7915	32.418	70.3744	47.9109	14.4237	6.9868	4.79793	12.3329	-1.98611	1.11828e-07	8.08317e-07
Ttc25	4.2744	2.94709	6.70233	20.9066	1.03026	1.16447	1.19948	1.02774	-1.98415	0.000637362	0.00194635
Ctnna2	1.70976	0.736773	5.86453	7.83997	0	0	0	0	-1.98345	0.00153045	0.00420999
Prph	5.12928	2.21032	8.37791	8.71108	2.06052	0	1.19948	0	-1.98253	0.00264809	0.00688028
Nlrc5	58.1318	54.5212	126.506	122.826	20.6052	23.2893	22.7902	17.4716	-1.98244	1.71003e-10	2.23369e-09
Col26a1	31.6306	26.5238	57.8076	28.7466	11.3329	2.32893	4.79793	12.3329	-1.98226	5.00034e-07	3.09585e-06
Efcab7	50.4379	53.0476	63.6721	72.302	18.5447	12.8091	3.59845	20.5548	-1.9812	1.98356e-12	3.69984e-11
Slc34a2	377.857	255.66	785.848	823.197	120.541	48.9076	16.7928	237.408	-1.98019	0.00027749	0.000928906
Sorbs2os	17.9525	18.4193	25.1337	23.5199	4.12105	5.82233	3.59845	5.1387	-1.98009	4.62681e-07	2.89463e-06
Myl7	0	2.94709	5.86453	6.09776	0	0	0	0	-1.97891	0.00354505	0.00889697
Osr1	24.7915	27.9974	25.1337	26.1332	8.24209	5.82233	5.99741	3.08322	-1.9786	7.97794e-08	5.95488e-07
Ttc36	1162.64	782.452	1214.8	2610.71	299.806	473.938	397.029	186.021	-1.97834	9.18407e-11	1.26933e-09
Lum	18.8074	12.5251	30.9983	36.5865	7.21183	3.4934	1.19948	8.22192	-1.9769	2.74265e-05	0.000116393
Il7r	2.56464	5.15741	10.8913	6.96887	1.03026	1.16447	0	1.02774	-1.97682	0.00105205	0.00302588
Zfp583	10.2586	11.7884	20.9448	13.0666	6.18157	1.16447	0	3.08322	-1.97622	7.39914e-05	0.000282367
Cdkn2d	238.511	219.558	227.041	175.964	65.9367	47.7431	33.5855	64.7477	-1.97604	1.51045e-25	1.79703e-23
Nt5c1a	62.4062	51.5741	67.0233	41.8132	18.5447	9.31573	3.59845	19.5271	-1.9737	5.21984e-08	4.04716e-07
Fam111a	301.773	347.757	377.006	297.048	116.42	71.0324	32.386	98.6631	-1.97331	2.07547e-13	4.71546e-12
Drd1	2.56464	2.94709	1.67558	4.35554	0	0	0	0	-1.97203	0.00405556	0.0100458
Tgtp2	5.98416	6.63095	18.4314	15.6799	2.06052	0	3.59845	2.05548	-1.97152	0.000111869	0.000411658
Cd300e	4.2744	3.68386	7.54012	2.61332	0	0	0	0	-1.97151	0.00447567	0.010947
Rbm46os	3.41952	4.42064	4.18895	2.61332	1.03026	0	0	0	-1.96998	0.00324311	0.00823785
Lyz2	412.907	467.851	1125.99	818.842	208.113	100.144	28.7876	176.771	-1.9692	0.000422705	0.00135229
Spink12	4.2744	2.21032	7.54012	1.74222	0	0	0	1.02774	-1.96837	0.00401342	0.00995329
Mycn	47.8733	64.836	58.6453	46.1687	13.3934	12.8091	13.1943	13.3606	-1.96768	1.02092e-13	2.46928e-12
Zfp750	53.8574	40.5225	77.9145	65.3331	23.696	11.6447	14.3938	5.1387	-1.96759	6.64493e-10	7.73835e-09
Pdlim4	33.3403	39.7857	39.3762	34.8443	13.3934	3.4934	2.39896	13.3606	-1.96732	1.38794e-07	9.83425e-07
Ly86	23.9366	16.209	48.5919	46.1687	11.3329	4.65786	1.19948	10.2774	-1.96691	8.85236e-06	4.20141e-05
Rab7b	62.4062	86.2024	115.615	106.275	25.7565	19.7959	3.59845	34.9432	-1.96574	1.33063e-07	9.48185e-07
Pglyrp2	1.70976	1.47355	9.2157	5.22665	0	0	1.19948	0	-1.96552	0.00305927	0.00781824
Clca3a2	3.41952	0.736773	16.7558	15.6799	0	0	2.39896	1.02774	-1.96527	0.0045325	0.0110706
Zbtb26	129.942	119.357	168.396	182.933	41.2105	37.2629	40.7824	29.8045	-1.96421	3.70405e-23	3.43268e-21
Irgm2	246.205	208.507	400.464	405.065	103.026	44.2497	27.5881	117.162	-1.96366	8.45453e-09	7.71734e-08
4930503E14Rik	0.85488	2.21032	4.18895	3.48443	0	0	0	0	-1.96025	0.00458401	0.011184
Hhatl	40.1794	34.6283	36.025	40.071	10.3026	5.82233	5.99741	12.3329	-1.95812	1.66338e-12	3.16293e-11
Fam169b	121.393	100.938	114.777	172.479	53.5736	17.467	16.7928	27.749	-1.95764	1.7621e-07	1.21723e-06
Naip1	65.8257	33.8915	20.107	33.1021	8.24209	4.65786	7.19689	13.3606	-1.95729	9.43591e-06	4.45436e-05
4931408D14Rik	135.071	75.1508	98.0215	100.177	33.9986	16.3025	29.9871	18.4993	-1.95717	7.63463e-13	1.55591e-11
Areg	3.41952	8.84127	4.18895	10.4533	2.06052	0	0	2.05548	-1.95525	0.00287177	0.0073992
Oscp1	77.7941	77.3611	98.8593	97.5641	20.6052	25.6182	17.9922	22.6103	-1.95489	6.32979e-18	3.02046e-16
Epsti1	38.4696	37.5754	76.239	39.1999	13.3934	10.4802	7.19689	13.3606	-1.95481	5.09219e-09	4.86507e-08
Hcls1	120.538	155.459	179.287	197.742	47.392	29.1116	33.5855	50.3593	-1.95439	2.27625e-16	8.3327e-15
4930563D23Rik	14.533	14.7355	14.2424	6.96887	3.09078	1.16447	1.19948	4.11096	-1.95252	2.95193e-05	0.000123992
Cfp	60.6965	65.5728	129.02	139.377	16.4842	33.7695	22.7902	17.4716	-1.95128	3.98519e-07	2.54483e-06
Kmo	1749.94	1365.24	1198.88	1893.79	432.71	413.385	368.241	366.903	-1.95124	2.25434e-43	1.58777e-40
Hist1h2bl	60.6965	106.832	91.3192	44.4265	28.8473	17.467	3.59845	19.5271	-1.9504	1.48356e-06	8.37795e-06
Gng8	1.70976	6.63095	7.54012	3.48443	1.03026	0	0	1.02774	-1.94892	0.00287763	0.00741322
Hexim2	23.0818	27.2606	39.3762	54.8798	9.27235	9.31573	8.39638	6.16644	-1.94828	7.72531e-08	5.78954e-07
Zfp65	182.944	183.456	194.367	185.546	57.6946	44.2497	23.9896	60.6367	-1.94703	4.63494e-28	6.85815e-26
Eda2r	141.91	141.46	108.913	82.7553	28.8473	20.9604	33.5855	34.9432	-1.94695	5.99428e-15	1.79808e-13
Guca2a	50.4379	62.6257	40.214	21.7777	13.3934	12.8091	7.19689	7.19418	-1.94643	2.95318e-07	1.93523e-06
Ncapg2	898.479	861.287	925.759	693.402	354.41	146.723	67.171	244.602	-1.94357	1.57387e-09	1.6898e-08
Rhebl1	70.1001	57.4683	68.6988	80.1419	14.4237	15.1381	22.7902	16.4438	-1.9435	3.68805e-16	1.30139e-14
Hoxc11	3.41952	8.84127	4.18895	5.22665	1.03026	0	0	1.02774	-1.94255	0.00282009	0.00727777
Gm5577	4.2744	3.68386	1.67558	5.22665	0	0	1.19948	0	-1.94153	0.00435167	0.0106749
Rrad	134.216	142.197	237.933	187.288	78.2999	27.9472	16.7928	44.1928	-1.94053	1.8783e-09	1.9828e-08
Mad2l1	523.186	417.75	456.596	497.403	183.387	91.9928	82.7643	120.246	-1.93725	9.96571e-20	6.20057e-18
Il18r1	12.8232	8.1045	13.4047	20.0355	3.09078	3.4934	1.19948	3.08322	-1.93665	5.26833e-05	0.000207984
Plk4	401.794	390.489	391.248	310.114	144.237	85.006	41.9819	100.719	-1.93394	4.23162e-14	1.10549e-12
Dock2	113.699	105.358	191.854	171.608	50.4828	31.4406	13.1943	45.2206	-1.93297	5.03475e-10	6.00059e-09
Gcnt1	8121.36	6272.88	8285.75	12119.7	3897.48	2065.76	1253.46	1327.84	-1.93287	2.11879e-11	3.33147e-10
Smim5	71.8099	79.5714	82.9413	68.8175	19.575	17.467	8.39638	28.7767	-1.9311	6.69268e-17	2.68439e-15
Eomes	14.533	5.89418	6.70233	8.71108	2.06052	0	2.39896	2.05548	-1.9251	0.000909171	0.00265925
Cthrc1	0	5.15741	5.86453	13.0666	1.03026	0	1.19948	0	-1.92457	0.00562005	0.0134235
Oip5	176.105	153.249	147.451	155.057	61.8157	41.9208	21.5907	33.9154	-1.9236	1.06502e-14	3.01978e-13
Dgki	4.2744	4.42064	4.18895	2.61332	1.03026	0	0	0	-1.92308	0.00251201	0.00656934
Prr33	5.98416	4.42064	9.2157	8.71108	1.03026	0	2.39896	1.02774	-1.92272	0.00111023	0.00317148
D630029K05Rik	400.084	233.557	266.417	585.385	151.448	83.8415	32.386	89.4134	-1.92256	3.71343e-09	3.6549e-08
Sfta2	5.12928	3.68386	0.837791	1.74222	0	0	0	0	-1.92003	0.00556313	0.0132983
Mfsd7a	13.6781	14.7355	28.4849	26.1332	3.09078	8.15126	4.79793	2.05548	-1.91924	5.1447e-06	2.57572e-05
Fgf10	11.1134	6.63095	6.70233	4.35554	3.09078	0	0	1.02774	-1.91899	0.000972678	0.00282436
Mterf2	94.0368	79.5714	84.6169	103.662	22.6657	19.7959	17.9922	30.8322	-1.91731	1.80267e-20	1.20233e-18
Unc5cl	0.85488	2.94709	5.02674	6.96887	1.03026	0	0	0	-1.91469	0.0051779	0.0124826
Cpn1	2398.79	2148.43	1928.59	1972.19	762.393	634.634	364.643	423.429	-1.9132	1.20046e-23	1.15507e-21
Phxr4	13.6781	13.9987	26.8093	20.0355	4.12105	3.4934	5.99741	3.08322	-1.9125	1.01542e-05	4.75392e-05
Ascl4	5.98416	2.21032	3.35116	5.22665	1.03026	0	0	0	-1.91162	0.00260254	0.00677593
Ifi27l2b	18.8074	16.209	10.0535	3.48443	4.12105	1.16447	1.19948	3.08322	-1.91127	0.00116053	0.0032975
Slc11a1	120.538	123.041	137.398	121.084	50.4828	27.9472	10.7953	32.8877	-1.91084	7.6987e-09	7.06771e-08
Apobec1	117.119	117.147	188.503	139.377	36.0591	48.9076	25.1891	33.9154	-1.91049	1.30401e-17	5.87237e-16
B3galt5	994.225	694.777	618.29	829.295	326.593	121.104	39.5829	218.909	-1.91006	9.47524e-06	4.47172e-05
Gys2	144.475	107.569	143.262	191.644	71.088	31.4406	15.5933	25.6935	-1.90912	1.28589e-10	1.72182e-09
Itgam	218.849	293.235	489.27	347.572	81.3906	64.0456	37.184	98.6631	-1.9086	0.000220569	0.000755599
Fbxo48	46.1635	37.5754	35.1872	30.4888	17.5144	10.4802	1.19948	5.1387	-1.90791	1.16816e-05	5.38877e-05
Plbd1	131.651	113.463	166.72	129.795	27.8171	34.934	41.9819	35.9709	-1.90778	1.60473e-24	1.67196e-22
Igsf10	23.0818	61.1521	138.235	148.959	25.7565	22.1249	3.59845	29.8045	-1.90687	5.16724e-05	0.000204552
Ankrd1	52.1477	125.988	148.289	241.297	44.3012	13.9736	21.5907	53.4425	-1.90607	3.67681e-06	1.90584e-05
Ifi204	48.7282	69.9934	113.102	72.302	27.8171	18.6315	5.99741	21.5826	-1.90563	4.66598e-09	4.49938e-08
Cd72	24.7915	31.6812	74.5634	79.2708	13.3934	11.6447	10.7953	11.3051	-1.90433	9.13556e-06	4.323e-05
Sec1	2.56464	6.63095	6.70233	6.09776	1.03026	1.16447	0	1.02774	-1.90432	0.0023619	0.00621853
Zmynd10	197.477	126.725	130.695	214.293	61.8157	34.934	16.7928	53.4425	-1.90342	1.61591e-12	3.08265e-11
Wfikkn2	3.41952	3.68386	3.35116	8.71108	1.03026	1.16447	0	0	-1.90218	0.00336648	0.00851314
Bmper	26.5013	41.2593	20.9448	17.4222	6.18157	5.82233	2.39896	10.2774	-1.89896	9.76744e-06	4.59117e-05
Fbxo5	159.863	185.667	171.747	116.728	60.7854	47.7431	17.9922	34.9432	-1.89887	8.75917e-13	1.76668e-11
Fgr	34.1952	38.3122	87.968	84.4975	17.5144	13.9736	10.7953	16.4438	-1.8984	3.72998e-07	2.39088e-06
Nup37	100.876	117.884	127.344	120.213	35.0289	17.467	15.5933	49.3315	-1.89743	4.59634e-13	9.86981e-12
Gm7457	32.4854	23.5767	27.6471	40.071	11.3329	6.9868	4.79793	6.16644	-1.8958	7.14278e-08	5.37938e-07
Tcea3	642.87	436.169	556.293	824.939	183.387	166.519	127.145	167.522	-1.89503	9.18256e-26	1.10744e-23
Zmynd8	1095.1	1048.43	1420.89	1331.92	389.439	245.702	178.723	454.261	-1.89476	2.71441e-17	1.14765e-15
Ftx	99.1661	108.306	154.153	129.795	29.8776	27.9472	38.3834	31.86	-1.89454	3.63561e-21	2.65626e-19
Serpinf2	1307.97	835.5	1568.34	2677.79	352.349	591.549	429.415	239.464	-1.89257	7.34225e-11	1.04008e-09
Bank1	4.2744	2.21032	6.70233	7.83997	1.03026	0	0	1.02774	-1.8915	0.00333032	0.00843502
Gm10375	0.85488	1.47355	5.86453	1.74222	0	0	0	0	-1.89126	0.00519017	0.0125087
Cdc25b	409.487	416.277	429.787	338.861	132.904	72.1969	70.7695	140.8	-1.88934	1.14317e-20	7.98769e-19
Slc13a4	82.0685	60.4154	83.7791	75.7864	16.4842	19.7959	15.5933	25.6935	-1.88764	2.57445e-17	1.0976e-15
Cideb	113.699	92.8333	107.237	156.799	40.1802	36.0984	15.5933	28.7767	-1.88736	1.29862e-17	5.86312e-16
Prss35	0	2.21032	5.86453	4.35554	0	0	0	0	-1.88735	0.00575068	0.0137002
Gm10416	4.2744	4.42064	0.837791	1.74222	0	0	0	0	-1.88715	0.00517902	0.0124835
Hist1h3a	217.994	217.348	194.367	128.924	59.7552	31.4406	27.5881	73.9973	-1.8853	4.22535e-10	5.10989e-09
Itgal	67.5355	52.3109	103.886	102.791	28.8473	13.9736	13.1943	21.5826	-1.88465	9.11407e-07	5.38164e-06
Lmnb1	442.828	439.853	495.972	365.865	169.993	94.3217	57.5752	131.551	-1.88286	3.90668e-15	1.19218e-13
Tbxa2r	50.4379	61.1521	71.2122	67.0753	20.6052	15.1381	8.39638	18.4993	-1.88249	4.7678e-11	7.04291e-10
Cxcl3	0.85488	0.736773	3.35116	5.22665	0	0	0	0	-1.88201	0.00535412	0.0128528
Tlr9	6.83904	5.15741	29.3227	20.9066	2.06052	4.65786	3.59845	2.05548	-1.88148	0.000208284	0.000717704
Zfp760	100.021	95.7804	157.505	175.093	49.4525	22.1249	20.3912	42.1374	-1.881	4.33819e-12	7.63868e-11
Ptch2	33.3403	43.4696	103.048	81.8842	21.6355	16.3025	13.1943	13.3606	-1.88063	9.43843e-08	6.94492e-07
Kcnk13	5.98416	14.7355	14.2424	16.5511	3.09078	4.65786	3.59845	0	-1.88003	0.000543246	0.00168912
Hr	40.1794	56.7315	69.5366	47.9109	12.3631	16.3025	10.7953	15.4161	-1.87964	8.53847e-11	1.19322e-09
Mroh7	80.3587	58.9418	77.9145	101.049	16.4842	24.4538	22.7902	18.4993	-1.87924	6.3705e-14	1.59562e-12
Pvalb	3.41952	1.47355	9.2157	12.1955	1.03026	1.16447	0	0	-1.87895	0.000278699	0.000932421
Gm9733	3.41952	0.736773	4.18895	3.48443	0	0	0	0	-1.8784	0.00673629	0.0157562
P2ry6	86.3429	71.4669	112.264	94.0797	26.7868	17.467	16.7928	32.8877	-1.8778	3.45929e-15	1.06488e-13
Ffar3	8.5488	1.47355	6.70233	4.35554	0	0	1.19948	1.02774	-1.87491	0.00189608	0.00511118
Syne4	308.612	213.664	344.332	432.941	149.388	61.7167	49.1788	72.9696	-1.87349	1.3898e-11	2.24305e-10
Snx31	50.4379	58.205	43.5651	55.7509	20.6052	11.6447	9.59586	10.2774	-1.87257	3.39725e-13	7.44015e-12
F2rl3	11.9683	7.36773	16.7558	12.1955	5.15131	3.4934	0	1.02774	-1.86985	0.000155904	0.000552346
Magohb	34.1952	51.5741	46.9163	39.1999	7.21183	9.31573	7.19689	19.5271	-1.86943	7.19613e-10	8.31973e-09
Cchcr1	132.506	137.04	177.612	162.026	62.8459	26.7827	23.9896	45.2206	-1.86908	2.80283e-15	8.76594e-14
Sertad4	24.7915	33.1548	40.214	58.3642	14.4237	1.16447	14.3938	6.16644	-1.86852	3.60415e-05	0.000148518
Kcna3	7.69392	9.57804	17.5936	7.83997	3.09078	2.32893	1.19948	2.05548	-1.86737	0.000543021	0.00168872
Ybx2	49.583	47.1534	82.1035	76.6575	18.5447	10.4802	10.7953	24.6658	-1.86597	1.1405e-11	1.87332e-10
Chrna4	659.112	727.931	704.582	629.811	297.746	171.176	116.35	134.634	-1.86587	1.38441e-17	6.18698e-16
Six5	70.955	89.1495	98.8593	86.2397	30.9078	18.6315	8.39638	30.8322	-1.8649	6.09389e-14	1.54156e-12
Xndc1	63.2611	54.5212	69.5366	69.6887	23.696	18.6315	7.19689	16.4438	-1.86447	5.65155e-13	1.1932e-11
Snai1	29.0659	41.2593	45.2407	33.9732	10.3026	6.9868	10.7953	10.2774	-1.86324	6.95672e-09	6.43689e-08
Rbp7	2.56464	1.47355	5.02674	1.74222	0	0	0	0	-1.86319	0.00715114	0.0165943
AI427809	5.12928	2.94709	2.51337	5.22665	1.03026	0	0	0	-1.86174	0.00592094	0.0140639
Tube1	53.0026	51.5741	52.7808	46.1687	23.696	5.82233	4.79793	16.4438	-1.86142	2.55293e-08	2.12238e-07
Tlr2	72.6648	92.0966	120.642	114.986	25.7565	15.1381	26.3886	34.9432	-1.86114	2.2629e-09	2.34123e-08
Xkr5	16.2427	15.4722	16.7558	13.9377	3.09078	2.32893	2.39896	7.19418	-1.8608	8.89373e-05	0.000334474
Gm6583	5.12928	5.15741	5.86453	11.3244	2.06052	1.16447	0	1.02774	-1.85728	0.00129792	0.00364028
Zc2hc1c	111.134	86.9392	104.724	130.666	35.0289	25.6182	26.3886	27.749	-1.85695	3.18936e-21	2.35959e-19
Gpx7	82.0685	114.937	101.373	102.791	33.9986	31.4406	16.7928	24.6658	-1.85557	6.60848e-15	1.96558e-13
Slc38a4	117.119	114.2	111.426	115.857	45.3315	23.2893	21.5907	30.8322	-1.85407	1.23034e-16	4.77178e-15
Hmga2	12.8232	26.5238	13.4047	12.1955	6.18157	3.4934	0	5.1387	-1.85353	0.000413387	0.00132706
Gm10433	4.2744	5.15741	2.51337	7.83997	0	0	0	2.05548	-1.85342	0.0048002	0.011663
Cyp2c44	293.224	226.189	272.282	380.674	90.663	80.3481	80.3653	65.7754	-1.85326	2.16328e-27	3.07185e-25
Htr1b	2.56464	2.21032	5.02674	4.35554	0	0	0	1.02774	-1.85072	0.00614265	0.0145337
Arhgap4	50.4379	50.1005	113.94	87.1108	29.8776	13.9736	11.9948	20.5548	-1.84884	8.38532e-09	7.65813e-08
Haao	899.334	528.266	669.395	1196.03	234.9	220.084	157.132	269.268	-1.84824	6.11842e-17	2.47642e-15
Irf9	209.446	218.821	353.548	352.799	92.7235	81.5126	50.3783	79.136	-1.84812	9.31118e-18	4.29192e-16
Abcd2	6.83904	13.2619	14.2424	15.6799	4.12105	3.4934	2.39896	1.02774	-1.8466	0.000135489	0.000487572
Depdc1b	440.263	405.962	433.976	403.323	221.506	101.309	52.7772	59.609	-1.84495	2.716e-09	2.75355e-08
Rad54b	99.1661	81.7818	103.886	77.5286	42.2407	22.1249	5.99741	22.6103	-1.84491	5.35779e-08	4.1359e-07
Parvg	26.5013	35.3651	74.5634	63.5909	10.3026	16.3025	15.5933	8.22192	-1.84453	8.86739e-07	5.25183e-06
Trim7	339.387	230.61	309.145	480.852	152.479	76.8547	35.9845	87.3579	-1.84394	4.50727e-10	5.40627e-09
Dnah2	5.12928	4.42064	9.2157	13.9377	0	2.32893	0	3.08322	-1.8436	0.000710427	0.00213906
1810011H11Rik	14.533	16.9458	25.9715	28.7466	12.3631	1.16447	0	5.1387	-1.84301	0.000260043	0.000875161
Hist1h1a	1145.54	1382.19	1271.77	778.771	475.981	186.315	55.1762	369.987	-1.84232	5.57233e-05	0.00021833
Ano9	232.527	173.878	174.26	201.226	76.2393	44.2497	39.5829	51.387	-1.84144	3.55159e-21	2.60568e-19
Clec4b1	1.70976	1.47355	5.86453	3.48443	0	0	0	0	-1.84091	0.00574181	0.0136864
P2ry12	8.5488	8.1045	13.4047	15.6799	2.06052	1.16447	4.79793	2.05548	-1.84026	0.000279226	0.000933651
Nr1i2	119.683	117.147	125.669	127.182	60.7854	17.467	9.59586	36.9987	-1.83948	2.45573e-08	2.0464e-07
Omp	5.98416	2.21032	10.8913	9.58219	1.03026	1.16447	0	2.05548	-1.83844	0.00354099	0.00889187
Ift80	317.16	271.869	454.083	471.27	149.388	88.4994	61.1736	106.885	-1.83839	2.53625e-15	7.96049e-14
Srd5a2	29.0659	20.6296	22.6203	41.8132	7.21183	8.15126	4.79793	7.19418	-1.83724	1.06774e-07	7.74652e-07
Tm4sf4	16.2427	15.4722	12.5669	22.6488	1.03026	4.65786	5.99741	4.11096	-1.83697	4.38236e-06	2.23342e-05
Ido2	17.9525	5.89418	10.0535	35.7154	3.09078	4.65786	1.19948	5.1387	-1.83627	6.36585e-05	0.000246081
Il1a	3.41952	1.47355	7.54012	6.09776	1.03026	1.16447	0	0	-1.83506	0.00533457	0.0128146
Gbp6	19.6622	3.68386	41.8895	46.1687	3.09078	11.6447	2.39896	5.1387	-1.83488	0.000430904	0.00137651
Tenm4	53.8574	39.0489	60.3209	63.5909	22.6657	10.4802	4.79793	17.4716	-1.83382	2.70944e-10	3.41257e-09
Mdk	288.095	246.819	291.551	276.141	61.8157	105.966	73.1684	63.7199	-1.83335	3.20276e-30	6.48209e-28
Defb19	10.2586	16.9458	20.9448	13.9377	5.15131	4.65786	3.59845	1.02774	-1.83112	2.83593e-05	0.000119777
Mir99ahg	39.3245	28.7341	49.4296	36.5865	6.18157	12.8091	7.19689	13.3606	-1.82922	4.84308e-09	4.64724e-08
Thbs4	4.2744	1.47355	5.02674	4.35554	1.03026	0	0	0	-1.82812	0.00440873	0.0108013
Prss30	5.12928	1.47355	2.51337	6.09776	1.03026	0	0	0	-1.8277	0.00613419	0.0145215
Hrh2	4.2744	8.84127	15.918	14.8088	2.06052	0	4.79793	2.05548	-1.8275	0.000799856	0.00237388
Traf3ip3	9.40368	5.15741	10.8913	19.1644	0	1.16447	1.19948	6.16644	-1.82502	0.000787219	0.00233947
Fes	97.4563	141.46	188.503	165.511	40.1802	48.9076	31.1865	41.1096	-1.82466	5.66313e-16	1.96292e-14
Pigz	7.69392	12.5251	18.4314	13.0666	3.09078	3.4934	3.59845	1.02774	-1.82394	0.000155692	0.000551705
Zfp595	89.7624	80.3082	110.588	96.693	26.7868	25.6182	16.7928	32.8877	-1.82213	2.77096e-18	1.38807e-16
Kif12	1519.12	1427.87	2076.88	2129.86	675.851	649.772	284.277	329.905	-1.82209	8.64355e-14	2.11972e-12
Cfap44	12.8232	6.63095	25.9715	25.2621	5.15131	3.4934	2.39896	4.11096	-1.82197	0.000418585	0.00134033
Gbp2	117.119	137.776	242.122	201.226	53.5736	54.7299	32.386	45.2206	-1.8219	6.04991e-11	8.73887e-10
Clspn	243.641	333.021	249.662	195.999	117.45	62.8812	27.5881	63.7199	-1.8208	4.00879e-09	3.92367e-08
Slc15a3	42.744	50.1005	111.426	88.853	16.4842	18.6315	20.3912	21.5826	-1.82027	1.15849e-08	1.02455e-07
Nfam1	31.6306	50.1005	118.966	74.9153	24.7263	16.3025	16.7928	11.3051	-1.81901	3.69979e-06	1.91662e-05
Zfp108	35.905	30.9444	49.4296	47.9109	10.3026	15.1381	8.39638	9.24967	-1.81877	6.73547e-10	7.8386e-09
Fndc5	15.3878	27.9974	35.1872	19.1644	10.3026	4.65786	1.19948	7.19418	-1.81827	1.21097e-06	6.96367e-06
Plch1	348.791	304.287	311.658	257.848	128.783	61.7167	28.7876	105.857	-1.8158	1.77281e-09	1.88386e-08
Anxa13	90.6173	50.8373	50.2674	84.4975	22.6657	19.7959	13.1943	17.4716	-1.81564	1.41605e-12	2.725e-11
A630089N07Rik	35.905	34.6283	53.6186	30.4888	15.4539	8.15126	7.19689	9.24967	-1.81558	8.30023e-08	6.16148e-07
F830016B08Rik	11.1134	8.1045	41.8895	33.1021	9.27235	1.16447	0	8.22192	-1.81499	0.000781908	0.00232526
Ttc30a1	68.3904	55.9947	59.4831	67.9464	23.696	15.1381	11.9948	16.4438	-1.81498	1.14331e-13	2.73049e-12
Tnfrsf14	11.9683	14.7355	47.7541	24.391	11.3329	3.4934	2.39896	5.1387	-1.81475	0.000124454	0.000452299
Ticrr	128.232	143.671	131.533	108.017	61.8157	30.2761	10.7953	31.86	-1.81418	8.41119e-08	6.24122e-07
St8sia4	64.116	46.4167	117.291	102.791	23.696	22.1249	10.7953	29.8045	-1.81393	9.41809e-09	8.47821e-08
Adgre1	123.103	116.41	144.938	165.511	49.4525	34.934	17.9922	35.9709	-1.81322	2.17753e-06	1.18743e-05
AF251705	27.3562	25.787	35.1872	32.231	10.3026	5.82233	2.39896	11.3051	-1.81244	1.21816e-06	7.00042e-06
Ms4a6d	44.4538	55.2579	67.861	65.3331	18.5447	13.9736	3.59845	14.3884	-1.8124	0.000728768	0.00218755
Plek2	64.116	47.8902	67.861	62.7198	18.5447	12.8091	14.3938	19.5271	-1.81237	3.73482e-13	8.13896e-12
Cml2	1195.98	971.803	891.409	1393.77	529.554	234.058	113.951	308.322	-1.81191	1.91116e-09	2.01508e-08
5430427O19Rik	6.83904	3.68386	13.4047	6.96887	2.06052	1.16447	2.39896	0	-1.81112	0.00168769	0.00459585
Fancg	129.942	137.04	142.424	116.728	63.8762	27.9472	11.9948	35.9709	-1.81049	6.3736e-10	7.46078e-09
Arl11	3.41952	8.84127	10.0535	6.09776	1.03026	2.32893	0	2.05548	-1.81006	0.00250193	0.00654688
5430416O09Rik	47.8733	36.1019	35.1872	24.391	8.24209	4.65786	7.19689	16.4438	-1.80953	2.56305e-07	1.70367e-06
Tmem194	447.102	348.493	402.977	347.572	160.721	78.0192	44.3809	133.606	-1.80858	1.10954e-10	1.50659e-09
Mmp7	16.2427	15.4722	15.0802	10.4533	5.15131	1.16447	5.99741	2.05548	-1.8081	0.000271207	0.000910122
Adam1b	37.6147	22.1032	31.836	13.0666	5.15131	4.65786	1.19948	13.3606	-1.80792	6.4767e-05	0.000249872
Sprr2g	154.733	157.669	144.1	114.115	78.2999	33.7695	19.1917	18.4993	-1.80708	9.84965e-07	5.77531e-06
Nr0b2	7.69392	3.68386	5.02674	6.96887	0	0	3.59845	0	-1.80657	0.00128662	0.00361262
Trdn	4.2744	3.68386	8.37791	10.4533	1.03026	1.16447	1.19948	0	-1.80606	0.000963012	0.00279953
Ces2b	78.6489	55.2579	68.6988	138.506	16.4842	32.605	15.5933	25.6935	-1.806	2.62338e-09	2.67473e-08
4930447A16Rik	2.56464	2.21032	1.67558	2.61332	0	0	0	0	-1.80558	0.00899171	0.02028
Chst10	1.70976	5.15741	4.18895	2.61332	0	0	0	1.02774	-1.80399	0.0078499	0.0179741
Phf19	94.8917	93.5701	103.886	88.853	37.0894	24.4538	16.7928	26.7213	-1.80387	8.45662e-17	3.34616e-15
Hapln1	6.83904	8.1045	6.70233	6.09776	2.06052	0	1.19948	1.02774	-1.80379	0.000610086	0.00187509
Irg1	0.85488	2.94709	12.5669	4.35554	0	0	1.19948	1.02774	-1.80329	0.00924372	0.0207606
Bcl2l15	5.98416	9.57804	12.5669	8.71108	2.06052	2.32893	1.19948	2.05548	-1.80216	0.000899859	0.00263464
Rmi2	23.0818	30.2077	40.214	22.6488	12.3631	10.4802	1.19948	5.1387	-1.80191	2.61794e-05	0.000111461
Sprr2f	104.295	125.988	95.5081	67.9464	40.1802	27.9472	28.7876	10.2774	-1.79856	6.53529e-08	4.95578e-07
Cysrt1	2.56464	4.42064	2.51337	0.871108	0	0	0	0	-1.79818	0.0081859	0.018661
Adamts16	33.3403	23.5767	62.8343	38.3288	16.4842	3.4934	2.39896	15.4161	-1.79757	4.05327e-05	0.000164713
Upp2	17.9525	19.8929	44.4029	46.1687	13.3934	4.65786	2.39896	10.2774	-1.79407	4.58255e-07	2.86845e-06
Parp14	335.968	330.074	764.065	543.571	158.66	125.762	121.148	140.8	-1.79388	6.8665e-14	1.71012e-12
Zfp429	34.1952	44.2064	46.0785	39.1999	10.3026	15.1381	9.59586	9.24967	-1.79306	2.43882e-09	2.49958e-08
H2-Aa	138.491	143.671	216.988	304.017	41.2105	83.8415	50.3783	44.1928	-1.79278	1.34233e-11	2.1724e-10
Ak7	16.2427	13.2619	24.2959	31.3599	5.15131	1.16447	2.39896	11.3051	-1.7925	2.75651e-05	0.000116843
D430020J02Rik	29.9208	23.5767	41.8895	43.5554	13.3934	5.82233	5.99741	11.3051	-1.78939	1.2441e-06	7.1286e-06
Hsd3b3	724.083	450.905	505.188	845.846	246.232	160.696	107.953	188.077	-1.78864	8.7649e-15	2.5259e-13
Cc2d2a	542.849	503.952	577.238	640.264	231.809	128.091	64.7721	199.382	-1.78853	4.46285e-12	7.81132e-11
Serpinb6b	373.583	573.946	455.758	312.728	153.509	98.9796	58.7746	162.383	-1.78828	5.7189e-12	9.81466e-11
Psg16	6.83904	4.42064	2.51337	3.48443	1.03026	0	0	1.02774	-1.78762	0.00602493	0.0142905
AI314278	547.978	380.911	424.76	800.548	283.322	109.46	28.7876	81.1915	-1.7869	0.000198452	0.000687593
Palm3	113.699	120.094	103.048	80.1419	27.8171	38.4274	31.1865	20.5548	-1.78562	1.98929e-17	8.69168e-16
Rasal3	21.372	8.1045	26.8093	29.6177	6.18157	3.4934	1.19948	9.24967	-1.78519	6.87643e-05	0.000264425
Sfrp4	7.69392	3.68386	13.4047	30.4888	6.18157	2.32893	2.39896	0	-1.7846	0.00261839	0.00681415
Ttc26	217.139	200.402	277.309	283.11	105.087	66.3746	32.386	67.8309	-1.78314	3.74876e-14	9.88146e-13
Klra2	16.2427	20.6296	46.0785	31.3599	14.4237	5.82233	2.39896	5.1387	-1.78269	2.35876e-05	0.000101622
Rgs17	1.70976	4.42064	2.51337	0.871108	0	0	0	0	-1.78222	0.0100236	0.0223328
Ncaph	532.59	504.689	494.296	383.288	227.688	102.473	61.1736	135.662	-1.78204	6.75003e-10	7.85036e-09
Slc44a4	1236.16	928.333	1230.71	1689.95	506.889	349.34	218.306	356.626	-1.78173	1.34221e-16	5.14893e-15
Fut2	49.583	78.0979	51.1052	51.3954	16.4842	3.4934	14.3938	26.7213	-1.78141	1.76034e-06	9.79646e-06
Misp	176.105	179.036	220.339	224.746	73.1486	66.3746	32.386	53.4425	-1.78122	5.57494e-19	3.0869e-17
Sp6	13.6781	15.4722	18.4314	19.1644	1.03026	3.4934	4.79793	7.19418	-1.7808	2.0753e-05	9.06973e-05
Hist2h3b	132.506	122.304	123.993	74.0442	47.392	25.6182	7.19689	39.0541	-1.78	1.50513e-06	8.48346e-06
Hmga2-ps1	13.6781	16.209	9.2157	12.1955	3.09078	2.32893	4.79793	2.05548	-1.77984	0.000180814	0.000631327
Cd80	1.70976	2.21032	4.18895	4.35554	0	1.16447	0	0	-1.77925	0.0100435	0.0223714
Kif9	37.6147	36.1019	52.7808	72.302	16.4842	23.2893	5.99741	7.19418	-1.77866	1.89518e-08	1.61053e-07
Zfp85	33.3403	33.8915	49.4296	30.4888	10.3026	10.4802	11.9948	7.19418	-1.77693	3.18965e-09	3.18929e-08
Abhd11os	74.3745	68.5198	56.9698	77.5286	23.696	15.1381	15.5933	22.6103	-1.77677	4.21325e-14	1.10233e-12
Zfp605	53.0026	68.5198	71.2122	83.6264	17.5144	10.4802	19.1917	28.7767	-1.77595	6.14686e-12	1.04675e-10
Tmc3	16.2427	17.6825	15.918	29.6177	9.27235	4.65786	2.39896	3.08322	-1.77507	6.55844e-06	3.20123e-05
Ltbp2	34.1952	72.2037	108.075	64.462	17.5144	22.1249	25.1891	11.3051	-1.77497	6.44737e-07	3.91466e-06
Ifnk	6.83904	4.42064	9.2157	7.83997	0	3.4934	1.19948	1.02774	-1.77467	0.0021181	0.00563972
Mas1	32.4854	25.787	25.1337	25.2621	5.15131	6.9868	8.39638	8.22192	-1.77359	4.1535e-08	3.29733e-07
Chrnb4	7.69392	4.42064	10.8913	5.22665	2.06052	0	0	3.08322	-1.77258	0.00326974	0.0082983
Col24a1	21.372	24.3135	18.4314	14.8088	5.15131	8.15126	2.39896	4.11096	-1.7725	3.97033e-05	0.000161828
Bbs12	43.5989	58.205	50.2674	66.2042	11.3329	16.3025	8.39638	23.638	-1.77171	2.77719e-10	3.48793e-09
Smco4	100.876	113.463	123.993	116.728	29.8776	26.7827	20.3912	50.3593	-1.77163	6.34223e-17	2.55444e-15
Tnf	12.8232	17.6825	46.0785	27.8755	7.21183	4.65786	5.99741	7.19418	-1.76922	0.000341605	0.00112052
Ces1g	401.794	209.98	323.387	575.802	135.994	118.776	58.7746	49.3315	-1.76915	0.000149612	0.000532843
Card11	4.2744	0.736773	9.2157	13.0666	1.03026	2.32893	0	0	-1.76735	0.00606389	0.0143725
Dnmt3l	3.41952	8.84127	4.18895	3.48443	1.03026	2.32893	0	0	-1.76707	0.00781308	0.0179038
Gm19897	3.41952	3.68386	9.2157	13.0666	1.03026	2.32893	1.19948	1.02774	-1.76647	0.00323303	0.00821341
Gja1	156.443	153.985	155.829	150.702	47.392	52.401	43.1814	35.9709	-1.76632	5.98558e-30	1.17105e-27
A430088P11Rik	6.83904	1.47355	2.51337	3.48443	0	0	1.19948	0	-1.76606	0.00667596	0.0156317
A930024E05Rik	3.41952	6.63095	4.18895	10.4533	1.03026	0	1.19948	2.05548	-1.76601	0.00319916	0.00813307
Capn3	6.83904	2.94709	5.86453	9.58219	1.03026	2.32893	0	1.02774	-1.76494	0.00250683	0.00655776
Syna	2.56464	4.42064	6.70233	6.96887	1.03026	2.32893	0	0	-1.76452	0.0045633	0.0111428
Gm19557	17.9525	16.9458	20.9448	16.5511	5.15131	3.4934	4.79793	5.1387	-1.7638	9.00491e-06	4.26691e-05
Syngr3	3.41952	8.1045	8.37791	9.58219	1.03026	1.16447	0	3.08322	-1.76357	0.0017465	0.00474063
Kif23	674.5	575.419	725.527	604.549	214.294	175.834	215.907	146.967	-1.76095	8.44627e-34	2.52071e-31
Slc10a5	747.165	640.255	619.127	727.375	309.078	168.848	105.554	195.271	-1.75939	1.9315e-15	6.18363e-14
Runx1	88.0526	170.194	246.31	219.519	53.5736	41.9208	55.1762	53.4425	-1.75859	5.68011e-11	8.2521e-10
9330175E14Rik	1.70976	2.21032	4.18895	1.74222	0	0	0	0	-1.75846	0.0111326	0.0244784
Fbxo40	313.741	270.396	253.013	297.919	123.631	55.8944	47.9793	95.5799	-1.75527	5.95763e-16	2.0569e-14
Dtx3l	395.809	347.757	537.024	532.247	124.662	145.558	94.7591	159.3	-1.75519	3.50789e-22	2.8863e-20
Il1b	8.5488	11.7884	69.5366	42.6843	4.12105	4.65786	11.9948	8.22192	-1.75454	0.00133457	0.00373119
Cish	126.522	115.673	193.53	317.083	79.3301	27.9472	17.9922	70.9141	-1.75423	1.39339e-05	6.33318e-05
Klk1b16	11.9683	20.6296	4.18895	6.09776	1.03026	3.4934	1.19948	3.08322	-1.75416	0.00217993	0.00578684
Ttc22	82.9233	91.3598	73.7256	71.4309	14.4237	33.7695	27.5881	15.4161	-1.75304	8.89315e-11	1.23494e-09
Slc28a2	2.56464	1.47355	11.7291	3.48443	1.03026	1.16447	0	0	-1.75099	0.00736836	0.0170221
Oprm1	0.85488	1.47355	3.35116	4.35554	0	0	0	0	-1.75083	0.0100605	0.0224037
Katnal2	4.2744	2.94709	14.2424	12.1955	0	1.16447	2.39896	3.08322	-1.75068	0.0043516	0.0106749
Gltpd2	1.70976	1.47355	3.35116	3.48443	0	0	0	0	-1.7503	0.00908596	0.0204611
Hist1h4j	45.3086	71.4669	80.4279	33.9732	22.6657	16.3025	8.39638	15.4161	-1.75028	2.76108e-06	1.46924e-05
Gpr183	34.1952	30.2077	47.7541	47.0398	13.3934	9.31573	11.9948	9.24967	-1.7496	6.58747e-09	6.14107e-08
Tespa1	1.70976	1.47355	4.18895	6.96887	0	0	0	1.02774	-1.74855	0.00933294	0.0209423
Ipcef1	129.087	107.569	143.262	132.408	48.4223	20.9604	14.3938	58.5812	-1.74826	7.90217e-11	1.11135e-09
Vcam1	286.385	335.968	564.671	479.109	110.238	102.473	134.342	134.634	-1.74785	2.70767e-16	9.85055e-15
Trim43c	3.41952	4.42064	12.5669	8.71108	4.12105	0	0	1.02774	-1.74748	0.00358129	0.00897682
Apoc3	22.2269	13.2619	30.1605	49.6532	6.18157	5.82233	4.79793	12.3329	-1.74651	1.2677e-05	5.80085e-05
S100a3	3.41952	9.57804	6.70233	2.61332	2.06052	1.16447	0	1.02774	-1.7459	0.00818198	0.0186545
Gpr153	140.2	229.873	356.061	329.279	110.238	75.6903	53.9767	58.5812	-1.74547	4.76508e-10	5.68838e-09
Map7d2	1.70976	1.47355	1.67558	4.35554	0	0	0	0	-1.74445	0.0116975	0.0255544
2610528J11Rik	581.318	462.693	501.837	573.189	163.812	108.295	86.3627	248.713	-1.74409	1.09736e-13	2.63607e-12
G2e3	808.716	761.823	820.197	655.073	261.686	186.315	170.327	275.434	-1.74373	1.47994e-29	2.74304e-27
Gbp8	6.83904	6.63095	12.5669	18.2933	4.12105	1.16447	0	4.11096	-1.74339	0.000611957	0.00187986
Bcl2a1a	3.41952	1.47355	3.35116	4.35554	1.03026	0	0	0	-1.74317	0.0119695	0.0260712
Sult1c2	1019.87	875.286	1017.92	1168.16	441.982	323.722	206.311	214.798	-1.74232	2.51965e-18	1.27123e-16
Ces1d	2963.87	2022.44	2603.85	4911.31	658.337	1138.85	900.811	911.606	-1.74226	2.1558e-14	5.92189e-13
3110035E14Rik	4.2744	4.42064	6.70233	6.09776	0	0	1.19948	2.05548	-1.74132	0.00430967	0.0105925
Snx20	15.3878	12.5251	27.6471	14.8088	5.15131	9.31573	2.39896	1.02774	-1.74019	8.00966e-05	0.00030356
Plek	131.651	148.091	280.66	223.004	69.0275	52.401	39.5829	62.6922	-1.74013	1.60597e-11	2.5614e-10
8430431K14Rik	9.40368	8.1045	15.918	23.5199	6.18157	2.32893	4.79793	0	-1.73944	0.000276829	0.000927045
Hsf2bp	82.0685	78.8347	61.9965	109.76	31.9381	18.6315	17.9922	25.6935	-1.73882	9.17471e-15	2.63537e-13
Cdca7	70.955	67.0463	82.9413	66.2042	31.9381	18.6315	8.39638	22.6103	-1.73835	1.26456e-09	1.38991e-08
Anks1b	23.9366	16.9458	18.4314	21.7777	6.18157	6.9868	3.59845	4.11096	-1.7369	1.36932e-06	7.77776e-06
Clnk	8.5488	5.89418	5.02674	1.74222	0	1.16447	1.19948	1.02774	-1.7364	0.00297939	0.00764071
Defb11	1.70976	2.21032	1.67558	4.35554	0	0	0	0	-1.73627	0.0100533	0.0223905
Pilrb1	3.41952	2.94709	6.70233	4.35554	1.03026	1.16447	0	0	-1.73555	0.00726201	0.0168094
Hist1h2ad	7.69392	15.4722	8.37791	13.0666	3.09078	1.16447	0	6.16644	-1.7321	0.00249934	0.00654108
Dcaf12l2	2.56464	1.47355	3.35116	0.871108	0	0	0	0	-1.73129	0.0112173	0.0246307
Rtkn2	13.6781	23.5767	16.7558	19.1644	8.24209	3.4934	1.19948	6.16644	-1.73074	0.000183181	0.000638829
Cd209a	1.70976	0.736773	5.02674	8.71108	0	0	1.19948	0	-1.7306	0.00613621	0.0145224
Rgs3	123.958	141.46	199.394	155.928	58.7249	51.2365	28.7876	42.1374	-1.7303	6.35418e-17	2.55444e-15
Serpina3g	13.6781	16.9458	68.6988	77.5286	18.5447	10.4802	7.19689	7.19418	-1.72936	0.000362798	0.00118037
Mpeg1	409.487	361.019	461.623	485.207	181.326	108.295	99.557	115.107	-1.72893	2.52659e-19	1.50807e-17
BC035044	0.85488	1.47355	5.02674	6.96887	0	0	1.19948	0	-1.72741	0.0083852	0.0190659
Foxp2	5.98416	11.0516	15.918	13.0666	3.09078	4.65786	0	3.08322	-1.72631	0.000576295	0.0017815
Shisa7	70.1001	71.4669	69.5366	49.6532	26.7868	17.467	15.5933	15.4161	-1.72465	1.63383e-13	3.79193e-12
Efcab12	52.1477	41.996	67.0233	42.6843	18.5447	5.82233	8.39638	23.638	-1.72392	1.19854e-08	1.05731e-07
Ntf5	9.40368	8.1045	8.37791	7.83997	1.03026	1.16447	1.19948	4.11096	-1.72324	0.00103263	0.00297635
Ntng1	3.41952	4.42064	4.18895	5.22665	1.03026	0	0	1.02774	-1.72257	0.00407261	0.0100816
Tjp3	200.042	184.93	232.068	172.479	63.8762	41.9208	28.7876	93.5244	-1.72234	1.07368e-12	2.12899e-11
Padi2	17.9525	19.8929	25.9715	33.9732	8.24209	3.4934	8.39638	6.16644	-1.72211	2.65095e-06	1.41663e-05
Ccdc114	53.0026	36.1019	67.861	54.8798	22.6657	9.31573	9.59586	17.4716	-1.72022	6.09455e-09	5.72946e-08
Fam198b	222.269	299.866	154.153	159.413	69.0275	55.8944	35.9845	81.1915	-1.71896	8.77624e-11	1.2216e-09
Ces2e	783.925	518.688	497.648	679.464	164.842	168.848	127.145	270.296	-1.71864	2.84237e-16	1.02769e-14
Cnr2	16.2427	21.3664	34.3494	26.1332	4.12105	6.9868	2.39896	12.3329	-1.71814	3.88237e-06	2.00119e-05
Ms4a2	5.98416	8.1045	12.5669	11.3244	3.09078	1.16447	1.19948	3.08322	-1.71801	0.000907304	0.00265423
Spp2	1443.04	1371.87	1575.05	1661.2	703.668	426.195	310.666	346.349	-1.71773	1.67848e-16	6.28824e-15
Zfp764	75.2294	72.9405	67.861	75.7864	18.5447	15.1381	28.7876	23.638	-1.71635	6.67871e-16	2.28791e-14
Tbc1d31	247.915	207.033	261.391	245.652	100.966	60.5522	43.1814	78.1083	-1.71627	1.41689e-15	4.63729e-14
Hist2h2bb	1361.82	1475.76	1340.47	927.73	536.766	278.307	184.72	487.149	-1.71476	9.38893e-11	1.29561e-09
Pola1	812.136	803.082	821.035	591.482	344.107	195.63	110.352	237.408	-1.71396	1.8636e-12	3.49833e-11
Adgrd1	5.98416	13.2619	5.86453	13.9377	2.06052	1.16447	1.19948	4.11096	-1.71379	0.000821121	0.00242752
Pcdh8	35.0501	21.3664	25.9715	31.3599	7.21183	1.16447	16.7928	6.16644	-1.71336	2.48954e-05	0.000106579
Fbn2	23.0818	31.6812	43.5651	32.231	6.18157	11.6447	7.19689	12.3329	-1.71317	2.22101e-06	1.20851e-05
Gm4956	7.69392	5.15741	6.70233	33.9732	3.09078	3.4934	0	4.11096	-1.71242	0.000679292	0.00205869
Mastl	709.55	586.471	643.423	554.896	273.019	186.315	136.741	149.022	-1.71031	2.96875e-19	1.7252e-17
Heyl	198.332	322.706	260.553	250.008	79.3301	41.9208	64.7721	115.107	-1.70991	6.88289e-11	9.79741e-10
Sucnr1	499.25	384.595	379.519	446.007	174.114	80.3481	76.7669	169.577	-1.70974	5.73116e-13	1.20423e-11
Ptprc	223.979	215.138	433.138	363.252	85.5117	95.4862	73.1684	108.941	-1.7091	8.30886e-13	1.68551e-11
Ednra	35.905	59.6786	92.157	86.2397	25.7565	15.1381	5.99741	28.7767	-1.70901	2.28207e-06	1.2383e-05
Vstm2b	1.70976	4.42064	0.837791	2.61332	0	0	0	0	-1.70857	0.0133402	0.0286911
Car4	414.617	221.032	444.029	931.215	219.446	151.381	117.549	78.1083	-1.70788	3.52915e-07	2.27707e-06
Klhl33	0.85488	1.47355	2.51337	2.61332	0	0	0	0	-1.70769	0.01066	0.0235717
Lcp1	881.381	840.658	1230.71	1235.23	419.316	266.663	193.117	362.792	-1.70748	6.39342e-15	1.90483e-13
Rhov	14.533	24.3135	25.9715	48.7821	10.3026	10.4802	7.19689	2.05548	-1.70645	1.10024e-05	5.10891e-05
Fat3	6.83904	12.5251	16.7558	18.2933	2.06052	2.32893	0	8.22192	-1.70387	0.00145344	0.00402014
Thy1	8.5488	13.2619	22.6203	53.1376	8.24209	3.4934	3.59845	8.22192	-1.70385	0.000695416	0.00210068
Fermt3	102.586	105.358	137.398	114.986	39.1499	24.4538	21.5907	47.2761	-1.70205	8.5199e-09	7.77297e-08
Afmid	1031.84	729.405	812.657	1228.26	324.532	286.459	263.886	275.434	-1.70139	1.50627e-28	2.41112e-26
Sptbn4	5.12928	7.36773	3.35116	6.96887	1.03026	0	1.19948	2.05548	-1.70007	0.00706353	0.0164131
Disc1	14.533	13.9987	22.6203	19.1644	9.27235	2.32893	2.39896	4.11096	-1.6991	4.92169e-05	0.000195668
I830077J02Rik	3.41952	5.15741	13.4047	6.96887	0	2.32893	1.19948	2.05548	-1.69903	0.00354259	0.00889406
E230025N22Rik	2.56464	3.68386	5.02674	0.871108	0	0	0	1.02774	-1.69832	0.0137429	0.0294636
Zfp366	72.6648	64.0992	79.5901	68.8175	17.5144	18.6315	10.7953	35.9709	-1.69804	2.35583e-12	4.34361e-11
Slc25a21	206.881	176.825	162.531	202.097	82.4209	43.0852	22.7902	70.9141	-1.69772	3.95821e-12	7.03291e-11
Bfsp2	4.2744	4.42064	1.67558	1.74222	0	1.16447	0	0	-1.69643	0.0119796	0.02609
A430078G23Rik	2.56464	0.736773	4.18895	1.74222	0	0	0	0	-1.69589	0.0130534	0.0281259
Ace2	669.371	418.487	762.39	1262.24	305.988	221.249	195.516	196.298	-1.69575	3.99193e-11	5.99743e-10
Mxd3	161.572	167.984	188.503	142.862	47.392	51.2365	57.5752	46.2483	-1.69313	7.75928e-22	6.15356e-20
Shisa8	1.70976	2.94709	2.51337	6.09776	0	1.16447	0	0	-1.69292	0.0131676	0.0283475
Runx1t1	32.4854	23.5767	36.8628	51.3954	12.3631	10.4802	2.39896	14.3884	-1.69266	1.61426e-06	9.03494e-06
Rab42	10.2586	11.0516	20.107	22.6488	4.12105	3.4934	2.39896	6.16644	-1.69261	7.32548e-05	0.000279859
Zfp273	43.5989	32.418	47.7541	50.5243	17.5144	9.31573	13.1943	10.2774	-1.69047	1.51911e-09	1.635e-08
Ccm2l	55.5672	57.4683	70.3744	67.0753	25.7565	16.3025	8.39638	22.6103	-1.69027	3.00114e-12	5.41991e-11
Ifit1	47.8733	45.6799	211.961	94.0797	18.5447	40.7563	32.386	16.4438	-1.68956	6.20624e-05	0.000240598
Stx19	5.98416	6.63095	5.02674	6.09776	1.03026	2.32893	1.19948	0	-1.68884	0.00519773	0.0125235
Myct1	98.3112	74.414	96.3459	76.6575	22.6657	25.6182	21.5907	32.8877	-1.68652	1.73431e-12	3.28362e-11
March1	94.8917	81.045	105.562	100.177	36.0591	27.9472	14.3938	34.9432	-1.68608	5.30271e-17	2.16135e-15
Nmi	200.897	201.139	186.827	218.648	56.6644	68.7035	58.7746	63.7199	-1.68544	2.09086e-33	5.93803e-31
Zfp831	1.70976	1.47355	7.54012	6.96887	1.03026	0	0	1.02774	-1.68464	0.00983745	0.021943
Gm12250	13.6781	22.1032	41.0517	27.8755	7.21183	9.31573	7.19689	5.1387	-1.68403	7.31706e-06	3.5337e-05
Tmie	147.039	124.515	134.047	160.284	46.3618	18.6315	9.59586	83.247	-1.68282	7.32033e-06	3.53431e-05
Lrrc49	78.6489	104.622	122.317	91.4664	47.392	34.934	9.59586	23.638	-1.68253	3.21164e-08	2.61687e-07
Tnfsf14	4.2744	5.15741	5.86453	3.48443	2.06052	1.16447	0	0	-1.68177	0.00715542	0.016602
Ggt6	163.282	106.832	110.588	143.733	58.7249	29.1116	29.9871	39.0541	-1.68067	4.52359e-15	1.3733e-13
D7Ertd443e	7.69392	9.57804	13.4047	13.9377	2.06052	3.4934	3.59845	2.05548	-1.68026	0.000395413	0.00127424
Cybb	179.525	176.089	325.063	255.235	101.996	43.0852	47.9793	84.2747	-1.67995	2.08301e-10	2.67477e-09
Gimap9	185.509	198.192	167.558	209.066	57.6946	61.7167	64.7721	50.3593	-1.67988	3.1064e-30	6.36017e-28
Clec9a	21.372	18.4193	31.836	31.3599	10.3026	4.65786	2.39896	10.2774	-1.67957	4.58027e-06	2.32018e-05
Gm4841	3.41952	2.94709	10.0535	7.83997	0	1.16447	2.39896	0	-1.67735	0.00670836	0.0156992
Ccna1	2.56464	1.47355	1.67558	1.74222	0	0	0	0	-1.6772	0.0138843	0.0297416
Gm1141	3.41952	0.736773	2.51337	1.74222	0	0	0	0	-1.67539	0.0154729	0.0326635
Gas2l3	881.381	766.243	714.635	600.194	249.323	223.577	242.295	203.493	-1.67518	4.32921e-33	1.20998e-30
H2-Ob	3.41952	1.47355	8.37791	8.71108	1.03026	1.16447	0	1.02774	-1.67444	0.00463589	0.011295
Hdac9	16.2427	11.0516	28.4849	25.2621	9.27235	4.65786	3.59845	4.11096	-1.67414	5.97353e-05	0.000232755
H2-Ab1	218.849	205.56	321.712	489.563	61.8157	161.861	63.5726	76.0528	-1.67245	3.94294e-08	3.14293e-07
Tnfsf8	0.85488	2.21032	6.70233	11.3244	2.06052	1.16447	0	0	-1.67162	0.0115802	0.0253202
Tlr12	352.211	279.237	362.763	418.132	137.025	83.8415	113.951	99.6908	-1.67151	3.49231e-25	3.94183e-23
Gpr37	4.2744	2.21032	5.02674	5.22665	1.03026	0	1.19948	0	-1.671	0.00620768	0.014656
Cd300lf	5.12928	16.9458	38.5384	10.4533	4.12105	5.82233	1.19948	5.1387	-1.66909	0.00463445	0.011293
Rnf39	7.69392	8.1045	15.0802	20.0355	2.06052	3.4934	2.39896	5.1387	-1.66905	0.00102947	0.00296772
2810408I11Rik	69.2453	44.2064	52.7808	40.9421	28.8473	15.1381	2.39896	10.2774	-1.66776	0.000118619	0.000433237
Mbl2	1.70976	0.736773	6.70233	6.96887	0	0	1.19948	0	-1.66709	0.0158295	0.0333109
Mgmt	82.0685	64.0992	61.9965	66.2042	21.6355	15.1381	19.1917	26.7213	-1.66668	1.37728e-13	3.23348e-12
Gpr39	56.4221	60.4154	84.6169	47.0398	17.5144	18.6315	14.3938	23.638	-1.66661	9.3836e-09	8.45581e-08
Zfp324	160.717	153.985	216.15	229.973	100.966	51.2365	27.5881	47.2761	-1.66616	5.6846e-10	6.71775e-09
Wisp3	2.56464	2.94709	3.35116	2.61332	0	0	0	1.02774	-1.66603	0.014976	0.0317425
C6	2.56464	0	17.5936	12.1955	3.09078	1.16447	0	0	-1.66556	0.0134592	0.0289047
Ngef	457.361	304.287	406.328	723.891	184.417	135.078	94.7591	159.3	-1.66429	2.71867e-12	4.95367e-11
Hgd	3528.09	2452.72	2504.99	3938.28	1249.71	952.533	561.358	1049.32	-1.66267	4.26616e-15	1.29739e-13
Ms4a6b	35.905	42.7328	78.7523	59.2354	28.8473	13.9736	2.39896	14.3884	-1.66207	6.1912e-05	0.000240173
Mmp12	55.5672	123.041	60.3209	53.1376	44.3012	15.1381	5.99741	16.4438	-1.66049	3.46913e-05	0.000143492
Hist2h2ab	59.8416	50.8373	59.4831	50.5243	14.4237	18.6315	9.59586	23.638	-1.66027	5.5882e-10	6.61716e-09
Rgs18	4.2744	2.21032	9.2157	11.3244	1.03026	1.16447	2.39896	1.02774	-1.66026	0.00802675	0.018329
Ccdc69	33.3403	27.9974	24.2959	20.0355	8.24209	4.65786	2.39896	14.3884	-1.65951	2.76878e-05	0.000117276
Fn1	2123.52	3070.13	4355.67	3527.12	1368.19	798.824	689.702	1153.12	-1.65902	2.87737e-13	6.38899e-12
Foxl1	15.3878	16.9458	23.4581	19.1644	8.24209	6.9868	2.39896	3.08322	-1.65889	2.93912e-05	0.000123661
Zfp532	137.636	190.087	199.394	156.799	72.1183	43.0852	20.3912	69.8864	-1.65889	2.83462e-10	3.55245e-09
Nynrin	308.612	373.544	423.084	337.99	131.873	72.1969	62.3731	170.605	-1.65863	6.21975e-11	8.95481e-10
D430041D05Rik	24.7915	23.5767	11.7291	7.83997	5.15131	5.82233	2.39896	5.1387	-1.6576	0.000821576	0.00242845
Cenph	108.57	108.306	104.724	72.302	58.7249	12.8091	5.99741	32.8877	-1.65701	0.000126585	0.000458905
Arsj	2.56464	4.42064	6.70233	8.71108	1.03026	1.16447	1.19948	1.02774	-1.65685	0.00654039	0.0153449
9430076C15Rik	2.56464	3.68386	6.70233	6.09776	1.03026	0	0	2.05548	-1.65671	0.0110574	0.0243434
Ercc6l	315.451	331.548	361.088	241.297	134.964	85.006	62.3731	97.6354	-1.65634	5.91152e-10	6.9672e-09
Serpinb2	0	2.94709	5.02674	5.22665	0	1.16447	0	0	-1.65579	0.0165947	0.0347158
B230216N24Rik	29.0659	18.4193	31.836	27.8755	6.18157	10.4802	5.99741	8.22192	-1.65522	4.62766e-07	2.89463e-06
E330033B04Rik	81.2136	93.5701	121.48	91.4664	52.5433	26.7827	15.5933	21.5826	-1.65478	4.02131e-10	4.89338e-09
Ttc16	23.0818	16.209	25.1337	27.8755	7.21183	10.4802	2.39896	6.16644	-1.654	1.97173e-05	8.67089e-05
Hist1h2ac	129.942	133.356	123.993	85.3686	44.3012	34.934	28.7876	38.0264	-1.65256	2.8293e-13	6.29815e-12
Klrd1	2.56464	0.736773	0.837791	6.09776	0	0	0	0	-1.65196	0.0153075	0.0323532
Eps8l1	64.116	70.7302	98.0215	106.275	33.9986	22.1249	13.1943	31.86	-1.65178	8.8367e-09	8.02458e-08
Mcemp1	3.41952	4.42064	12.5669	13.0666	1.03026	2.32893	2.39896	2.05548	-1.65119	0.00449201	0.0109809
4930427A07Rik	138.491	130.409	175.098	135.022	61.8157	48.9076	32.386	35.9709	-1.65117	6.15973e-13	1.28204e-11
E230029C05Rik	2.56464	2.21032	5.02674	1.74222	1.03026	0	0	0	-1.65064	0.014636	0.031117
Nckap1l	160.717	173.878	268.093	242.168	60.7854	73.3613	50.3783	75.0251	-1.6502	1.90541e-12	3.56541e-11
D030028A08Rik	22.2269	30.9444	43.5651	35.7154	7.21183	11.6447	8.39638	11.3051	-1.65003	1.62162e-06	9.07034e-06
Frmd3	5.98416	5.89418	10.0535	6.96887	1.03026	3.4934	0	2.05548	-1.64979	0.00474157	0.0115381
Kcnk6	59.8416	52.3109	52.7808	51.3954	18.5447	18.6315	17.9922	11.3051	-1.64875	1.33053e-10	1.77754e-09
Lrit3	2.56464	2.21032	6.70233	5.22665	1.03026	0	0	1.02774	-1.64834	0.00879019	0.0198791
Atp6v1b1	530.88	520.898	623.316	488.692	249.323	131.585	86.3627	198.354	-1.64734	8.38182e-13	1.6971e-11
Cldn20	4.2744	3.68386	7.54012	3.48443	2.06052	1.16447	0	0	-1.64725	0.0068394	0.0159571
Rnf208	49.583	63.3624	79.5901	66.2042	26.7868	22.1249	14.3938	15.4161	-1.64698	1.04138e-11	1.72543e-10
Plb1	9.40368	6.63095	3.35116	4.35554	2.06052	1.16447	1.19948	1.02774	-1.6465	0.00881128	0.0199164
Gm8773	0.85488	2.94709	2.51337	0.871108	0	0	0	0	-1.64633	0.0131233	0.0282591
Prr5l	75.2294	61.8889	81.2657	81.0131	20.6052	24.4538	13.1943	32.8877	-1.64602	2.08024e-12	3.85974e-11
Rbbp8nl	0.85488	5.15741	4.18895	1.74222	0	1.16447	0	0	-1.64477	0.0160558	0.0337202
Cntrob	192.348	181.246	212.799	213.421	82.4209	50.072	27.5881	85.3025	-1.64369	4.42919e-12	7.76784e-11
Kcng2	7.69392	19.1561	13.4047	14.8088	1.03026	6.9868	2.39896	4.11096	-1.64274	0.000482009	0.00152019
Gm4349	0	3.68386	3.35116	1.74222	0	0	0	0	-1.6425	0.0126511	0.027373
Tns4	6.83904	3.68386	5.02674	10.4533	1.03026	2.32893	1.19948	1.02774	-1.64207	0.00569112	0.0135748
Ikzf1	61.5514	64.0992	113.94	113.244	28.8473	36.0984	23.9896	18.4993	-1.64131	2.74895e-09	2.78341e-08
4933416M06Rik	0.85488	2.94709	4.18895	0.871108	0	0	0	0	-1.64109	0.016333	0.0342533
Psd2	2.56464	5.15741	7.54012	3.48443	0	2.32893	0	1.02774	-1.64005	0.0121501	0.0264221
Bdnf	153.878	139.987	129.858	157.671	54.6038	32.605	16.7928	70.9141	-1.63934	3.12288e-08	2.554e-07
1700009J07Rik	5.12928	12.5251	14.2424	6.09776	4.12105	1.16447	0	3.08322	-1.63932	0.00174777	0.00474333
Zfp608	322.29	326.39	405.491	377.19	95.8143	115.282	117.549	126.412	-1.63897	5.72421e-36	2.01584e-33
Hrc	1.70976	2.21032	1.67558	3.48443	0	0	0	0	-1.63816	0.0180676	0.0374187
Rasgrp1	25.6464	17.6825	56.132	70.5598	9.27235	11.6447	8.39638	18.4993	-1.6381	2.32886e-05	0.000100432
Baiap2l2	642.015	538.581	480.892	506.985	237.99	145.558	117.549	181.91	-1.6346	9.63479e-21	6.75894e-19
Tmem132e	10.2586	8.84127	7.54012	9.58219	2.06052	1.16447	1.19948	4.11096	-1.63437	0.000952793	0.00277322
Rgs14	8.5488	8.84127	25.1337	16.5511	7.21183	0	3.59845	4.11096	-1.63265	0.00095212	0.00277244
Pilrb2	5.12928	7.36773	12.5669	6.96887	3.09078	2.32893	0	2.05548	-1.63223	0.00321166	0.00816267
Tmem215	10.2586	16.9458	13.4047	12.1955	3.09078	4.65786	1.19948	5.1387	-1.63136	0.00045666	0.00144933
Prss22	5.12928	9.57804	7.54012	7.83997	4.12105	0	1.19948	2.05548	-1.63109	0.0064575	0.0151686
Sftpd	2.56464	2.21032	3.35116	1.74222	1.03026	0	0	0	-1.63104	0.0188554	0.0388538
Tle6	9.40368	13.9987	15.0802	13.9377	5.15131	1.16447	1.19948	6.16644	-1.6309	0.000569947	0.00176435
Nlrp6	418.891	252.713	477.541	718.664	200.901	135.078	113.951	127.44	-1.63047	1.17466e-10	1.58737e-09
Esr1	197.477	159.88	170.909	200.355	77.2696	46.5786	22.7902	77.0805	-1.63042	8.24944e-11	1.1565e-09
Cygb	113.699	177.562	351.034	290.079	106.117	64.0456	34.785	75.0251	-1.63006	1.01656e-06	5.93883e-06
D5Ertd615e	4.2744	2.21032	2.51337	5.22665	1.03026	1.16447	0	0	-1.62924	0.0144007	0.0306908
B4galnt2	33.3403	21.3664	61.1587	40.9421	9.27235	15.1381	8.39638	12.3329	-1.62801	0.000113139	0.000415983
Ccdc87	2.56464	4.42064	4.18895	6.96887	2.06052	0	1.19948	0	-1.62773	0.0101166	0.0225144
AI854703	273.562	216.611	287.362	355.412	119.51	89.6639	57.5752	89.4134	-1.62768	2.91403e-17	1.21588e-15
Klk1b7-ps	1.70976	5.15741	4.18895	0.871108	1.03026	0	0	0	-1.62744	0.015276	0.0322982
Rhoh	7.69392	5.15741	9.2157	10.4533	1.03026	2.32893	0	4.11096	-1.62705	0.00205653	0.00549656
Ccnj	60.6965	54.5212	73.7256	54.0087	12.3631	22.1249	25.1891	16.4438	-1.62646	8.42741e-11	1.18051e-09
Eaf2	70.1001	60.4154	58.6453	74.9153	26.7868	16.3025	19.1917	19.5271	-1.62509	1.73285e-13	3.99894e-12
Tmem26	253.044	229.873	278.147	277.883	121.571	52.401	51.5777	98.6631	-1.62487	9.5882e-14	2.32868e-12
Nrn1	3.41952	2.21032	2.51337	2.61332	0	0	0	1.02774	-1.62466	0.016787	0.0350831
BC052040	97.4563	90.623	80.4279	81.0131	36.0591	22.1249	19.1917	31.86	-1.62347	1.49103e-13	3.47735e-12
5730559C18Rik	375.292	373.544	331.765	280.497	63.8762	128.091	118.749	123.329	-1.62277	3.76649e-18	1.83713e-16
Mdga1	11.9683	11.0516	14.2424	9.58219	4.12105	1.16447	3.59845	4.11096	-1.622	0.000999536	0.00289186
2900008C10Rik	3.41952	8.84127	8.37791	7.83997	1.03026	1.16447	1.19948	3.08322	-1.6212	0.00345187	0.00870157
Samd9l	4300.9	3346.42	3992.07	5119.5	1955.44	1025.89	587.746	1638.22	-1.62119	1.14856e-09	1.27194e-08
Il27ra	15.3878	37.5754	33.5116	34.8443	6.18157	8.15126	8.39638	13.3606	-1.62115	1.08482e-05	5.04663e-05
B3gnt7	103.44	123.041	144.1	101.92	28.8473	36.0984	29.9871	53.4425	-1.62106	3.3668e-13	7.38264e-12
1700034O15Rik	5.12928	0.736773	9.2157	8.71108	0	1.16447	1.19948	2.05548	-1.62075	0.00948915	0.0212516
Ppef1	2.56464	4.42064	4.18895	0.871108	0	0	0	1.02774	-1.62031	0.0182991	0.0378626
Tmem169	159.008	142.934	144.938	174.222	71.088	34.934	31.1865	57.5535	-1.61998	1.35126e-16	5.17237e-15
Zfp82	12.8232	14.7355	24.2959	13.9377	4.12105	2.32893	3.59845	8.22192	-1.6177	0.000155302	0.000550546
Pcyt1b	5.12928	5.15741	1.67558	6.09776	2.06052	1.16447	0	0	-1.61765	0.0154984	0.0326978
Zfp61	39.3245	44.2064	47.7541	54.0087	13.3934	15.1381	11.9948	16.4438	-1.61585	3.3192e-09	3.30943e-08
AF529169	3.41952	2.21032	10.8913	6.09776	1.03026	0	0	3.08322	-1.6149	0.0107984	0.0238418
Nod2	31.6306	46.4167	53.6186	61.8487	15.4539	9.31573	13.1943	20.5548	-1.61472	1.10028e-07	7.9662e-07
Cxcl13	3.41952	5.89418	3.35116	4.35554	0	1.16447	1.19948	1.02774	-1.61431	0.0129676	0.0279684
Abcc6	103.44	105.358	123.993	141.12	28.8473	55.8944	41.9819	23.638	-1.61414	1.3443e-12	2.60401e-11
A630001G21Rik	26.5013	17.6825	30.9983	19.1644	9.27235	5.82233	2.39896	9.24967	-1.61396	8.55671e-05	0.000322488
D830026I12Rik	2.56464	2.21032	4.18895	2.61332	1.03026	0	0	0	-1.61346	0.0192809	0.0395773
Il6	5.12928	1.47355	5.86453	5.22665	0	1.16447	2.39896	0	-1.61291	0.0179795	0.03726
Gm609	3.41952	1.47355	1.67558	0.871108	0	0	0	0	-1.61285	0.0187588	0.0386865
9030617O03Rik	2574.9	1642.27	1683.96	2740.51	770.635	634.634	516.977	840.692	-1.61273	2.22639e-17	9.58491e-16
Crocc	555.672	524.582	663.53	754.38	296.715	167.683	113.951	212.742	-1.61221	1.8711e-13	4.28989e-12
Il2rb	5.12928	5.89418	6.70233	12.1955	2.06052	3.4934	0	1.02774	-1.61138	0.00138088	0.00384725
1700007K13Rik	5.12928	3.68386	8.37791	8.71108	1.03026	4.65786	0	0	-1.61086	0.00649957	0.0152593
Mir6385	0.85488	1.47355	3.35116	2.61332	0	0	0	0	-1.60896	0.0199984	0.0409361
Blk	1.70976	0.736773	2.51337	2.61332	0	0	0	0	-1.60878	0.019986	0.0409154
Fgf1	2065.39	1811.72	1740.93	2340.67	1133.29	547.299	244.694	538.536	-1.60874	5.92916e-08	4.53288e-07
Fam81a	169.266	232.083	299.091	247.395	82.4209	78.0192	56.3757	86.3302	-1.6083	1.9901e-18	1.02294e-16
Steap3	97.4563	81.7818	98.8593	114.115	42.2407	24.4538	23.9896	32.8877	-1.60822	5.52654e-14	1.40623e-12
Sult1b1	81.2136	89.1495	95.5081	113.244	38.1197	27.9472	17.9922	33.9154	-1.60809	2.87228e-10	3.59453e-09
Ftcd	47.8733	31.6812	57.8076	97.5641	21.6355	18.6315	14.3938	16.4438	-1.60749	1.99022e-07	1.36102e-06
Gbp7	328.274	292.499	467.487	506.114	166.902	100.144	65.9715	167.522	-1.60692	4.55268e-10	5.45331e-09
Casp4	24.7915	27.2606	50.2674	39.1999	13.3934	3.4934	9.59586	15.4161	-1.60691	1.86851e-05	8.27065e-05
Cyp2s1	353.92	352.177	352.71	327.537	121.571	105.966	82.7643	137.717	-1.60633	2.67928e-31	6.29025e-29
Kcnmb1	45.3086	66.3095	38.5384	47.9109	18.5447	10.4802	15.5933	17.4716	-1.6061	5.61468e-08	4.31717e-07
Rbl1	676.21	629.941	622.478	540.958	325.563	146.723	97.1581	208.631	-1.60583	4.24228e-10	5.11981e-09
Tmc5	10.2586	5.89418	8.37791	14.8088	3.09078	2.32893	2.39896	2.05548	-1.60566	0.000762489	0.00227519
Fbxo17	5.12928	12.5251	13.4047	10.4533	1.03026	2.32893	4.79793	3.08322	-1.60519	0.00126747	0.00356362
Kcnk2	2.56464	4.42064	6.70233	12.1955	1.03026	0	1.19948	3.08322	-1.60424	0.00623678	0.0147129
A2m	1.70976	2.94709	13.4047	42.6843	8.24209	2.32893	0	1.02774	-1.60348	0.0128455	0.0277389
Zfp467	206.026	173.142	286.524	243.039	89.6327	59.3878	50.3783	90.4412	-1.60286	6.35448e-16	2.18535e-14
Fgf18	94.8917	76.6243	89.6436	77.5286	33.9986	19.7959	22.7902	31.86	-1.60272	5.52067e-12	9.5583e-11
Ptges3l	35.905	43.4696	46.9163	46.1687	18.5447	19.7959	7.19689	8.22192	-1.60265	3.58667e-08	2.88506e-07
Ccdc155	0.85488	5.15741	3.35116	0	0	0	0	0	-1.60136	0.018664	0.0385225
Adam5	4.2744	3.68386	5.86453	6.96887	1.03026	2.32893	0	1.02774	-1.60094	0.010129	0.022539
Ces2h	8.5488	5.15741	10.8913	29.6177	0	3.4934	4.79793	5.1387	-1.59899	0.00120362	0.00340565
Zfp418	55.5672	56.7315	62.8343	49.6532	18.5447	19.7959	14.3938	18.4993	-1.59862	1.6052e-11	2.5614e-10
Slco1a5	0.85488	0	1.67558	8.71108	0	0	0	0	-1.59859	0.016361	0.0342926
Cep41	51.2928	51.5741	67.0233	54.8798	25.7565	9.31573	11.9948	22.6103	-1.59856	1.89869e-10	2.45644e-09
Cenpl	158.153	128.935	160.018	138.506	47.392	50.072	44.3809	48.3038	-1.59849	2.17711e-21	1.674e-19
Pik3c2b	54.7123	66.3095	123.155	130.666	27.8171	30.2761	20.3912	38.0264	-1.59813	3.14273e-08	2.56666e-07
Ctnna3	6.83904	2.94709	10.8913	8.71108	1.03026	2.32893	2.39896	1.02774	-1.59784	0.00293175	0.0075317
Asb4	5.98416	11.7884	19.2692	14.8088	6.18157	3.4934	2.39896	2.05548	-1.59673	0.00109769	0.00313947
Tusc5	18.8074	28.7341	17.5936	19.1644	8.24209	4.65786	2.39896	9.24967	-1.59652	2.17114e-05	9.45571e-05
Nme5	16.2427	16.9458	31.836	35.7154	6.18157	6.9868	7.19689	9.24967	-1.59624	6.29132e-06	3.08573e-05
Capsl	5.12928	1.47355	2.51337	5.22665	1.03026	1.16447	0	0	-1.59602	0.016062	0.0337292
Gm10509	23.9366	33.1548	35.1872	32.231	14.4237	9.31573	7.19689	7.19418	-1.59466	1.88439e-07	1.29509e-06
Gpr132	4.2744	5.15741	15.918	7.83997	2.06052	0	4.79793	1.02774	-1.59465	0.00429799	0.0105682
Ccdc80	105.15	180.509	263.904	231.715	91.6933	34.934	29.9871	84.2747	-1.59305	1.26434e-06	7.23276e-06
Trim12c	87.1977	99.4643	142.424	121.084	42.2407	31.4406	16.7928	51.387	-1.59231	6.09916e-10	7.1596e-09
Best3	26.5013	10.3148	15.0802	7.83997	5.15131	5.82233	2.39896	3.08322	-1.59194	0.000617551	0.00189407
Topaz1	2.56464	5.15741	6.70233	3.48443	2.06052	1.16447	0	0	-1.59085	0.010896	0.0240331
Rtn4r	100.876	67.0463	59.4831	71.4309	30.9078	27.9472	13.1943	22.6103	-1.59062	1.82172e-10	2.36555e-09
Gm15663	3.41952	2.94709	4.18895	4.35554	2.06052	0	0	0	-1.58869	0.0166439	0.0348141
Gatm	4875.38	4573.88	6327.83	7848.68	3793.42	1369.41	421.018	816.026	-1.58864	0.00128639	0.00361257
Ttf2	370.163	348.493	398.788	382.416	187.508	96.6507	59.9741	136.689	-1.58753	2.16406e-11	3.38708e-10
Gimap8	174.395	190.824	211.123	205.582	90.663	55.8944	28.7876	75.0251	-1.5875	1.24531e-12	2.43638e-11
1700001G11Rik	3.41952	3.68386	3.35116	4.35554	1.03026	0	0	1.02774	-1.58724	0.016012	0.0336444
Akr1c6	1.70976	1.47355	1.67558	3.48443	0	0	0	0	-1.5872	0.0200895	0.0411178
Galnt6	70.955	61.1521	46.9163	54.0087	17.5144	24.4538	13.1943	19.5271	-1.58647	7.87655e-10	9.01757e-09
Tnfrsf26	24.7915	32.418	20.107	24.391	3.09078	9.31573	11.9948	7.19418	-1.58621	4.15119e-06	2.12607e-05
S100a4	62.4062	88.4127	123.993	126.311	31.9381	31.4406	29.9871	34.9432	-1.58518	3.3136e-09	3.30571e-08
Atxn7l1os2	11.1134	7.36773	10.8913	7.83997	2.06052	1.16447	2.39896	4.11096	-1.58357	0.00137982	0.00384551
Thnsl2	2184.22	1675.42	1980.54	3107.24	994.202	709.16	575.752	639.255	-1.5832	3.56098e-16	1.2667e-14
Gins2	246.205	234.294	212.799	215.164	98.9051	68.7035	35.9845	89.4134	-1.58303	4.33448e-11	6.46245e-10
Ncf2	45.3086	52.3109	77.9145	74.0442	23.696	18.6315	19.1917	17.4716	-1.58118	2.3992e-08	2.00404e-07
Kcnk4	4.2744	2.94709	6.70233	4.35554	2.06052	0	0	1.02774	-1.58061	0.00745013	0.0171884
E230016K23Rik	12.8232	3.68386	16.7558	13.0666	2.06052	4.65786	1.19948	4.11096	-1.58016	0.00112315	0.00320332
Nrros	90.6173	93.5701	176.774	152.444	43.271	32.605	53.9767	34.9432	-1.57999	1.97961e-09	2.07853e-08
Cxcr3	1.70976	0	2.51337	5.22665	0	0	0	0	-1.57989	0.0192326	0.0395062
Zbtb40	355.63	358.808	388.735	379.803	159.691	93.1573	97.1581	136.689	-1.57979	3.16929e-27	4.42896e-25
Dusp18	129.087	154.722	201.908	175.093	87.5722	34.934	23.9896	62.6922	-1.57947	9.08593e-09	8.22122e-08
B130024G19Rik	33.3403	46.4167	62.8343	66.2042	19.575	22.1249	8.39638	15.4161	-1.57864	6.91966e-08	5.22028e-07
Dlg2	27.3562	21.3664	41.8895	56.622	10.3026	9.31573	10.7953	14.3884	-1.57841	1.46101e-06	8.25595e-06
Ly6g6e	11.1134	11.7884	15.0802	8.71108	4.12105	1.16447	1.19948	6.16644	-1.57777	0.000901616	0.00263934
Col6a2	578.754	848.762	914.03	1013.1	372.955	239.88	182.321	300.1	-1.57708	4.70609e-14	1.21503e-12
Mfi2	29.9208	33.1548	33.5116	22.6488	9.27235	9.31573	5.99741	13.3606	-1.57685	7.92974e-06	3.80247e-05
Col5a3	289.804	436.169	275.633	278.755	122.601	72.1969	58.7746	157.244	-1.57592	5.5861e-09	5.29288e-08
Fam179a	0.85488	2.94709	2.51337	0.871108	0	0	0	0	-1.57535	0.021448	0.0435639
Lmtk3	45.3086	49.3638	92.9948	67.0753	27.8171	20.9604	14.3938	17.4716	-1.57493	2.60629e-08	2.16163e-07
Psme2b	6.83904	6.63095	8.37791	2.61332	2.06052	1.16447	1.19948	1.02774	-1.57418	0.00468325	0.0114072
Shank1	11.1134	10.3148	26.8093	28.7466	7.21183	8.15126	1.19948	5.1387	-1.57361	0.000493899	0.00155324
Gm16157	5.12928	3.68386	6.70233	10.4533	1.03026	1.16447	0	3.08322	-1.57302	0.00614745	0.0145411
Siglech	1.70976	0	2.51337	4.35554	0	0	0	0	-1.57288	0.0231828	0.0465985
Nmral1	127.377	122.304	107.237	94.9508	71.088	23.2893	15.5933	31.86	-1.57259	4.67786e-07	2.92085e-06
2810468N07Rik	1.70976	5.15741	2.51337	1.74222	1.03026	0	0	0	-1.57134	0.0215334	0.043709
Amz1	47.0184	44.2064	52.7808	64.462	18.5447	11.6447	14.3938	21.5826	-1.57108	6.36534e-11	9.12711e-10
Tmigd1	3435.76	2313.47	2180.77	4115.99	1031.29	964.178	821.645	1145.93	-1.57105	8.3554e-16	2.81843e-14
Fam109b	17.0976	22.1032	20.9448	30.4888	2.06052	3.4934	8.39638	12.3329	-1.57002	0.000721324	0.00216868
Clec1a	63.2611	85.4656	108.075	94.0797	36.0591	18.6315	8.39638	46.2483	-1.56991	6.02602e-07	3.67513e-06
Slc28a1	296.643	207.033	200.232	264.817	91.6933	82.6771	43.1814	98.6631	-1.56987	1.99462e-14	5.49627e-13
Rbm43	179.525	187.14	180.963	164.639	58.7249	47.7431	71.9689	58.5812	-1.56973	3.95439e-24	4.02479e-22
Synj2	53.0026	72.9405	106.399	95.8219	26.7868	24.4538	15.5933	38.0264	-1.56927	9.40562e-09	8.47131e-08
Calml3	52.1477	69.2566	68.6988	67.0753	26.7868	11.6447	15.5933	28.7767	-1.56911	1.15126e-08	1.01917e-07
Havcr2	32.4854	33.8915	27.6471	40.071	11.3329	11.6447	7.19689	12.3329	-1.56768	2.20979e-07	1.49137e-06
Mir200a	5.98416	2.94709	7.54012	1.74222	1.03026	2.32893	0	0	-1.5673	0.0128764	0.0277921
Myom3	12.8232	7.36773	12.5669	24.391	8.24209	1.16447	3.59845	2.05548	-1.56689	0.000368196	0.00119616
A430078I02Rik	5.98416	9.57804	6.70233	5.22665	1.03026	3.4934	1.19948	1.02774	-1.56632	0.00308491	0.00787572
Omd	17.9525	12.5251	16.7558	18.2933	7.21183	2.32893	8.39638	1.02774	-1.56617	2.74325e-05	0.000116393
Hist1h4b	281.255	291.762	265.58	208.195	119.51	69.868	62.3731	93.5244	-1.56543	3.55598e-16	1.2667e-14
Pik3cd	100.876	79.5714	165.045	151.573	42.2407	33.7695	41.9819	42.1374	-1.56421	1.10463e-08	9.8135e-08
Eri2	268.432	245.345	256.364	229.973	91.6933	79.1837	64.7721	96.6076	-1.56348	1.66726e-26	2.15861e-24
Nrk	0.85488	0.736773	4.18895	5.22665	1.03026	0	0	0	-1.56297	0.0239497	0.0479431
Ccl4	3.41952	5.15741	4.18895	1.74222	0	0	1.19948	1.02774	-1.56271	0.0163876	0.0343351
Slc27a5	8.5488	1.47355	4.18895	7.83997	0	1.16447	2.39896	1.02774	-1.56225	0.0103257	0.0229332
Hist1h2bf	11.9683	27.9974	25.9715	12.1955	5.15131	8.15126	4.79793	6.16644	-1.56014	0.000701288	0.00211516
Cenpq	228.253	184.93	180.125	168.124	77.2696	59.3878	38.3834	76.0528	-1.56009	3.08755e-15	9.5883e-14
Ptprq	3.41952	11.0516	8.37791	2.61332	2.06052	2.32893	0	1.02774	-1.55966	0.0124893	0.0270693
Zfp30	58.9867	62.6257	62.8343	73.1731	25.7565	23.2893	14.3938	20.5548	-1.55761	1.14767e-12	2.2655e-11
Jrk	127.377	117.147	177.612	194.257	50.4828	39.5918	53.9767	59.609	-1.55644	3.44487e-14	9.14891e-13
Zfp133-ps	5.12928	2.21032	18.4314	8.71108	0	3.4934	1.19948	3.08322	-1.5556	0.00644081	0.0151375
Sass6	151.314	116.41	143.262	134.151	67.9972	44.2497	16.7928	47.2761	-1.5556	1.98971e-08	1.6868e-07
Fignl1	287.24	306.497	302.442	209.066	151.448	76.8547	38.3834	86.3302	-1.55368	2.77573e-06	1.4757e-05
Dok3	21.372	34.6283	44.4029	40.9421	9.27235	12.8091	9.59586	12.3329	-1.55367	1.65017e-05	7.38028e-05
D730005E14Rik	26.5013	29.4709	49.4296	23.5199	11.3329	6.9868	3.59845	17.4716	-1.55259	4.75414e-05	0.00018995
2900041M22Rik	1.70976	2.21032	2.51337	1.74222	0	0	0	0	-1.55215	0.0229671	0.0462282
Lacc1	152.169	134.093	156.667	126.311	58.7249	40.7563	25.1891	62.6922	-1.55176	1.26566e-13	2.98336e-12
Olfml1	143.62	132.619	196.043	236.07	91.6933	45.4142	28.7876	63.7199	-1.55159	1.48607e-08	1.289e-07
Tmem125	355.63	276.29	267.255	244.781	107.147	74.5258	59.9741	136.689	-1.55105	1.88334e-13	4.31234e-12
Mndal	97.4563	89.1495	144.1	125.44	38.1197	39.5918	28.7876	44.1928	-1.55023	6.68394e-14	1.67174e-12
Fam78b	7.69392	14.7355	12.5669	12.1955	4.12105	0	0	8.22192	-1.54982	0.0018597	0.00502233
Ky	0	2.94709	2.51337	2.61332	0	0	0	0	-1.54891	0.0244577	0.0488046
Pask	159.008	153.985	159.18	123.697	86.5419	37.2629	19.1917	49.3315	-1.54807	3.18922e-07	2.07754e-06
Ndufa4l2	46.1635	67.0463	51.943	54.0087	23.696	15.1381	11.9948	20.5548	-1.54758	2.63771e-09	2.68774e-08
Loxl3	120.538	310.181	201.07	171.608	67.9972	68.7035	43.1814	83.247	-1.54758	1.61606e-08	1.39351e-07
Slc26a6	241.076	215.874	197.719	195.128	55.6341	67.539	79.1658	83.247	-1.54726	2.80432e-17	1.17848e-15
Coro1a	217.139	210.717	367.79	291.821	80.3604	90.8283	80.3653	107.913	-1.54643	1.50693e-10	1.99504e-09
Prkcb	116.264	114.2	170.072	195.128	61.8157	34.934	35.9845	49.3315	-1.54617	0.0001134	0.000416772
Abcg8	1.70976	1.47355	1.67558	3.48443	0	0	0	0	-1.54589	0.0238687	0.0478189
Ptprr	12.8232	13.2619	17.5936	12.1955	4.12105	2.32893	2.39896	7.19418	-1.54567	0.000354333	0.00115667
C1ql4	1.70976	2.94709	5.02674	1.74222	0	0	0	1.02774	-1.54549	0.0241211	0.0482367
Mogat2	328.274	228.399	214.474	297.048	87.5722	60.5522	76.7669	130.523	-1.54483	1.98068e-13	4.52346e-12
Cpxm1	33.3403	37.5754	76.239	112.373	19.575	19.7959	26.3886	16.4438	-1.5447	1.09496e-05	5.08842e-05
Dnaaf3	0.85488	3.68386	10.8913	10.4533	1.03026	1.16447	2.39896	1.02774	-1.54469	0.0111968	0.0245918
Siglece	20.5171	18.4193	33.5116	27.8755	15.4539	3.4934	0	7.19418	-1.5444	0.0034723	0.00874808
Slc22a13	16.2427	16.209	20.107	57.4931	7.21183	6.9868	3.59845	13.3606	-1.54312	0.000102301	0.000379653
Rab23	347.081	299.13	246.31	294.435	104.056	82.6771	93.5596	120.246	-1.54311	5.34011e-25	5.98909e-23
1700025N23Rik	2.56464	2.21032	7.54012	6.09776	0	2.32893	0	1.02774	-1.54283	0.0120341	0.0261989
Obsl1	79.5038	120.831	118.966	112.373	46.3618	26.7827	19.1917	49.3315	-1.54265	2.18189e-09	2.26659e-08
2310043L19Rik	5.12928	2.94709	3.35116	6.09776	2.06052	0	1.19948	0	-1.54262	0.0102331	0.0227447
D630039A03Rik	228.253	245.345	185.99	181.19	97.8748	41.9208	27.5881	104.83	-1.54224	2.53854e-07	1.68866e-06
Kcnb2	5.98416	6.63095	6.70233	7.83997	3.09078	0	0	3.08322	-1.54187	0.00869706	0.0196936
Bcl2a1b	10.2586	8.84127	15.918	10.4533	4.12105	1.16447	2.39896	5.1387	-1.54144	0.00119837	0.00339407
8430423G03Rik	1.70976	5.15741	4.18895	2.61332	0	0	0	2.05548	-1.54133	0.0213266	0.0433375
Zfp442	59.8416	69.9934	77.9145	62.7198	28.8473	19.7959	13.1943	26.7213	-1.54111	1.50709e-11	2.42568e-10
Zwilch	245.351	254.923	232.906	186.417	130.843	66.3746	44.3809	61.6644	-1.54007	1.66067e-08	1.4257e-07
Rgs12	487.282	478.902	505.188	461.687	152.479	179.328	163.13	166.494	-1.54005	1.42541e-49	2.50987e-46
Pcsk9	243.641	272.606	247.148	229.973	108.177	81.5126	92.3602	52.4148	-1.53964	8.75664e-14	2.13852e-12
Alk	6.83904	1.47355	2.51337	7.83997	0	2.32893	0	1.02774	-1.53942	0.0107848	0.0238154
Arhgap40	0.85488	2.94709	1.67558	0.871108	0	0	0	0	-1.5394	0.0188968	0.0389345
Irgm1	853.17	769.927	999.484	1019.2	322.472	286.459	268.684	356.626	-1.53905	7.02596e-23	6.34426e-21
Lrrc18	4.2744	5.89418	13.4047	4.35554	3.09078	0	0	3.08322	-1.53898	0.00886032	0.0200196
Gm11627	2.56464	5.89418	4.18895	0.871108	1.03026	0	0	1.02774	-1.53818	0.024047	0.0481105
St8sia2	8.5488	6.63095	5.86453	7.83997	3.09078	0	0	4.11096	-1.53754	0.00687907	0.0160369
2610305D13Rik	25.6464	33.8915	25.1337	24.391	6.18157	8.15126	7.19689	13.3606	-1.53617	4.51344e-06	2.29094e-05
Galnt11	6150.86	5707.78	6100.79	8441.04	4418.79	1634.91	574.552	1049.32	-1.53563	0.00108294	0.00310359
Pdgfrl	5.12928	5.89418	10.0535	8.71108	2.06052	1.16447	0	4.11096	-1.53555	0.00626935	0.0147838
Hs3st1	50.4379	69.2566	82.1035	46.1687	28.8473	20.9604	13.1943	18.4993	-1.53523	7.18572e-08	5.4071e-07
Zfp626	175.25	162.09	222.015	193.386	62.8459	62.8812	55.1762	73.9973	-1.53503	1.24787e-23	1.19416e-21
Guca1a	8.5488	9.57804	4.18895	7.83997	0	4.65786	0	3.08322	-1.53486	0.0070378	0.0163593
Zfp101	149.604	142.934	159.18	181.19	52.5433	68.7035	38.3834	54.4703	-1.53472	2.33257e-21	1.77801e-19
Ccdc184	1.70976	2.94709	5.02674	4.35554	1.03026	0	1.19948	0	-1.5335	0.0246495	0.0491205
Samd15	0	1.47355	9.2157	6.09776	0	1.16447	1.19948	0	-1.53324	0.0237973	0.0476813
Zfp239	35.0501	27.9974	61.1587	67.0753	22.6657	10.4802	8.39638	18.4993	-1.5331	1.20345e-05	5.52982e-05
Cenpp	75.2294	81.045	79.5901	60.1065	36.0591	24.4538	13.1943	24.6658	-1.53254	1.69861e-09	1.81157e-08
Cntnap5a	6.83904	0.736773	3.35116	3.48443	0	1.16447	0	0	-1.53244	0.00806159	0.0184014
Oas1g	0.85488	2.21032	12.5669	4.35554	2.06052	1.16447	0	0	-1.53211	0.019442	0.0398713
Fam196b	5.12928	3.68386	24.2959	16.5511	3.09078	2.32893	3.59845	4.11096	-1.53156	0.00379794	0.00947234
Ccdc158	11.9683	22.1032	28.4849	20.0355	11.3329	6.9868	3.59845	3.08322	-1.53015	0.000148543	0.00052957
Gata5	14.533	11.7884	20.9448	15.6799	8.24209	5.82233	1.19948	3.08322	-1.53012	0.000389019	0.00125633
Bora	136.781	130.409	153.316	132.408	47.392	39.5918	58.7746	43.1651	-1.52858	1.70191e-16	6.35067e-15
Map2k3os	20.5171	19.1561	19.2692	25.2621	5.15131	5.82233	7.19689	8.22192	-1.52829	4.06861e-05	0.000165168
Slc16a5	235.947	260.817	266.417	209.937	122.601	43.0852	23.9896	123.329	-1.52751	4.68454e-06	2.36551e-05
Dcaf4	76.0843	76.6243	98.8593	102.791	29.8776	32.605	22.7902	33.9154	-1.52716	4.33353e-14	1.1271e-12
Ezh2	428.295	431.012	439.84	347.572	199.871	91.9928	83.9638	176.771	-1.52708	6.38835e-11	9.15265e-10
Mfap5	11.1134	22.8399	15.918	20.0355	3.09078	4.65786	5.99741	7.19418	-1.52704	0.00186675	0.00503828
Cabp1	3.41952	5.89418	7.54012	6.09776	2.06052	1.16447	2.39896	0	-1.52635	0.00903959	0.0203697
Lekr1	28.211	31.6812	61.9965	40.9421	16.4842	17.467	7.19689	11.3051	-1.52594	6.33475e-07	3.8516e-06
Vsig1	2.56464	2.94709	2.51337	2.61332	0	1.16447	0	0	-1.52543	0.022482	0.0454326
Cass4	4.2744	6.63095	19.2692	21.7777	4.12105	1.16447	3.59845	5.1387	-1.52428	0.00389331	0.00968678
Edn3	25.6464	39.7857	41.8895	42.6843	20.6052	6.9868	1.19948	17.4716	-1.52393	2.57494e-05	0.000109834
Casp12	50.4379	67.0463	82.1035	77.5286	43.271	17.467	9.59586	19.5271	-1.52336	2.2866e-06	1.24037e-05
Nfatc4	35.0501	54.5212	74.5634	73.1731	22.6657	16.3025	11.9948	26.7213	-1.52333	6.4805e-07	3.93072e-06
Dbf4	466.764	423.644	452.407	364.123	184.417	158.367	117.549	125.384	-1.52327	8.72954e-22	6.83154e-20
Cct6b	23.9366	8.84127	15.918	36.5865	11.3329	8.15126	2.39896	3.08322	-1.5209	0.000417732	0.00133825
Ifi203	107.715	94.3069	156.667	148.959	61.8157	30.2761	26.3886	50.3593	-1.5208	7.10911e-10	8.22993e-09
Gdf10	87.1977	147.355	156.667	128.053	83.4512	32.605	19.1917	33.9154	-1.52022	2.14785e-06	1.17378e-05
Cetn4	13.6781	13.2619	23.4581	32.231	7.21183	4.65786	8.39638	5.1387	-1.51982	5.43866e-05	0.000213901
Trim21	113.699	99.4643	153.316	126.311	44.3012	39.5918	51.5777	32.8877	-1.51945	2.62415e-15	8.22171e-14
Klk1b5	52.1477	63.3624	29.3227	13.9377	14.4237	9.31573	15.5933	10.2774	-1.51934	0.00028999	0.000964881
4933433C11Rik	1.70976	0.736773	4.18895	5.22665	0	0	1.19948	0	-1.5192	0.0204379	0.0417339
Zfp286	6.83904	11.7884	12.5669	10.4533	3.09078	0	3.59845	5.1387	-1.51787	0.00198839	0.0053347
Fbxo43	6.83904	5.15741	7.54012	11.3244	2.06052	4.65786	1.19948	0	-1.51769	0.0105172	0.0233091
Rbm44	3.41952	8.84127	5.86453	1.74222	2.06052	1.16447	0	1.02774	-1.51664	0.0229263	0.046162
Ostn	6.83904	1.47355	0.837791	0	0	0	0	0	-1.51587	0.0248482	0.0494548
Itgb2	159.008	170.931	275.633	216.906	93.7538	50.072	51.5777	77.0805	-1.5158	2.54417e-07	1.69176e-06
Dclk1	100.021	176.089	220.339	183.804	73.1486	58.2233	33.5855	62.6922	-1.51486	2.60864e-07	1.73136e-06
Poc1a	182.944	158.406	170.072	128.924	63.8762	54.7299	40.7824	59.609	-1.51477	3.09454e-15	9.59309e-14
Gm15612	3.41952	5.15741	10.0535	13.0666	5.15131	0	1.19948	1.02774	-1.51455	0.00781492	0.0179057
Adra2a	17.0976	20.6296	30.1605	15.6799	5.15131	3.4934	8.39638	9.24967	-1.51437	7.95943e-05	0.000301852
Ankrd6	69.2453	63.3624	138.235	129.795	40.1802	31.4406	29.9871	31.86	-1.5135	3.44476e-08	2.78235e-07
Smim6	55.5672	50.8373	58.6453	66.2042	21.6355	12.8091	8.39638	32.8877	-1.51335	6.0007e-08	4.57129e-07
Hist3h2bb-ps	18.8074	24.3135	15.0802	13.9377	6.18157	9.31573	2.39896	5.1387	-1.51325	0.000453744	0.00144163
Aoc3	79.5038	108.306	84.6169	91.4664	31.9381	25.6182	20.3912	45.2206	-1.5131	5.16767e-11	7.57007e-10
Pabpc4l	10.2586	10.3148	15.0802	13.9377	3.09078	2.32893	1.19948	7.19418	-1.51258	0.000772545	0.00230013
Itga10	13.6781	23.5767	28.4849	21.7777	12.3631	4.65786	5.99741	4.11096	-1.5122	8.32788e-05	0.000314537
Gen1	144.475	151.038	169.234	101.049	56.6644	51.2365	34.785	50.3593	-1.51189	3.22119e-11	4.92777e-10
Btla	1.70976	2.21032	8.37791	9.58219	2.06052	0	0	2.05548	-1.51148	0.0115375	0.0252489
Gfra4	10.2586	9.57804	12.5669	6.96887	4.12105	3.4934	0	3.08322	-1.51112	0.00299693	0.00767897
Ddias	265.868	216.611	229.555	207.324	108.177	75.6903	56.3757	75.0251	-1.51111	6.10215e-14	1.54156e-12
Syngr4	12.8232	5.89418	10.0535	9.58219	2.06052	3.4934	3.59845	2.05548	-1.51103	0.0035955	0.00900819
Adh6a	8.5488	7.36773	6.70233	1.74222	0	0	4.79793	1.02774	-1.51027	0.0145217	0.0309187
Spn	47.8733	45.6799	77.0767	84.4975	24.7263	17.467	11.9948	25.6935	-1.51002	0.000105707	0.000390783
Sfxn4	27.3562	35.3651	46.9163	46.1687	18.5447	10.4802	9.59586	12.3329	-1.50909	2.99726e-07	1.96192e-06
Trim30a	130.797	156.933	271.444	188.159	82.4209	69.868	35.9845	63.7199	-1.50898	2.39767e-09	2.45883e-08
Cep57l1	114.554	103.148	101.373	124.568	46.3618	30.2761	16.7928	55.498	-1.50822	1.06114e-09	1.18257e-08
Klrb1b	1.70976	1.47355	6.70233	5.22665	1.03026	0	0	1.02774	-1.50652	0.0208273	0.0424256
Fam110a	156.443	146.618	165.045	129.795	61.8157	53.5654	43.1814	48.3038	-1.50568	5.00608e-20	3.2407e-18
Saa4	2.56464	3.68386	4.18895	15.6799	3.09078	1.16447	1.19948	0	-1.50436	0.0205958	0.0419983
Zfp820	47.0184	43.4696	44.4029	44.4265	23.696	5.82233	11.9948	17.4716	-1.5037	3.65735e-07	2.34603e-06
AI467606	12.8232	30.2077	25.1337	27.8755	8.24209	11.6447	2.39896	8.22192	-1.50319	7.06201e-05	0.000270733
Smad9	80.3587	102.411	73.7256	40.071	27.8171	24.4538	19.1917	27.749	-1.50226	7.1102e-07	4.27146e-06
Ccdc24	11.9683	22.1032	22.6203	10.4533	7.21183	6.9868	3.59845	3.08322	-1.5015	0.000437351	0.00139383
Gm12185	0	1.47355	5.86453	5.22665	1.03026	0	0	0	-1.50132	0.0225575	0.04556
Wdr78	47.0184	45.6799	81.2657	94.9508	32.9684	20.9604	10.7953	23.638	-1.50076	9.72947e-07	5.71817e-06
Cd274	38.4696	40.5225	52.7808	41.8132	10.3026	13.9736	23.9896	10.2774	-1.50056	1.65842e-07	1.15604e-06
Evi2a	35.905	17.6825	51.1052	40.071	14.4237	6.9868	10.7953	14.3884	-1.49927	2.97974e-05	0.000124981
Kcnab2	59.8416	42.7328	98.0215	82.7553	36.0591	19.7959	19.1917	19.5271	-1.49907	9.82993e-08	7.20589e-07
Tlr3	194.913	224.716	257.202	219.519	111.268	53.5654	46.7798	95.5799	-1.49701	4.19801e-12	7.40668e-11
Gxylt2	29.0659	30.9444	30.1605	20.9066	11.3329	6.9868	3.59845	14.3884	-1.49674	4.60178e-05	0.00018449
Apol10b	1.70976	0.736773	2.51337	6.96887	1.03026	0	0	0	-1.49532	0.0244277	0.0487558
Gm19461	29.0659	39.7857	52.7808	62.7198	19.575	15.1381	14.3938	12.3329	-1.49484	7.03551e-08	5.30541e-07
Adcy7	89.7624	136.303	279.822	267.43	83.4512	61.7167	57.5752	56.5257	-1.49463	1.09561e-06	6.35004e-06
Trim34a	47.8733	44.2064	71.2122	55.7509	16.4842	22.1249	3.59845	29.8045	-1.49399	2.15429e-06	1.17584e-05
Card9	20.5171	27.2606	23.4581	32.231	5.15131	6.9868	8.39638	13.3606	-1.49334	2.04346e-05	8.95056e-05
Dsn1	190.638	175.352	215.312	204.71	107.147	61.7167	40.7824	60.6367	-1.49187	1.85642e-10	2.40529e-09
Det1	87.1977	94.3069	101.373	89.7241	42.2407	30.2761	20.3912	34.9432	-1.49141	5.16238e-13	1.10047e-11
Fam26f	1.70976	0.736773	4.18895	7.83997	0	1.16447	0	1.02774	-1.4914	0.0248405	0.0494451
Tmem14a	41.8891	32.418	41.0517	61.8487	25.7565	15.1381	8.39638	9.24967	-1.48984	7.30357e-07	4.37866e-06
Il2rg	50.4379	45.6799	88.8058	60.9776	18.5447	24.4538	20.3912	20.5548	-1.48843	3.82305e-08	3.06122e-07
H2afy3	1.70976	2.21032	5.02674	4.35554	1.03026	0	0	1.02774	-1.48829	0.0237568	0.0476218
Hkdc1	70.1001	70.7302	62.8343	55.7509	19.575	34.934	23.9896	11.3051	-1.48764	4.49119e-08	3.53906e-07
Fcgr2b	560.801	421.434	374.492	410.292	187.508	178.163	112.751	140.8	-1.48736	8.65754e-19	4.705e-17
Asb9	202.607	167.247	201.07	253.492	95.8143	75.6903	55.1762	60.6367	-1.48686	2.34586e-17	1.00746e-15
Hist1h2ak	66.6806	84.7288	87.1302	81.8842	40.1802	8.15126	3.59845	47.2761	-1.48627	0.00145102	0.00401533
Col5a1	1310.53	2083.59	2249.47	2203.03	739.728	597.371	562.557	851.997	-1.48604	1.73457e-16	6.45715e-15
Acox2	760.843	428.802	531.997	967.801	214.294	220.084	165.529	326.822	-1.48544	8.83155e-10	1.00133e-08
I730028E13Rik	1.70976	1.47355	1.67558	0.871108	0	0	0	0	-1.48427	0.0229132	0.0461461
Uhrf1	651.418	710.249	675.259	490.434	412.105	164.19	47.9793	177.799	-1.48383	0.000825519	0.00243929
Cxcl16	1020.73	1148.63	1187.15	1014.84	423.437	426.195	332.257	371.014	-1.48271	2.45734e-39	1.35215e-36
Palm2	18.8074	22.1032	14.2424	29.6177	10.3026	6.9868	0	9.24967	-1.48232	0.000567634	0.00175781
Klk1b8	10.2586	12.5251	5.86453	3.48443	3.09078	4.65786	0	1.02774	-1.48174	0.0107551	0.0237612
Cpsf4l	25.6464	23.5767	25.9715	24.391	10.3026	9.31573	3.59845	9.24967	-1.47987	7.86522e-06	3.77256e-05
Gypc	28.211	49.3638	37.7006	38.3288	21.6355	3.4934	8.39638	16.4438	-1.47977	5.89508e-05	0.0002298
Cdk5rap2	548.833	544.475	604.047	488.692	259.626	199.124	97.1581	207.604	-1.47926	2.64011e-12	4.82732e-11
Stab2	88.9075	109.779	107.237	107.146	40.1802	36.0984	32.386	35.9709	-1.47912	5.11176e-16	1.77881e-14
Tmem40	5.98416	6.63095	6.70233	4.35554	0	2.32893	2.39896	2.05548	-1.47855	0.0157703	0.0332037
Edar	5.98416	2.94709	3.35116	8.71108	0	0	1.19948	3.08322	-1.4783	0.011418	0.0250246
Pter	4430.84	3049.5	4330.54	6287.66	2371.66	1474.21	806.052	1601.22	-1.47799	9.7693e-09	8.7809e-08
Ice2	253.044	259.344	263.066	229.973	103.026	64.0456	55.1762	128.468	-1.477	2.67659e-13	5.99611e-12
Stmn1	94.8917	72.2037	87.968	79.2708	31.9381	29.1116	37.184	19.5271	-1.47666	1.62865e-10	2.1369e-09
Cahm	9.40368	8.1045	13.4047	13.0666	7.21183	2.32893	1.19948	2.05548	-1.47608	0.0017038	0.00463686
Map9	135.071	125.988	169.234	174.222	69.0275	32.605	17.9922	84.2747	-1.47591	1.2684e-06	7.25237e-06
Arhgef10l	1322.5	1345.35	1239.93	1216.94	667.609	378.451	225.503	519.009	-1.47316	1.15914e-10	1.5688e-09
Cntfr	23.0818	22.8399	32.6738	47.9109	16.4842	6.9868	13.1943	5.1387	-1.47286	1.35522e-05	6.17087e-05
Cdc45	199.187	205.56	181.801	150.702	118.48	50.072	19.1917	60.6367	-1.47283	1.11786e-05	5.18253e-05
Slfn2	79.5038	117.147	161.694	115.857	52.5433	32.605	43.1814	36.9987	-1.47264	3.61209e-10	4.44146e-09
Gm15326	2.56464	3.68386	3.35116	5.22665	1.03026	0	1.19948	1.02774	-1.47247	0.0239097	0.0478846
Fabp5	13.6781	19.8929	18.4314	19.1644	10.3026	4.65786	3.59845	4.11096	-1.47239	0.000252071	0.000852567
Cenpw	86.3429	75.8876	80.4279	58.3642	22.6657	34.934	27.5881	21.5826	-1.4719	9.18148e-10	1.035e-08
Wscd2	47.8733	53.0476	56.9698	33.9732	26.7868	12.8091	3.59845	20.5548	-1.47173	3.97108e-07	2.53711e-06
Cdc7	79.5038	93.5701	91.3192	74.0442	44.3012	32.605	9.59586	29.8045	-1.47065	4.41708e-07	2.78069e-06
Slamf8	2.56464	1.47355	7.54012	6.09776	2.06052	0	1.19948	0	-1.46808	0.0125104	0.0271051
Sema3b	835.218	759.613	747.309	769.188	332.774	248.031	241.096	292.906	-1.46791	1.52575e-45	1.58031e-42
Exo1	142.765	140.724	165.045	122.826	79.3301	48.9076	11.9948	53.4425	-1.46688	2.08407e-05	9.10577e-05
Scn2a1	9.40368	3.68386	6.70233	9.58219	1.03026	1.16447	0	5.1387	-1.4665	0.0180123	0.0373175
Tmem59l	4.2744	8.84127	9.2157	4.35554	1.03026	2.32893	1.19948	3.08322	-1.46596	0.0141416	0.0302117
Nat1	3.41952	2.94709	5.02674	5.22665	0	0	1.19948	2.05548	-1.46561	0.0144522	0.030782
Brca1	495.83	482.586	523.619	367.608	303.927	136.243	83.9638	119.218	-1.4641	2.02231e-06	1.11104e-05
Ly96	76.0843	68.5198	63.6721	52.2665	33.9986	25.6182	8.39638	21.5826	-1.46403	4.78925e-08	3.74963e-07
Akna	100.876	118.62	200.232	168.995	62.8459	53.5654	38.3834	51.387	-1.463	5.147e-10	6.12354e-09
Pparg	22.2269	17.6825	20.9448	20.0355	10.3026	3.4934	3.59845	8.22192	-1.46214	0.000258129	0.000869883
Alox12	30.7757	22.1032	38.5384	28.7466	10.3026	6.9868	13.1943	10.2774	-1.46212	1.54584e-06	8.68513e-06
Gpr22	28.211	19.8929	35.1872	20.9066	8.24209	10.4802	5.99741	10.2774	-1.46162	2.09667e-05	9.15858e-05
A530064D06Rik	1.70976	0.736773	2.51337	0.871108	0	0	0	0	-1.45907	0.0245829	0.0490191
Sh3rf2	4.2744	3.68386	9.2157	4.35554	1.03026	1.16447	2.39896	1.02774	-1.45884	0.0158073	0.0332738
Krt222	30.7757	22.8399	30.9983	31.3599	11.3329	12.8091	2.39896	12.3329	-1.45737	1.01676e-05	4.75768e-05
AI607873	48.7282	29.4709	86.2924	57.4931	13.3934	34.934	10.7953	15.4161	-1.45598	6.38462e-05	0.000246752
Ugt1a2	97.4563	83.2553	98.0215	147.217	59.7552	37.2629	21.5907	28.7767	-1.45546	2.55471e-06	1.36894e-05
Rslcan18	53.8574	45.6799	50.2674	66.2042	29.8776	12.8091	7.19689	23.638	-1.45459	1.40949e-07	9.97519e-07
C730027H18Rik	44.4538	35.3651	40.214	71.4309	25.7565	9.31573	9.59586	19.5271	-1.45415	2.2947e-06	1.24361e-05
Zfp808	21.372	22.1032	25.1337	19.1644	9.27235	6.9868	5.99741	7.19418	-1.4537	4.33856e-05	0.000174933
0610039H22Rik	15.3878	16.9458	14.2424	14.8088	4.12105	8.15126	2.39896	5.1387	-1.45336	0.000794186	0.00235818
Bmp15	15.3878	15.4722	13.4047	19.1644	8.24209	4.65786	4.79793	3.08322	-1.45152	0.000354092	0.0011561
Adamtsl2	208.591	373.544	367.79	370.221	167.933	96.6507	53.9767	143.884	-1.45095	5.26324e-08	4.07006e-07
Tfr2	13.6781	7.36773	24.2959	43.5554	3.09078	18.6315	0	3.08322	-1.4505	0.0108089	0.023862
Fam64a	68.3904	86.9392	80.4279	71.4309	36.0591	23.2893	0	39.0541	-1.45048	0.00213956	0.00568825
Fam19a3	11.1134	10.3148	8.37791	9.58219	2.06052	2.32893	4.79793	3.08322	-1.44974	0.004332	0.0106385
Tcof1	365.889	391.963	428.949	358.897	206.052	107.131	87.5622	151.078	-1.44918	4.75531e-13	1.01863e-11
Dkk2	174.395	213.664	269.769	259.59	121.571	76.8547	41.9819	84.2747	-1.4475	3.39286e-10	4.19533e-09
Clec11a	52.1477	75.8876	72.05	77.5286	35.0289	12.8091	26.3886	23.638	-1.44709	5.9517e-09	5.61315e-08
Flt3	7.69392	3.68386	0.837791	5.22665	0	1.16447	0	2.05548	-1.44658	0.0192597	0.0395435
Sgcd	16.2427	9.57804	17.5936	14.8088	8.24209	1.16447	3.59845	5.1387	-1.44657	0.00100641	0.00290984
Pcdhb21	14.533	14.7355	17.5936	15.6799	5.15131	2.32893	5.99741	7.19418	-1.44618	0.000387965	0.00125345
Exoc3l4	131.651	121.567	190.178	161.155	77.2696	31.4406	11.9948	83.247	-1.44608	4.41151e-05	0.000177671
1810064F22Rik	1.70976	4.42064	6.70233	2.61332	1.03026	0	1.19948	1.02774	-1.44577	0.0231955	0.0466187
Samsn1	14.533	12.5251	30.9983	28.7466	9.27235	9.31573	3.59845	6.16644	-1.44557	0.000436449	0.00139145
Mall	17.9525	26.5238	28.4849	13.9377	8.24209	4.65786	4.79793	11.3051	-1.44487	0.000232103	0.000791111
Ccdc65	5.12928	7.36773	12.5669	8.71108	2.06052	1.16447	1.19948	5.1387	-1.44473	0.00428163	0.0105339
Znrd1as	74.3745	64.0992	80.4279	91.4664	33.9986	20.9604	7.19689	44.1928	-1.44471	1.51921e-06	8.55462e-06
Clec2h	349.646	297.656	398.788	717.793	322.472	116.447	32.386	52.4148	-1.44243	0.00496334	0.0120188
Rab19	25.6464	23.5767	45.2407	24.391	15.4539	4.65786	4.79793	14.3884	-1.44184	0.000124425	0.000452286
Laptm5	252.19	249.766	391.248	361.51	134.964	109.46	68.3705	132.579	-1.44145	6.94917e-09	6.43328e-08
Tcf19	541.994	544.475	562.995	377.19	246.232	163.025	118.749	201.437	-1.4409	2.34607e-12	4.33015e-11
Chek2	449.667	363.229	353.548	327.537	209.143	87.3349	67.171	164.438	-1.4407	5.97675e-08	4.5578e-07
Dqx1	105.15	81.7818	110.588	154.186	38.1197	45.4142	34.785	43.1651	-1.43983	4.80573e-12	8.36985e-11
Asb5	10.2586	40.5225	48.5919	18.2933	12.3631	12.8091	5.99741	7.19418	-1.43873	0.00182297	0.00493601
Ptgfr	955.756	1120.63	852.033	547.056	499.677	146.723	83.9638	403.902	-1.43671	0.00095286	0.00277322
Arg1	5.98416	13.2619	25.1337	32.231	5.15131	9.31573	5.99741	4.11096	-1.43649	0.00307794	0.00785911
Fbln1	69.2453	64.836	169.234	229.101	64.9065	44.2497	23.9896	48.3038	-1.4356	9.50349e-05	0.000355357
Anpep	2549.25	1808.04	1966.29	2643.81	1072.5	688.199	544.565	941.41	-1.43548	1.53487e-13	3.57487e-12
Kifc5b	44.4538	47.8902	57.8076	46.1687	13.3934	20.9604	19.1917	17.4716	-1.43473	1.36551e-07	9.68732e-07
Kcnj11	5.98416	2.94709	5.02674	5.22665	1.03026	0	0	3.08322	-1.43447	0.0122623	0.0266232
Mx2	8.5488	5.89418	42.7273	19.1644	6.18157	8.15126	5.99741	2.05548	-1.43411	0.00794104	0.0181545
Lonrf2	1.70976	5.89418	4.18895	6.96887	1.03026	0	0	3.08322	-1.43284	0.0172276	0.0358903
Rac2	61.5514	67.7831	99.6971	101.049	41.2105	25.6182	11.9948	29.8045	-1.43275	0.000590928	0.00182161
Zfp689	44.4538	51.5741	69.5366	69.6887	20.6052	23.2893	20.3912	19.5271	-1.43222	2.62487e-08	2.175e-07
Rimklb	5.98416	16.209	23.4581	15.6799	8.24209	2.32893	2.39896	6.16644	-1.43167	0.00213344	0.00567369
Zfp667	36.7598	42.7328	50.2674	49.6532	20.6052	6.9868	9.59586	24.6658	-1.43134	6.99707e-07	4.21212e-06
Zfp882	64.9709	71.4669	77.0767	81.0131	35.0289	22.1249	14.3938	32.8877	-1.43113	4.57494e-12	7.99163e-11
Dnm3os	114.554	176.089	260.553	232.586	101.996	71.0324	32.386	70.9141	-1.43079	1.38028e-06	7.8324e-06
Nos2	4.2744	7.36773	18.4314	15.6799	1.03026	3.4934	4.79793	4.11096	-1.43061	0.00712821	0.0165476
4933427D14Rik	182.089	188.614	211.123	194.257	69.0275	79.1837	58.7746	77.0805	-1.42999	2.98152e-22	2.48808e-20
Qprt	571.06	493.638	484.243	601.065	252.414	221.249	161.93	152.106	-1.42922	2.53551e-21	1.92436e-19
Ctf1	50.4379	48.627	52.7808	40.9421	19.575	9.31573	14.3938	24.6658	-1.42793	2.48898e-08	2.07313e-07
4930578C19Rik	10.2586	7.36773	12.5669	9.58219	5.15131	3.4934	1.19948	2.05548	-1.42744	0.00291077	0.00748653
Prr15	243.641	256.397	278.147	275.27	86.5419	103.637	95.9586	102.774	-1.42683	1.07425e-32	2.91006e-30
Tm6sf2	173.541	131.882	124.831	193.386	71.088	45.4142	32.386	73.9973	-1.42628	3.58019e-08	2.88117e-07
Ccdc77	176.105	143.671	160.018	150.702	60.7854	55.8944	45.5803	67.8309	-1.42602	2.19382e-17	9.46784e-16
Baat	27.3562	25.0503	31.836	52.2665	19.575	8.15126	11.9948	7.19418	-1.42468	7.41512e-05	0.000282854
Gm16386	35.0501	33.1548	63.6721	46.1687	21.6355	13.9736	14.3938	12.3329	-1.42465	2.12277e-06	1.16152e-05
Gm7854	5.12928	3.68386	5.86453	10.4533	2.06052	0	1.19948	3.08322	-1.42392	0.0138506	0.0296801
Mpzl2	695.017	576.893	506.863	464.301	276.11	128.091	109.153	289.823	-1.42371	1.00935e-07	7.37318e-07
Gm15217	108.57	72.9405	87.1302	105.404	28.8473	26.7827	34.785	44.1928	-1.42349	8.46286e-11	1.18453e-09
Fbln2	264.158	476.692	341.819	256.977	133.934	116.447	80.3653	154.161	-1.42218	2.96459e-09	2.98459e-08
Lpxn	22.2269	37.5754	41.0517	44.4265	6.18157	15.1381	13.1943	16.4438	-1.42067	2.17203e-05	9.45726e-05
Nap1l3	38.4696	33.8915	35.1872	38.3288	15.4539	8.15126	9.59586	17.4716	-1.42058	3.55542e-07	2.2915e-06
4930564B18Rik	0.85488	0.736773	4.18895	3.48443	0	0	0	0	-1.41984	0.0237567	0.0476218
Ephb1	30.7757	22.8399	28.4849	44.4265	19.575	6.9868	10.7953	6.16644	-1.41943	2.09977e-05	9.16754e-05
Fign	199.187	176.825	244.635	252.621	77.2696	81.5126	75.5674	87.3579	-1.41876	4.18213e-20	2.72737e-18
Gm20939	39.3245	24.3135	26.8093	41.8132	22.6657	8.15126	5.99741	8.22192	-1.41864	4.67139e-05	0.000187111
Lrrc46	20.5171	20.6296	24.2959	23.5199	5.15131	10.4802	7.19689	8.22192	-1.41858	6.07374e-05	0.000236279
4930520O04Rik	15.3878	16.9458	14.2424	9.58219	8.24209	3.4934	3.59845	3.08322	-1.41826	0.000972925	0.00282461
D330045A20Rik	45.3086	27.2606	36.025	50.5243	13.3934	10.4802	4.79793	25.6935	-1.41824	8.84183e-05	0.000332735
B3gat2	312.886	175.352	291.551	388.514	139.085	111.789	87.5622	86.3302	-1.41821	7.14525e-11	1.0149e-09
Ruvbl1	93.1819	126.725	97.1837	106.275	41.2105	39.5918	28.7876	45.2206	-1.41816	2.38314e-14	6.4939e-13
Neu2	81.2136	56.7315	83.7791	101.049	41.2105	34.934	17.9922	21.5826	-1.41617	1.60304e-09	1.71902e-08
Stk36	61.5514	40.5225	87.1302	83.6264	30.9078	26.7827	14.3938	24.6658	-1.41387	7.53469e-07	4.50648e-06
Wfdc1	15.3878	16.9458	20.9448	14.8088	9.27235	2.32893	0	10.2774	-1.41369	0.000936367	0.00273108
Grid1	18.8074	13.9987	34.3494	21.7777	8.24209	12.8091	5.99741	3.08322	-1.41363	0.000253478	0.000856831
Hspb7	62.4062	92.8333	57.8076	41.8132	26.7868	16.3025	5.99741	39.0541	-1.41346	5.18345e-05	0.000205102
Tmem253	89.7624	81.7818	81.2657	60.9776	26.7868	40.7563	23.9896	23.638	-1.41308	8.53814e-10	9.69932e-09
Ppapdc3	41.0342	36.1019	35.1872	26.1332	16.4842	6.9868	8.39638	16.4438	-1.41291	4.06172e-06	2.08753e-05
Gjb6	5.98416	2.21032	6.70233	11.3244	5.15131	1.16447	0	0	-1.41199	0.0078211	0.0179128
Ikbke	83.7782	86.2024	136.56	118.471	45.3315	36.0984	26.3886	46.2483	-1.41079	1.65738e-09	1.77082e-08
Mtfp1	174.395	132.619	125.669	127.182	81.3906	39.5918	11.9948	63.7199	-1.41079	9.24864e-06	4.37181e-05
Erich4	447.957	375.754	396.275	428.585	163.812	156.038	136.741	157.244	-1.41069	3.26658e-35	1.06515e-32
Trim30d	23.0818	39.7857	57.8076	35.7154	19.575	16.3025	3.59845	14.3884	-1.40964	7.40351e-05	0.000282472
Rgs2	544.558	555.527	459.109	453.847	211.204	173.505	171.526	195.271	-1.40897	1.39719e-32	3.61791e-30
Slc43a1	30.7757	23.5767	29.3227	31.3599	11.3329	2.32893	11.9948	14.3884	-1.40846	3.04307e-05	0.000127425
Smc4	2021.79	1973.81	2011.54	1645.52	871.601	711.489	538.568	735.862	-1.40749	2.09063e-26	2.66753e-24
Slc22a28	283.82	202.612	368.628	608.033	130.843	156.038	123.547	121.273	-1.40722	1.86182e-08	1.58448e-07
Fam217a	228.253	168.721	141.587	178.577	89.6327	50.072	41.9819	80.1638	-1.40608	2.69839e-10	3.40109e-09
Zfp74	103.44	105.358	135.722	101.92	32.9684	48.9076	25.1891	56.5257	-1.40468	5.16222e-11	7.5684e-10
Mzf1	22.2269	30.2077	36.025	29.6177	15.4539	5.82233	10.7953	9.24967	-1.40436	3.15079e-05	0.000131592
Rcn3	316.306	481.849	518.592	534.86	186.477	160.696	107.953	227.131	-1.40418	4.22609e-11	6.32226e-10
Serpinb9	616.368	937.175	843.655	707.34	413.135	286.459	148.736	291.878	-1.40371	8.87548e-10	1.00566e-08
4933412E12Rik	53.0026	43.4696	44.4029	71.4309	20.6052	19.7959	11.9948	23.638	-1.40353	5.46775e-08	4.21525e-07
Gm1653	13.6781	8.1045	8.37791	15.6799	4.12105	1.16447	4.79793	4.11096	-1.40344	0.000770691	0.00229616
Irs3	10.2586	13.2619	13.4047	19.1644	3.09078	6.9868	3.59845	5.1387	-1.40325	0.000716837	0.00215577
Prim1	359.05	367.65	312.496	288.337	222.536	107.131	58.7746	91.4689	-1.4029	9.09795e-07	5.37393e-06
Rinl	49.583	49.3638	71.2122	61.8487	32.9684	18.6315	10.7953	20.5548	-1.40256	4.31021e-07	2.72474e-06
Ptchd4	6.83904	7.36773	13.4047	11.3244	4.12105	1.16447	3.59845	3.08322	-1.40199	0.00284888	0.00734344
4933417A18Rik	5.12928	1.47355	2.51337	11.3244	2.06052	0	1.19948	1.02774	-1.40073	0.0130293	0.0280909
Mmp15	71.8099	92.8333	62.8343	75.7864	22.6657	31.4406	23.9896	33.9154	-1.40028	1.27026e-10	1.70348e-09
Creg2	5.12928	5.15741	18.4314	14.8088	5.15131	4.65786	2.39896	1.02774	-1.40005	0.00511563	0.0123426
Tnfrsf9	7.69392	12.5251	5.86453	5.22665	2.06052	3.4934	2.39896	2.05548	-1.3992	0.0134011	0.0287955
Sspo	7.69392	7.36773	9.2157	8.71108	1.03026	2.32893	3.59845	3.08322	-1.39771	0.00570825	0.0136101
Phf11b	5.12928	8.1045	10.8913	12.1955	3.09078	4.65786	1.19948	2.05548	-1.39723	0.0027745	0.00717061
Apitd1	47.0184	54.5212	43.5651	45.2976	27.8171	16.3025	8.39638	16.4438	-1.39553	5.15765e-06	2.58e-05
Dclk3	518.912	431.012	518.592	656.816	206.052	176.999	184.72	229.186	-1.39533	1.43735e-21	1.11986e-19
Rassf9	69.2453	92.0966	81.2657	87.9819	24.7263	27.9472	33.5855	36.9987	-1.39521	2.67326e-12	4.8778e-11
Phf11d	31.6306	34.6283	55.2942	41.8132	21.6355	10.4802	9.59586	16.4438	-1.39517	1.40084e-06	7.93883e-06
Fitm1	417.181	257.87	263.904	429.456	138.055	73.3613	71.9689	212.742	-1.39296	1.40709e-06	7.96656e-06
Slc9a9	39.3245	41.996	44.4029	35.7154	18.5447	12.8091	13.1943	14.3884	-1.3921	2.82654e-07	1.85985e-06
Ssc4d	17.9525	12.5251	24.2959	29.6177	14.4237	6.9868	2.39896	4.11096	-1.39108	0.0009749	0.00282941
Cryga	7.69392	5.89418	5.86453	4.35554	2.06052	0	2.39896	2.05548	-1.39043	0.0111638	0.0245286
Sardh	2623.63	2026.12	2148.93	2838.94	892.206	896.639	728.086	1120.24	-1.39016	8.00558e-23	7.11931e-21
Samd5	73.5197	119.357	142.424	126.311	60.7854	31.4406	13.1943	59.609	-1.38979	6.87209e-05	0.000264316
Gm21057	2.56464	5.15741	8.37791	7.83997	2.06052	1.16447	0	3.08322	-1.38959	0.0130349	0.0280962
Serpinf1	13.6781	20.6296	15.0802	14.8088	4.12105	3.4934	7.19689	7.19418	-1.38856	0.000725745	0.00217961
Sctr	5.98416	9.57804	3.35116	5.22665	1.03026	1.16447	1.19948	3.08322	-1.38849	0.00946623	0.021209
Gucy2f	6.83904	11.0516	10.8913	6.09776	5.15131	3.4934	0	2.05548	-1.38837	0.00640217	0.0150547
Stap1	18.8074	26.5238	22.6203	12.1955	3.09078	5.82233	8.39638	10.2774	-1.38816	0.000196004	0.00067978
Jak3	282.11	310.181	447.38	378.061	154.539	118.776	91.1607	165.466	-1.38775	5.92317e-13	1.24013e-11
Hoxc10	218.849	244.608	233.744	199.484	114.359	71.0324	67.171	84.2747	-1.38603	8.48294e-18	3.95152e-16
Slc46a3	237.657	206.296	230.392	351.057	129.813	86.1705	76.7669	90.4412	-1.38401	6.33571e-13	1.31092e-11
Fmo5	631.756	372.07	370.303	570.576	301.867	163.025	112.751	137.717	-1.3832	1.90234e-07	1.3059e-06
BC068281	58.1318	56.7315	75.4012	74.9153	31.9381	22.1249	16.7928	26.7213	-1.3829	4.47086e-10	5.36992e-09
Cd44	266.723	473.008	693.691	467.785	163.812	189.808	182.321	172.66	-1.38282	1.08319e-08	9.6425e-08
Xlr3a	5.98416	3.68386	5.86453	2.61332	0	2.32893	0	2.05548	-1.38196	0.0205692	0.0419629
Dzip1l	431.714	441.327	475.865	449.492	175.144	168.848	158.332	182.938	-1.38169	6.03495e-44	4.83015e-41
Zfp109	65.8257	75.8876	86.2924	66.2042	27.8171	25.6182	13.1943	41.1096	-1.38066	5.3182e-08	4.10894e-07
Vwa2	85.488	103.885	149.127	165.511	55.6341	39.5918	28.7876	61.6644	-1.37998	1.61926e-08	1.39559e-07
Mycl	29.0659	20.6296	30.9983	45.2976	16.4842	12.8091	7.19689	8.22192	-1.37986	4.17651e-05	0.000168864
Tet1	128.232	133.356	167.558	121.084	52.5433	57.0588	53.9767	45.2206	-1.37967	1.49149e-16	5.64779e-15
Traip	62.4062	62.6257	63.6721	55.7509	22.6657	25.6182	21.5907	22.6103	-1.37954	2.22332e-09	2.30555e-08
Zscan20	84.6331	91.3598	103.048	101.049	25.7565	33.7695	43.1814	41.1096	-1.3794	4.11384e-14	1.07792e-12
P2ry1	141.055	125.988	130.695	128.053	65.9367	48.9076	45.5803	38.0264	-1.37749	9.47123e-15	2.7073e-13
Alox5ap	69.2453	81.7818	98.8593	84.4975	38.1197	22.1249	31.1865	32.8877	-1.37748	3.27963e-08	2.6661e-07
Hist1h3f	179.525	226.926	232.068	129.795	94.784	45.4142	26.3886	112.024	-1.37726	2.42311e-05	0.000104056
Mmp2	66.6806	143.671	137.398	108.889	48.4223	40.7563	38.3834	43.1651	-1.37679	1.03355e-08	9.24263e-08
5930430L01Rik	120.538	95.7804	146.613	93.2086	48.4223	34.934	35.9845	51.387	-1.37662	2.71717e-11	4.18949e-10
Dgkb	23.9366	29.4709	30.1605	31.3599	18.5447	6.9868	3.59845	11.3051	-1.37643	8.4532e-06	4.02934e-05
A4gnt	39.3245	21.3664	22.6203	56.622	25.7565	10.4802	5.99741	5.1387	-1.37618	0.000490298	0.00154384
Ulk4	41.0342	36.1019	63.6721	60.1065	20.6052	26.7827	14.3938	12.3329	-1.37518	6.89005e-07	4.15337e-06
Oas1b	10.2586	14.7355	29.3227	22.6488	8.24209	4.65786	1.19948	11.3051	-1.37513	0.00173316	0.00471022
Artn	8.5488	8.84127	14.2424	8.71108	5.15131	2.32893	1.19948	4.11096	-1.37459	0.00325919	0.00827474
Hist2h2ac	350.501	344.81	349.359	236.07	149.388	103.637	55.1762	168.549	-1.37444	5.22802e-08	4.05145e-07
Zfp94	29.0659	25.787	35.1872	46.1687	19.575	5.82233	4.79793	17.4716	-1.37349	2.23558e-05	9.69082e-05
Gm5141	23.0818	27.9974	28.4849	34.8443	10.3026	10.4802	8.39638	12.3329	-1.37276	9.76145e-06	4.58958e-05
Lhx2	31.6306	22.8399	17.5936	16.5511	11.3329	3.4934	11.9948	5.1387	-1.37264	0.00138063	0.00384715
Ccne1	140.2	148.828	140.749	94.9508	74.1788	37.2629	29.9871	54.4703	-1.37148	3.09117e-07	2.02039e-06
Rab3il1	419.746	431.749	439.002	452.976	255.505	130.42	121.148	152.106	-1.37129	7.10454e-13	1.458e-11
Hells	406.068	464.903	433.138	311.857	298.776	126.927	41.9819	114.079	-1.37117	0.000176691	0.000618401
Slc27a6	4.2744	7.36773	7.54012	5.22665	3.09078	1.16447	0	3.08322	-1.37097	0.0247316	0.0492506
Cd52	92.327	91.3598	152.478	115.857	51.5131	33.7695	11.9948	63.7199	-1.37063	0.000170294	0.000598551
Emp3	161.572	246.819	189.341	218.648	80.3604	79.1837	57.5752	92.4967	-1.37053	1.87116e-12	3.50877e-11
Mybl1	357.34	313.865	332.603	261.332	180.296	76.8547	103.155	117.162	-1.37041	2.73864e-10	3.44443e-09
Cenpk	83.7782	86.2024	90.4814	56.622	50.4828	22.1249	11.9948	30.8322	-1.36944	3.56933e-05	0.000147152
Gm5820	11.9683	9.57804	10.0535	18.2933	6.18157	3.4934	3.59845	3.08322	-1.36872	0.00102645	0.00296047
Gm14326	44.4538	21.3664	33.5116	30.4888	16.4842	9.31573	4.79793	15.4161	-1.36848	5.12529e-05	0.000203028
Sema4a	1551.61	1402.08	1450.22	1597.61	857.177	475.102	395.829	553.952	-1.36802	2.03875e-13	4.63802e-12
Slc2a4rg-ps	62.4062	69.2566	98.8593	91.4664	31.9381	36.0984	20.3912	31.86	-1.36789	4.82385e-09	4.63384e-08
Sparcl1	274.416	293.972	383.708	420.745	114.359	110.624	113.951	181.91	-1.36772	6.29005e-13	1.30454e-11
Tmem79	149.604	149.565	140.749	129.795	77.2696	44.2497	37.184	56.5257	-1.36733	5.93858e-13	1.24188e-11
Herc6	176.96	172.405	295.74	250.008	92.7235	73.3613	75.5674	97.6354	-1.36578	3.16443e-12	5.69145e-11
Lrrc48	20.5171	13.9987	16.7558	27.0044	9.27235	3.4934	8.39638	6.16644	-1.36553	0.00013751	0.000494137
Itgb6	2812.55	2001.81	2944.83	3602.9	1521.7	830.264	504.982	1385.39	-1.3655	3.62967e-07	2.33083e-06
Atad2	1089.97	1026.32	1095.83	834.522	662.458	327.215	161.93	356.626	-1.36468	1.17859e-06	6.79042e-06
Il33	277.836	338.915	495.972	487.821	261.686	118.776	31.1865	162.383	-1.36442	0.0002612	0.000878886
Ces2g	194.913	189.351	176.774	127.182	70.0578	62.8812	61.1736	68.8586	-1.36435	9.14333e-16	3.07244e-14
Prkg2	11.9683	29.4709	41.8895	25.2621	8.24209	9.31573	2.39896	17.4716	-1.36381	0.00110599	0.0031609
Nyap1	46.1635	50.8373	46.9163	37.4576	11.3329	16.3025	14.3938	25.6935	-1.36342	4.84534e-07	3.0126e-06
Klhl23	80.3587	134.093	94.6703	78.3997	37.0894	30.2761	19.1917	57.5535	-1.36268	1.5678e-06	8.80009e-06
AI429214	35.0501	32.418	25.1337	30.4888	5.15131	15.1381	9.59586	15.4161	-1.36232	5.9565e-06	2.93623e-05
Dnah8	5.12928	2.21032	9.2157	10.4533	4.12105	1.16447	1.19948	1.02774	-1.36223	0.0153373	0.0324005
C130046K22Rik	120.538	117.884	115.615	93.2086	70.0578	34.934	20.3912	41.1096	-1.36213	1.28683e-07	9.19955e-07
F3	365.034	478.165	465.812	459.074	126.722	202.617	208.71	142.856	-1.3617	3.01157e-16	1.08441e-14
Kbtbd8	83.7782	73.6773	92.157	98.4352	56.6644	36.0984	7.19689	26.7213	-1.36076	2.61814e-05	0.000111461
Unc13d	19.6622	27.2606	34.3494	30.4888	6.18157	15.1381	16.7928	3.08322	-1.3607	0.000166649	0.000586638
Cep128	282.11	276.29	319.198	236.941	160.721	87.3349	86.3627	89.4134	-1.36032	7.36343e-11	1.04224e-09
Slc27a3	58.9867	57.4683	56.132	60.1065	31.9381	25.6182	13.1943	16.4438	-1.35763	2.93185e-08	2.40335e-07
Slc13a1	9669.55	7164.38	12845	18697.5	6981.05	6049.4	2312.6	1924.96	-1.35725	0.000539418	0.00167989
Mpp4	10.2586	11.7884	9.2157	12.1955	8.24209	1.16447	1.19948	3.08322	-1.35636	0.00339251	0.0085679
Wdr76	254.754	279.974	233.744	224.746	144.237	74.5258	49.1788	107.913	-1.35587	8.78905e-09	7.98955e-08
Cd53	88.9075	103.148	181.801	128.053	53.5736	47.7431	27.5881	56.5257	-1.35563	1.47773e-05	6.67863e-05
Tnfrsf18	17.9525	16.209	28.4849	25.2621	13.3934	4.65786	3.59845	9.24967	-1.35461	0.000346894	0.00113513
Htra3	28.211	27.2606	51.943	57.4931	18.5447	18.6315	15.5933	8.22192	-1.35423	0.000228703	0.000780881
Zc4h2	45.3086	54.5212	56.132	46.1687	26.7868	17.467	8.39638	22.6103	-1.35258	1.33418e-07	9.50337e-07
Mettl18	52.1477	50.1005	46.0785	55.7509	12.3631	20.9604	22.7902	21.5826	-1.35253	1.09426e-08	9.73115e-08
Halr1	33.3403	36.8386	21.7826	24.391	17.5144	12.8091	2.39896	9.24967	-1.35154	9.1484e-05	0.000343043
Disp1	74.3745	67.7831	87.968	68.8175	29.8776	29.1116	25.1891	29.8045	-1.35153	2.83786e-10	3.55398e-09
Rptn	26.5013	25.787	41.0517	25.2621	22.6657	4.65786	2.39896	11.3051	-1.35148	0.000905707	0.00265
Mfsd6l	24.7915	23.5767	26.8093	23.5199	9.27235	3.4934	10.7953	12.3329	-1.35081	2.81894e-05	0.000119174
Hsd3b2	300.918	260.081	395.437	432.07	257.565	124.598	23.9896	25.6935	-1.34988	0.0109931	0.024211
Birc3	176.105	233.557	283.173	248.266	93.7538	69.868	93.5596	105.857	-1.34982	1.01559e-14	2.88427e-13
Gm4759	23.9366	23.5767	30.1605	25.2621	13.3934	5.82233	10.7953	7.19418	-1.34967	4.36876e-05	0.00017607
Slc25a43	10.2586	10.3148	14.2424	13.0666	4.12105	4.65786	1.19948	6.16644	-1.34946	0.00357488	0.0089629
Slc6a20b	1254.11	795.714	1003.67	1728.28	585.188	513.529	331.057	400.819	-1.34905	5.21087e-10	6.19116e-09
Grap2	5.98416	7.36773	10.0535	17.4222	2.06052	4.65786	1.19948	5.1387	-1.34845	0.00399599	0.00991843
Ppp1r26	76.0843	70.7302	98.0215	119.342	50.4828	26.7827	10.7953	46.2483	-1.34839	1.1982e-05	5.51002e-05
Prdm1	26.5013	23.5767	29.3227	22.6488	2.06052	9.31573	17.9922	8.22192	-1.34818	6.77555e-05	0.000260831
Sh2d1b1	5.12928	8.1045	10.8913	7.83997	4.12105	3.4934	1.19948	1.02774	-1.34804	0.0113289	0.024851
Cand2	47.0184	42.7328	61.1587	68.8175	26.7868	17.467	9.59586	27.749	-1.34735	7.32446e-07	4.3882e-06
Ndst3	2.56464	5.89418	14.2424	6.96887	2.06052	4.65786	0	2.05548	-1.34704	0.019535	0.0400433
Atad5	252.19	274.816	263.904	190.773	146.297	81.5126	55.1762	90.4412	-1.34698	5.94937e-08	4.54278e-07
Mmp3	16.2427	56.7315	33.5116	36.5865	9.27235	13.9736	11.9948	17.4716	-1.34662	0.000932115	0.00272003
Rrm1	1372.94	1567.12	1379	952.992	766.514	443.661	275.881	529.286	-1.34573	1.57555e-08	1.36191e-07
Zfp931	38.4696	39.7857	31.836	41.8132	23.696	10.4802	11.9948	10.2774	-1.34555	6.28119e-07	3.82167e-06
Kctd21	92.327	68.5198	79.5901	108.017	63.8762	13.9736	7.19689	39.0541	-1.34536	0.000492484	0.00154975
Ifitm1	12.8232	17.6825	30.9983	36.5865	12.3631	5.82233	10.7953	6.16644	-1.34518	0.000762304	0.00227511
Ak1	246.205	331.548	326.738	259.59	161.751	85.006	45.5803	146.967	-1.34503	6.88484e-07	4.15307e-06
Adamts10	180.38	305.761	300.767	271.786	121.571	82.6771	81.5648	121.273	-1.34477	4.51769e-11	6.70721e-10
Zfp874b	117.973	103.885	117.291	126.311	52.5433	46.5786	32.386	47.2761	-1.34462	1.03198e-15	3.42851e-14
Eci3	733.487	398.594	516.917	1208.23	239.021	329.544	274.681	242.547	-1.34323	2.43312e-07	1.62775e-06
Tubd1	82.0685	84.7288	95.5081	91.4664	42.2407	23.2893	22.7902	46.2483	-1.34226	1.35639e-09	1.47701e-08
Rin1	128.232	187.14	187.665	160.284	58.7249	68.7035	63.5726	67.8309	-1.34224	1.26338e-14	3.53667e-13
Tchhl1	109.425	159.143	94.6703	91.4664	53.5736	47.7431	33.5855	40.0819	-1.34126	6.45193e-09	6.03322e-08
Tril	316.306	441.327	371.979	400.71	251.384	95.4862	35.9845	178.827	-1.3411	0.000172715	0.00060581
4632415L05Rik	208.591	181.246	191.016	209.937	93.7538	80.3481	63.5726	69.8864	-1.34093	2.33486e-22	1.98609e-20
Ctsw	11.9683	13.2619	27.6471	18.2933	4.12105	8.15126	4.79793	8.22192	-1.34056	0.000624103	0.00191083
B130034C11Rik	10.2586	5.15741	7.54012	14.8088	6.18157	0	1.19948	4.11096	-1.33973	0.00635462	0.0149548
BC055324	106.005	101.675	107.237	112.373	52.5433	32.605	28.7876	50.3593	-1.33887	3.38273e-10	4.18574e-09
Camk4	34.1952	36.1019	55.2942	40.9421	24.7263	18.6315	9.59586	9.24967	-1.33874	3.81198e-06	1.96895e-05
Endou	58.1318	40.5225	48.5919	77.5286	14.4237	27.9472	23.9896	19.5271	-1.33827	1.32574e-06	7.54236e-06
Rab13	98.3112	103.885	135.722	121.084	53.5736	43.0852	33.5855	47.2761	-1.33729	1.36523e-12	2.63586e-11
2700099C18Rik	42.744	34.6283	40.214	39.1999	17.5144	20.9604	15.5933	6.16644	-1.33673	2.00786e-05	8.81434e-05
Hist1h1d	411.197	506.163	566.346	332.763	224.597	111.789	50.3783	285.712	-1.33655	0.000172947	0.000606504
Zfp296	1.70976	6.63095	10.8913	13.0666	3.09078	3.4934	1.19948	2.05548	-1.33416	0.0124453	0.0269773
Kcnh2	23.0818	50.8373	52.7808	33.9732	17.5144	19.7959	5.99741	16.4438	-1.33389	7.34182e-05	0.000280422
Prrx2	5.12928	5.89418	10.8913	7.83997	2.06052	3.4934	2.39896	2.05548	-1.33269	0.0163806	0.0343246
Ptchd1	37.6147	41.2593	57.8076	40.9421	20.6052	12.8091	14.3938	19.5271	-1.33184	4.92296e-07	3.05547e-06
Zbtb3	32.4854	22.8399	28.4849	27.0044	13.3934	6.9868	10.7953	10.2774	-1.3318	2.0107e-05	8.82465e-05
Dnah1	21.372	24.3135	34.3494	12.1955	8.24209	10.4802	5.99741	9.24967	-1.33095	0.000473765	0.00149741
Trim46	33.3403	39.7857	53.6186	60.9776	18.5447	20.9604	15.5933	16.4438	-1.33085	4.29063e-06	2.19366e-05
4930461G14Rik	19.6622	14.7355	29.3227	29.6177	11.3329	4.65786	2.39896	14.3884	-1.33038	0.000724301	0.00217674
Lig1	574.479	598.259	560.482	431.199	345.138	178.163	118.749	190.132	-1.32935	3.63376e-07	2.3326e-06
Ighmbp2	95.7465	86.9392	124.831	107.146	31.9381	41.9208	40.7824	47.2761	-1.32874	1.32376e-12	2.57151e-11
Ccne2	103.44	110.516	123.993	81.8842	58.7249	40.7563	33.5855	29.8045	-1.32858	4.01611e-08	3.1998e-07
Islr	81.2136	123.778	123.993	114.115	76.2393	33.7695	15.5933	41.1096	-1.32856	1.89841e-05	8.38403e-05
Ankdd1b	35.905	27.9974	40.214	38.3288	17.5144	6.9868	8.39638	19.5271	-1.32812	2.90929e-05	0.000122494
C330021F23Rik	23.0818	16.9458	32.6738	34.8443	12.3631	11.6447	5.99741	9.24967	-1.32767	0.000202579	0.000700237
Flrt2	116.264	153.985	157.505	146.346	66.967	54.7299	34.785	66.8031	-1.32742	1.03305e-11	1.71441e-10
Cdkl1	795.038	859.814	858.735	777.028	452.285	209.604	112.751	473.788	-1.32673	1.0442e-05	4.87443e-05
Tspyl5	64.116	53.0476	70.3744	79.2708	32.9684	18.6315	25.1891	25.6935	-1.32587	6.64695e-09	6.18275e-08
Cdc6	105.15	132.619	122.317	117.6	91.6933	31.4406	13.1943	40.0819	-1.3257	0.000618306	0.00189572
Mcm10	203.461	224.716	232.068	218.648	96.8446	91.9928	71.9689	86.3302	-1.3255	1.09471e-24	1.16822e-22
Prdm10	94.8917	86.9392	96.3459	76.6575	40.1802	24.4538	22.7902	49.3315	-1.32372	2.33953e-09	2.41044e-08
Pcdhgb8	15.3878	12.5251	30.1605	24.391	11.3329	5.82233	8.39638	4.11096	-1.32314	0.00100419	0.00290438
4930503L19Rik	111.989	145.144	133.209	104.533	46.3618	45.4142	44.3809	58.5812	-1.32286	3.19046e-13	7.01343e-12
Car11	10.2586	8.84127	16.7558	17.4222	5.15131	3.4934	5.99741	4.11096	-1.3226	0.00156994	0.00431121
Zswim3	49.583	58.205	56.132	67.9464	36.0591	18.6315	15.5933	18.4993	-1.32257	2.23263e-07	1.50621e-06
Ccdc148	57.277	72.9405	95.5081	121.084	52.5433	22.1249	17.9922	38.0264	-1.32233	1.28909e-05	5.89261e-05
Hist2h4	411.197	404.488	412.193	273.528	185.447	110.624	91.1607	197.326	-1.32196	2.81036e-09	2.83906e-08
Zfp184	21.372	15.4722	26.8093	25.2621	8.24209	6.9868	7.19689	10.2774	-1.32144	0.000173511	0.000608117
Vstm5	73.5197	100.201	94.6703	94.0797	40.1802	26.7827	27.5881	46.2483	-1.31866	7.92468e-10	9.04899e-09
Slc23a1	2834.78	2211.05	2081.07	2791.03	1078.68	909.448	569.754	1335.04	-1.31758	2.216e-10	2.83419e-09
Sostdc1	565.93	407.435	472.514	524.407	351.319	114.118	38.3834	194.243	-1.31654	0.00318697	0.00810694
Cxcr2	8.5488	18.4193	51.943	27.8755	11.3329	2.32893	5.99741	16.4438	-1.31584	0.015715	0.0330913
Clic3	57.277	55.2579	88.8058	68.8175	35.0289	26.7827	19.1917	23.638	-1.31382	6.63403e-09	6.17399e-08
Timd2	1387.47	1362.29	1596.83	1690.82	332.774	801.153	678.907	570.396	-1.31372	4.80669e-11	7.08253e-10
Styk1	23.0818	36.8386	63.6721	39.1999	24.7263	6.9868	7.19689	20.5548	-1.31241	0.00158893	0.00435859
Def6	71.8099	72.2037	60.3209	54.8798	29.8776	24.4538	11.9948	33.9154	-1.31194	8.17985e-08	6.09009e-07
1110046J04Rik	11.9683	13.9987	13.4047	6.96887	2.06052	6.9868	2.39896	5.1387	-1.31182	0.00975127	0.0217728
Serpinb1a	510.363	482.586	419.733	303.146	167.933	122.269	171.526	216.853	-1.31148	1.04327e-11	1.7265e-10
Tnfsf13b	20.5171	36.1019	55.2942	53.1376	17.5144	19.7959	10.7953	14.3884	-1.31041	0.000125958	0.000457198
Pecr	1660.18	1229.67	1415.03	2255.3	875.722	562.437	474.995	679.337	-1.30994	4.39836e-11	6.54661e-10
St8sia1	1567.85	1193.57	1185.47	1153.35	871.601	461.128	304.669	349.432	-1.30959	4.65753e-07	2.91021e-06
Pole	801.022	738.983	666.881	524.407	491.435	231.729	77.9664	234.325	-1.30958	0.000192675	0.000669551
Cd163	18.8074	13.2619	9.2157	13.9377	9.27235	2.32893	3.59845	4.11096	-1.30777	0.00555675	0.0132849
Ddx11	141.055	139.25	145.776	130.666	64.9065	58.2233	32.386	64.7477	-1.30775	4.50287e-13	9.69272e-12
Pagr1a	411.197	356.598	331.765	376.319	207.083	121.104	76.7669	174.716	-1.30751	4.84203e-09	4.64724e-08
2810459M11Rik	40.1794	16.209	16.7558	36.5865	14.4237	4.65786	11.9948	9.24967	-1.30745	0.000859345	0.00252863
Slc4a1	126.522	103.885	93.8326	77.5286	71.088	41.9208	13.1943	26.7213	-1.30709	1.43809e-05	6.5095e-05
Adh1	4276.11	3178.44	3297.54	5028.91	1873.02	1749.03	926	1699.88	-1.30674	1.56669e-10	2.0633e-09
Efcc1	6.83904	7.36773	13.4047	17.4222	2.06052	3.4934	1.19948	8.22192	-1.30665	0.00490771	0.0118947
2610307P16Rik	46.1635	46.4167	54.4564	51.3954	20.6052	20.9604	13.1943	22.6103	-1.30607	5.90909e-08	4.52183e-07
Mctp1	11.9683	17.6825	20.9448	14.8088	6.18157	5.82233	2.39896	9.24967	-1.30581	0.00114573	0.00325859
Ckmt1	845.476	923.913	725.527	647.233	391.499	264.334	166.728	416.235	-1.30558	4.27716e-09	4.15631e-08
Clstn3	6.83904	8.84127	9.2157	10.4533	4.12105	3.4934	1.19948	3.08322	-1.305	0.00685271	0.0159818
Apln	286.385	204.823	144.938	161.155	106.117	48.9076	26.3886	121.273	-1.30471	0.000109088	0.000402436
Vav1	34.1952	57.4683	94.6703	74.0442	24.7263	20.9604	31.1865	21.5826	-1.30399	0.000269188	0.000904383
Slc12a8	8.5488	10.3148	6.70233	6.96887	2.06052	4.65786	0	4.11096	-1.30308	0.0104954	0.023275
4933404O12Rik	61.5514	58.205	74.5634	64.462	32.9684	30.2761	16.7928	21.5826	-1.30295	2.02505e-08	1.71368e-07
Hist1h3i	28.211	33.1548	24.2959	20.0355	14.4237	8.15126	1.19948	15.4161	-1.30245	0.00144831	0.00400973
AW112010	19.6622	12.5251	14.2424	20.9066	10.3026	5.82233	5.99741	2.05548	-1.30242	0.000662887	0.00201521
Acvr2b	49.583	48.627	74.5634	62.7198	21.6355	25.6182	21.5907	23.638	-1.30137	2.38486e-08	1.993e-07
Wdr5b	58.9867	61.8889	74.5634	79.2708	19.575	26.7827	38.3834	24.6658	-1.30134	3.81717e-09	3.74653e-08
Tiam2	321.435	237.241	199.394	250.008	101.996	87.3349	77.9664	133.606	-1.30104	8.60891e-13	1.73837e-11
Serpinh1	3022	4062.56	3523.75	3298.02	1466.06	1348.45	1284.65	1516.95	-1.30103	4.81725e-38	2.17493e-35
Zranb3	141.91	153.249	195.205	162.897	96.8446	46.5786	39.5829	73.9973	-1.30099	1.38048e-08	1.20513e-07
Nxpe4	34.1952	46.4167	61.1587	47.0398	28.8473	9.31573	11.9948	21.5826	-1.3009	4.97613e-05	0.000197609
Rgs16	15.3878	29.4709	65.3477	40.071	26.7868	11.6447	8.39638	8.22192	-1.30029	0.00416598	0.0102838
H2-T24	64.116	83.2553	115.615	90.5952	49.4525	37.2629	13.1943	36.9987	-1.30026	2.74424e-06	1.46116e-05
Gm20257	21.372	13.2619	15.918	14.8088	4.12105	6.9868	2.39896	10.2774	-1.30012	0.00105296	0.00302751
Igflr1	28.211	36.8386	32.6738	20.0355	13.3934	9.31573	9.59586	12.3329	-1.30007	8.42987e-05	0.000318048
Soat2	5.12928	8.84127	8.37791	6.96887	1.03026	2.32893	3.59845	3.08322	-1.29976	0.0142467	0.0304068
Hist1h4f	60.6965	111.989	98.0215	76.6575	48.4223	25.6182	8.39638	49.3315	-1.2991	0.000288812	0.000961143
Cep192	916.431	875.286	898.112	711.695	455.375	319.064	224.303	362.792	-1.2982	1.16362e-13	2.76132e-12
Smpdl3b	235.947	240.925	195.205	168.995	79.3301	100.144	91.1607	68.8586	-1.29745	5.76394e-13	1.20967e-11
Rapgef4	134.216	153.985	186.827	149.831	75.2091	60.5522	51.5777	62.6922	-1.29483	2.52108e-14	6.83992e-13
Hist1h2bg	83.7782	133.356	111.426	74.9153	32.9684	40.7563	27.5881	56.5257	-1.29466	1.97466e-05	8.6816e-05
Phyhip	23.0818	15.4722	25.1337	24.391	16.4842	5.82233	0	9.24967	-1.29446	0.000216888	0.000744002
Arhgap11a	730.922	579.103	642.585	560.994	244.172	255.018	275.881	245.63	-1.29314	6.58309e-27	8.91654e-25
Zfp40	135.926	145.881	170.072	164.639	84.4814	58.2233	25.1891	75.0251	-1.29258	5.04772e-08	3.92234e-07
Lrrc25	35.905	22.8399	39.3762	40.071	20.6052	6.9868	10.7953	12.3329	-1.2923	0.00196438	0.00527429
Il17re	100.021	113.463	112.264	114.115	56.6644	25.6182	10.7953	73.9973	-1.29205	0.000208448	0.00071813
4930594C11Rik	8.5488	8.1045	20.9448	20.9066	9.27235	5.82233	2.39896	3.08322	-1.29127	0.00520294	0.0125309
A830010M20Rik	93.1819	100.201	108.075	116.728	55.6341	39.5918	27.5881	43.1651	-1.29057	2.17563e-11	3.40217e-10
Zfp658	29.0659	22.8399	55.2942	45.2976	17.5144	15.1381	17.9922	8.22192	-1.28962	5.38111e-05	0.00021197
Nek4	377.002	323.443	491.783	527.02	229.748	165.354	103.155	189.104	-1.2876	6.8368e-10	7.94079e-09
Sncaip	52.1477	47.8902	46.9163	69.6887	27.8171	9.31573	17.9922	28.7767	-1.28718	6.1975e-06	3.0448e-05
Cenpu	83.7782	75.8876	89.6436	69.6887	57.6946	32.605	11.9948	19.5271	-1.28682	0.000680854	0.00206236
Zfp454	23.0818	19.1561	20.9448	28.7466	11.3329	5.82233	5.99741	11.3051	-1.28585	0.00012329	0.000448532
Asap3	155.588	128.198	215.312	228.23	72.1183	85.006	67.171	67.8309	-1.2858	1.26304e-10	1.69639e-09
Akr1c14	508.654	337.442	364.439	965.188	247.263	153.709	130.744	314.489	-1.28574	2.76499e-05	0.000117175
3110045C21Rik	24.7915	20.6296	28.4849	47.0398	16.4842	9.31573	2.39896	16.4438	-1.28521	9.12932e-05	0.000342675
Aadac	1584.09	1230.41	1797.9	2531.44	782.999	747.587	658.516	697.836	-1.28518	3.13019e-13	6.88956e-12
Tyw3	137.636	125.251	103.886	137.635	64.9065	50.072	27.5881	57.5535	-1.28492	2.10768e-09	2.19858e-08
Slfn10-ps	5.98416	13.2619	10.0535	19.1644	6.18157	3.4934	2.39896	5.1387	-1.28491	0.00838035	0.0190574
1700067K01Rik	44.4538	36.1019	25.9715	41.8132	21.6355	10.4802	13.1943	12.3329	-1.28491	5.91875e-06	2.92089e-05
Kif27	93.1819	98.7275	64.5099	42.6843	43.271	33.7695	26.3886	13.3606	-1.28485	5.50195e-05	0.000215957
Tagap	20.5171	18.4193	31.836	25.2621	12.3631	12.8091	3.59845	7.19418	-1.28433	0.000553551	0.00171843
Nav3	58.9867	89.8863	97.1837	85.3686	32.9684	23.2893	19.1917	54.4703	-1.28419	1.15442e-05	5.33516e-05
2010107G23Rik	45.3086	47.8902	48.5919	51.3954	20.6052	20.9604	10.7953	23.638	-1.28364	1.10706e-07	8.01199e-07
Clmp	56.4221	82.5185	70.3744	128.053	49.4525	32.605	20.3912	29.8045	-1.28249	6.52435e-06	3.1867e-05
Stap2	84.6331	109.779	139.073	108.017	58.7249	22.1249	14.3938	73.9973	-1.2823	0.000228845	0.000781215
Gsg2	241.931	226.189	216.15	244.781	115.389	94.3217	92.3602	75.0251	-1.28202	4.3488e-14	1.1294e-12
Kif21b	62.4062	67.7831	74.5634	76.6575	31.9381	26.7827	31.1865	23.638	-1.28185	3.92422e-10	4.78516e-09
Sept5	16.2427	42.7328	34.3494	33.1021	12.3631	12.8091	11.9948	12.3329	-1.28154	0.000162129	0.000572557
Zscan22	111.134	104.622	120.642	106.275	47.392	57.0588	34.785	40.0819	-1.28127	3.73424e-15	1.14352e-13
Csmd1	15.3878	19.1561	50.2674	61.8487	25.7565	11.6447	9.59586	6.16644	-1.28111	0.00349964	0.0088031
Enpp3	973.708	666.042	759.876	1129.83	518.221	303.926	244.694	353.543	-1.28019	1.2473e-09	1.37351e-08
Mfap2	32.4854	39.7857	38.5384	40.9421	17.5144	16.3025	7.19689	18.4993	-1.27954	3.52364e-06	1.83454e-05
Cldn10	1282.32	1125.05	992.782	1094.98	647.004	294.61	191.917	644.393	-1.27913	5.23336e-06	2.61416e-05
Elmo1	76.9392	65.5728	108.913	100.177	50.4828	29.1116	22.7902	36.9987	-1.27889	1.0182e-07	7.42688e-07
Lrrc15	5.98416	3.68386	5.02674	7.83997	2.06052	0	2.39896	2.05548	-1.27884	0.013942	0.029847
Jade2	1030.99	916.545	899.787	927.73	371.924	331.873	392.231	451.178	-1.27857	3.52591e-38	1.6338e-35
Msln	2.56464	21.3664	26.8093	28.7466	4.12105	2.32893	13.1943	8.22192	-1.27776	0.0196354	0.0402304
Atp6v1g2	20.5171	18.4193	34.3494	29.6177	12.3631	12.8091	5.99741	8.22192	-1.27773	0.000152817	0.000542608
Pcdhb9	7.69392	10.3148	10.8913	7.83997	5.15131	2.32893	2.39896	3.08322	-1.27762	0.00791702	0.0181066
Ccdc108	8.5488	11.0516	15.0802	23.5199	7.21183	5.82233	4.79793	3.08322	-1.27749	0.0031005	0.00791211
Acy3	11420.3	6330.35	7034.09	13557.1	2410.81	3903.29	3516.88	5508.69	-1.27725	2.9026e-07	1.90421e-06
AI197445	12.8232	8.84127	10.0535	6.09776	6.18157	0	3.59845	3.08322	-1.27722	0.00638911	0.0150268
Obfc1	120.538	153.985	156.667	150.702	84.4814	45.4142	21.5907	78.1083	-1.27684	6.94776e-06	3.36947e-05
Naprt	424.02	342.599	438.165	582.771	188.538	201.453	178.723	160.328	-1.27673	1.23417e-16	4.77609e-15
Mgme1	222.269	208.507	200.232	212.55	124.662	72.1969	58.7746	85.3025	-1.27633	1.97091e-13	4.50698e-12
Stat1	918.141	834.027	1196.37	960.832	548.099	317.899	251.891	460.428	-1.27568	1.6121e-09	1.72663e-08
Rasgrp4	23.9366	22.8399	60.3209	25.2621	10.3026	9.31573	7.19689	22.6103	-1.27563	0.00148949	0.00411339
Mtrf1	121.393	95.0437	98.0215	120.213	45.3315	38.4274	28.7876	61.6644	-1.27475	1.00809e-10	1.38243e-09
Hebp2	19.6622	33.1548	49.4296	27.8755	10.3026	12.8091	14.3938	13.3606	-1.27396	0.000166388	0.000585951
Cml5	766.827	667.516	403.815	734.344	485.253	251.525	73.1684	149.022	-1.27374	0.0024507	0.00642716
Slc39a5	594.996	453.115	678.61	833.65	381.197	216.591	181.122	255.907	-1.27197	4.6805e-09	4.50924e-08
Lrrc66	37.6147	40.5225	48.5919	55.7509	16.4842	18.6315	13.1943	23.638	-1.27083	2.6677e-08	2.20841e-07
Ikzf2	138.491	134.829	151.64	148.088	67.9972	33.7695	29.9871	95.5799	-1.27078	1.93048e-06	1.06524e-05
Slc16a4	875.397	598.259	697.88	1135.05	344.107	296.939	272.283	430.623	-1.27066	5.6988e-11	8.27242e-10
Ccdc160	71.8099	82.5185	62.8343	52.2665	19.575	19.7959	23.9896	44.1928	-1.27051	3.23123e-07	2.10334e-06
Slc7a2	176.105	263.765	434.813	412.034	171.023	118.776	106.754	118.19	-1.27038	1.59747e-06	8.94664e-06
Card6	64.116	82.5185	66.1855	66.2042	45.3315	23.2893	11.9948	29.8045	-1.27024	1.55995e-06	8.7588e-06
Akr1c19	400.084	379.438	332.603	351.928	174.114	111.789	93.5596	213.77	-1.26988	4.04063e-10	4.9101e-09
B430010I23Rik	8.5488	16.9458	23.4581	18.2933	8.24209	5.82233	5.99741	5.1387	-1.26899	0.00138157	0.00384855
Gstm7	114.554	91.3598	62.8343	88.853	33.9986	32.605	21.5907	54.4703	-1.26862	3.78942e-07	2.42633e-06
Cml1	1011.32	722.037	939.163	1739.6	821.118	380.78	235.099	300.1	-1.26842	6.06682e-05	0.000236076
Smim22	35.0501	30.9444	27.6471	54.8798	18.5447	18.6315	9.59586	11.3051	-1.26794	8.46307e-06	4.03296e-05
Foxj1	5.98416	7.36773	9.2157	12.1955	7.21183	1.16447	2.39896	1.02774	-1.26783	0.0203181	0.0415324
Col16a1	321.435	392.7	417.22	461.687	171.023	165.354	133.143	184.993	-1.26758	3.618e-19	2.08188e-17
Ifnlr1	72.6648	98.7275	75.4012	80.1419	16.4842	34.934	49.1788	32.8877	-1.26745	1.552e-07	1.09049e-06
Plekha6	1701.21	1591.43	1708.26	1853.72	1034.38	652.101	413.821	691.669	-1.26741	1.80981e-10	2.35356e-09
Atp10b	55.5672	78.0979	73.7256	61.8487	43.271	8.15126	4.79793	44.1928	-1.26719	0.00239555	0.00629754
Arhgap9	23.0818	17.6825	30.1605	33.9732	18.5447	5.82233	3.59845	11.3051	-1.26605	0.00101345	0.00292731
Fam78a	73.5197	62.6257	84.6169	97.5641	46.3618	30.2761	10.7953	38.0264	-1.26593	8.96635e-06	4.25093e-05
Gfra1	10.2586	8.1045	12.5669	15.6799	5.15131	0	5.99741	5.1387	-1.26425	0.00179544	0.0048637
Col14a1	732.632	845.078	1172.91	1217.81	538.827	398.247	218.306	446.039	-1.26312	6.08632e-07	3.70952e-06
Col1a2	4489.83	7512.13	8672.81	8489.82	3674.94	2377.84	2138.68	3705	-1.2627	4.05672e-09	3.96837e-08
Gstt1	1012.18	941.595	960.946	1027.04	424.468	377.287	368.241	462.483	-1.26252	3.04116e-38	1.44726e-35
Lama3	1244.71	1171.47	929.11	1143.76	698.517	521.681	321.461	283.656	-1.26248	2.19532e-08	1.84776e-07
Rasl12	276.981	306.497	241.284	217.777	154.539	80.3481	51.5777	132.579	-1.26177	2.59793e-06	1.39041e-05
Grb7	730.922	572.472	705.42	812.744	255.505	340.024	323.86	248.713	-1.26177	2.83035e-21	2.13892e-19
Skp2	121.393	123.778	147.451	107.146	58.7249	48.9076	65.9715	30.8322	-1.26169	2.90364e-08	2.38467e-07
Runx2	39.3245	48.627	72.05	80.1419	26.7868	17.467	27.5881	24.6658	-1.26096	3.83769e-06	1.98048e-05
Stra6	7.69392	8.1045	31.836	28.7466	7.21183	8.15126	5.99741	6.16644	-1.25967	0.00425842	0.0104812
Zfp874a	216.285	187.877	199.394	254.364	117.45	82.6771	43.1814	104.83	-1.25955	5.38469e-09	5.12229e-08
Peg12	23.0818	21.3664	10.0535	19.1644	8.24209	4.65786	7.19689	8.22192	-1.25937	0.00157858	0.00433247
Bco2	88.9075	49.3638	78.7523	158.542	44.3012	29.1116	31.1865	44.1928	-1.25917	8.53032e-06	4.06061e-05
Tmem221	37.6147	42.7328	50.2674	51.3954	23.696	11.6447	11.9948	24.6658	-1.25865	3.09982e-06	1.63271e-05
Ano4	3.41952	10.3148	8.37791	10.4533	5.15131	0	2.39896	3.08322	-1.25809	0.0189433	0.0390166
2610015P09Rik	86.3429	72.2037	108.075	148.959	45.3315	27.9472	22.7902	68.8586	-1.25807	1.19931e-05	5.51371e-05
Bbs1	159.008	143.671	232.906	240.426	105.087	73.3613	53.9767	83.247	-1.25792	2.26304e-09	2.34123e-08
Tfpi2	225.688	223.979	231.23	228.23	139.085	95.4862	43.1814	91.4689	-1.25717	4.27501e-08	3.38769e-07
Ptprn	80.3587	111.989	99.6971	88.853	36.0591	43.0852	50.3783	28.7767	-1.25699	2.22779e-08	1.87151e-07
Zfp72	55.5672	53.7844	51.1052	53.1376	23.696	12.8091	9.59586	38.0264	-1.25677	1.87997e-05	8.31305e-05
AI450353	17.0976	15.4722	17.5936	23.5199	7.21183	5.82233	8.39638	7.19418	-1.25565	0.000684182	0.00206994
Cdhr2	1270.35	989.486	950.055	1269.2	378.106	535.654	474.995	467.622	-1.2554	3.65415e-16	1.29702e-14
Hoxc5	36.7598	55.9947	72.8878	50.5243	28.8473	20.9604	9.59586	26.7213	-1.25431	7.33168e-06	3.53785e-05
Dock11	87.1977	81.7818	135.722	114.986	42.2407	45.4142	41.9819	42.1374	-1.25381	1.32904e-08	1.16338e-07
Ttr	996.79	735.299	819.359	1094.11	430.649	384.274	417.42	278.518	-1.25379	2.25262e-15	7.10826e-14
Nrcam	107.715	198.192	270.606	218.648	77.2696	86.1705	56.3757	103.802	-1.25219	2.7177e-06	1.44834e-05
Zfp458	59.8416	61.8889	95.5081	65.3331	37.0894	20.9604	9.59586	44.1928	-1.25147	4.97237e-05	0.000197504
Cep72	183.799	120.831	150.802	127.182	66.967	61.7167	38.3834	71.9418	-1.25131	3.94961e-10	4.81278e-09
Frs3os	2.56464	3.68386	10.8913	7.83997	2.06052	2.32893	2.39896	1.02774	-1.25117	0.0205427	0.0419234
Hpd	39.3245	22.8399	14.2424	82.7553	9.27235	11.6447	17.9922	20.5548	-1.25058	0.00113761	0.00323864
H2-DMb1	189.783	209.243	185.152	175.093	109.208	66.3746	87.5622	50.3593	-1.2501	2.37363e-10	3.01769e-09
D130040H23Rik	5.98416	14.7355	17.5936	24.391	10.3026	3.4934	0	8.22192	-1.24988	0.0113037	0.0248019
1700012D01Rik	4.2744	5.89418	10.0535	9.58219	2.06052	4.65786	2.39896	1.02774	-1.24933	0.0209512	0.0426435
Gm15713	47.8733	34.6283	51.943	58.3642	18.5447	24.4538	23.9896	11.3051	-1.24902	6.23049e-06	3.0593e-05
Dcdc2a	340.242	237.978	519.43	565.349	212.234	145.558	103.155	213.77	-1.24875	4.00714e-06	2.06128e-05
Olfml2b	61.5514	101.675	72.8878	78.3997	56.6644	16.3025	10.7953	39.0541	-1.24843	0.000744589	0.0022282
A930004D18Rik	58.1318	59.6786	42.7273	60.9776	37.0894	16.3025	8.39638	25.6935	-1.24804	0.000136318	0.000490232
Rnasel	115.409	144.407	155.829	95.8219	64.9065	38.4274	25.1891	78.1083	-1.24791	3.74164e-06	1.93716e-05
Gm13152	11.1134	12.5251	17.5936	13.9377	5.15131	3.4934	8.39638	4.11096	-1.24788	0.00394758	0.00980382
Rdm1	167.556	134.829	148.289	214.293	70.0578	67.539	65.9715	71.9418	-1.24671	3.63261e-14	9.61849e-13
Cftr	519.767	492.164	504.35	425.101	375.015	153.709	101.956	154.161	-1.24643	1.71581e-05	7.64278e-05
Mnd1	21.372	21.3664	15.0802	17.4222	9.27235	4.65786	8.39638	7.19418	-1.24629	0.000875719	0.00257037
Pcdhgc4	15.3878	19.8929	26.8093	30.4888	10.3026	5.82233	5.99741	13.3606	-1.24621	0.00117067	0.00332308
Cap2	7.69392	13.2619	10.8913	6.96887	4.12105	3.4934	0	6.16644	-1.2458	0.0112374	0.0246687
Ddo	346.226	293.972	374.492	513.954	222.536	147.887	93.5596	164.438	-1.24489	9.31994e-09	8.40274e-08
4930525G20Rik	15.3878	13.2619	15.0802	21.7777	8.24209	5.82233	2.39896	8.22192	-1.24412	0.00125044	0.00352057
Dscc1	35.905	48.627	40.214	25.2621	20.6052	13.9736	8.39638	16.4438	-1.244	0.00125555	0.00353385
Gm684	8.5488	11.7884	7.54012	6.09776	1.03026	4.65786	3.59845	3.08322	-1.24334	0.0109922	0.024211
Ubxn10	156.443	162.09	126.506	120.213	65.9367	52.401	52.7772	63.7199	-1.24329	1.51919e-12	2.9076e-11
Stk10	148.749	151.775	237.095	197.742	78.2999	66.3746	64.7721	94.5521	-1.24291	1.86878e-10	2.41952e-09
Tex40	9.40368	2.94709	5.02674	6.96887	3.09078	1.16447	2.39896	1.02774	-1.24276	0.0201062	0.0411424
Stra6l	573.624	473.008	255.526	270.044	127.752	264.334	145.137	101.746	-1.24255	1.62478e-05	7.27226e-05
Fcamr	59.8416	41.2593	96.3459	101.92	18.5447	51.2365	27.5881	22.6103	-1.24141	3.28764e-05	0.000136918
Tnfaip8l2	19.6622	14.7355	25.9715	18.2933	7.21183	8.15126	8.39638	7.19418	-1.24129	0.000581138	0.00179458
Vwa7	12.8232	11.7884	12.5669	11.3244	7.21183	4.65786	3.59845	3.08322	-1.24125	0.00586385	0.0139434
Agt	569.35	379.438	787.523	976.512	222.536	163.025	164.329	533.397	-1.24093	0.000221059	0.000756983
Ranbp3l	247.06	203.349	292.389	444.265	230.779	95.4862	33.5855	107.913	-1.24065	0.00054101	0.00168395
Mcm5	1039.53	1059.48	1016.24	717.793	705.729	391.261	124.746	316.544	-1.24058	0.000199244	0.000690066
Atp7b	29.9208	28.7341	44.4029	36.5865	19.575	16.3025	10.7953	9.24967	-1.24053	2.56907e-05	0.000109632
Cyp24a1	16684.7	10574.9	9747.69	7505.47	1319.76	2899.52	5979.42	6769.73	-1.2404	0.0049563	0.0120058
Tceal1	81.2136	78.0979	67.0233	72.302	43.271	18.6315	14.3938	44.1928	-1.23967	3.55943e-06	1.84989e-05
Batf	6.83904	8.84127	11.7291	8.71108	3.09078	2.32893	2.39896	5.1387	-1.23965	0.0147744	0.0313683
Pcdhb22	33.3403	27.2606	35.1872	26.1332	15.4539	15.1381	7.19689	11.3051	-1.23961	3.06287e-05	0.00012817
Tmem67	88.0526	66.3095	126.506	137.635	60.7854	41.9208	25.1891	42.1374	-1.2396	1.70316e-06	9.50533e-06
Alyref2	23.9366	26.5238	29.3227	27.0044	10.3026	10.4802	13.1943	9.24967	-1.23955	2.29358e-05	9.91539e-05
Ago4	85.488	78.0979	94.6703	81.8842	43.271	30.2761	29.9871	36.9987	-1.23821	8.67301e-11	1.20914e-09
Trmt1l	373.583	349.967	424.76	424.23	210.173	131.585	82.7643	224.047	-1.23763	4.76957e-08	3.73754e-07
Zfp524	101.731	110.516	82.1035	109.76	48.4223	33.7695	27.5881	56.5257	-1.23749	3.31922e-10	4.11874e-09
Trim45	40.1794	29.4709	42.7273	38.3288	15.4539	18.6315	8.39638	18.4993	-1.23706	1.73447e-05	7.72199e-05
Aifm3	170.121	123.041	118.128	216.035	87.5722	72.1969	35.9845	61.6644	-1.23693	1.32205e-07	9.42457e-07
Htr3a	30.7757	16.9458	34.3494	42.6843	8.24209	15.1381	7.19689	18.4993	-1.23611	0.00124102	0.0034991
Cav1	642.87	634.361	709.609	656.816	367.803	200.288	109.153	403.902	-1.23533	6.86891e-06	3.33465e-05
Hnf4g	225.688	166.511	159.18	175.964	118.48	50.072	15.5933	103.802	-1.23531	0.000503439	0.00157985
Slc5a9	528.316	386.069	454.083	531.376	295.685	185.15	125.946	182.938	-1.2353	8.91268e-10	1.00858e-08
Svop	39.3245	19.8929	17.5936	26.1332	11.3329	11.6447	10.7953	7.19418	-1.23484	0.000178647	0.000624628
Hspa12a	810.426	806.029	841.98	763.091	399.741	302.761	265.086	388.486	-1.23455	7.81346e-22	6.15356e-20
Slc23a3	82.0685	86.9392	89.6436	102.791	35.0289	55.8944	32.386	27.749	-1.23454	1.0258e-09	1.14754e-08
Alpk1	76.0843	63.3624	122.317	102.791	58.7249	31.4406	21.5907	35.9709	-1.23359	1.99142e-05	8.74656e-05
Dusp19	87.1977	87.6759	108.075	100.177	54.6038	39.5918	17.9922	45.2206	-1.23328	8.71815e-09	7.93739e-08
Zfp932	36.7598	42.7328	48.5919	40.071	18.5447	19.7959	10.7953	19.5271	-1.23297	5.0517e-07	3.12655e-06
Nos1	35.0501	32.418	36.025	28.7466	18.5447	13.9736	4.79793	15.4161	-1.23217	0.000145999	0.000521873
Col19a1	1.70976	10.3148	5.86453	4.35554	1.03026	0	2.39896	3.08322	-1.23128	0.0137243	0.0294309
Ccdc68	128.232	212.927	154.991	156.799	83.4512	55.8944	45.5803	86.3302	-1.2304	9.19782e-09	8.30539e-08
Fblim1	329.129	533.423	568.022	562.736	299.806	142.065	133.143	249.741	-1.23025	8.07039e-07	4.80891e-06
Vash2	17.0976	34.6283	23.4581	27.0044	8.24209	15.1381	9.59586	8.22192	-1.22984	0.00149171	0.00411886
Rnf186	395.809	337.442	274.795	283.11	103.026	80.3481	118.749	231.242	-1.22926	9.31743e-07	5.48959e-06
Dmtn	1743.95	1567.85	1480.38	1672.53	1120.92	513.529	311.865	721.474	-1.22865	2.81476e-06	1.49464e-05
Flt3l	22.2269	36.1019	34.3494	26.1332	10.3026	17.467	7.19689	13.3606	-1.22782	7.90078e-05	0.000299821
Lrrk2	3885.43	3049.5	3623.44	4231.84	2396.39	1243.65	922.402	1611.5	-1.22681	3.32028e-08	2.69542e-07
Kcna2	9.40368	7.36773	8.37791	6.09776	2.06052	0	5.99741	3.08322	-1.22554	0.0169304	0.0353537
Flrt1	1230.17	996.853	1299.41	1362.41	870.571	408.728	255.49	489.205	-1.22551	2.09992e-06	1.14973e-05
Pigh	93.1819	106.095	105.562	128.924	73.1486	44.2497	14.3938	45.2206	-1.22536	1.16144e-05	5.36199e-05
Ms4a4d	5.98416	8.84127	10.8913	10.4533	5.15131	2.32893	0	5.1387	-1.22454	0.0155548	0.0327972
Pcdhga12	23.0818	29.4709	41.0517	30.4888	12.3631	9.31573	13.1943	15.4161	-1.2241	0.000102309	0.000379653
F8	221.414	237.978	346.845	351.057	186.477	126.927	64.7721	101.746	-1.22396	6.15279e-07	3.74873e-06
Ano1	53.0026	64.0992	95.5081	81.0131	32.9684	22.1249	10.7953	52.4148	-1.2237	0.000119855	0.00043721
Zfp367	997.645	903.283	888.896	790.966	516.161	391.261	272.283	337.099	-1.22087	4.60995e-14	1.19195e-12
Tha1	47.8733	68.5198	73.7256	92.3375	25.7565	25.6182	27.5881	38.0264	-1.22074	1.67397e-07	1.16641e-06
Exo5	112.844	92.0966	114.777	95.8219	57.6946	40.7563	33.5855	42.1374	-1.21961	1.55957e-10	2.05545e-09
Aspdh	102.586	67.0463	149.127	227.359	43.271	87.3349	62.3731	28.7767	-1.21952	0.000147001	0.000524924
Cxxc4	5.98416	7.36773	15.0802	7.83997	3.09078	2.32893	2.39896	5.1387	-1.21856	0.0133977	0.0287936
Cyp2j11	858.299	592.365	633.37	1293.6	465.678	377.287	343.052	227.131	-1.2176	3.06009e-07	2.00082e-06
Chac2	371.873	333.021	325.901	362.381	212.234	122.269	56.3757	187.049	-1.21721	3.52966e-06	1.83713e-05
Mfng	22.2269	31.6812	56.132	57.4931	24.7263	9.31573	11.9948	20.5548	-1.2156	0.000626491	0.00191748
Panct2	13.6781	11.0516	11.7291	10.4533	9.27235	3.4934	1.19948	3.08322	-1.2141	0.00246667	0.00646518
Rassf4	76.0843	53.0476	142.424	145.475	47.392	32.605	40.7824	49.3315	-1.21337	0.000168001	0.000591161
Scml4	11.9683	18.4193	23.4581	28.7466	6.18157	9.31573	7.19689	10.2774	-1.21326	0.00151405	0.00417429
Zeb2os	22.2269	13.2619	22.6203	25.2621	8.24209	4.65786	5.99741	13.3606	-1.21242	0.000916939	0.00268019
Adamts4	71.8099	134.829	114.777	205.582	69.0275	54.7299	26.3886	66.8031	-1.21234	0.00014001	0.000501994
Dcn	145.33	181.983	298.253	394.612	125.692	121.104	65.9715	110.996	-1.21234	1.08454e-05	5.04663e-05
Milr1	28.211	25.0503	44.4029	35.7154	21.6355	9.31573	8.39638	14.3884	-1.21225	0.000378673	0.00122635
Nradd	23.0818	40.5225	41.0517	35.7154	12.3631	18.6315	10.7953	16.4438	-1.21207	5.22834e-05	0.000206785
Tsku	267.577	259.344	191.016	226.488	98.9051	71.0324	119.948	106.885	-1.21133	2.4413e-07	1.6326e-06
Perm1	12.8232	14.7355	26.8093	27.8755	13.3934	10.4802	3.59845	4.11096	-1.2103	0.00125798	0.00353898
Mblac1	27.3562	29.4709	46.0785	35.7154	20.6052	8.15126	3.59845	22.6103	-1.20958	0.000926582	0.00270568
Mbd4	58.1318	58.205	56.9698	81.8842	27.8171	20.9604	20.3912	36.9987	-1.20945	5.85227e-08	4.48029e-07
D630041G03Rik	11.1134	13.9987	14.2424	8.71108	5.15131	4.65786	5.99741	3.08322	-1.20922	0.00449886	0.0109946
Dus4l	35.905	42.7328	37.7006	40.9421	17.5144	15.1381	13.1943	19.5271	-1.20871	9.31871e-07	5.48959e-06
Zfp160	215.43	178.299	253.013	196.87	123.631	85.006	35.9845	107.913	-1.2087	1.76801e-06	9.83294e-06
Enpp6	2774.94	2099.8	2185.8	2875.53	1109.59	1021.24	897.213	1238.43	-1.20799	1.60572e-20	1.08745e-18
Syngap1	58.1318	73.6773	107.237	72.302	49.4525	26.7827	21.5907	31.86	-1.20778	2.59021e-06	1.38712e-05
Ctla2b	9.40368	12.5251	13.4047	13.0666	1.03026	4.65786	3.59845	9.24967	-1.20741	0.00754547	0.0173697
Ch25h	73.5197	89.1495	86.2924	78.3997	30.9078	46.5786	27.5881	34.9432	-1.20584	4.78755e-08	3.74963e-07
9330136K24Rik	15.3878	9.57804	11.7291	14.8088	4.12105	5.82233	4.79793	5.1387	-1.20545	0.00602525	0.0142905
Pdilt	34.1952	27.9974	60.3209	50.5243	19.575	12.8091	10.7953	26.7213	-1.20509	0.000433954	0.0013845
Tatdn3	75.2294	72.2037	81.2657	80.1419	42.2407	23.2893	25.1891	39.0541	-1.20432	2.05553e-09	2.15055e-08
Ociad2	82.9233	93.5701	95.5081	94.9508	47.392	25.6182	28.7876	52.4148	-1.2037	2.19958e-11	3.43353e-10
Zfp27	134.216	122.304	144.1	160.284	46.3618	68.7035	41.9819	81.1915	-1.2036	4.97369e-10	5.93338e-09
Klk1b27	13.6781	28.7341	12.5669	6.96887	7.21183	1.16447	4.79793	10.2774	-1.20237	0.0171444	0.0357423
Ugt2a3	10.2586	11.0516	23.4581	20.0355	6.18157	6.9868	4.79793	7.19418	-1.20231	0.00159362	0.00437012
Tmem151b	24.7915	46.4167	40.214	32.231	13.3934	10.4802	19.1917	16.4438	-1.20096	0.000179484	0.00062718
Sdpr	506.089	481.112	470.838	486.949	267.868	150.216	107.953	297.017	-1.20085	2.52898e-07	1.68357e-06
4930452B06Rik	124.812	106.832	97.1837	89.7241	76.2393	41.9208	16.7928	39.0541	-1.20052	3.97644e-05	0.00016202
Mboat1	248.77	266.712	289.038	273.528	142.176	83.8415	98.3576	137.717	-1.19983	3.86587e-13	8.40373e-12
Reps2	1578.96	1282.72	1148.61	1354.57	726.334	439.004	367.042	759.5	-1.19872	3.15161e-09	3.15663e-08
Folr1	3658.89	2958.14	2779.79	3705.69	1619.57	1512.64	1335.02	1204.51	-1.19843	7.07182e-23	6.35309e-21
B3galnt2	488.136	465.64	408.004	387.643	239.021	157.203	101.956	246.658	-1.19792	2.02531e-08	1.71368e-07
4930511M06Rik	18.8074	26.5238	16.7558	20.0355	7.21183	6.9868	5.99741	13.3606	-1.19728	0.000980711	0.00284393
Nfkbie	64.9709	72.2037	136.56	123.697	56.6644	39.5918	33.5855	36.9987	-1.19693	1.20068e-05	5.51857e-05
Cspg4	695.017	807.503	666.044	570.576	429.619	268.992	197.915	277.49	-1.19598	1.03482e-09	1.15689e-08
Rpl3l	9.40368	11.0516	12.5669	13.0666	5.15131	3.4934	4.79793	4.11096	-1.19596	0.00658996	0.015455
Bak1	531.735	562.157	561.32	448.621	207.083	228.235	173.925	299.073	-1.19573	2.11651e-15	6.72698e-14
AW011738	11.9683	7.36773	23.4581	20.0355	13.3934	4.65786	3.59845	2.05548	-1.19514	0.00803248	0.0183397
1700003E16Rik	29.0659	24.3135	30.1605	48.7821	17.5144	10.4802	10.7953	15.4161	-1.19461	5.2004e-05	0.000205726
1700028J19Rik	37.6147	61.1521	36.8628	34.8443	23.696	19.7959	4.79793	21.5826	-1.19448	0.000223866	0.000766148
6330415G19Rik	9.40368	5.89418	11.7291	13.9377	5.15131	2.32893	0	7.19418	-1.19392	0.012849	0.0277404
Zfp14	37.6147	49.3638	45.2407	33.1021	19.575	13.9736	14.3938	21.5826	-1.19355	2.81203e-06	1.49409e-05
Kctd7	79.5038	89.8863	77.9145	79.2708	48.4223	38.4274	26.3886	26.7213	-1.19295	4.37128e-09	4.23841e-08
Ccdc51	139.345	165.037	145.776	168.995	87.5722	51.2365	37.184	87.3579	-1.19242	1.1729e-08	1.03625e-07
Lrrc75b	94.8917	72.9405	51.943	60.9776	44.3012	13.9736	26.3886	32.8877	-1.19233	2.29813e-05	9.93018e-05
Gm6402	8.5488	8.1045	10.0535	5.22665	2.06052	2.32893	2.39896	5.1387	-1.19233	0.0192442	0.0395164
Adam12	582.173	949.7	640.91	540.958	331.744	256.182	205.112	368.959	-1.19218	9.76873e-08	7.16699e-07
Creb3l1	112.844	174.615	160.856	137.635	69.0275	59.3878	61.1736	63.7199	-1.19196	2.12844e-11	3.34025e-10
Ttc30b	123.103	117.147	138.235	132.408	89.6327	32.605	26.3886	65.7754	-1.19151	7.30693e-06	3.52978e-05
Map1a	190.638	239.451	224.528	215.164	100.966	86.1705	89.9612	100.719	-1.1913	1.04301e-17	4.74555e-16
AW822252	29.0659	35.3651	22.6203	39.1999	6.18157	15.1381	22.7902	9.24967	-1.19121	8.98794e-05	0.00033778
1700011H14Rik	2357.76	2057.07	1862.41	2111.57	1170.38	836.086	594.943	1024.66	-1.19085	2.78279e-12	5.06192e-11
Rbfox1	31.6306	25.787	35.1872	39.1999	15.4539	15.1381	11.9948	12.3329	-1.1905	7.84804e-06	3.7665e-05
Dmrt2	51.2928	43.4696	55.2942	54.8798	39.1499	20.9604	5.99741	18.4993	-1.19	0.000102925	0.0003817
Pcolce2	84.6331	131.882	97.1837	73.1731	38.1197	54.7299	32.386	41.1096	-1.18994	1.52211e-06	8.56548e-06
P2ry14	17.9525	26.5238	27.6471	40.9421	25.7565	6.9868	5.99741	6.16644	-1.18937	0.00287981	0.00741774
Arhgef19	121.393	78.8347	82.9413	114.115	50.4828	27.9472	49.1788	42.1374	-1.18937	8.11992e-09	7.4273e-08
Plcxd2	217.994	250.503	249.662	197.742	94.784	123.433	113.951	66.8031	-1.18923	5.67468e-13	1.19664e-11
Thbs3	23.9366	26.5238	56.9698	48.7821	18.5447	11.6447	20.3912	14.3884	-1.18907	0.000219366	0.000751771
Galnt12	47.0184	50.1005	71.2122	74.9153	41.2105	26.7827	9.59586	23.638	-1.18901	0.00012983	0.000469512
Wdr86	7.69392	11.7884	15.918	17.4222	9.27235	2.32893	2.39896	5.1387	-1.18893	0.0170432	0.0355522
Arhgap27	852.315	752.245	731.391	858.913	373.985	239.88	173.925	570.396	-1.18857	3.8427e-06	1.98249e-05
Dleu2	98.3112	77.3611	113.102	105.404	47.392	40.7563	46.7798	34.9432	-1.18845	2.67923e-11	4.13461e-10
Mapk11	93.1819	135.566	136.56	102.791	63.8762	40.7563	34.785	60.6367	-1.18838	9.97762e-08	7.30199e-07
Gpr85	28.211	22.8399	30.1605	28.7466	9.27235	4.65786	11.9948	19.5271	-1.18833	0.000725117	0.00217844
Tmpo	2871.54	2805.63	3104.85	2751.83	1588.66	1172.62	985.975	1278.51	-1.18766	1.31423e-20	9.11059e-19
Avpr1a	90.6173	89.1495	110.588	78.3997	66.967	34.934	13.1943	39.0541	-1.18664	4.14729e-05	0.000167836
Apex2	149.604	153.985	161.694	127.182	86.5419	61.7167	49.1788	58.5812	-1.186	1.80024e-12	3.38874e-11
Ccdc61	124.812	125.251	123.155	114.115	50.4828	46.5786	27.5881	83.247	-1.18556	1.16024e-07	8.36248e-07
Trim47	683.049	814.134	772.443	682.949	375.015	313.241	280.679	321.683	-1.18522	2.25314e-28	3.51092e-26
Snai2	35.905	37.5754	58.6453	50.5243	35.0289	16.3025	7.19689	16.4438	-1.18472	0.000682212	0.00206541
9530077C05Rik	25.6464	28.7341	44.4029	53.1376	24.7263	12.8091	14.3938	10.2774	-1.18449	0.000955505	0.00277999
C1ra	84.6331	109.779	141.587	113.244	39.1499	66.3746	47.9793	41.1096	-1.18347	2.1082e-08	1.77954e-07
[truncated: 381 more rows]
