# Supplementary material for: Enhancer and super-enhancer dynamics in repair after ischemic acute kidney injury
Source: Nat Commun. 2020 Jul 7;11:3383. doi: 10.1038/s41467-020-17205-5 (PMC7341735; doi:10.1038/s41467-020-17205-5)
Supplement: Supplementary file 15 — Supplementary Data 12 [file 41467_2020_17205_MOESM15_ESM.xlsx]

## Sheet: Sheet1
Data 12: SHAM veh d2 vs SHAM JQ1 d2
774 upregulated genes (p-value < 0.05; FC > 2)
Gene	SHAM_veh_d2_M1031	SHAM_veh_d2_M1032	SHAM_veh_d2_M1033	SHAM_veh_d2_M1034	SHAM_JQ1_d2_M1035	SHAM_JQ1_d2_M1036	SHAM_JQ1_d2_M1037	log2FoldChange	pvalue	padj
Cyp27b1	44.7494	97.21	133.395	42.0631	21155.1	10366.3	11435	7.60893	4.59851e-40	2.94631e-38
Nptx2	0	0	0	0	17.1487	14.089	9.61844	5.90816	7.35352e-07	4.13801e-06
Fgb	11.3221	30.0031	66.6974	16.5058	3512.62	364.393	248.797	5.65893	2.34806e-09	1.91445e-08
Fosb	3.23489	1.20012	0	2.66222	230.793	67.243	48.7334	5.59263	5.59037e-18	1.15454e-16
Egr1	86.803	105.611	66.6974	98.5022	5344.68	2199.17	1114.46	4.97374	1.82255e-21	4.86233e-20
Crabp1	0	0	0	0	12.147	6.4041	1.92369	4.90974	0.0012545	0.00377043
Hist1h4h	19.4094	35.4036	0	23.96	935.318	628.242	554.022	4.84581	2.70313e-33	1.33305e-31
Atf3	36.6621	34.2035	13.3395	31.9467	1651.99	514.89	311.638	4.70192	3.60875e-15	5.74084e-14
Hist1h4d	0	0	0	0	5.0017	6.4041	5.77107	4.66056	0.00577712	0.0147154
Plk3	167.675	189.619	160.074	109.684	6843.04	2787.7	1571.01	4.57621	6.22073e-17	1.14911e-15
Fos	44.7494	23.4024	13.3395	25.5573	1378.33	472.623	218.659	4.57437	5.47829e-12	6.1608e-11
Vgf	0.539149	0.600062	0	0.532444	34.2974	5.76369	8.33598	4.50537	2.87992e-05	0.000123727
Cbr3	32.3489	57.6059	53.3579	46.3227	1186.83	1056.68	791.919	4.47171	8.71477e-102	2.67593e-99
Saa2	0	0.600062	0	0.532444	27.1521	3.20205	5.12984	4.39739	0.00174799	0.00506891
Hepacam	0	0	0	0	3.57264	5.76369	4.48861	4.34824	0.00585682	0.0148951
Hist1h1a	0	0	0	0	5.71623	3.84246	3.20615	4.22952	0.00749312	0.018603
Tas1r2	0.539149	1.20012	0	0	6.43076	16.6507	15.3895	4.19388	1.2211e-05	5.60253e-05
Fgg	266.34	503.452	400.184	350.881	17110.1	1886.01	1511.38	4.16973	3.7637e-09	2.98637e-08
Rcan1	1317.14	1240.33	1160.53	1025.49	24913.5	19355.1	13324.8	4.01415	6.17557e-132	3.86543e-129
Gdf15	91.1162	139.214	133.395	137.903	2417.97	2213.26	1382.49	4.00917	2.2945e-20	5.60672e-19
Cxcl2	0	1.20012	0	1.06489	25.723	7.04451	8.33598	3.95027	0.000144415	0.000534259
Fga	636.196	929.495	1027.14	666.62	29888.7	3802.75	2856.04	3.90586	1.09687e-08	8.12493e-08
Necab2	2.69574	0.600062	0	0	19.2923	10.887	17.9544	3.7273	8.06525e-05	0.000315362
Gm25500	0	0	0	0	4.28717	3.20205	1.28246	3.68536	0.0138041	0.0317388
Serpine1	25.34	34.8036	26.6789	54.8418	897.448	264.489	168.643	3.59492	3.19346e-08	2.20493e-07
Hist1h4c	6.46979	3.60037	0	6.92178	34.2974	87.0958	76.9475	3.57844	3.01289e-13	3.88832e-12
Mt2	872.882	1001.5	733.671	921.129	16696.4	8038.43	6900.27	3.57384	1.67818e-16	3.00097e-15
Hist1h4a	1.61745	0	0	1.06489	12.8615	11.5274	12.1834	3.56507	0.00016726	0.000609764
Saa1	3.23489	7.8008	0	11.1813	182.205	19.2123	13.4658	3.44265	0.00463948	0.0121231
Gpr50	0	0	0	0.532444	5.71623	4.48287	1.92369	3.42451	0.0170276	0.0381533
Gm3776	0.539149	1.20012	0	1.59733	7.14529	15.3698	15.3895	3.37079	0.000878548	0.00274688
Cyr61	359.612	355.836	373.505	368.984	3191.09	4044.83	3985.24	3.36802	4.54125e-206	1.84761e-202
Lcn2	79.794	249.626	226.771	166.655	4401.5	674.352	445.013	3.36181	4.02364e-06	2.01603e-05
Egr2	4.31319	4.80049	0	6.38933	98.605	38.4246	10.2597	3.30719	5.01393e-06	2.47188e-05
Nr4a1	107.83	110.411	106.716	91.5804	1705.58	810.119	453.991	3.25264	4.17097e-11	4.22129e-10
Nr4a3	2.69574	7.8008	0	6.92178	82.1708	37.7842	37.1913	3.22189	5.23178e-10	4.62477e-09
Acbd7	0	0.600062	0	0.532444	4.28717	6.4041	4.48861	3.2073	0.0111225	0.0262978
Gsta1	5.93064	2.40025	0	6.92178	32.8683	45.4691	58.3519	3.1994	3.72561e-08	2.5561e-07
Steap1	27.4966	52.8054	26.6789	29.2844	548.758	240.794	180.186	3.18566	1.04434e-11	1.13607e-10
Srxn1	2334.51	2382.24	2627.88	2097.3	19956.1	26352.9	17039.4	3.1744	5.12913e-138	3.62919e-135
Ankmy1	3.77404	5.40055	13.3395	7.45422	35.0119	58.2773	60.9168	3.15578	1.01792e-10	9.79061e-10
Ank1	2.1566	3.60037	0	2.12978	32.1538	18.5719	16.672	3.10796	2.52446e-07	1.52952e-06
Apold1	28.0357	20.4021	13.3395	38.336	333.685	193.404	201.346	3.10649	9.2004e-21	2.33949e-19
Fzd9	2.69574	1.20012	0	1.59733	13.5761	15.3698	17.9544	3.05542	2.00777e-05	8.8765e-05
Adgrb2	0	1.80018	0	1.06489	5.71623	11.5274	8.33598	3.02197	0.00131967	0.00394641
2310001K24Rik	3.77404	5.40055	0	2.12978	27.8666	37.1438	21.1606	2.96943	4.67208e-08	3.14708e-07
Hist1h1d	2.1566	0.600062	0	2.12978	18.5778	10.887	10.2597	2.95433	0.000149603	0.000552046
Hist1h4i	46.9059	33.6034	26.6789	37.2711	245.083	379.123	262.263	2.92786	2.79922e-38	1.66866e-36
Jun	409.214	688.871	400.184	501.03	5228.21	3136.09	3071.49	2.9093	3.15529e-25	1.07425e-23
Cdkn1a	285.21	216.022	160.074	202.329	2665.19	1312.2	963.127	2.90796	1.90568e-09	1.57586e-08
Adamts4	4.85234	15.0015	0	22.3627	150.766	76.2088	71.8177	2.90307	5.17637e-09	4.03449e-08
Fgf21	1.0783	0.600062	0	0.532444	2.85812	11.5274	5.12984	2.87823	0.0134258	0.0309916
Hist1h2ac	1.61745	2.40025	0	3.19467	10.0034	19.2123	23.0843	2.85825	7.99913e-05	0.000313153
Cxcl1	8.08723	24.0025	40.0184	23.4276	312.249	67.243	73.7414	2.84994	4.33041e-05	0.000179138
Akr1b7	46.9059	68.407	13.3395	43.6604	260.089	470.061	354.6	2.83593	6.6744e-28	2.57391e-26
Mt1	2150.13	2198.63	2054.28	2251.71	23568	12044.2	10067.9	2.81396	2.05132e-16	3.64445e-15
Il11	2.69574	6.00062	0	2.66222	47.1589	15.3698	14.7483	2.81128	0.000112077	0.000424668
Pdk4	966.155	3786.99	1147.19	1368.91	22510.5	7829.01	7744.77	2.80224	0.000109799	0.000417397
Dusp5	14.0179	12.6013	0	15.9733	188.636	57.6369	32.7027	2.80052	2.41661e-07	1.46856e-06
Chac1	36.123	19.802	26.6789	36.7387	60.735	305.476	249.438	2.76705	0.00490838	0.0127358
Btg2	408.136	390.64	293.468	387.087	4492.96	1815.56	1184.99	2.73908	4.89798e-12	5.53925e-11
Sox9	19.4094	31.2032	53.3579	20.2329	340.116	87.7362	100.032	2.71366	3.92106e-06	1.96827e-05
Neto2	4.85234	4.80049	13.3395	6.38933	45.0153	33.9417	28.2141	2.68512	2.45719e-10	2.26949e-09
Ddit3	186.006	191.42	253.45	202.861	901.021	1614.47	1356.2	2.65986	6.852e-12	7.61157e-11
Peg10	10.783	10.8011	40.0184	13.8436	88.6016	82.6129	69.894	2.65259	5.37293e-13	6.74163e-12
Hist1h1c	893.37	1276.33	773.689	1178.83	7997.01	6527.7	5324.77	2.64961	4.64674e-54	4.52821e-52
Lipg	60.3847	18.6019	40.0184	48.4524	96.4614	321.486	362.936	2.62444	7.0019e-07	3.95656e-06
Tnfrsf12a	440.485	449.446	453.542	374.308	4152.84	1886.65	1635.78	2.57973	1.03957e-13	1.41336e-12
H2afx	150.962	228.623	266.789	194.875	1405.48	1063.08	1051.62	2.56959	1.1334e-48	9.55696e-47
Col13a1	25.34	27.0028	40.0184	29.2844	216.502	141.531	135.299	2.56612	2.92328e-19	6.57092e-18
Acot1	773.139	1320.74	1080.5	944.556	8442.87	4400.26	5167.67	2.54611	3.36381e-16	5.86738e-15
Medag	3.23489	4.80049	0	4.25956	40.7282	16.6507	12.1834	2.53899	0.000154166	0.000567237
Cyp26b1	89.4987	103.211	133.395	144.825	966.758	552.033	508.495	2.53461	3.50921e-05	0.000147951
Nup62cl	4.31319	2.40025	0	0.532444	21.4359	10.887	9.61844	2.52945	0.00109259	0.00333035
H3f3b	2131.79	2197.43	1734.13	2048.85	15531.7	10913.9	8740.6	2.51898	4.05436e-56	4.25681e-54
Ier2	153.657	197.42	200.092	192.745	1579.82	843.42	723.948	2.51633	2.91303e-28	1.14786e-26
Marc1	11.3221	11.4012	13.3395	22.8951	67.8803	87.7362	102.597	2.50278	5.56853e-13	6.97631e-12
Il1r2	2.1566	6.00062	13.3395	6.92178	41.4427	31.3801	17.9544	2.49609	0.000111138	0.000421852
Cbr1	1584.56	1905.8	2507.82	1746.42	13112.3	9923.15	8605.94	2.4753	2.27323e-57	2.48286e-55
F2r	359.612	580.259	453.542	798.134	3457.61	2963.18	2728.43	2.45934	4.30815e-18	8.94271e-17
4833417C18Rik	1.0783	2.40025	0	2.66222	7.14529	16.6507	10.2597	2.45743	0.0018275	0.00527108
Gch1	19.4094	17.4018	26.6789	30.3493	163.627	96.7019	104.52	2.42531	5.86291e-18	1.20623e-16
Arrdc2	240.46	253.826	240.111	250.249	1969.96	1209.73	786.147	2.42244	1.45065e-08	1.05393e-07
Epha2	78.7157	109.811	146.734	103.294	985.335	373.359	292.401	2.39421	8.40401e-09	6.3406e-08
Gem	59.3064	72.0074	66.6974	81.464	254.372	461.736	373.837	2.36457	1.44726e-15	2.36474e-14
Hcn3	23.7225	37.8039	26.6789	27.1547	103.607	208.133	141.071	2.36384	2.12643e-12	2.50764e-11
Rgcc	113.76	112.212	93.3763	203.926	797.414	613.513	684.192	2.33505	7.87344e-22	2.15711e-20
Hist1h2bj	1.0783	0.600062	0	2.12978	7.14529	8.32533	5.12984	2.32676	0.00721076	0.0179759
Tnfrsf23	9.70468	16.2017	26.6789	17.5707	66.4512	83.8937	71.8177	2.31916	6.23626e-13	7.75316e-12
Sema4c	85.7247	113.412	93.3763	153.876	660.939	463.657	562.358	2.28606	5.43907e-18	1.12615e-16
Gm13889	57.6889	60.0062	53.3579	76.1395	497.312	225.424	209.041	2.28313	6.72587e-15	1.03849e-13
Angptl4	1753.85	2957.1	1053.82	1438.66	10137.7	7900.1	8272.5	2.2792	9.60045e-06	4.48315e-05
Nqo1	2118.32	2049.81	2294.39	2066.42	9411.78	12160.1	9168.94	2.27591	2.23492e-88	5.19587e-86
Hbegf	287.905	251.426	120.055	224.692	1967.81	840.218	495.029	2.27293	6.08578e-07	3.47631e-06
Dpysl5	7.00893	3.00031	0	10.1164	22.1504	31.3801	40.3975	2.26489	2.15601e-05	9.47784e-05
Junb	255.017	305.431	253.45	327.986	2042.84	1114.95	995.83	2.2626	2.66372e-12	3.10971e-11
Timp1	7.54808	16.8017	13.3395	9.584	117.183	33.3013	14.1071	2.26179	0.000308568	0.00106031
Nfkbiz	75.4808	134.414	80.0368	148.02	874.583	400.256	362.295	2.25985	3.23382e-10	2.94335e-09
Inhbb	24.8008	46.8048	13.3395	58.0364	361.552	104.387	92.9783	2.25559	0.000379224	0.00127801
Arid5a	54.454	61.8063	26.6789	70.2827	451.582	201.729	200.064	2.25197	2.07621e-15	3.36202e-14
Lgi2	8.08723	8.40086	0	8.51911	73.5965	23.0548	14.7483	2.24347	0.00143054	0.00423208
Crispld2	121.848	268.227	240.111	226.821	1164.68	970.861	819.491	2.2365	8.25937e-29	3.33457e-27
Gadd45a	291.68	371.438	386.845	347.154	2021.4	1434.52	1434.43	2.23637	4.57996e-13	5.79132e-12
Sema3g	906.309	1340.54	1080.5	1143.69	5876.29	4472.62	5393.38	2.2255	1.83887e-57	2.02201e-55
Il20rb	10.783	14.4015	13.3395	11.7138	90.0307	46.1095	36.5501	2.22166	1.6158e-08	1.16352e-07
Cebpd	126.7	138.614	93.3763	144.825	697.38	548.831	595.702	2.20949	1.14481e-21	3.1103e-20
Gm15441	40.9753	298.831	106.716	61.2311	1140.39	381.044	246.232	2.20566	0.00666668	0.0167403
Ftl1	19979.2	22745.3	18995.4	18819.8	107117	80605.2	89272.6	2.19593	1.72179e-85	3.54688e-83
Ecm1	979.094	1182.12	987.121	1532.37	4550.12	6368.88	5397.87	2.19412	1.70398e-46	1.35271e-44
Styxl1	7.00893	10.8011	13.3395	2.66222	22.1504	36.5034	37.1913	2.19165	2.50073e-05	0.000108815
Ptgs2	4.31319	9.00092	40.0184	12.7787	67.1657	32.0205	42.3212	2.18152	0.000101967	0.000389901
1810062O18Rik	1.61745	2.40025	0	3.72711	9.28888	13.4486	12.1834	2.17645	0.00119909	0.00361907
Trem1	2.69574	1.20012	0	3.72711	15.0051	8.96574	10.2597	2.16189	0.0221646	0.0480111
Frmd6	51.2191	64.2066	53.3579	71.88	242.225	306.116	280.217	2.15409	1.51836e-32	7.26758e-31
H1fx	3.23489	5.40055	0	10.6489	40.0136	21.7739	21.8018	2.15305	2.00127e-05	8.85017e-05
Gata6	10.783	13.2014	0	16.5058	70.0238	55.0753	48.0922	2.1472	2.03693e-08	1.44755e-07
Gm16907	5.39149	12.0012	0	12.2462	41.4427	37.7842	46.8098	2.14661	3.22911e-06	1.64735e-05
Rhob	677.171	800.482	773.689	1064.89	4718.03	3291.71	3038.15	2.14526	2.40894e-17	4.63963e-16
Ifrd1	260.409	316.232	333.487	273.144	1785.61	1050.27	993.906	2.14315	5.45935e-30	2.35041e-28
Dusp1	741.33	634.265	600.276	489.316	2878.84	2548.19	2722.02	2.13541	1.93902e-31	8.83909e-30
Ebf3	3.77404	2.40025	0	3.72711	11.4325	14.7294	16.672	2.12867	0.000384245	0.00129278
Cxcl10	45.8276	79.2081	93.3763	65.4907	589.486	186.359	119.269	2.12867	0.000110612	0.00042019
Acr	3.23489	0.600062	0	4.25956	21.4359	7.68492	6.4123	2.12681	0.0130169	0.0301591
Nr4a2	9.16553	7.8008	13.3395	16.5058	58.5914	46.7499	42.3212	2.12373	2.07318e-08	1.47138e-07
Zfp36	800.097	733.275	506.9	556.404	4169.99	2395.77	1987.81	2.11919	3.68082e-11	3.76977e-10
Gm10768	1454.08	1387.94	1507.36	1239	4617.29	7465.9	5955.74	2.11749	7.7756e-52	6.95275e-50
Plin2	2697.36	3308.14	2667.89	2455.63	21972.5	6935.64	7069.56	2.10733	3.52781e-07	2.08617e-06
Rnd1	13.4787	21.0022	13.3395	21.8302	92.1742	69.1643	78.8712	2.10677	7.88259e-13	9.71092e-12
Bex1	12.9396	16.2017	0	12.2462	78.5982	46.1095	46.1685	2.09973	3.91e-08	2.67471e-07
Hmox1	782.844	783.68	666.974	632.012	4901.67	2397.05	1938.44	2.09845	1.86433e-12	2.20816e-11
2410006H16Rik	93.8119	152.416	93.3763	100.632	296.53	634.646	521.32	2.09339	9.14676e-18	1.84226e-16
Wbscr17	4.31319	4.80049	13.3395	2.66222	27.1521	11.5274	15.3895	2.09221	0.000625852	0.00201526
Arg2	150.423	228.023	160.074	243.86	923.171	950.368	680.345	2.0681	4.58595e-28	1.79403e-26
Abcc2	9760.21	9750.4	8764.03	8543.07	37933.6	41745.8	36296.2	2.06686	3.54778e-134	2.40569e-131
Rasd1	109.986	85.8088	80.0368	51.6471	435.148	295.229	295.607	2.05519	6.69322e-15	1.03443e-13
Chrm1	2.69574	3.60037	0	1.59733	10.0034	14.7294	7.69475	2.05449	0.00697602	0.017447
Nupr1l	10.2438	21.6022	0	12.2462	33.5829	78.7704	60.2756	2.04733	4.20425e-06	2.09813e-05
Plvap	1344.1	1704.77	2254.37	2754.87	8205.65	7608.71	8894.5	2.04067	5.55355e-31	2.50356e-29
Relt	5.39149	9.60098	0	10.6489	57.1623	26.2568	17.3132	2.03458	0.000179808	0.000650122
Sipa1l2	203.798	297.631	173.413	309.883	1069.65	1045.79	1100.99	2.03353	8.91743e-38	5.128e-36
Lox	24.8008	50.4052	53.3579	30.8818	157.911	145.373	142.353	2.02662	3.3867e-09	2.70969e-08
Dact3	16.1745	22.8023	13.3395	34.0764	67.1657	110.791	112.856	2.02031	6.78019e-11	6.66712e-10
Entpd1	136.405	130.213	106.716	231.081	851.719	566.122	519.396	2.01457	1.55641e-17	3.06646e-16
Cirbp	366.082	519.653	426.863	378.568	2247.91	1572.85	1297.21	2.01403	5.79963e-14	8.16463e-13
Nphs2	748.878	1071.11	813.708	682.594	3877.75	2921.55	3237.57	2.00985	6.47524e-36	3.53617e-34
Gadd45b	53.9149	70.8073	80.0368	80.9315	423.716	213.257	201.346	2.00843	1.0999e-13	1.4867e-12
Bcl6b	35.0447	46.2047	80.0368	102.229	188.636	263.849	300.737	2.0017	1.66874e-11	1.77613e-10
Abca8b	25.8791	30.6031	13.3395	44.1929	101.463	141.531	148.124	1.99638	7.1334e-13	8.8415e-12
Tmem119	60.3847	81.6084	80.0368	122.462	409.425	355.428	277.652	1.98853	7.86572e-15	1.20875e-13
Gldc	2099.45	4513.06	2441.12	2071.74	14968.7	10112.7	7991.64	1.98482	5.13633e-09	4.00713e-08
Adamts2	22.1051	39.004	66.6974	71.88	222.933	193.404	128.887	1.98419	4.1001e-10	3.6824e-09
Gpr137c	10.2438	6.00062	0	12.2462	25.0085	44.8287	39.115	1.98023	7.57167e-06	3.61247e-05
Poln	1.0783	3.00031	26.6789	4.25956	20.0068	11.5274	13.4658	1.97968	0.0143492	0.032839
Socs3	113.221	112.212	133.395	111.281	880.3	240.794	246.232	1.97398	8.54672e-05	0.000332273
Mmp9	7.00893	14.4015	0	28.752	52.8751	69.1643	62.8405	1.9734	9.67663e-05	0.000372551
Slc25a25	3471.04	7875.81	3521.62	2358.2	18377	16794.8	15553	1.97187	5.5903e-06	2.73861e-05
Gnat1	19.9485	47.4049	0	22.8951	97.1759	145.373	85.9248	1.9712	1.09655e-06	6.01393e-06
Rbp4	8.62638	8.40086	0	10.1164	31.4393	33.9417	37.1913	1.96981	2.7166e-05	0.000117299
Nabp1	1093.39	730.875	1040.48	790.147	3268.97	3832.21	3413.91	1.96631	2.35646e-43	1.7044e-41
Gadd45g	920.327	606.062	533.579	559.067	3658.39	2307.4	1769.15	1.96442	1.48573e-09	1.24633e-08
Grem2	110.526	36.0037	66.6974	40.9982	448.01	160.743	130.811	1.96375	0.000344409	0.00117111
Pde2a	333.733	406.242	533.579	592.078	1899.22	1724.62	1696.05	1.96164	1.88581e-33	9.3852e-32
S100a9	58.7672	84.6087	80.0368	181.564	391.562	488.633	343.699	1.95586	3.60824e-10	3.26044e-09
Grhl1	17.7919	18.0018	53.3579	23.4276	91.4597	73.0067	81.4362	1.95403	3.08642e-09	2.47919e-08
Gm19705	1.0783	5.40055	0	3.19467	12.147	10.2466	14.1071	1.95254	0.00310688	0.00851776
Ptp4a1	156.892	135.014	133.395	129.384	648.792	512.328	464.891	1.95191	7.01457e-32	3.28032e-30
Snord100	2.1566	2.40025	0	3.19467	9.28888	9.60615	10.9009	1.94659	0.01312	0.0303633
Ttn	4.31319	20.4021	0	22.3627	90.7452	45.4691	32.7027	1.9462	0.000529174	0.00172788
Sstr2	2.1566	3.00031	0	3.72711	17.8632	12.1678	3.84738	1.94476	0.01234	0.0287957
Chst1	57.6889	53.4055	66.6974	70.8151	207.213	250.4	235.972	1.92402	1.27038e-26	4.63546e-25
Uchl1	44.7494	48.0049	53.3579	66.0231	247.227	170.349	185.957	1.92364	2.85325e-14	4.15702e-13
Tmem252	4302.41	3146.12	2988.04	2026.48	12439.9	11544	11346.6	1.918	0.000101131	0.000387247
Pdlim7	137.483	144.615	173.413	171.98	721.674	475.184	536.068	1.91746	5.70861e-31	2.56635e-29
Lpo	12.4004	17.4018	53.3579	19.168	155.053	34.5821	29.4966	1.91702	0.000478982	0.00157474
Pcdh9	5.93064	5.40055	13.3395	6.38933	19.2923	27.5376	22.443	1.90975	0.000231441	0.000815959
Scg5	215.12	182.419	120.055	190.615	803.131	693.564	654.054	1.9041	1.39246e-40	9.21177e-39
Amy1	42.5928	40.2041	40.0184	50.0498	150.051	195.325	147.483	1.89575	7.76261e-18	1.57714e-16
Mtl5	8.62638	4.80049	13.3395	3.19467	19.2923	25.6164	19.8781	1.8951	0.000613598	0.00197736
Abca6	3.77404	7.8008	0	17.5707	26.4376	37.1438	39.7562	1.89132	0.00041603	0.00138881
Vgll3	11.8613	13.2014	53.3579	21.8302	60.735	56.9965	75.6651	1.88879	1.64885e-06	8.78055e-06
Mmrn1	5.39149	6.00062	0	16.5058	42.1572	35.2225	22.443	1.88783	0.000118165	0.000445969
Slc7a3	4.85234	5.40055	0	6.92178	25.723	18.5719	17.3132	1.88515	0.000631691	0.00203165
H1f0	3893.19	3979.01	4095.22	4087.58	16687.1	15054.1	12425.7	1.87675	4.10992e-60	5.02893e-58
Ddit4	366.082	344.435	173.413	310.415	1356.18	1159.78	976.593	1.86437	4.55692e-22	1.26985e-20
Peg3	101.36	157.816	186.753	199.134	553.76	528.338	610.451	1.86018	4.1371e-23	1.26081e-21
Pmaip1	150.423	179.418	240.111	134.708	866.724	497.599	415.517	1.85937	2.02878e-16	3.61229e-15
Rem1	29.114	49.205	40.0184	77.7369	119.326	206.212	229.56	1.85652	1.01241e-08	7.53359e-08
Cdk5r1	4.85234	8.40086	0	6.38933	22.8649	19.2123	26.2904	1.85369	0.000451681	0.00149161
Fscn1	51.7583	91.2093	120.055	133.644	313.678	306.116	402.051	1.85203	9.90533e-15	1.51077e-13
Dusp8	57.1498	78.008	80.0368	60.6987	320.109	215.818	178.903	1.84606	2.51929e-12	2.94957e-11
Hpx	3.77404	2.40025	0	3.72711	10.7179	10.887	13.4658	1.84482	0.00861438	0.0209992
S100a8	35.5838	53.4055	53.3579	106.489	204.355	245.277	227.637	1.83717	0.00344643	0.00931371
Il17rb	273.348	313.832	280.129	215.108	1172.54	824.848	863.736	1.82807	3.19277e-26	1.14196e-24
Snord96a	7.54808	9.60098	0	10.6489	38.5846	31.3801	25.008	1.82668	0.00014587	0.000539276
Fbn1	57.6889	86.4089	80.0368	124.592	330.112	347.743	267.393	1.82448	7.10608e-16	1.19221e-14
Tsc22d1	9007.56	9429.37	6803.13	7414.29	41256.2	26064.7	19279.8	1.82071	8.44907e-11	8.20407e-10
Flt1	367.699	499.851	613.616	845.522	1826.34	1904.58	2392.43	1.81595	1.23745e-09	1.04505e-08
Gbe1	1752.23	1774.98	1587.4	1659.63	6637.97	5805.32	5631.28	1.81579	3.18692e-103	1.01694e-100
Ccrn4l	382.257	774.679	426.863	350.881	2015.69	1787.38	1300.41	1.81024	0.000855432	0.0026844
Abhd15	133.709	224.423	173.413	160.798	746.683	508.485	562.358	1.80918	3.91008e-21	1.01812e-19
Slc8a3	0.539149	4.80049	0	3.19467	11.4325	12.1678	5.77107	1.80879	0.0194879	0.0429214
Nanos1	4.31319	3.60037	13.3395	3.19467	10.7179	16.6507	14.1071	1.80798	0.00099024	0.00305665
Snora64	14.557	6.00062	13.3395	4.25956	31.4393	24.3356	33.3439	1.80742	0.000254776	0.000889938
A3galt2	4.31319	3.60037	0	6.92178	16.4342	15.3698	18.5957	1.80049	0.0019789	0.00566882
Slc17a4	56.6106	30.0031	40.0184	36.2062	113.61	153.698	159.666	1.79688	7.73449e-13	9.54292e-12
G6pdx	1066.44	1072.91	987.121	1045.72	3908.47	3780.98	3267.06	1.7928	7.05728e-88	1.59514e-85
Neat1	5664.84	10379.3	10338.1	11350.1	24129.6	35337.8	37574.1	1.77868	7.63403e-12	8.43423e-11
Snord22	8.08723	4.80049	0	4.25956	21.4359	16.6507	18.5957	1.77646	0.00419549	0.0111002
Grasp	58.7672	76.2078	93.3763	91.048	289.384	254.243	239.179	1.77367	2.73546e-18	5.72197e-17
Acsl1	4102.38	4835.3	4161.92	4149.87	18236.2	12869.7	13119.6	1.77118	3.01213e-39	1.87097e-37
Esm1	163.362	208.221	186.753	248.652	407.996	696.766	979.158	1.77031	1.00088e-08	7.46147e-08
Gdf11	39.897	62.4064	146.734	67.088	146.478	242.075	251.362	1.75652	8.84672e-10	7.58943e-09
Sox4	124.004	148.815	120.055	212.978	468.731	486.071	644.436	1.75147	7.28737e-18	1.48615e-16
Itprip	148.805	208.821	200.092	226.821	778.122	606.468	585.443	1.74912	5.55512e-18	1.14872e-16
9330102E08Rik	12.9396	14.4015	0	14.376	40.0136	49.952	44.2448	1.74505	1.64184e-05	7.37085e-05
Rnd3	262.565	261.627	146.734	230.016	1057.5	758.245	606.603	1.74348	9.50134e-22	2.59437e-20
Nid1	293.297	391.24	386.845	585.156	1331.88	1421.71	1447.9	1.74333	2.09751e-20	5.16413e-19
Gabre	1.61745	3.00031	0	6.38933	14.2906	8.96574	12.8246	1.74307	0.0194752	0.0428993
Nrxn2	48.5234	103.811	53.3579	69.2178	184.348	299.071	237.255	1.74102	2.31004e-08	1.62813e-07
Clca3a1	77.6374	59.4061	120.055	107.021	527.322	169.068	177.621	1.73627	0.000286017	0.000989405
Mettl21b	26.4183	20.4021	26.6789	21.8302	66.4512	85.8149	77.5888	1.73351	1.39679e-08	1.01797e-07
Nrm	32.8881	33.6034	66.6974	35.6738	121.47	106.948	123.116	1.72869	3.977e-12	4.55787e-11
St6galnac3	26.4183	32.4033	13.3395	36.7387	82.1708	112.072	114.78	1.72772	5.11257e-11	5.09503e-10
Ppap2a	464.746	549.656	453.542	750.214	1850.63	1811.08	1986.53	1.72364	2.01239e-27	7.6162e-26
Sat1	2118.32	1982.6	1840.85	1883.26	6845.19	6936.92	5694.76	1.72006	3.62138e-64	4.83068e-62
Foxo6	2.69574	3.00031	0	5.32444	10.7179	11.5274	13.4658	1.7188	0.0042775	0.0112988
Tek	396.814	441.045	613.616	696.97	1424.77	1685.56	2078.87	1.71696	7.15621e-23	2.14871e-21
Dkk3	185.467	221.423	160.074	286.455	740.252	796.03	688.681	1.7163	2.47353e-28	9.77043e-27
Jund	1191.52	1698.77	1600.74	1545.69	5455.43	4369.52	4945.8	1.71404	5.62848e-32	2.63971e-30
Elovl2	647.518	607.862	480.221	453.11	2659.48	1469.74	1331.19	1.71223	7.37363e-19	1.59998e-17
Acsbg1	4.85234	15.0015	13.3395	14.376	50.7316	44.1883	17.3132	1.70103	0.00179989	0.00520147
G630090E17Rik	390.883	435.045	400.184	320.532	1273.29	1301.95	1158.06	1.69771	1.528e-35	8.17985e-34
Gsr	4127.18	3679.58	3548.3	3260.69	11896.9	12336.2	11146.5	1.68727	5.37609e-58	6.11822e-56
Acer2	279.818	291.03	400.184	467.486	1221.84	1046.43	1136.26	1.68713	2.88458e-23	8.824e-22
Cebpb	131.552	247.825	146.734	166.123	637.36	490.554	572.618	1.68618	1.52733e-06	8.17087e-06
Klf10	506.261	467.448	333.487	420.631	1879.93	1152.1	1167.04	1.68501	0.000572282	0.0018545
Klf2	154.197	161.417	186.753	232.146	550.187	540.506	673.291	1.6835	5.37548e-16	9.17949e-15
Man1c1	59.8455	92.4095	133.395	139.5	297.959	288.825	375.119	1.68044	3.9715e-13	5.06125e-12
Nrip3	9.70468	10.8011	26.6789	12.7787	38.5846	36.5034	36.5501	1.67992	1.3289e-05	6.06124e-05
Loxl1	101.899	171.618	120.055	220.964	502.314	548.191	487.976	1.67666	5.34073e-14	7.53164e-13
Sema3f	256.096	330.034	346.826	507.42	1398.33	937.56	1124.08	1.67071	4.98523e-17	9.29321e-16
Snord12	1.61745	6.00062	0	2.66222	8.57435	10.2466	12.8246	1.66728	0.0193758	0.0427092
Sertad1	320.254	277.228	280.129	255.041	1083.94	784.502	834.24	1.66561	1.96089e-31	8.91381e-30
Il6ra	37.7404	36.0037	13.3395	48.4524	142.191	122.959	112.215	1.6645	7.60364e-12	8.40636e-11
Spp1	13355.8	23590.8	22557	17778.9	111114	33581.2	37912.1	1.65585	5.7325e-05	0.000231261
Gpr108	738.634	816.084	640.295	753.941	2425.11	2452.77	2279.57	1.65508	2.71e-65	3.7375e-63
Pros1	276.583	419.443	306.808	449.916	1550.53	855.588	1102.27	1.65261	1.87818e-17	3.66493e-16
Txnip	5966.76	9360.96	7323.37	8734.75	27241.4	21922.5	24703.4	1.64963	0.000231393	0.000815959
Ctgf	1088.54	1176.12	1053.82	1352.94	3581.22	3845.66	3683.22	1.64771	1.38181e-35	7.42166e-34
Sox8	3.77404	1.80018	0	3.19467	10.7179	6.4041	10.2597	1.6458	0.0156884	0.0355797
Abca5	428.623	449.446	453.542	459.5	1319.74	1481.91	1383.13	1.6441	9.45099e-61	1.18312e-58
Ptpru	239.921	272.428	520.239	373.776	983.192	958.053	1077.27	1.64374	5.40814e-19	1.18296e-17
B3galt1	4.31319	9.60098	0	10.6489	26.4376	26.8972	20.5193	1.64199	0.000861702	0.00270043
Tceal5	5.39149	1.80018	0	4.792	15.0051	11.5274	10.2597	1.64164	0.0130943	0.0303124
Spsb1	42.5928	53.4055	93.3763	69.2178	214.359	165.866	156.46	1.63849	3.60136e-10	3.25603e-09
St3gal5	35.5838	40.8042	13.3395	46.3227	140.048	111.431	119.269	1.63602	3.93894e-11	4.01643e-10
Flt4	121.308	165.017	213.432	257.703	506.601	586.615	623.916	1.63289	4.92083e-15	7.74484e-14
Litaf	573.115	606.662	653.634	749.149	2585.17	1686.84	1701.82	1.62702	1.78528e-24	5.83405e-23
Sh2b2	12.9396	11.4012	13.3395	19.7004	42.8717	40.3458	52.5808	1.62584	2.01957e-05	8.91899e-05
Slc7a5	77.6374	85.8088	146.734	115.54	300.102	297.791	304.584	1.62335	2.41633e-10	2.23429e-09
Cdh24	8.62638	10.201	26.6789	15.4409	44.3008	32.6609	33.3439	1.61367	7.67059e-05	0.000301233
Gstt2	3037.56	3184.53	3228.15	2648.38	8149.92	10851.7	8639.29	1.61311	1.39686e-34	7.19382e-33
Calca	13.4787	9.00092	26.6789	10.6489	54.3042	28.178	24.3667	1.60672	0.000153883	0.000566325
Slc43a3	301.923	436.845	346.826	594.74	1344.03	1302.59	1296.57	1.60581	4.95104e-20	1.17283e-18
Ttll11	7.00893	10.8011	26.6789	9.05155	15.7196	35.863	36.5501	1.60436	0.0013044	0.0039036
2610016A17Rik	7.54808	6.00062	0	8.51911	25.723	17.9315	21.1606	1.60433	0.0029308	0.0080813
Epb4.1l3	304.08	415.843	400.184	350.881	1411.91	1021.45	857.965	1.60065	4.60334e-22	1.28059e-20
Acot2	446.954	669.669	520.239	432.877	2058.56	1237.27	1408.78	1.60002	0.000105626	0.000403227
Nup210l	2.69574	6.00062	0	6.92178	11.4325	15.3698	18.5957	1.59653	0.0152891	0.0347653
Sema7a	154.197	181.819	226.771	274.209	649.507	544.989	670.085	1.59489	1.4147e-16	2.55241e-15
Pgd	3020.31	3147.32	3321.53	2998.73	9597.55	9656.74	8763.68	1.5937	1.62148e-101	4.88667e-99
Nfkbia	529.444	718.874	440.203	563.859	2046.41	1547.23	1667.84	1.59313	4.46174e-23	1.35215e-21
Slc3a2	2852.64	3083.72	4135.24	2845.38	10705.1	9102.15	8920.14	1.59143	3.13066e-32	1.47676e-30
Akap12	169.293	171.018	266.789	310.415	700.238	672.43	634.817	1.5874	8.99185e-14	1.23592e-12
Marcksl1	46.3668	61.8063	80.0368	116.073	270.092	207.493	196.857	1.57907	4.02248e-10	3.62469e-09
Klf11	258.791	368.438	173.413	290.715	848.146	804.355	849.629	1.578	0.000149977	0.000553075
Samd4	50.68	63.6065	200.092	72.4124	217.217	256.804	255.851	1.57683	0.000306405	0.00105377
S1pr1	188.163	199.22	133.395	264.092	630.929	621.838	624.558	1.57513	3.01309e-19	6.75413e-18
5430402O13Rik	18.8702	14.4015	26.6789	18.6356	43.5863	55.7157	58.9931	1.57366	3.07539e-05	0.000131327
Gm3219	59.3064	57.6059	53.3579	38.8684	148.622	178.674	135.941	1.57156	1.4179e-09	1.19127e-08
Chrnb2	100.821	129.613	106.716	99.5671	335.114	310.599	332.157	1.57141	2.76091e-24	8.89724e-23
Ccnjl	4.85234	5.40055	0	10.6489	13.5761	19.8527	26.2904	1.56997	0.00587963	0.0149461
Lrrc32	172.528	261.027	253.45	400.398	1132.53	654.499	650.848	1.56916	3.7097e-07	2.18817e-06
Map3k6	132.091	167.417	173.413	229.484	790.984	405.379	366.142	1.56625	5.45517e-05	0.000221335
Plaur	42.5928	49.205	26.6789	90.5155	249.371	145.373	121.192	1.56538	9.4749e-07	5.23581e-06
Snhg5	28.0357	45.0046	40.0184	35.6738	127.186	100.544	94.902	1.56478	3.30972e-09	2.6494e-08
Arrdc4	298.688	334.234	266.789	315.207	1118.24	813.961	806.667	1.55975	3.97911e-14	5.66545e-13
Adgrl4	550.471	552.057	693.653	1053.71	1949.24	2141.53	2226.99	1.55902	2.85426e-17	5.47117e-16
Wsb1	717.068	1314.73	1133.86	808.783	2124.29	3157.22	3361.97	1.55425	5.62323e-17	1.04466e-15
Foxd1	12.9396	12.0012	13.3395	16.5058	43.5863	36.5034	41.6799	1.55352	6.12234e-05	0.000245165
Zmynd12	42.5928	58.206	53.3579	33.544	95.0324	159.462	141.712	1.54744	1.88448e-07	1.16079e-06
3110070M22Rik	8.08723	10.201	26.6789	9.05155	22.8649	34.5821	29.4966	1.54729	0.00335122	0.00909871
Mmd	280.897	373.238	373.505	314.142	838.857	1055.4	970.18	1.54546	3.2039e-26	1.14343e-24
Bex2	7.54808	11.4012	0	9.05155	34.2974	19.8527	24.3667	1.54504	0.00156532	0.00459156
St6galnac4	29.6532	45.6047	53.3579	71.3475	121.47	151.137	157.101	1.54362	7.0225e-09	5.35289e-08
Cdkn1c	450.728	430.844	346.826	453.11	1527.66	1094.46	1183.71	1.5435	4.2452e-29	1.74902e-27
Brd2	3406.34	3646.57	3815.09	3519.46	10585	10341.3	10234	1.54002	1.16312e-81	2.28055e-79
Carhsp1	973.703	841.286	1027.14	811.445	2946	2391.93	2430.26	1.53568	1.16389e-45	8.97685e-44
Garnl3	4.85234	8.40086	13.3395	11.7138	25.723	30.0993	17.9544	1.53488	0.000502192	0.00164606
Trpv6	40.4362	50.4052	66.6974	47.92	182.919	121.037	108.368	1.5327	7.2285e-08	4.73959e-07
Plekho2	76.02	93.6096	160.074	142.695	345.832	304.195	286.63	1.5326	3.12052e-14	4.50384e-13
Iqck	17.7919	13.8014	13.3395	16.5058	43.5863	53.7944	40.3975	1.52583	3.32043e-05	0.000140774
Tmem88	49.6017	56.4058	80.0368	92.6453	182.919	173.551	222.507	1.52406	1.26238e-10	1.20634e-09
Zfand5	769.905	759.078	853.726	721.995	2518.71	2186.36	1855.08	1.51807	2.58528e-32	1.22305e-30
Ada	26.4183	20.4021	13.3395	25.5573	85.029	51.2328	67.3291	1.51796	6.42171e-06	3.11403e-05
Zswim6	360.151	375.038	386.845	383.36	1003.2	1155.94	1045.2	1.51489	1.60779e-41	1.10402e-39
S1pr3	114.3	177.018	146.734	218.302	485.88	520.013	432.83	1.51337	7.46943e-16	1.25188e-14
Sdk1	77.0983	91.8094	106.716	78.2693	277.952	232.469	204.552	1.51235	3.63379e-16	6.30451e-15
Snord47	4.31319	4.20043	0	3.72711	13.5761	10.887	9.61844	1.51212	0.0190793	0.0421469
Angptl6	20.4877	30.0031	26.6789	22.8951	69.3093	60.1985	80.1537	1.51182	3.39353e-06	1.72152e-05
Cdr2l	64.6979	80.4082	80.0368	88.9182	220.789	222.863	223.148	1.5092	5.84639e-17	1.08241e-15
Mmp8	12.9396	21.6022	13.3395	22.3627	77.1691	39.065	42.9624	1.50861	0.000780749	0.0024686
Bcl6	753.191	290.43	653.634	274.741	1631.98	1560.68	980.44	1.50582	0.0142558	0.0326576
Daam2	162.823	211.822	253.45	253.444	559.476	614.794	634.176	1.502	4.30178e-20	1.02499e-18
Acsm1	3321.16	3371.75	3001.38	2858.16	8134.2	9565.8	9039.41	1.49945	1.60838e-62	2.06101e-60
Ehhadh	22580.1	30103.9	20062.6	20924.5	81997.9	59848.2	56894.4	1.49892	3.43067e-21	8.99045e-20
Stxbp1	118.613	136.214	146.734	190.615	336.543	420.109	498.877	1.49623	1.85971e-14	2.76644e-13
Pdzd4	25.34	29.403	53.3579	31.4142	81.4563	81.3321	87.8485	1.49479	2.12344e-08	1.50378e-07
Btg1	579.046	588.66	573.597	621.895	1614.12	1786.1	1617.82	1.4947	1.11439e-23	3.48093e-22
Lbh	332.655	499.851	680.313	610.181	1392.62	1466.54	1458.16	1.49394	3.84647e-15	6.11303e-14
Usp11	104.595	128.413	120.055	139.5	373.699	331.732	341.134	1.49223	1.08634e-24	3.59331e-23
1500012F01Rik	133.17	165.617	186.753	135.241	309.391	448.287	486.693	1.4914	5.63307e-16	9.58918e-15
Pvr	275.505	247.225	373.505	244.924	863.151	728.146	655.978	1.49013	4.29879e-20	1.02499e-18
Car15	2028.28	1355.54	1614.08	1483.39	4258.59	4552.03	4838.72	1.48888	2.63191e-27	9.89183e-26
Pdgfrb	335.351	529.254	386.845	602.727	1336.17	1364.07	1307.47	1.488	1.94779e-20	4.81737e-19
Zcchc24	83.0289	112.212	106.716	167.72	275.094	354.147	377.684	1.48426	3.50401e-13	4.49364e-12
Slc25a10	12482.9	18538.9	13793	11797.4	42103.6	38694.8	37964	1.4835	2.65473e-24	8.60618e-23
Derl3	31.2706	55.8057	26.6789	28.2196	52.1606	151.137	109.65	1.48324	0.000387457	0.00130224
Gm16845	10.783	17.4018	26.6789	12.7787	37.1555	32.6609	48.0922	1.48279	6.21962e-05	0.000248815
Taf4b	101.899	103.211	120.055	119.8	320.824	277.938	314.202	1.48259	7.22507e-23	2.16539e-21
Hdc	72.7851	51.6053	133.395	78.2693	271.521	184.438	149.406	1.47946	1.12962e-08	8.34851e-08
Atp6v0a1	1379.68	1552.36	1347.29	1518	4890.95	3709.89	3588.96	1.47428	4.66612e-37	2.62756e-35
Ier5	251.782	262.227	280.129	349.284	972.474	685.879	732.284	1.47204	5.28464e-20	1.24641e-18
5330417C22Rik	9.16553	11.4012	13.3395	3.72711	30.7247	20.4931	17.9544	1.47123	0.00960165	0.0230808
Slc38a3	1423.89	2356.44	2040.94	2341.69	5478.29	6201.09	5273.47	1.46949	1.42884e-19	3.28896e-18
Ptges	503.026	513.053	600.276	521.796	1702.01	1175.79	1460.72	1.46837	4.98129e-26	1.76229e-24
Scube1	9.70468	10.8011	0	29.2844	37.1555	39.065	53.8633	1.46699	0.00227551	0.00642352
Slc16a1	922.484	968.499	693.653	576.637	2918.14	2069.8	1606.92	1.46581	4.53147e-08	3.06251e-07
Slc29a4	3.77404	4.20043	0	4.792	10.0034	12.1678	12.1834	1.46527	0.0166948	0.0375384
Rbm3	159.588	127.213	226.771	152.812	435.148	427.794	387.303	1.46383	1.5992e-22	4.66404e-21
Dusp10	25.34	22.2023	13.3395	22.3627	76.4546	62.7602	50.6571	1.4614	7.51166e-07	4.2197e-06
Ap1s2	79.794	70.2072	80.0368	96.9049	231.507	227.986	220.583	1.46122	4.91985e-16	8.43684e-15
Rdh9	24.2617	41.4042	26.6789	23.4276	83.5999	80.6917	78.8712	1.46049	2.88377e-07	1.73048e-06
Cfh	812.497	1000.9	1173.87	1557.93	2803.1	3426.19	3107.4	1.45743	6.16009e-16	1.04426e-14
Filip1l	104.595	106.211	173.413	158.136	319.394	355.428	364.86	1.45529	5.2221e-15	8.18733e-14
Nos3	106.212	135.614	146.734	216.172	446.581	343.26	461.685	1.4544	1.1465e-11	1.24222e-10
Dgkh	121.848	237.024	106.716	155.474	628.786	375.921	342.417	1.45094	2.17998e-09	1.79086e-08
Sema3d	29.6532	32.4033	0	88.3858	78.5982	142.811	135.299	1.44566	0.00869911	0.0211835
Dusp2	7.00893	7.20074	13.3395	11.7138	37.87	20.4931	14.1071	1.44478	0.00357473	0.00962049
6430548M08Rik	267.957	249.026	226.771	353.011	783.838	711.495	830.392	1.44462	3.44472e-22	9.78348e-21
Tpst1	45.2885	48.0049	40.0184	58.0364	110.752	161.383	134.658	1.44002	1.14819e-10	1.09916e-09
Hoxaas2	5.93064	7.20074	0	4.792	12.147	17.9315	16.672	1.43922	0.011517	0.0270849
Sox7	39.3579	32.4033	26.6789	71.88	102.178	139.609	138.506	1.43913	2.52549e-07	1.52958e-06
Bmp2	10.783	13.8014	13.3395	29.8169	50.017	44.1883	51.9396	1.43774	0.000119326	0.000449619
Loxl2	80.8723	85.8088	106.716	104.892	255.801	232.469	253.286	1.43439	7.61468e-14	1.05645e-12
Txnrd1	4818.37	5199.53	4922.27	4645.04	16089	12640.4	10956	1.43429	3.03932e-39	1.88068e-37
Pklr	1098.25	1650.17	1427.32	1141.56	2800.95	4471.34	3419.68	1.43231	8.24483e-19	1.78664e-17
Rhoc	1737.68	1726.38	1280.59	1402.99	4954.54	3988.47	3697.33	1.43214	4.46094e-25	1.50617e-23
Eepd1	34.5055	29.403	0	44.1929	57.8768	106.948	110.933	1.4306	4.70324e-06	2.32929e-05
Arxes2	4.85234	7.20074	0	6.38933	20.0068	14.7294	13.4658	1.42772	0.00406697	0.01079
Zfp619	42.5928	45.0046	26.6789	55.9067	114.325	122.959	141.712	1.42768	2.82023e-10	2.59009e-09
Vstm4	73.3242	101.41	53.3579	129.384	234.366	272.174	284.706	1.42519	1.29469e-11	1.39166e-10
C5ar1	8.62638	21.6022	0	38.8684	65.0221	49.3116	57.7107	1.42514	0.0037052	0.00995352
Piezo1	1339.78	1894.39	1880.87	1826.28	5739.81	4158.18	3959.59	1.42299	3.55478e-24	1.14103e-22
Sp3os	59.3064	60.0062	53.3579	35.6738	132.902	144.733	137.864	1.42288	3.65804e-09	2.90821e-08
Cd93	225.903	246.025	173.413	455.772	783.838	772.334	793.201	1.42265	8.09592e-12	8.89022e-11
Ripk2	83.0289	80.4082	26.6789	76.1395	202.212	183.798	235.972	1.42123	2.3936e-14	3.50931e-13
Rpl10a	37.2013	33.0034	26.6789	46.3227	124.328	98.6231	85.9248	1.42078	9.41638e-09	7.05535e-08
Gt(ROSA)26Sor	145.031	118.812	80.0368	112.878	337.258	334.934	307.79	1.41547	5.06796e-13	6.37373e-12
Chst2	66.8545	77.4079	106.716	142.163	247.227	240.794	283.423	1.41492	3.44544e-09	2.75128e-08
Stat3	1775.42	2206.43	1774.15	1975.9	7048.83	4411.14	4071.81	1.41316	3.32907e-20	8.02626e-19
Fbln5	713.833	784.88	907.084	1282.13	2322.93	2610.95	2438.6	1.41167	1.58238e-17	3.1101e-16
Rsad2	208.651	223.823	360.166	407.32	339.401	860.711	1157.42	1.40864	0.000479376	0.00157572
Hic2	65.237	76.8079	106.716	67.088	243.654	169.709	157.742	1.40823	6.59406e-11	6.50374e-10
Myc	169.293	180.619	320.147	220.432	638.789	500.16	488.617	1.40812	7.78775e-11	7.60275e-10
Bmp6	1011.98	1102.31	920.424	965.322	2730.22	2797.95	2494.38	1.4061	1.62249e-20	4.04356e-19
Jam3	286.288	275.428	480.221	244.924	1044.64	636.567	654.054	1.40499	3.90506e-13	4.98048e-12
Psat1	863.716	1317.74	920.424	887.585	4798.78	1894.33	1234.37	1.40419	0.00776802	0.019189
Hist1h1e	11.8613	12.6013	40.0184	19.7004	22.8649	65.3218	39.115	1.40297	0.00182617	0.00526934
1700052K11Rik	58.2281	74.4076	40.0184	55.9067	142.906	162.664	182.75	1.40134	6.31773e-11	6.24634e-10
Fam222a	127.239	116.412	240.111	132.046	347.976	339.417	358.447	1.40057	1.02743e-16	1.87448e-15
Rab26os	12.9396	13.2014	0	13.3111	27.1521	44.1883	28.2141	1.40045	0.00168021	0.00488892
Kirrel	141.796	174.018	240.111	195.94	462.3	493.116	428.983	1.40016	1.63693e-20	4.06708e-19
Aplp1	166.597	195.02	200.092	170.382	613.78	359.91	446.937	1.3993	8.97161e-12	9.8055e-11
Pgm5	176.302	164.417	173.413	235.873	338.687	607.749	548.893	1.39803	5.44562e-05	0.000221113
Rapgef5	87.3421	107.411	160.074	198.602	325.825	336.856	396.921	1.39716	1.8913e-08	1.34818e-07
Shisa2	12.9396	14.4015	13.3395	22.8951	28.5812	46.7499	55.787	1.39699	0.000324063	0.00110841
Flnc	8.62638	18.0018	13.3395	11.1813	37.87	28.178	33.3439	1.39693	0.000697616	0.00222652
Tubb2a	464.207	414.042	573.597	415.307	1805.61	864.553	904.775	1.39492	1.20383e-11	1.30001e-10
Emilin1	341.82	526.854	506.9	672.477	1468.36	1393.53	1181.79	1.39419	4.48368e-16	7.71326e-15
Csrnp1	202.181	191.42	293.468	201.264	807.418	453.41	395.639	1.39363	5.27273e-09	4.09782e-08
Pcdh19	12.4004	19.802	0	39.4009	39.2991	69.8047	68.6116	1.39314	0.00038728	0.00130192
Gfod1	50.68	49.205	66.6974	67.6204	116.468	148.575	177.621	1.38979	3.04903e-11	3.15448e-10
Nsun7	3.77404	15.0015	13.3395	12.2462	30.7247	30.0993	21.1606	1.38918	0.0044422	0.0116638
Ugt2b34	71.1676	142.215	93.3763	77.7369	366.553	214.537	175.697	1.3866	0.000811444	0.00255622
Taf1d	122.387	117.012	106.716	120.332	355.121	300.993	280.217	1.3861	4.07599e-20	9.74048e-19
Itgb3	33.9664	35.4036	93.3763	44.1929	162.198	92.219	73.7414	1.38483	5.37461e-05	0.000218393
Astn2	49.0625	36.0037	80.0368	43.6604	137.904	113.353	97.4669	1.37941	1.33751e-08	9.76748e-08
Tspyl2	198.407	256.826	253.45	285.923	748.826	591.098	592.496	1.37923	5.30341e-20	1.24903e-18
Mamld1	14.0179	13.2014	0	20.2329	41.4427	36.5034	40.3975	1.37881	0.000694487	0.00221827
Hexim1	2289.77	1922	2014.26	1940.23	4386.49	5234.07	6298.8	1.37632	4.44561e-29	1.82697e-27
Cyyr1	35.0447	49.8051	53.3579	75.6071	95.7469	131.284	189.163	1.37571	2.45112e-06	1.27061e-05
B830017H08Rik	21.566	28.2029	0	25.0249	65.7367	51.2328	68.6116	1.37427	1.57031e-05	7.07315e-05
Arl4d	329.959	295.83	306.808	342.894	913.168	818.444	768.193	1.37312	2.59149e-22	7.42498e-21
Snhg8	168.754	195.62	240.111	178.369	410.854	521.934	502.083	1.37273	9.91968e-19	2.13253e-17
Klf6	622.717	641.466	680.313	717.203	2501.57	1399.94	1255.53	1.37259	9.08562e-14	1.24671e-12
Sparc	1443.84	1742.58	1827.51	2186.75	5408.27	4146.01	4410.38	1.37232	2.88614e-22	8.25466e-21
Pim3	4517.53	4118.22	2534.5	3442.79	10751.5	8850.47	9074.68	1.37194	3.94644e-17	7.42478e-16
Ucp2	3648.96	7737.79	4642.14	4591.27	18194.8	11574.8	10241.7	1.37014	2.04056e-06	1.07227e-05
E130307A14Rik	31.2706	38.4039	40.0184	45.7902	102.178	88.3766	108.368	1.36915	3.51154e-07	2.07795e-06
Abcc4	671.24	771.079	1480.68	1159.13	2709.49	2467.5	2377.04	1.36408	2.71615e-14	3.96791e-13
Arhgap28	66.8545	75.6077	26.6789	80.9315	202.212	172.911	181.468	1.36059	4.7385e-12	5.37383e-11
Col4a2	2596	2933.7	3001.38	3404.98	8507.18	7523.54	6919.51	1.35881	2.94899e-33	1.4499e-31
Nupr1	110.526	115.212	346.826	162.928	458.728	322.126	402.692	1.35802	9.18581e-08	5.92274e-07
Gnao1	22.6443	37.2038	13.3395	47.92	71.4529	107.589	87.2072	1.35425	8.65083e-06	4.0736e-05
Tubb4a	10.783	15.6016	0	14.376	43.5863	26.8972	29.4966	1.35402	0.0013892	0.00412779
Hoxa11	18.8702	16.8017	13.3395	25.0249	42.8717	55.0753	55.1457	1.35112	2.284e-05	9.99997e-05
Ldb2	67.3936	77.4079	133.395	125.124	177.203	270.893	265.469	1.35088	1.41141e-08	1.02771e-07
Snora31	4.85234	6.00062	0	6.92178	15.0051	14.089	14.7483	1.35073	0.0172612	0.0385916
Rhoj	90.577	96.0098	80.0368	137.903	310.106	271.534	230.843	1.34978	4.27196e-10	3.81989e-09
2310034G01Rik	19.4094	12.0012	26.6789	20.2329	28.5812	62.1198	44.2448	1.34948	0.000448147	0.00148144
Pcdhgc3	72.2459	104.411	106.716	132.579	231.507	282.421	274.446	1.34742	1.11014e-11	1.20523e-10
Nop56	238.843	261.027	293.468	285.39	721.674	654.499	634.817	1.34609	3.54648e-30	1.54733e-28
Nrp2	123.465	145.815	280.129	300.299	422.287	555.235	577.748	1.34539	2.01327e-05	8.8936e-05
Chrnb1	97.5859	123.013	106.716	125.124	383.702	250.4	238.537	1.34222	2.81453e-11	2.92863e-10
Fbp1	25502.8	24262.9	24624.7	18939.6	64278.3	54425.2	58346.1	1.33986	9.25391e-35	4.81144e-33
Maoa	173.606	198.62	213.432	197.004	575.91	427.794	448.219	1.33885	2.28588e-19	5.1739e-18
Thrsp	33.9664	28.803	93.3763	46.8551	89.3161	104.387	109.009	1.33845	1.20357e-05	5.52832e-05
Pxdc1	47.9842	52.2054	53.3579	58.0364	155.767	121.678	123.116	1.33775	5.06366e-09	3.95422e-08
Csmd1	5.93064	13.2014	13.3395	16.5058	25.0085	35.863	29.4966	1.33659	0.00468776	0.0122238
Acpp	86.803	102.611	106.716	67.6204	241.511	195.965	219.942	1.33642	5.29568e-11	5.27106e-10
Mrc2	244.234	309.032	266.789	427.553	830.997	856.868	741.903	1.33516	7.96278e-17	1.46425e-15
Cyp1b1	243.695	284.429	293.468	435.007	663.797	934.998	804.102	1.33396	3.09786e-12	3.59591e-11
Irf8	238.843	303.631	266.789	296.039	1123.95	490.554	473.869	1.32504	1.55467e-08	1.12397e-07
Irx5	25.34	32.4033	13.3395	35.1413	64.3076	76.2088	85.9248	1.32435	7.18448e-06	3.44592e-05
Cmklr1	39.897	55.2057	120.055	104.892	178.632	149.856	205.193	1.32329	5.16483e-06	2.54012e-05
Cep78	86.803	98.4101	106.716	83.5938	260.803	212.616	204.552	1.32289	3.27093e-15	5.22899e-14
Acly	4945.07	5119.72	5215.73	4959.19	13035.2	13312.8	11519	1.32184	1.46899e-43	1.06724e-41
Gpr176	9.70468	11.4012	0	17.5707	25.0085	37.7842	29.4966	1.3204	0.00440222	0.0115775
Serinc4	10.2438	13.8014	13.3395	15.4409	35.0119	26.2568	37.1913	1.31726	0.0005471	0.00178141
Acox1	36311.7	49064	33482.1	32215.5	121536	85320.5	75249.6	1.3153	2.73285e-18	5.72197e-17
Pecam1	634.039	711.073	827.047	1044.66	1805.61	1982.71	2190.44	1.31442	1.96105e-17	3.81748e-16
1810055G02Rik	167.675	193.82	226.771	209.783	577.339	439.321	421.929	1.31402	6.10347e-19	1.32791e-17
Col4a1	3834.43	4655.28	4415.37	5067.81	12570	10627	10321.9	1.31276	1.43449e-30	6.32653e-29
Mphosph9	215.12	243.625	200.092	236.405	583.77	557.797	571.977	1.3124	3.22049e-28	1.26595e-26
Aldh1a2	25.34	54.0055	40.0184	48.9849	137.19	103.106	76.9475	1.31212	1.8276e-05	8.13504e-05
Pde3a	27.4966	43.8045	40.0184	69.7502	95.0324	128.722	123.116	1.31209	1.73203e-05	7.74369e-05
Timp2	466.903	583.86	506.9	766.72	1281.15	1661.22	1468.42	1.31095	1.71034e-17	3.35351e-16
Cpt1c	18.3311	22.8023	40.0184	31.9467	57.1623	66.6026	63.4817	1.31081	0.000178232	0.00064514
Tigd3	7.00893	5.40055	0	8.51911	20.7213	16.0102	13.4658	1.30936	0.0176708	0.0393937
Nphs1	435.093	448.246	426.863	433.41	1329.74	875.44	1045.2	1.30768	3.31003e-18	6.88922e-17
Usp53	463.668	397.241	466.882	489.849	1307.59	1096.38	952.867	1.30639	5.13814e-17	9.56729e-16
Pag1	131.013	165.017	320.147	177.836	425.145	415.626	427.059	1.30612	1.37406e-12	1.64664e-11
Kank3	269.574	349.236	386.845	446.721	772.406	867.755	1015.71	1.30394	5.65249e-16	9.61219e-15
Pald1	90.577	122.413	160.074	187.953	322.253	333.654	350.111	1.30349	5.21941e-10	4.61634e-09
Srgn	174.684	145.215	200.092	253.976	562.334	427.794	432.83	1.30239	8.43831e-13	1.03798e-11
Ddn	111.604	154.816	106.716	149.084	342.259	334.934	333.439	1.30102	4.30481e-17	8.08034e-16
Gpx1	34048.9	33876.5	30667.4	30288.6	103660	65756.7	68778.9	1.30074	3.01267e-19	6.75413e-18
Col5a1	60.9238	96.6099	53.3579	161.331	220.075	264.489	265.469	1.29916	5.69022e-07	3.26525e-06
Nebl	29.114	28.2029	40.0184	29.8169	82.1708	58.2773	76.9475	1.29771	5.25629e-07	3.03336e-06
Maob	222.668	226.223	226.771	226.821	524.464	567.403	569.412	1.29752	8.36426e-23	2.48848e-21
Ano5	8.62638	12.6013	0	19.7004	30.0102	37.1438	29.4966	1.29679	0.00180009	0.00520147
Lbp	37.2013	42.6044	80.0368	80.3991	182.205	135.126	91.0546	1.29632	1.43318e-05	6.50771e-05
Per1	860.482	1083.71	1173.87	1039.33	3064.61	2416.91	2064.12	1.2948	4.49364e-16	7.72222e-15
Malat1	4352.55	5863.8	5055.66	7615.55	12852.2	15432.6	13914	1.29377	4.34051e-15	6.86468e-14
Kcnt2	6.46979	10.8011	0	12.7787	14.2906	28.8184	26.9316	1.2933	0.0165953	0.0373544
Snai1	15.6353	24.0025	13.3395	41.5307	57.1623	61.4794	75.0239	1.29174	0.000202315	0.000723145
Atp1b2	136.405	208.221	226.771	221.497	397.993	488.633	520.678	1.29143	1.7656e-13	2.33036e-12
Nsmf	868.03	1197.12	693.653	1005.79	2417.97	2346.46	2405.25	1.29056	2.66103e-24	8.60948e-23
Alpl	8270	11289.6	11258.5	7918.51	20289.8	21142.5	29417	1.29	3.14442e-17	5.9991e-16
Trib1	336.429	401.441	253.45	429.15	1249	790.266	624.558	1.28645	2.53913e-05	0.000110368
Sgk1	2771.76	2534.66	2427.78	2082.39	6998.1	5529.3	5442.76	1.28635	8.40611e-19	1.81916e-17
Cfap69	87.8813	86.4089	93.3763	107.021	347.261	166.507	173.132	1.28587	8.35066e-08	5.42293e-07
Maff	74.9417	147.615	53.3579	114.476	385.846	208.774	176.338	1.28587	6.55819e-05	0.000261716
Fhl2	116.456	150.015	173.413	185.291	397.993	374.64	340.493	1.28579	9.63924e-14	1.31823e-12
2700038G22Rik	5.39149	10.201	26.6789	12.2462	23.5795	22.4143	26.9316	1.28494	0.00771606	0.0190744
Steap2	2168.46	2589.27	2227.69	1975.37	6788.74	5199.49	4377.67	1.28346	2.13542e-20	5.2416e-19
Map3k8	28.5749	26.4027	0	32.4791	69.3093	62.7602	69.894	1.28235	0.000151074	0.000556365
Fosl2	417.84	484.85	666.974	463.227	1858.49	911.303	857.965	1.28205	2.18338e-05	9.58572e-05
Mical2	63.0804	69.0071	120.055	85.1911	189.35	183.157	173.773	1.27647	5.23751e-09	4.07824e-08
Kcnc3	500.33	553.257	747.01	741.695	1421.91	1547.23	1508.81	1.27623	3.66244e-21	9.55168e-20
Cdkn2b	25.34	28.2029	53.3579	47.92	52.8751	89.6574	112.856	1.27603	0.000437764	0.00145066
Mknk2	4508.36	4004.21	4988.96	4467.74	12264.9	9934.04	10164.8	1.27514	1.38474e-37	7.852e-36
Gm128	29.114	41.4042	26.6789	28.2196	95.0324	73.0067	67.9703	1.27483	0.000193493	0.000694508
Foxd2	13.4787	19.802	13.3395	18.1031	37.1555	34.5821	51.2984	1.27468	0.000168374	0.000613141
2410002F23Rik	179.537	238.224	146.734	233.743	599.49	485.431	448.861	1.27339	2.19686e-14	3.2296e-13
Lhpp	49.0625	57.6059	13.3395	62.8284	132.188	134.486	127.605	1.27283	4.70469e-08	3.16774e-07
Tll1	12.9396	16.8017	26.6789	26.0898	27.1521	48.6712	61.558	1.2701	0.00125928	0.0037818
Samd12	4.85234	11.4012	0	11.1813	15.0051	23.6952	24.3667	1.26793	0.015444	0.0350782
Plk2	174.145	175.818	160.074	235.873	641.647	393.212	352.035	1.26788	7.36948e-10	6.41342e-09
Igsf11	2322.11	2132.62	1987.58	1742.69	5616.91	4790.27	4390.5	1.26604	1.97201e-20	4.86251e-19
Npr1	368.778	483.05	533.579	559.599	1118.24	1038.1	1275.41	1.26117	1.84933e-19	4.22696e-18
Cald1	555.862	558.657	560.258	911.545	1406.91	1709.25	1617.18	1.26105	2.43282e-14	3.56361e-13
Cd300lg	310.011	430.844	506.9	618.168	1076.08	1054.76	1176.66	1.25993	1.23074e-12	1.48363e-11
Shank3	162.284	258.026	320.147	471.213	672.372	701.889	789.995	1.25987	4.39766e-05	0.000181689
Lhfp	177.38	255.026	266.789	335.44	510.174	673.711	662.39	1.25971	6.01817e-12	6.72663e-11
Ednrb	288.445	315.632	426.863	514.341	870.296	885.047	996.471	1.2597	5.63325e-05	0.000227652
Ugdh	2735.1	2407.45	2707.91	2312.41	5458.29	6808.2	5824.29	1.25808	4.53737e-40	2.91862e-38
Grn	4252.27	4768.69	4588.78	4277.66	11841.2	10440	9719.76	1.25733	5.12896e-44	3.79403e-42
Ebf1	38.2796	53.4055	106.716	76.1395	117.183	154.339	153.895	1.25701	5.06832e-06	2.49416e-05
Klf5	11.8613	6.60068	40.0184	16.5058	27.8666	28.178	37.1913	1.25617	0.00637293	0.0160594
Eno2	15.0962	20.4021	0	19.168	44.3008	40.9862	39.7562	1.25558	0.000671614	0.00214943
Mcam	183.85	243.025	226.771	285.39	568.051	535.383	589.29	1.2552	7.98742e-12	8.78886e-11
Oxr1	710.598	735.075	626.955	739.033	1726.3	1800.83	1612.69	1.25363	6.5173e-34	3.28367e-32
Prex1	98.1251	127.213	160.074	201.264	265.09	343.26	414.876	1.24584	1.44806e-08	1.05251e-07
Alas1	6053.02	6960.11	6776.45	8919.51	19251.6	14827.4	16889.3	1.24265	3.62349e-05	0.000152216
Lama2	81.9506	109.811	133.395	200.199	250.085	357.989	320.615	1.24113	3.08303e-07	1.84054e-06
Ctsl	13632.4	13610	11445.3	10525.4	29685.1	31877	25799.9	1.24041	1.56173e-31	7.15931e-30
Cnnm4	631.882	537.655	546.918	487.719	1218.99	1331.41	1358.12	1.23916	1.00544e-31	4.67499e-30
Cd24a	1709.1	1741.98	1800.83	2054.17	4477.24	4429.72	4051.93	1.23872	5.9224e-40	3.76489e-38
Egflam	70.6285	91.2093	80.0368	138.968	198.639	251.041	248.156	1.23571	9.19869e-08	5.92869e-07
Gm10785	17.7919	11.4012	40.0184	14.376	35.7264	37.1438	38.4738	1.2354	0.00381491	0.0102128
Gm16576	57.6889	106.811	160.074	76.1395	95.7469	302.273	232.766	1.23471	0.000344384	0.00117111
Dlc1	379.561	509.452	413.524	696.97	1031.78	1173.87	1406.22	1.23379	1.17223e-11	1.26673e-10
Ngf	20.4877	48.605	13.3395	35.6738	89.3161	84.5341	62.8405	1.23317	0.00028448	0.000985059
Mmp17	42.5928	45.0046	93.3763	53.7769	107.894	122.318	116.704	1.23307	9.72224e-08	6.24387e-07
Ust	15.0962	15.6016	13.3395	21.8302	37.1555	36.5034	48.7334	1.23136	0.000288582	0.000996593
Cd248	90.577	110.411	66.6974	110.748	255.087	228.626	234.69	1.23125	2.18787e-12	2.57637e-11
Tuba1a	103.517	85.8088	146.734	122.462	284.383	218.38	248.797	1.23043	3.29253e-10	2.99178e-09
Dysf	256.096	287.429	213.432	470.148	771.691	697.406	806.026	1.2302	3.26804e-11	3.36395e-10
Eng	1538.19	2037.81	2147.66	2483.32	5318.24	4327.25	4729.07	1.2288	9.64693e-19	2.07664e-17
Plxnd1	432.397	634.265	586.937	986.619	1136.82	1640.73	1882.01	1.22442	8.39457e-06	3.96786e-05
Myo1b	141.796	181.219	266.789	242.262	416.57	521.294	435.395	1.22405	6.64639e-10	5.80587e-09
Lrrc73	6.46979	7.20074	0	12.7787	18.5778	19.2123	21.8018	1.21939	0.0102585	0.0244799
Thbd	381.178	383.439	400.184	661.296	1272.58	942.683	1027.89	1.21867	2.63948e-10	2.43095e-09
Tfpi	43.6711	54.0055	146.734	58.5689	148.622	136.407	117.345	1.21451	2.99289e-06	1.53406e-05
1190002N15Rik	211.885	176.418	173.413	225.224	337.972	511.047	556.587	1.21448	3.863e-12	4.446e-11
Nes	394.118	469.848	506.9	534.574	1199.69	952.93	1119.59	1.21406	1.62585e-21	4.35183e-20
Gpr182	66.3153	66.6068	93.3763	138.968	202.926	186.359	242.385	1.21087	1.17668e-06	6.43239e-06
Pdgfra	232.912	283.829	360.166	456.305	663.797	860.711	758.575	1.21034	4.19324e-10	3.75776e-09
Cotl1	2984.73	3465.96	4201.93	3255.9	9499.66	7675.31	6732.91	1.20982	8.36814e-16	1.39532e-14
Fabp4	455.581	578.459	666.974	875.339	1370.47	1367.92	1712.08	1.2093	3.94694e-10	3.55859e-09
Tmem184b	481.999	504.652	653.634	669.283	1289.01	1279.54	1329.91	1.20842	2.36928e-23	7.26134e-22
Inpp4b	26.4183	24.0025	26.6789	47.92	48.588	87.0958	89.1309	1.2084	0.000552458	0.00179563
Cd40	16.1745	19.802	26.6789	40.4658	52.8751	60.1985	64.123	1.20692	0.00100192	0.00308638
Erdr1	12.9396	36.0037	13.3395	34.0764	50.017	76.8492	58.9931	1.20689	0.000538664	0.00175605
Tbc1d8	74.9417	128.413	146.734	115.54	255.087	236.311	259.698	1.20665	4.54681e-11	4.57322e-10
Phlda1	82.4898	90.0092	133.395	142.695	347.976	192.123	204.552	1.20633	3.67464e-07	2.16828e-06
Lix1l	49.0625	71.4073	66.6974	109.151	158.625	178.674	187.88	1.20559	7.76861e-07	4.34306e-06
Bex4	31.8098	41.4042	53.3579	33.0116	125.043	64.041	62.8405	1.20531	8.27203e-05	0.000322827
Slc4a4	19156	23268.6	22677.1	16747	59417.4	44275.4	37696	1.20509	3.59744e-17	6.83136e-16
Hid1	40.4362	49.8051	53.3579	74.0098	112.896	122.318	142.994	1.20433	2.90166e-07	1.73929e-06
Nkd1	22.6443	43.8045	66.6974	69.2178	120.041	102.466	99.3906	1.20431	3.34064e-05	0.000141536
Cped1	64.6979	81.0083	80.0368	137.903	151.48	268.972	223.789	1.20405	1.3979e-05	6.35637e-05
Gabra3	35.5838	46.2047	80.0368	79.3342	111.467	153.058	117.986	1.20366	7.56831e-06	3.61193e-05
Slc38a2	1674.6	1594.36	1440.66	1801.79	3308.98	3845.02	4170.56	1.19843	8.16208e-18	1.65623e-16
Dact1	41.5145	43.2044	13.3395	49.5173	98.605	101.185	100.032	1.19799	8.16917e-08	5.31568e-07
Hist1h2be	17.2528	15.6016	13.3395	21.8302	41.4427	53.154	29.4966	1.19752	0.00184524	0.00531778
Gjc1	43.6711	43.2044	66.6974	60.6987	101.463	123.599	118.627	1.19747	4.84332e-08	3.253e-07
Gm20219	8.08723	12.0012	0	12.2462	31.4393	17.9315	21.8018	1.1968	0.0123009	0.0287148
Kdr	480.382	752.477	760.35	917.934	1321.88	1617.04	2039.11	1.19565	1.33484e-09	1.12439e-08
Rps13	9.16553	13.8014	0	10.6489	31.4393	27.5376	14.7483	1.1956	0.0120479	0.0281746
Mpzl1	319.176	315.632	346.826	362.062	708.813	697.406	883.614	1.19485	8.29024e-21	2.11798e-19
Slc12a4	368.239	520.853	493.56	513.809	1206.12	979.187	1041.36	1.19348	2.01774e-18	4.25897e-17
Asns	177.919	142.815	120.055	143.228	395.849	377.842	260.98	1.19298	3.2867e-06	1.67411e-05
Rftn1	59.3064	48.605	13.3395	83.0613	152.909	130.644	132.735	1.19023	2.09311e-06	1.09834e-05
Lrrc27	26.9574	23.4024	0	23.96	60.0204	56.9965	45.5273	1.18781	0.00017573	0.000637358
Gucy1b3	58.2281	76.8079	106.716	100.1	162.198	200.448	185.315	1.18728	3.19813e-07	1.90297e-06
Eif4a1	512.731	488.45	533.579	457.37	1375.47	1008.01	970.822	1.18666	2.25718e-19	5.11607e-18
Ddhd2	482.538	555.057	600.276	497.303	1387.62	1055.4	1104.84	1.18565	1.73822e-23	5.36771e-22
Sgcb	384.952	343.835	333.487	362.062	805.989	870.317	786.147	1.18137	1.81462e-30	7.95988e-29
Ccno	30.7315	39.6041	13.3395	28.2196	111.467	46.1095	57.7107	1.18029	0.000990584	0.00305665
Gimap5	47.4451	48.605	40.0184	72.4124	105.75	105.668	164.155	1.17858	2.01951e-06	1.06155e-05
Csrp1	1255.68	1149.72	1200.55	1400.33	3197.52	2681.4	2654.05	1.17772	5.69093e-17	1.05483e-15
Sgtb	103.517	174.018	53.3579	74.0098	299.388	245.917	207.758	1.17709	5.86985e-06	2.86006e-05
Slc10a6	25.8791	18.0018	26.6789	19.168	71.4529	41.6266	32.0615	1.17607	0.00553243	0.0141408
Spon1	173.067	226.823	346.826	435.007	584.485	725.584	641.871	1.17596	4.29758e-07	2.51127e-06
Pcdh18	35.0447	42.6044	40.0184	46.3227	93.6033	105.027	80.7949	1.17486	1.20787e-05	5.54653e-05
Slit3	46.9059	79.8082	26.6789	137.903	189.35	197.246	171.85	1.17265	7.50012e-05	0.000295252
1810010H24Rik	13.4787	15.6016	0	15.9733	32.1538	38.4246	26.9316	1.16892	0.00207816	0.00591982
Synpo	722.999	943.897	1093.84	1067.02	2319.36	1886.65	2098.1	1.16532	1.54967e-19	3.55703e-18
Eno1	13.4787	12.6013	13.3395	7.45422	30.7247	27.5376	17.3132	1.16212	0.00770627	0.0190538
Stab1	231.295	315.632	306.808	609.116	711.671	876.721	902.21	1.16205	9.6507e-05	0.000371905
Pde3b	352.603	354.636	360.166	303.493	863.151	717.9	690.604	1.16096	2.50528e-21	6.59725e-20
Tinagl1	1105.26	1270.33	1147.19	1508.95	3721.27	2422.03	2355.24	1.15942	2.70081e-13	3.49944e-12
Hspa2	110.526	133.214	106.716	134.708	287.955	278.578	272.523	1.15876	5.07024e-16	8.66735e-15
Tgfb1	153.118	232.824	240.111	284.325	481.593	460.455	564.923	1.15859	5.34656e-10	4.71599e-09
Pde10a	49.6017	68.407	26.6789	38.8684	101.463	111.431	125.681	1.15671	3.15614e-05	0.000134599
Epha7	14.557	16.2017	13.3395	28.2196	37.1555	50.5924	42.3212	1.15557	0.000331352	0.00113215
Pvrl1	869.647	806.483	853.726	814.107	1802.76	1786.1	1980.12	1.15526	1.25033e-16	2.27097e-15
Prkch	151.501	165.617	173.413	216.172	461.586	346.462	378.325	1.15501	4.69025e-11	4.70876e-10
Map1a	21.566	37.8039	26.6789	37.8036	70.7384	72.3663	71.1765	1.1544	6.25438e-05	0.000250145
Amotl2	2085.43	1860.19	1854.19	2025.42	1975.67	5335.26	5755.04	1.15315	0.000132664	0.00049495
Jdp2	105.673	97.21	106.716	145.89	291.528	231.828	247.515	1.15113	5.82975e-08	3.87554e-07
Tnfrsf22	11.8613	15.0015	0	14.376	15.0051	32.0205	40.3975	1.15077	0.00698105	0.0174569
Gabrb3	94.8902	99.0101	93.3763	113.411	329.398	197.246	151.971	1.14989	2.53541e-07	1.53445e-06
Trim62	86.2638	99.6102	120.055	102.762	214.359	209.414	223.789	1.14964	1.12169e-11	1.21615e-10
Polr2a	2439.65	2873.69	2827.97	3222.35	6386.46	6330.45	6193	1.14921	2.03183e-23	6.2625e-22
Lppr2	80.3332	119.412	160.074	133.111	318.68	220.941	221.224	1.14662	4.33065e-08	2.93899e-07
Smpd3	8.62638	10.201	13.3395	11.7138	23.5795	17.9315	26.9316	1.14657	0.0123856	0.0288897
Pea15a	924.101	1093.91	1107.18	1159.66	2425.11	2258.73	2384.09	1.14634	1.1654e-34	6.04005e-33
Mafb	254.478	400.241	373.505	371.114	896.019	639.129	770.117	1.14513	5.34094e-05	0.000217079
Impdh1	175.223	188.419	240.111	194.342	501.599	379.123	376.402	1.14389	3.92409e-14	5.592e-13
Rad18	12.4004	19.202	0	25.0249	53.5897	36.5034	28.8553	1.14263	0.00601358	0.0152487
Vcl	1330.62	1440.15	1387.31	1475.4	3022.46	3232.15	3094.57	1.14201	1.51588e-41	1.04532e-39
Cdc42ep4	404.362	453.646	480.221	486.654	1042.5	915.146	1027.89	1.14176	1.94389e-21	5.17755e-20
Arl4c	161.745	214.222	173.413	192.745	458.013	365.034	423.853	1.14092	2.07212e-14	3.05727e-13
Podxl	3627.93	4111.02	4508.74	4478.39	9724.03	8621.2	9122.77	1.13992	1.01814e-33	5.11395e-32
Camk2d	438.328	495.651	453.542	441.929	1305.44	869.677	848.347	1.1372	3.54218e-15	5.64045e-14
Gsta4	506.8	390.64	533.579	479.2	1113.95	846.622	1117.66	1.13628	5.4353e-17	1.0109e-15
Svep1	80.3332	115.212	80.0368	192.745	238.653	311.88	271.881	1.13539	3.84981e-06	1.9343e-05
Rybp	176.841	177.018	160.074	162.396	346.547	410.503	370.631	1.13349	4.30773e-16	7.41842e-15
Sfn	69.011	58.806	53.3579	76.672	215.788	113.353	114.139	1.13315	8.61059e-06	4.05982e-05
Colec12	138.561	132.014	106.716	213.51	335.829	372.719	323.821	1.13133	5.26655e-09	4.09498e-08
Qsox1	490.086	571.259	600.276	552.145	1292.58	1179.64	1102.91	1.13118	3.9756e-20	9.51454e-19
Efnb2	219.973	282.629	373.505	321.596	490.881	624.4	759.216	1.13116	4.12705e-10	3.70251e-09
Fmnl3	317.02	376.839	466.882	536.704	760.259	921.55	1056.75	1.13038	7.08731e-12	7.86222e-11
Armcx2	117.534	147.615	200.092	182.096	355.121	309.958	334.722	1.12938	6.72056e-12	7.47576e-11
Plat	1257.3	1652.57	1627.42	1823.62	4182.14	2878	3348.5	1.12822	8.1271e-14	1.12085e-12
Lpcat1	43.1319	64.2066	40.0184	74.0098	117.897	122.318	148.765	1.12794	1.67312e-06	8.90106e-06
Gm15708	10.783	9.60098	26.6789	9.584	22.1504	25.6164	22.443	1.12793	0.0204956	0.0448495
Mex3b	40.9753	41.4042	66.6974	52.1796	82.1708	101.185	116.704	1.12767	1.42113e-06	7.6505e-06
Lfng	67.3936	51.0052	120.055	107.554	138.619	178.034	197.499	1.12665	4.12785e-06	2.06253e-05
Gas5	738.634	838.286	1093.84	751.811	1561.96	1900.74	1883.93	1.1266	1.30914e-19	3.02199e-18
Aqp2	4129.88	2867.09	5015.64	4557.19	9868.36	8393.21	8671.99	1.12622	1.1792e-12	1.42573e-11
1810011O10Rik	368.239	354.636	240.111	502.095	824.566	835.735	890.668	1.12581	1.97724e-12	2.33849e-11
Tob2	1757.63	2005.41	1173.87	1274.67	3336.14	3699.65	3317.08	1.12508	9.47288e-13	1.15998e-11
Gja1	41.5145	48.605	40.0184	50.5822	75.7401	92.8594	135.299	1.12351	7.49074e-06	3.58121e-05
Adcy3	18.8702	28.2029	0	38.8684	59.3059	50.5924	67.9703	1.12303	0.00085073	0.00267068
Iffo2	171.449	182.419	213.432	193.81	435.148	377.842	389.226	1.12216	9.6077e-20	2.22729e-18
Slc4a7	274.427	306.631	346.826	330.648	533.039	735.831	736.773	1.12108	4.68439e-15	7.37984e-14
Hs3st6	36.123	34.2035	66.6974	40.9982	88.6016	67.8835	93.6195	1.12093	4.26428e-06	2.12613e-05
Kcne4	18.8702	18.0018	53.3579	37.8036	71.4529	52.5136	49.3747	1.12025	0.00229922	0.00648708
Ybx1	8426.9	7206.74	5789.33	6205.11	19035.8	12497.6	13694.1	1.11966	3.5358e-16	6.1476e-15
Tspan15	285.21	321.633	280.129	343.427	654.509	673.711	719.46	1.11951	1.35236e-19	3.11732e-18
Vasn	622.717	534.055	640.295	469.084	1239.71	1178.99	1176.66	1.11946	1.15104e-20	2.9087e-19
Nsg1	21.0268	22.8023	13.3395	29.2844	50.7316	60.8389	44.8861	1.11894	7.33245e-05	0.000289585
Ccnyl1	132.631	118.212	93.3763	130.981	305.818	246.558	268.034	1.11894	2.29005e-14	3.36053e-13
Ppap2b	747.799	1048.91	1173.87	1270.41	1892.79	2295.23	2641.87	1.1176	2.83942e-11	2.95074e-10
Erg	128.317	133.214	173.413	206.056	246.513	379.763	398.204	1.11735	6.64223e-08	4.37989e-07
Fbxo2	17.7919	27.0028	40.0184	26.0898	44.3008	58.9177	54.5045	1.11713	0.000343747	0.00116959
Igfbp3	924.101	1290.13	1440.66	1889.65	2754.51	2723.02	3499.19	1.11434	1.48809e-10	1.4039e-09
Cdh5	349.908	436.845	573.597	664.491	909.595	1092.54	1222.82	1.11384	1.11663e-09	9.46957e-09
Fam84a	299.767	274.828	320.147	346.089	423.716	694.204	883.614	1.11275	4.00617e-08	2.73475e-07
Eda	19.9485	24.6025	13.3395	42.0631	53.5897	61.4794	67.3291	1.1127	0.000814817	0.00256585
Hnf4aos	257.174	332.434	160.074	218.302	369.411	682.677	609.168	1.11253	9.10243e-08	5.87363e-07
Tmem120b	269.574	243.625	200.092	209.251	485.165	527.698	531.579	1.11165	8.76926e-18	1.77501e-16
Tshz2	129.935	158.416	160.074	256.638	313.678	414.986	434.754	1.11079	1.44217e-07	9.05126e-07
Nt5dc3	286.288	316.832	373.505	296.039	693.808	619.917	654.054	1.11078	2.37942e-25	8.18661e-24
Gspt2	42.0536	33.0034	0	43.128	75.0255	81.9725	85.9248	1.10956	7.55804e-05	0.000297316
Myo1d	1309.59	1526.56	1520.7	1596.8	3546.21	3136.09	2921.44	1.10949	9.75007e-29	3.90819e-27
Snhg1	80.3332	97.81	106.716	93.1778	216.502	203.65	170.567	1.10925	3.25875e-09	2.61503e-08
Cdkl3	58.2281	46.2047	66.6974	65.4907	117.897	136.407	115.421	1.10841	9.03895e-08	5.84193e-07
H2-Q2	10.783	15.6016	40.0184	12.7787	22.8649	32.0205	36.5501	1.1079	0.00792779	0.0195184
Trim36	27.4966	28.2029	53.3579	25.0249	47.8734	61.4794	70.5353	1.10612	7.36259e-05	0.000290516
Pim2	114.839	121.812	186.753	110.216	296.53	233.75	241.102	1.1056	4.98364e-11	4.97264e-10
Serping1	575.811	724.874	813.708	1125.59	1804.19	1811.08	1606.28	1.10406	4.60305e-11	4.62694e-10
Scn1b	155.814	211.222	146.734	231.081	551.616	400.897	300.737	1.10373	3.64397e-08	2.50219e-07
Gtdc1	208.111	198.62	160.074	180.499	443.008	426.513	379.608	1.10242	1.18221e-17	2.35486e-16
Calml3	8.08723	16.8017	26.6789	22.3627	47.8734	30.7397	26.9316	1.10009	0.0217076	0.0471152
Inca1	43.6711	50.4052	66.6974	32.4791	82.1708	96.0615	99.3906	1.09991	1.02861e-05	4.78273e-05
Mcl1	2461.75	2087.61	2160.99	2298.03	5235.35	4746.72	4571.33	1.09981	9.95127e-30	4.21737e-28
Ptprb	657.222	734.475	920.424	1151.14	1551.24	1916.75	2057.06	1.09867	1.43643e-10	1.35752e-09
Glud1	10884.3	12031.8	10151.3	9167.63	23172.2	24668	20026.2	1.0976	7.23938e-26	2.53363e-24
Tkt	4771.47	5206.73	4615.46	4911.27	11256	10365.7	9755.67	1.09545	8.83235e-31	3.92726e-29
Hist1h2bc	2513.51	2819.09	2534.5	2525.38	5195.34	6038.43	5471.61	1.0951	2.18387e-42	1.55198e-40
Rmdn2	84.1072	83.4085	80.0368	75.6071	182.919	162.664	173.132	1.09389	3.31141e-11	3.40644e-10
Olfr1033	12.4004	15.6016	0	21.2978	38.5846	33.3013	28.2141	1.09309	0.0133215	0.0307727
Fh1	6053.56	5621.38	5455.84	5586.41	12818.7	12174.2	11487.6	1.09279	8.93243e-53	8.40268e-51
Lgi4	11.3221	12.0012	26.6789	14.9084	28.5812	38.4246	17.9544	1.09268	0.00645657	0.0162477
Spry1	239.921	250.226	226.771	366.322	600.204	589.818	601.473	1.09234	2.93811e-11	3.04553e-10
Aldob	182607	170666	169611	138273	415377	356580	283815	1.09032	7.02113e-18	1.43907e-16
Rps6ka5	88.9596	71.4073	66.6974	94.2427	147.193	190.842	198.14	1.0887	5.26316e-09	4.0943e-08
Esam	397.353	424.844	493.56	691.113	1017.49	1072.69	1117.66	1.08808	2.54865e-09	2.0728e-08
5730480H06Rik	7.00893	13.8014	13.3395	17.5707	27.1521	28.178	26.2904	1.08668	0.0101362	0.0242262
Sipa1	202.72	270.628	360.166	387.087	593.059	600.705	682.91	1.08664	4.38126e-10	3.90902e-09
Lrrc51	154.736	145.215	186.753	139.5	305.104	328.53	311.638	1.08593	2.10565e-14	3.10112e-13
Sphk1	83.5681	107.411	106.716	119.268	389.418	146.654	125.681	1.08593	0.00110867	0.00337557
Arhgap31	226.443	271.828	373.505	413.709	588.057	664.746	731.643	1.08466	1.87921e-09	1.55635e-08
Atf4	1736.6	1503.15	1814.17	1538.23	2757.37	3674.67	3933.94	1.08038	2.78714e-13	3.60556e-12
Cpne2	66.3153	75.0077	120.055	98.5022	152.195	177.394	192.369	1.07936	6.5492e-07	3.72566e-06
Gxylt1	429.162	429.644	520.239	409.45	907.452	943.964	869.507	1.07745	3.49544e-23	1.06726e-21
Fzd3	114.3	107.411	66.6974	128.852	206.499	256.164	257.133	1.07709	1.52796e-08	1.10515e-07
Mgst1	5436.78	5780.39	6096.14	5152.46	10716.5	11766.9	12960.5	1.07707	2.84479e-15	4.5702e-14
Trp53i11	77.6374	118.812	200.092	193.81	343.688	249.119	275.729	1.07599	1.60478e-05	7.2224e-05
Pcdh12	69.011	96.0098	106.716	161.331	207.928	203.01	275.729	1.07502	1.5116e-05	6.83516e-05
Chst15	159.588	195.62	133.395	297.636	430.861	464.297	423.212	1.07294	1.93246e-07	1.18899e-06
Gpr153	32.3489	54.6056	93.3763	66.0231	99.3195	129.363	110.291	1.07265	0.000169736	0.000617686
Fam118b	217.277	190.82	160.074	202.861	466.587	409.862	393.074	1.07112	6.61981e-16	1.11638e-14
Osgin2	133.17	123.013	106.716	143.228	294.386	274.095	263.545	1.0696	2.23266e-14	3.27927e-13
Adamtsl1	31.2706	44.4046	53.3579	82.5289	72.1674	145.373	114.78	1.06954	0.000968052	0.0029945
Pdgfa	125.622	149.415	106.716	152.279	310.106	272.815	302.019	1.06922	1.63701e-12	1.95457e-11
Paqr4	53.3757	72.6074	13.3395	91.048	125.757	157.541	148.765	1.06917	1.26685e-05	5.7961e-05
Pcna	353.682	391.24	226.771	378.036	835.999	729.427	719.46	1.06908	4.12473e-18	8.57291e-17
Kng1	10.2438	10.201	0	7.45422	20.0068	15.3698	21.1606	1.06759	0.0159156	0.0360337
Ephb6	44.2102	67.2069	93.3763	65.4907	133.617	119.757	131.452	1.0668	8.62473e-05	0.000334776
Rnf144b	44.2102	37.2038	40.0184	61.7636	92.8888	113.353	91.6958	1.06664	3.21238e-05	0.000136675
Meis2	128.857	167.417	253.45	244.392	346.547	403.458	423.853	1.06568	5.07147e-08	3.39363e-07
Zfp948	87.3421	78.6081	66.6974	87.8533	197.925	168.428	160.949	1.06532	4.07582e-10	3.66666e-09
Il33	107.83	113.412	66.6974	141.63	297.244	239.513	187.239	1.06409	0.000109289	0.000415746
Eif2b3	277.662	281.429	200.092	250.249	598.061	531.54	532.862	1.06388	6.29911e-16	1.06561e-14
Rasl11b	146.648	210.622	253.45	317.869	391.562	505.283	534.785	1.06368	6.93531e-07	3.92931e-06
Epas1	2453.13	3237.33	3268.17	3499.76	6372.17	6530.26	6532.85	1.06249	1.61409e-22	4.69904e-21
Slc16a11	219.973	442.245	200.092	308.285	628.071	662.184	641.871	1.06208	3.07748e-08	2.1321e-07
Acaa2	3857.61	5764.79	4482.06	3849.57	14288.4	7175.15	6641.86	1.06155	0.0005432	0.00176978
Adcyap1r1	12.9396	14.4015	13.3395	21.8302	30.7247	49.952	21.1606	1.06147	0.00954566	0.0229598
Adamts1	670.701	919.294	907.084	966.387	2250.77	1762.41	1373.51	1.06002	7.65315e-11	7.47584e-10
Tgfb3	17.2528	19.802	13.3395	31.9467	45.0153	51.8732	44.2448	1.05878	0.00261925	0.00729643
Bcl2l11	343.438	378.039	400.184	342.894	835.284	707.013	702.146	1.05777	4.72674e-12	5.36797e-11
Fam117a	161.205	192.62	186.753	244.392	373.699	416.907	448.219	1.05628	1.38841e-12	1.66262e-11
Ubtd2	65.237	75.6077	53.3579	80.9315	134.331	157.541	162.872	1.05481	2.08007e-08	1.47499e-07
H6pd	6645.55	7093.33	6643.06	6492.09	19359.4	11505.6	11015	1.05468	1.11629e-11	1.2111e-10
2610524H06Rik	37.7404	30.6031	13.3395	36.2062	77.1691	65.3218	68.6116	1.0543	0.000303518	0.00104472
Mybl1	23.1834	35.4036	26.6789	33.0116	60.0204	62.7602	66.0466	1.05378	0.000146646	0.000542022
Rras2	696.041	670.269	666.974	556.937	1400.48	1299.39	1308.11	1.05333	4.09641e-19	9.05774e-18
Pcdhga5	13.4787	16.2017	0	25.0249	37.1555	39.065	31.4202	1.05198	0.0154403	0.0350748
Dcbld2	329.959	294.03	346.826	340.764	596.632	700.608	709.841	1.04907	1.60038e-18	3.39565e-17
Mpp1	5042.12	5064.52	4068.54	4570.5	11537.5	9065	8683.53	1.04852	6.64338e-20	1.5556e-18
Creg1	2364.71	2316.84	1947.56	1962.06	5030.28	4014.73	4422.56	1.04776	2.89826e-25	9.88809e-24
Myh9	4947.23	6874.3	6349.59	7242.31	14847.9	12334.3	12214.1	1.04747	2.1105e-18	4.44899e-17
Cpt2	4522.92	7451.56	5242.41	4460.29	13250.9	10222.2	10155.8	1.04732	1.49408e-11	1.60171e-10
9430020K01Rik	276.583	240.625	360.166	457.902	556.618	712.136	773.323	1.04657	6.06924e-08	4.02817e-07
Ephb3	168.214	211.822	106.716	208.186	350.834	389.369	435.395	1.0465	4.4061e-11	4.43993e-10
Tmsb10	25.8791	34.2035	0	33.544	74.311	61.4794	48.7334	1.046	0.000598329	0.00193199
Tkfc	11062.8	13080.7	10845	10178.2	23059.3	26756.3	20111.5	1.04475	4.78073e-13	6.03113e-12
Stc1	105.673	126.613	66.6974	102.229	198.639	214.537	258.416	1.04467	1.1741e-07	7.46965e-07
Ntng2	24.8008	46.2047	53.3579	57.504	82.8854	87.7362	97.4669	1.04314	0.000161355	0.000589955
Chp1	4067.34	4645.68	4522.08	4060.95	9494.66	8631.45	8484.75	1.04301	5.30453e-36	2.91641e-34
Nova2	32.8881	40.8042	40.0184	65.4907	92.1742	85.1745	107.727	1.04242	4.60529e-05	0.00018945
Cldn4	457.198	571.259	600.276	531.38	1669.85	825.488	811.797	1.0404	0.000392931	0.00131874
Sdc1	225.364	256.226	146.734	262.495	593.774	472.623	414.876	1.04028	2.1932e-11	2.30271e-10
Dos	102.438	121.212	80.0368	118.203	275.808	207.493	208.4	1.04003	4.50218e-09	3.53613e-08
Xpc	1203.38	1365.74	947.103	1319.4	2469.41	2573.81	2688.68	1.03989	4.58032e-27	1.70183e-25
Nipsnap3b	487.391	418.843	413.524	392.412	938.891	880.564	842.576	1.03965	1.73298e-22	5.01824e-21
Slc24a3	14.0179	7.8008	13.3395	19.7004	21.4359	32.6609	31.4202	1.0396	0.00949042	0.0228404
Cpt1a	12144.9	15773.2	13432.8	12483.7	34302.4	24609.7	24089.1	1.03959	5.6229e-16	9.58189e-15
Slc43a2	4502.97	5137.73	5282.43	4614.7	11700.4	9300.67	8958.62	1.03945	4.48921e-25	1.51258e-23
Eva1b	166.058	224.423	240.111	248.119	407.282	434.838	480.281	1.0367	7.84914e-11	7.64892e-10
Prkg1	25.34	37.8039	66.6974	44.1929	50.017	90.9382	88.4897	1.03554	0.000435741	0.00144513
Tie1	465.825	614.463	880.405	885.987	1154.68	1387.13	1724.91	1.03504	1.20896e-07	7.6764e-07
Paqr8	19.4094	31.2032	13.3395	37.2711	50.7316	53.154	71.1765	1.03432	0.00133651	0.00398869
Gclc	8383.76	10902.5	6643.06	7320.05	20427.7	16885	13883.9	1.03288	1.84411e-10	1.72974e-09
Col6a1	131.013	212.422	146.734	362.062	383.702	513.609	475.792	1.03221	1.92445e-05	8.54062e-05
2210015D19Rik	235.069	211.822	253.45	205.524	532.324	420.109	397.562	1.03215	5.85442e-13	7.29516e-12
Klf4	133.709	154.816	160.074	204.459	362.981	317.643	325.745	1.03154	1.93204e-08	1.37541e-07
Chst12	23.7225	25.8026	26.6789	42.0631	58.5914	62.1198	65.4054	1.03104	0.00194129	0.00557188
Ocel1	146.648	194.42	226.771	166.123	312.964	355.428	387.944	1.03085	1.1561e-11	1.25179e-10
Sptan1	6913.51	7763	8457.23	8588.33	17308	15725.3	15415.8	1.03076	7.93571e-29	3.21258e-27
Robo2	117.534	138.014	120.055	167.188	267.948	289.465	298.813	1.03009	8.01088e-11	7.79253e-10
Fstl1	321.333	325.833	320.147	521.263	683.09	826.129	825.262	1.02974	3.8845e-09	3.07323e-08
Foxc2	35.0447	44.4046	40.0184	44.1929	72.882	94.1403	84.6423	1.02954	9.47958e-06	4.43098e-05
Hivep3	8.08723	16.2017	26.6789	19.7004	38.5846	19.2123	35.2676	1.02878	0.0129017	0.0299262
Plekhh2	54.454	42.0043	40.0184	93.1778	107.179	130.644	139.788	1.02826	0.000194994	0.000699125
Tmem37	1791.59	1357.94	1840.85	1403.52	3941.34	2842.14	2863.73	1.02766	1.61676e-12	1.9318e-11
Stk17b	130.474	124.213	173.413	154.941	314.393	251.041	281.5	1.02662	4.47814e-12	5.09631e-11
Impact	521.896	603.062	533.579	523.925	1171.83	1086.14	1092.01	1.02651	1.37595e-22	4.02738e-21
B3glct	175.763	178.818	146.734	204.459	420.858	377.201	323.821	1.02599	4.45611e-10	3.97146e-09
Id1	470.677	1003.9	733.671	618.168	1549.1	987.512	1771.08	1.02561	0.00174614	0.00506447
Sema3e	57.1498	51.6053	93.3763	61.2311	117.897	109.51	128.887	1.02468	2.08555e-06	1.09484e-05
Rab3b	44.7494	38.4039	80.0368	34.6089	95.0324	76.8492	81.4362	1.02262	0.000485442	0.00159372
Nin	136.405	150.615	120.055	252.379	300.102	343.26	418.082	1.0225	1.03812e-06	5.71142e-06
Fam71e1	20.4877	21.0022	53.3579	22.8951	36.441	53.7944	49.3747	1.02237	0.00335859	0.00911569
Kazn	1227.1	1338.14	1147.19	1601.59	3029.6	2594.94	2605.32	1.02228	4.13663e-16	7.14644e-15
Myo10	1506.38	1684.37	1654.09	1710.21	3265.4	3433.88	3253.6	1.01982	3.9104e-30	1.6925e-28
Hnrnpdl	624.334	694.871	720.332	715.073	1828.48	1131.6	1184.99	1.01409	8.43867e-12	9.26035e-11
Coro1c	2394.9	2439.85	1934.22	2266.62	5471.86	4292.67	4094.25	1.01306	5.84606e-18	1.20429e-16
2900005J15Rik	25.34	48.0049	53.3579	44.7253	63.5931	79.4108	100.673	1.01295	0.00312517	0.00855536
Rasgef1b	119.152	121.212	133.395	194.875	162.913	330.452	377.043	1.01295	8.49639e-05	0.000330688
Dnajb9	974.781	831.085	693.653	773.109	1862.78	1654.18	1527.41	1.01249	1.71352e-10	1.61004e-09
Ppl	124.543	147.015	226.771	245.989	380.129	348.383	348.188	1.01235	1.58778e-06	8.47755e-06
Csnk1e	197.328	253.226	266.789	291.78	563.049	471.342	473.227	1.01225	1.89777e-10	1.77802e-09
Fgfr2	381.717	317.433	400.184	341.829	728.82	678.194	711.765	1.0108	6.30929e-21	1.62464e-19
Ptgis	53.9149	79.2081	106.716	76.672	159.34	179.315	99.3906	1.00981	0.000103606	0.000395888
Ak5	14.557	18.0018	13.3395	26.0898	36.441	38.4246	41.6799	1.00968	0.00566137	0.0144387
Fam49a	63.6196	50.4052	66.6974	92.6453	93.6033	172.27	149.406	1.0093	0.000117695	0.000444505
Prickle2	51.2191	87.609	106.716	92.6453	137.19	157.541	180.827	1.00706	8.40263e-06	3.97051e-05
Mylpf	26.4183	17.4018	26.6789	18.6356	45.7299	36.5034	44.8861	1.00622	0.00214117	0.00608546
Fam167b	87.3421	94.8097	186.753	135.241	221.504	215.818	239.179	1.00592	9.60894e-06	4.48583e-05
Emcn	646.979	657.067	987.121	1023.89	1419.77	1640.73	1810.83	1.00585	1.01922e-10	9.79725e-10
Foxo3	738.634	780.68	760.35	966.919	1604.83	1698.37	1618.46	1.0054	1.14067e-08	8.41106e-08
Kcnq1ot1	18.3311	30.0031	26.6789	39.9333	37.1555	71.7259	66.6879	1.00243	0.00709633	0.0177234
Heg1	177.38	250.826	386.845	331.18	530.895	493.116	595.702	1.0017	2.04543e-06	1.07448e-05
Zfp423	20.4877	24.6025	0	25.0249	62.8786	36.5034	34.6264	1.00153	0.00536118	0.0137485
Pgm1	300.845	280.229	266.789	337.57	772.406	537.944	506.571	1.00109	8.48454e-10	7.31343e-09
