# Supplementary material for: Enhancer and super-enhancer dynamics in repair after ischemic acute kidney injury
Source: Nat Commun. 2020 Jul 7;11:3383. doi: 10.1038/s41467-020-17205-5 (PMC7341735; doi:10.1038/s41467-020-17205-5)
Supplement: Supplementary file 16 — Supplementary Data 13 [file 41467_2020_17205_MOESM16_ESM.xlsx]

## Sheet: Sheet1
Data 13: SHAM veh d2 vs SHAM JQ1 d2
1,667 downregulated genes (p-value < 0.05; FC < -2)
Gene	SHAM_veh_d2_M1031	SHAM_veh_d2_M1032	SHAM_veh_d2_M1033	SHAM_veh_d2_M1034	SHAM_JQ1_d2_M1035	SHAM_JQ1_d2_M1036	SHAM_JQ1_d2_M1037	log2FoldChange	pvalue	padj
4930564B18Rik	53.3757	24.0025	26.6789	53.2444	0	0	0	-8.43249	8.91936e-12	9.76151e-11
Cntnap5a	64.1587	15.0015	26.6789	23.4276	0	0	0	-8.09654	2.82839e-10	2.59612e-09
Esco2	27.4966	28.2029	26.6789	20.7653	0	0	0	-7.70979	2.37664e-09	1.9358e-08
Slc7a12	327.802	261.627	706.992	484.524	3.57264	2.56164	3.20615	-7.13248	3.42562e-32	1.61123e-30
Pnliprp1	16.7136	21.0022	26.6789	10.1164	0	0	0	-7.09946	5.82865e-08	3.87554e-07
9030619P08Rik	175.763	206.421	80.0368	142.163	2.14359	1.92123	0.64123	-6.73342	3.7659e-30	1.63867e-28
Fbxw15	27.4966	14.4015	40.0184	29.2844	0	0.64041	0	-6.71206	9.54386e-08	6.1373e-07
Smcp	73.8634	60.0062	80.0368	66.0231	1.42906	0.64041	0	-6.66788	2.00128e-14	2.96003e-13
1700119H24Rik	19.4094	9.60098	13.3395	5.85689	0	0	0	-6.58555	5.34739e-07	3.07939e-06
Plg	14.557	9.00092	26.6789	5.85689	0	0	0	-6.48532	1.24264e-06	6.76117e-06
Car5a	66.8545	72.0074	93.3763	92.1129	0.714529	0.64041	1.28246	-6.46441	1.52612e-17	3.01043e-16
C730036E19Rik	13.4787	15.0015	53.3579	21.2978	0	0.64041	0	-6.33058	6.86439e-07	3.89373e-06
Gm853	2373.33	2021.61	1040.48	2463.62	10.0034	26.8972	38.4738	-6.30026	1.58181e-63	2.076e-61
Gm13031	11.8613	9.60098	13.3395	5.85689	0	0	0	-6.27845	1.54934e-05	6.9864e-05
Trdn	15.6353	4.80049	0	10.1164	0	0	0	-6.27614	5.2285e-06	2.56988e-05
Gulo	14.0179	16.8017	0	28.2196	0.714529	0	0	-6.25514	1.37954e-06	7.43644e-06
3830403N18Rik	22.6443	2.40025	13.3395	0.532444	0	0	0	-6.22839	0.000216951	0.000770551
Kif18b	8.08723	12.6013	0	8.51911	0	0	0	-6.20582	7.41205e-06	3.54671e-05
Fancd2os	93.2727	84.0086	53.3579	72.4124	2.14359	0.64041	1.28246	-5.92859	1.96975e-20	4.86251e-19
Cldn18	15.6353	20.4021	0	10.1164	0	0.64041	0	-5.8953	9.09297e-06	4.2633e-05
Ffar3	17.2528	10.201	13.3395	14.376	0.714529	0	0	-5.87002	6.493e-06	3.14392e-05
Ccl12	3.23489	4.20043	0	16.5058	0	0	0	-5.85399	0.0005288	0.00172701
Ucp1	0	0.600062	200.092	10.6489	0.714529	0.64041	1.28246	-5.81038	0.00247834	0.00694191
Pbk	28.5749	27.6028	26.6789	14.9084	0	1.28082	0	-5.76946	1.38811e-06	7.48018e-06
Ptpn5	16.7136	18.6019	0	6.38933	0.714529	0	0	-5.72133	4.7352e-05	0.000194352
D14Ertd670e	7.54808	4.80049	0	7.45422	0	0	0	-5.69275	1.97455e-05	8.7439e-05
Fam47e	15.0962	4.80049	26.6789	11.7138	0	0	0.64123	-5.63697	3.56059e-05	0.000149923
Otop3	5.93064	6.00062	26.6789	2.12978	0	0	0	-5.6218	7.8401e-05	0.000307371
Il17f	9.70468	4.20043	0	4.792	0	0	0	-5.57535	0.000145406	0.000537683
Slc51b	525.67	457.847	426.863	370.049	13.5761	5.12328	10.9009	-5.51989	2.38155e-89	5.6996e-87
Neil3	5.93064	9.60098	0	2.66222	0	0	0	-5.50535	0.000561212	0.00182153
Gm10787	118.613	138.614	106.716	121.93	2.14359	3.20205	3.20615	-5.43848	1.05637e-31	4.89784e-30
Sdr9c7	4.31319	8.40086	0	4.792	0	0	0	-5.43765	0.0013962	0.00414631
Pvalb	737.016	487.85	560.258	601.13	9.28888	12.8082	19.8781	-5.41517	4.14179e-113	1.64399e-110
Sox2ot	9.16553	15.6016	13.3395	4.792	0	0.64041	0	-5.38361	2.28733e-05	0.000100118
A630076J17Rik	85.7247	66.6068	93.3763	91.048	0.714529	1.28082	3.84738	-5.37723	1.50618e-20	3.77682e-19
Slc5a4a	3.23489	4.80049	0	7.98667	0	0	0	-5.35882	0.000371081	0.00125212
Klrb1b	4.31319	4.20043	0	7.45422	0	0	0	-5.34233	0.000681834	0.00218128
2310005A03Rik	6.46979	2.40025	0	6.92178	0	0	0	-5.33865	0.000465734	0.00153584
Col6a6	22.6443	20.4021	13.3395	9.584	0	0.64041	0.64123	-5.2951	7.25169e-07	4.08494e-06
Ccnb1	9.70468	4.20043	0	1.59733	0	0	0	-5.29493	0.00106919	0.00326761
Gm15348	126.161	150.015	53.3579	158.668	0	5.12328	5.12984	-5.28071	6.87855e-36	3.73138e-34
Fcamr	395.196	385.84	426.863	262.495	5.71623	5.76369	16.0307	-5.2732	5.19241e-72	8.62259e-70
0610031O16Rik	108.369	115.812	40.0184	74.5422	1.42906	1.92123	3.84738	-5.27173	3.61222e-24	1.15719e-22
Lrrc52	55.5323	56.4058	40.0184	44.7253	2.14359	1.28082	0.64123	-5.27126	1.03199e-15	1.70503e-14
Mbl1	139.1	139.814	133.395	130.449	3.57264	5.12328	1.92369	-5.26529	3.09685e-33	1.51802e-31
Slc22a22	2822.98	1915.4	2254.37	1727.25	30.0102	65.3218	80.7949	-5.20974	1.41501e-69	2.17244e-67
Ces2f	5.39149	4.80049	0	4.25956	0	0	0	-5.20896	0.000931833	0.00289402
Tas2r119	3.23489	7.8008	0	2.66222	0	0	0	-5.10845	0.00450941	0.0118212
Ccr2	51.7583	54.0055	26.6789	86.256	0.714529	1.28082	3.20615	-5.09963	2.27604e-16	4.0305e-15
Acmsd	2551.79	1914.2	1827.51	2609.51	87.1725	54.4348	66.6879	-5.01987	1.16162e-156	1.18151e-153
Mep1b	7317.33	4306.64	5069	6230.66	83.5999	220.941	225.713	-5.01885	3.32924e-66	4.79469e-64
Slc6a7	10.783	17.4018	26.6789	12.2462	0.714529	0.64041	0	-5.01794	1.61809e-05	7.27827e-05
Aurkb	23.7225	42.6044	26.6789	20.2329	0.714529	1.92123	0	-5.01623	2.28094e-08	1.60832e-07
Xcr1	3.23489	1.80018	13.3395	5.32444	0	0	0	-5.01435	0.000496678	0.00162864
Ccdc170	47.9842	31.8033	26.6789	29.8169	0.714529	0.64041	1.92369	-5.01258	1.9401e-10	1.81455e-09
Slc7a13	22678.8	15967	12725.9	16669.2	172.916	727.506	683.551	-5.00996	7.85816e-44	5.78659e-42
Ltb4r1	5.93064	8.40086	13.3395	7.45422	0	0.64041	0	-4.99549	0.000220036	0.000779634
Cyp2b10	54.454	55.8057	13.3395	26.6222	1.42906	1.28082	1.28246	-4.98762	2.8614e-11	2.97169e-10
BC024386	1193.68	1260.13	1413.98	1546.22	22.8649	46.1095	58.9931	-4.97251	3.41301e-143	2.64492e-140
4930405J17Rik	4.31319	0	0	7.45422	0	0	0	-4.95248	0.0012569	0.00377535
Mgl2	29.114	42.0043	26.6789	79.3342	2.14359	1.92123	0.64123	-4.94705	2.61925e-13	3.39646e-12
Apcs	5.39149	1.20012	0	4.792	0	0	0	-4.918	0.00066129	0.00211889
Hsd17b2	399.509	415.243	240.111	299.766	17.8632	7.04451	10.9009	-4.91782	9.74552e-79	1.78201e-76
Ccl28	2528.07	2583.26	1480.68	1409.38	35.7264	116.555	52.5808	-4.87429	1.64976e-23	5.10421e-22
Mcoln2	69.011	56.4058	66.6974	87.8533	0.714529	3.84246	2.56492	-4.86859	3.78727e-20	9.09057e-19
H2-M1	4.31319	4.20043	0	2.66222	0	0	0	-4.84549	0.010954	0.025956
Cyp4f15	19.9485	19.802	26.6789	15.4409	0	1.28082	0.64123	-4.84014	4.26642e-07	2.49575e-06
Fcmr	3.77404	4.20043	0	2.66222	0	0	0	-4.80983	0.00143679	0.00424978
Sfta2	4.31319	2.40025	0	3.72711	0	0	0	-4.78947	0.00164564	0.00480036
BC147527	2.69574	3.60037	0	4.25956	0	0	0	-4.78466	0.00576915	0.0146974
Agmat	62.0021	52.8054	80.0368	63.3609	2.14359	3.20205	1.28246	-4.77723	2.54211e-20	6.17466e-19
Cd180	7.54808	10.201	13.3395	17.5707	0	0	1.28246	-4.7578	9.71272e-05	0.000373764
2010016I18Rik	0	3.00031	26.6789	1.59733	0	0	0	-4.74594	0.00686784	0.0172029
H2-DMb2	2.69574	3.00031	0	4.25956	0	0	0	-4.72301	0.00224452	0.00634375
Defb29	709.52	558.657	640.295	702.294	23.5795	29.4589	22.443	-4.70049	2.44673e-150	2.34224e-147
D830046C22Rik	0	4.20043	13.3395	3.19467	0	0	0	-4.69941	0.00492424	0.0127708
Mir344d-1	3.77404	1.80018	0	4.25956	0	0	0	-4.69871	0.00596761	0.0151461
Angptl7	233.451	163.217	80.0368	189.55	13.5761	5.12328	3.20615	-4.69195	4.09482e-47	3.33196e-45
Cxcl9	12.4004	5.40055	0	18.1031	0.714529	0.64041	0	-4.69025	3.39587e-05	0.000143656
Slc10a2	830.828	770.479	747.01	988.749	15.7196	35.863	46.1685	-4.67922	1.55979e-49	1.32208e-47
2810417H13Rik	21.566	30.6031	0	22.8951	0	1.92123	0.64123	-4.67723	8.22952e-07	4.58027e-06
Kcnn4	7.54808	15.6016	0	12.7787	0	1.28082	0	-4.67102	7.18947e-05	0.000284467
Ceacam2	547.775	558.057	480.221	646.388	12.8615	30.0993	24.3667	-4.64922	7.36959e-84	1.49916e-81
Apoc1	4.31319	8.40086	0	6.38933	0	0	0.64123	-4.64295	0.00133538	0.00398605
Il5ra	91.6553	48.605	40.0184	63.8933	4.28717	2.56164	1.28246	-4.63861	1.31918e-21	3.56616e-20
Tlr11	1.61745	2.40025	0	5.32444	0	0	0	-4.63089	0.00761654	0.018872
Bend6	2.1566	1.80018	0	5.32444	0	0	0	-4.62146	0.00962345	0.0231162
Olfm3	416.223	266.427	413.524	326.921	10.0034	15.3698	16.672	-4.61125	7.64812e-80	1.44727e-77
5830473C10Rik	6.46979	9.60098	13.3395	15.4409	0.714529	0.64041	0	-4.5864	5.11322e-05	0.000208657
Ankrd55	7.54808	5.40055	0	5.32444	0.714529	0	0	-4.56831	0.00270891	0.00752557
Cd209a	11.8613	10.201	0	10.6489	0	0.64041	0.64123	-4.53298	0.000176397	0.000639209
Gpr179	18.8702	27.6028	53.3579	22.3627	0	2.56164	0.64123	-4.53074	1.67811e-08	1.20625e-07
Gm6249	0.539149	0	26.6789	2.12978	0	0	0	-4.52072	0.0211623	0.0460545
Rnase6	3.23489	5.40055	13.3395	6.38933	0	0	0.64123	-4.51876	0.0013208	0.00394907
Cyp2b9	8.08723	9.60098	13.3395	11.7138	0.714529	0.64041	0	-4.50531	0.000386647	0.00130006
Sh2d1b1	3.77404	5.40055	13.3395	5.32444	0	0	0.64123	-4.49169	0.00204926	0.00584568
Trim63	291.14	264.027	253.45	195.407	20.0068	8.32533	5.77107	-4.4874	3.27276e-52	2.95894e-50
Opcml	3.77404	2.40025	0	2.12978	0	0	0	-4.48638	0.00311455	0.00853366
Ky	3.77404	2.40025	0	2.12978	0	0	0	-4.47985	0.0105848	0.0251911
Fmr1nb	2.1566	8.40086	40.0184	9.05155	0.714529	0.64041	0	-4.47612	0.00102027	0.00313577
Cd300e	1.61745	1.80018	0	4.792	0	0	0	-4.46824	0.00964444	0.0231632
Mki67	86.803	117.612	133.395	74.5422	5.71623	4.48287	3.20615	-4.45926	3.94414e-22	1.10287e-20
Fbxo40	491.165	477.049	453.542	364.724	25.723	16.0102	19.8781	-4.44686	6.41109e-86	1.33762e-83
4930539E08Rik	17.2528	28.2029	13.3395	13.3111	0	0.64041	1.92369	-4.44066	4.25712e-07	2.4921e-06
Ms4a4c	6.46979	3.60037	0	6.38933	0	0.64041	0	-4.43777	0.00289531	0.00799565
Gli2	14.0179	15.0015	53.3579	20.2329	0.714529	1.92123	0	-4.42512	3.86187e-07	2.2697e-06
BC035044	0.539149	1.80018	13.3395	3.72711	0	0	0	-4.42385	0.00538722	0.0138066
Unc13c	19.4094	40.8042	40.0184	21.8302	2.14359	0.64041	1.28246	-4.41648	1.26706e-08	9.28416e-08
Lrtm1	4.85234	2.40025	0	0.532444	0	0	0	-4.40027	0.00381934	0.010223
Ccdc180	12.4004	17.4018	0	15.9733	1.42906	0	0.64123	-4.39574	1.99159e-05	8.81454e-05
C1ql4	10.783	9.00092	0	10.1164	0	0.64041	0.64123	-4.39333	0.000487965	0.00160136
Hsd3b4	428.623	289.23	466.882	408.917	13.5761	19.2123	23.0843	-4.36593	5.44987e-82	1.0816e-79
Cckar	4994.14	4214.83	3735.05	3507.21	98.605	266.411	236.614	-4.35836	5.51314e-54	5.34052e-52
Slc45a2	4.31319	5.40055	0	5.85689	0	0	0.64123	-4.3557	0.0040404	0.0107335
Timd2	1614.75	1136.52	1280.59	1008.98	78.5982	52.5136	55.787	-4.34108	2.1562e-127	1.16967e-124
Nlrc4	164.98	150.015	160.074	161.331	5.0017	13.4486	5.12984	-4.32283	1.26082e-45	9.67858e-44
Akr1c21	32111.2	21242.2	27772.8	24375.8	892.447	1488.31	1579.35	-4.31973	2.22108e-157	2.40972e-154
Mylk3	72.7851	41.4042	40.0184	43.6604	0.714529	3.20205	3.84738	-4.29065	6.34081e-16	1.07117e-14
Slc5a4b	2.69574	1.20012	0	3.19467	0	0	0	-4.28438	0.0114077	0.0268779
Defb19	18.3311	21.0022	13.3395	13.3111	1.42906	1.28082	0	-4.28118	6.92417e-07	3.9249e-06
9130409J20Rik	0.539149	0	53.3579	3.72711	0	0.64041	0.64123	-4.27674	0.00979306	0.0234785
Fcrla	2.1566	1.80018	26.6789	4.25956	0	0.64041	0	-4.27003	0.0091068	0.0220542
AA536875	16.1745	6.00062	13.3395	2.66222	0.714529	0	0.64123	-4.26414	0.00021187	0.000753325
Clec12a	19.9485	13.8014	13.3395	17.5707	0.714529	1.28082	0.64123	-4.25683	8.05256e-07	4.491e-06
Iqgap3	25.34	40.2041	13.3395	13.8436	0.714529	1.28082	1.92369	-4.25113	1.24059e-07	7.85885e-07
BB014433	2.1566	0.600062	13.3395	2.12978	0	0	0	-4.23975	0.0129096	0.0299402
Upp2	288.984	355.836	386.845	312.545	21.4359	10.887	19.8781	-4.23855	3.56819e-70	5.69301e-68
Aspdh	1415.8	1672.97	1307.27	1480.2	85.029	71.0855	81.4362	-4.23734	1.77149e-231	1.44146e-227
Mas1	50.68	37.2038	40.0184	50.0498	1.42906	3.20205	2.56492	-4.23367	4.65291e-16	7.9875e-15
Sult2a3	27.4966	6.60068	13.3395	15.9733	0	1.92123	0.64123	-4.2275	1.48943e-05	6.74052e-05
Rnf183	544.54	289.23	533.579	443.526	37.87	16.6507	17.3132	-4.22307	1.01093e-59	1.21866e-57
Gm906	1.0783	3.60037	0	2.12978	0	0	0	-4.21727	0.0054734	0.0140076
Hsd3b2	1527.41	1197.12	1080.5	1164.99	55.7333	74.2876	73.7414	-4.21356	7.49011e-183	1.35438e-179
Ido1	2.69574	1.80018	0	2.12978	0	0	0	-4.19767	0.0204371	0.0447455
Dlgap5	12.9396	13.8014	13.3395	9.584	0.714529	1.28082	0	-4.19733	4.04641e-05	0.000168374
Col19a1	39.897	46.2047	13.3395	40.4658	0.714529	3.20205	2.56492	-4.19068	1.09835e-13	1.48583e-12
Synpr	23.7225	1.80018	0	1.59733	0	0	1.28246	-4.18159	0.00957658	0.0230308
Zc3h12d	101.899	86.4089	80.0368	80.3991	8.57435	3.20205	3.20615	-4.17835	1.7152e-24	5.61632e-23
Akr1c6	5.93064	1.20012	0	6.38933	0.714529	0	0	-4.17268	0.00620778	0.0156774
BC089597	3176.66	1821.79	4255.29	3083.39	199.354	155.62	160.307	-4.15682	5.3623e-58	6.11822e-56
Hpd	1031.93	897.692	907.084	833.275	25.0085	63.4006	67.3291	-4.13692	5.55852e-80	1.06423e-77
Slamf8	5.93064	7.8008	13.3395	8.51911	0	0.64041	0.64123	-4.13258	0.00056555	0.00183415
4933417A18Rik	38.2796	28.803	53.3579	33.0116	2.14359	1.92123	1.92369	-4.11586	8.02283e-13	9.87622e-12
Btnl10	2.69574	3.00031	0	0.532444	0	0	0	-4.11486	0.0207861	0.0453571
Melk	19.9485	12.0012	40.0184	7.45422	1.42906	1.28082	0	-4.11454	1.71513e-05	7.67656e-05
Dio1	304.619	346.235	333.487	390.814	25.723	23.0548	12.1834	-4.0953	1.81022e-64	2.47559e-62
Cldn14	9.70468	1.20012	0	2.12978	0	0.64041	0	-4.09274	0.0204218	0.0447181
Lrit1	3.77404	4.20043	0	4.792	0	0.64041	0	-4.0821	0.0102795	0.0245184
Duox1	4.85234	1.80018	0	5.85689	0	0.64041	0	-4.08042	0.00487505	0.0126554
2310008N11Rik	0.539149	1.80018	13.3395	2.12978	0	0	0	-4.07244	0.0114681	0.0269934
Ctnna2	21.0268	9.00092	26.6789	12.7787	2.14359	0.64041	0	-4.07012	1.82756e-06	9.67841e-06
Lypd2	32.8881	14.4015	40.0184	37.8036	0	1.92123	3.20615	-4.06774	2.88226e-09	2.32553e-08
Prok1	39.897	40.2041	40.0184	52.712	1.42906	3.84246	2.56492	-4.05638	2.96513e-15	4.75883e-14
Fitm1	711.676	957.698	733.671	645.323	62.8786	37.1438	39.7562	-4.04623	1.19569e-104	3.97117e-102
Gm16833	0.539149	3.60037	13.3395	0	0	0	0	-4.03603	0.0184178	0.0408409
Fcgr1	24.8008	21.6022	40.0184	37.2711	1.42906	0.64041	3.20615	-4.02987	1.61261e-09	1.34376e-08
Lctl	12.4004	5.40055	26.6789	12.2462	0.714529	0	1.28246	-4.02337	2.62062e-05	0.000113516
Igfbp1	182.771	167.417	213.432	186.888	11.4325	7.04451	16.0307	-4.02211	1.62093e-06	8.64035e-06
Slc34a3	223.747	341.435	453.542	279.001	31.4393	13.4486	12.8246	-3.99574	4.85111e-55	5.02847e-53
B930025P03Rik	1.61745	6.00062	0	4.25956	0	0.64041	0	-3.9908	0.00857911	0.0209194
Ntn3	6.46979	5.40055	26.6789	5.32444	0	0.64041	0.64123	-3.98478	0.00142248	0.00421052
Hapln1	44.2102	12.6013	26.6789	15.4409	0.714529	1.92123	1.92369	-3.98364	1.76234e-07	1.09133e-06
1700030K09Rik	97.5859	116.412	106.716	120.332	3.57264	6.4041	10.9009	-3.97835	7.98506e-30	3.4018e-28
Nuf2	12.4004	14.4015	26.6789	11.7138	1.42906	0.64041	0.64123	-3.96005	2.22961e-05	9.77497e-05
A730036I17Rik	2.69574	1.20012	0	1.59733	0	0	0	-3.95817	0.0140568	0.0322649
Tac4	28.5749	83.4085	106.716	21.8302	0.714529	5.76369	3.84738	-3.95531	1.19114e-08	8.75939e-08
4933433C11Rik	15.6353	11.4012	13.3395	13.8436	0	0.64041	1.92369	-3.95333	7.02696e-06	3.37934e-05
Tm4sf4	31.8098	48.605	13.3395	15.9733	2.85812	1.28082	1.92369	-3.92957	2.21691e-09	1.81479e-08
D630029K05Rik	3890.5	3753.98	3761.73	3310.21	150.051	261.287	314.844	-3.92222	2.32863e-128	1.30676e-125
Cox6a2	7.54808	30.6031	13.3395	13.3111	2.14359	0.64041	0.64123	-3.91564	2.30609e-06	1.20055e-05
Hmmr	36.123	28.803	13.3395	18.6356	2.14359	1.92123	1.28246	-3.91486	6.32152e-09	4.85266e-08
Gm6300	972.085	726.074	240.111	358.868	47.8734	35.863	32.7027	-3.90776	9.94644e-14	1.35682e-12
Slc5a11	1570.54	1507.95	1667.43	1465.82	116.468	111.431	82.0774	-3.89965	5.62655e-177	8.32422e-174
Kntc1	23.7225	36.0037	53.3579	33.0116	1.42906	1.92123	3.20615	-3.8916	3.64585e-10	3.2926e-09
Cym	26.4183	33.0034	40.0184	27.6871	2.85812	0.64041	2.56492	-3.88656	5.32206e-12	5.998e-11
A730020M07Rik	40.9753	40.2041	66.6974	40.4658	1.42906	4.48287	2.56492	-3.87548	4.54653e-15	7.1696e-14
Asb11	62.0021	67.807	26.6789	72.9449	5.0017	4.48287	3.84738	-3.8745	2.41443e-21	6.36831e-20
H2-Bl	7.54808	12.6013	0	11.1813	0.714529	0	1.28246	-3.87349	0.000280263	0.000972493
1700029N11Rik	9.70468	5.40055	40.0184	16.5058	0	1.28082	1.28246	-3.86204	5.62388e-05	0.000227386
Mdh1b	5.93064	6.00062	0	8.51911	0	0	1.28246	-3.86063	0.00311132	0.00852706
Gm16863	2.69574	1.80018	13.3395	3.72711	0.714529	0	0	-3.85613	0.0184131	0.0408361
Nlrp1b	14.557	17.4018	0	19.7004	0.714529	1.28082	1.28246	-3.85217	7.60372e-06	3.62563e-05
Dnase1l3	7.00893	9.60098	53.3579	11.7138	0.714529	1.28082	0.64123	-3.84541	5.88902e-05	0.000236988
E2f8	15.6353	22.8023	0	14.376	2.14359	1.28082	0	-3.83551	3.29161e-05	0.000139754
Magix	146.648	178.218	120.055	171.98	4.28717	13.4486	16.0307	-3.81797	7.41966e-36	4.01155e-34
Clec4b1	8.62638	2.40025	0	9.05155	0	0	1.28246	-3.81322	0.007755	0.0191597
Fam151a	732.703	480.049	1000.46	542.561	45.7299	49.3116	44.2448	-3.79908	1.57421e-87	3.46198e-85
BC030867	4.85234	10.8011	26.6789	6.92178	0	0	1.92369	-3.77892	0.000963698	0.0029833
Nsl1	11.3221	8.40086	13.3395	15.9733	0	1.28082	1.28246	-3.77433	4.81187e-05	0.00019725
Arhgef39	401.666	342.635	360.166	464.824	24.294	30.0993	34.6264	-3.74208	8.25002e-80	1.54323e-77
Sectm1a	75.4808	58.206	93.3763	43.6604	3.57264	3.84246	6.4123	-3.73883	1.25411e-17	2.49504e-16
Slc22a27	7.54808	6.00062	13.3395	11.7138	0	0.64041	1.28246	-3.7361	0.000651319	0.00208858
Epb4.2	39.897	27.0028	26.6789	21.2978	2.14359	1.92123	2.56492	-3.72471	1.75829e-10	1.65115e-09
Kcnj11	19.9485	24.6025	0	31.4142	0.714529	1.92123	2.56492	-3.71709	4.37036e-07	2.54922e-06
Ccr5	18.3311	30.6031	26.6789	76.672	0.714529	1.92123	6.4123	-3.71275	1.01971e-08	7.57751e-08
Cideb	1216.32	1116.11	1160.53	982.36	75.0255	96.0615	82.7186	-3.71268	6.95291e-196	2.26303e-192
Acox2	3668.37	3696.98	2974.7	3867.14	211.501	296.51	316.767	-3.70416	8.21391e-193	2.22789e-189
Gm11128	1067.51	789.681	827.047	785.355	22.8649	62.7602	114.139	-3.70283	3.08835e-15	4.94196e-14
Gm4477	19.4094	10.8011	66.6974	17.5707	1.42906	0	3.20615	-3.70213	1.46393e-06	7.86531e-06
Nr0b2	44.2102	33.6034	40.0184	51.1147	2.85812	3.20205	3.84738	-3.69057	1.4606e-12	1.74778e-11
Fcgr4	31.2706	31.2032	26.6789	50.5822	1.42906	3.20205	3.84738	-3.69048	4.40197e-12	5.02368e-11
Adgre4	4.31319	5.40055	0	8.51911	0	0	1.28246	-3.68979	0.00781041	0.0192778
Proz	215.12	109.811	146.734	169.85	16.4342	12.1678	9.61844	-3.68976	8.35808e-38	4.82338e-36
Afm	669.623	492.05	613.616	697.502	51.4461	49.952	42.9624	-3.68761	1.37904e-107	4.8788e-105
Cd244	4.31319	3.60037	0	10.1164	0	1.28082	0	-3.67929	0.007558	0.0187355
Gcm1	37.7404	48.605	40.0184	69.2178	3.57264	3.20205	5.12984	-3.67522	1.8172e-13	2.39072e-12
Myl7	7.00893	6.00062	0	4.792	0	0.64041	0.64123	-3.67228	0.00466299	0.0121709
C1rl	625.952	693.671	560.258	649.05	44.3008	55.0753	53.2221	-3.66245	3.76468e-127	1.91458e-124
Cbr2	23.7225	15.0015	66.6974	35.1413	2.14359	3.20205	1.28246	-3.65758	6.79265e-09	5.18984e-08
Car4	3569.17	3335.14	3001.38	3491.24	409.425	218.38	183.392	-3.63484	7.47978e-50	6.44053e-48
Ces2b	273.888	395.441	253.45	237.47	22.1504	23.0548	26.2904	-3.63477	6.43247e-55	6.62544e-53
Nmnat2	2.69574	1.80018	13.3395	2.66222	0.714529	0	0	-3.62324	0.0170038	0.0381157
Pyhin1	9.16553	7.20074	26.6789	13.3111	1.42906	0	1.28246	-3.61026	7.18371e-05	0.000284309
Ttc36	10812.6	11623.2	10658.2	10291.6	655.938	930.516	1086.24	-3.60558	1.28357e-165	1.60683e-162
Olfm4	306.776	382.239	280.129	234.808	20.7213	27.5376	26.9316	-3.5996	1.88157e-65	2.66267e-63
Apol10b	6.46979	4.20043	26.6789	9.05155	0	0	1.92369	-3.59754	0.00134346	0.00400577
Fam107a	3388.55	2690.68	3214.81	3645.65	227.22	309.318	266.752	-3.59413	3.31991e-139	2.45583e-136
Zpld1	118.074	128.413	146.734	89.9831	10.7179	10.2466	7.69475	-3.59159	8.63618e-31	3.85055e-29
AI314278	2853.18	2114.02	2561.18	2289.51	180.776	195.325	232.125	-3.59099	4.40657e-177	7.17125e-174
Krt5	5.93064	0	133.395	14.376	2.14359	0.64041	5.77107	-3.57912	0.0197228	0.0433918
Cit	72.2459	126.613	146.734	115.008	10.7179	10.2466	6.4123	-3.57569	3.81089e-26	1.35708e-24
Havcr1	56.6106	354.636	320.147	71.88	37.87	3.84246	8.33598	-3.56954	1.23982e-05	5.68042e-05
Gm3716	194.094	184.219	160.074	179.434	18.5778	16.0102	12.1834	-3.56818	3.84757e-51	3.40301e-49
Defb11	4.85234	6.00062	40.0184	4.792	0	0.64041	1.28246	-3.54942	0.00197927	0.0056689
Oas3	4.31319	6.60068	0	13.8436	0	0.64041	1.28246	-3.54567	0.00203787	0.00581523
Fam26f	1.61745	3.60037	0	3.19467	0	0	0.64123	-3.53811	0.0163998	0.0369858
Clec10a	9.16553	7.20074	0	7.98667	0	1.28082	0.64123	-3.53708	0.00110197	0.00335771
Slc1a2	90.577	105.611	66.6974	69.7502	5.71623	8.96574	7.69475	-3.53648	2.22954e-26	8.04513e-25
9030625G05Rik	8.08723	13.2014	0	11.7138	0.714529	0.64041	1.28246	-3.53365	0.000320337	0.00109751
Wnt5b	196.789	251.426	253.45	199.667	11.4325	23.0548	21.8018	-3.53248	4.67389e-53	4.44812e-51
Cpn2	7.54808	20.4021	26.6789	6.38933	2.14359	0.64041	0.64123	-3.52715	0.000479679	0.00157639
Bub1	9.70468	13.8014	13.3395	6.38933	1.42906	1.28082	0	-3.51721	0.00046272	0.00152652
Apoc3	615.708	718.874	720.332	590.481	87.8871	44.8287	40.3975	-3.5128	3.53567e-54	3.53003e-52
Perm1	126.161	101.41	106.716	233.211	2.85812	24.976	10.2597	-3.50195	1.96309e-10	1.83394e-09
Tk1	208.111	226.823	200.092	226.821	19.2923	16.0102	22.443	-3.50121	4.0843e-34	2.07712e-32
Myom3	35.5838	51.6053	0	34.0764	4.28717	1.92123	3.84738	-3.4974	5.66323e-12	6.34734e-11
Clec4a2	12.4004	8.40086	0	11.1813	0.714529	1.28082	0.64123	-3.49335	0.000382959	0.00128873
Ido2	437.789	439.245	466.882	481.862	30.7247	55.7157	34.6264	-3.4861	8.7766e-93	2.26715e-90
Gjb3	6.46979	6.60068	0	2.66222	0	0.64041	0.64123	-3.48178	0.0160323	0.0362475
Cml3	391.422	268.227	213.432	230.016	8.57435	24.3356	42.3212	-3.47302	1.19519e-13	1.60881e-12
Ugt1a10	356.377	396.641	640.295	485.589	73.5965	26.2568	26.2904	-3.4722	9.55171e-09	7.14031e-08
Nepn	147.188	213.022	213.432	116.073	13.5761	15.3698	15.3895	-3.46795	5.24886e-36	2.89559e-34
F10	4.85234	6.60068	0	4.25956	0.714529	0.64041	0	-3.45824	0.0149435	0.0340507
Sycn	10.783	7.20074	0	21.2978	0.714529	0.64041	1.92369	-3.45419	0.000240955	0.000846386
Siglec1	5.93064	9.00092	0	24.4924	0.714529	1.92123	0.64123	-3.44238	0.000551627	0.00179328
Akr1c20	11.3221	12.0012	13.3395	19.7004	0.714529	1.92123	1.28246	-3.43493	2.93131e-05	0.000125702
Dio3os	129.935	84.6087	80.0368	100.1	9.28888	7.68492	11.5421	-3.43272	5.53638e-24	1.7529e-22
Ces1d	9080.88	10396.1	8977.47	7130.5	446.581	1021.45	1015.71	-3.42514	2.83957e-44	2.11978e-42
Vwa2	534.296	485.45	480.221	575.04	28.5812	54.4348	62.8405	-3.4238	7.83894e-78	1.40188e-75
Stra6	10.783	66.6068	26.6789	20.7653	7.14529	0	1.92369	-3.41953	4.47709e-05	0.000184737
Cysltr1	4.85234	7.8008	0	10.1164	0.714529	0	1.28246	-3.41792	0.00244809	0.00686545
Hao2	7267.73	4546.67	8470.57	6344.08	490.167	607.749	768.193	-3.41645	7.43851e-38	4.33887e-36
Tmem74b	9.70468	3.00031	0	2.12978	0	0.64041	0.64123	-3.40945	0.0175914	0.0392544
Pla2g12b	4.85234	15.0015	0	4.792	2.14359	0	0	-3.409	0.0141581	0.0324748
Insc	85.7247	30.6031	26.6789	48.9849	9.28888	1.92123	3.84738	-3.40002	4.0692e-11	4.13372e-10
Gm1653	24.8008	12.6013	13.3395	12.2462	2.85812	1.28082	0.64123	-3.39951	4.71698e-07	2.73766e-06
Top2a	85.1855	111.011	66.6974	76.1395	10.0034	8.96574	6.4123	-3.39337	4.83374e-21	1.25261e-19
Synpo2l	32.8881	87.609	53.3579	50.0498	9.28888	4.48287	2.56492	-3.39259	2.00313e-12	2.36567e-11
Cndp1	1323.07	1096.91	1507.36	921.129	111.467	110.791	114.139	-3.39157	1.13663e-113	4.62438e-111
Gpr183	4.85234	4.80049	0	12.7787	0.714529	1.28082	0	-3.39136	0.00361487	0.0097237
Cd8a	21.0268	16.2017	13.3395	26.0898	0.714529	1.92123	3.20615	-3.38729	4.52168e-08	3.05716e-07
Cyp2d26	906.309	1173.72	1333.95	1063.29	122.899	79.4108	111.574	-3.38603	1.34162e-115	5.59836e-113
Mir1968	1.61745	10.201	13.3395	6.92178	0	0.64041	1.28246	-3.38369	0.0076743	0.0189949
Mroh7	223.747	271.228	346.826	336.505	22.8649	28.8184	30.1378	-3.37428	2.72261e-60	3.35665e-58
Ly6f	39.897	31.8033	26.6789	40.4658	2.14359	2.56164	5.77107	-3.37338	8.77038e-10	7.53586e-09
Lair1	17.2528	32.4033	26.6789	39.9333	2.85812	1.92123	3.84738	-3.36462	4.49625e-09	3.53488e-08
Tnfsf10	1488.05	1965.2	1480.68	1554.74	72.1674	173.551	227.637	-3.36324	2.44785e-25	8.40427e-24
Gp2	125.083	104.411	200.092	114.476	5.0017	10.887	19.8781	-3.35427	2.71515e-25	9.28286e-24
Slc51a	2128.02	2474.05	1680.77	1619.7	372.27	112.712	96.8257	-3.35075	7.78201e-10	6.72925e-09
Hes2	36.6621	33.0034	26.6789	40.4658	2.14359	7.04451	1.28246	-3.34016	1.82872e-07	1.13029e-06
Fat2	16.7136	14.4015	40.0184	18.1031	0.714529	2.56164	1.92369	-3.33651	8.28446e-07	4.6077e-06
Itih2	145.031	77.4079	93.3763	136.306	5.0017	19.2123	10.2597	-3.33361	1.25826e-24	4.14512e-23
Fmod	207.033	150.615	226.771	258.236	14.2906	26.8972	20.5193	-3.32702	5.97926e-41	4.00438e-39
C1qtnf3	2194.34	1602.76	1454	1670.81	107.894	247.198	171.85	-3.30663	2.9276e-39	1.82543e-37
Ciita	38.2796	55.2057	26.6789	83.0613	2.85812	7.68492	6.4123	-3.29551	7.95253e-14	1.10144e-12
Zfp750	163.362	129.013	133.395	141.63	10.0034	15.3698	18.5957	-3.28375	2.30014e-29	9.57354e-28
Abcg3	11.8613	16.2017	0	12.7787	0.714529	1.92123	1.28246	-3.26741	6.59375e-05	0.000262878
4930579F01Rik	2.69574	9.00092	0	1.59733	0	0.64041	0.64123	-3.25673	0.0191887	0.042337
Tlr1	10.783	10.8011	40.0184	22.8951	0	1.92123	3.20615	-3.25669	1.42192e-05	6.46196e-05
Selenbp2	167.675	189.619	160.074	142.163	15.0051	20.4931	16.672	-3.24925	4.62679e-39	2.82009e-37
Sult1c2	1498.29	1017.7	1107.18	1245.39	100.034	146.013	141.071	-3.24903	6.78597e-99	1.93745e-96
Gm5820	66.8545	36.6038	26.6789	71.88	3.57264	5.76369	8.33598	-3.23966	3.88925e-15	6.17499e-14
2310043L19Rik	5.93064	10.8011	0	3.19467	0.714529	0.64041	0.64123	-3.22741	0.00442879	0.0116324
Lrrc15	55.5323	62.4064	26.6789	63.3609	2.85812	7.68492	7.69475	-3.22579	6.94865e-14	9.69e-13
Rdh7	19.4094	11.4012	66.6974	19.168	1.42906	0.64041	4.48861	-3.22125	2.4953e-06	1.29244e-05
Cyp2c69	4.31319	4.80049	0	3.72711	0.714529	0	0.64123	-3.21496	0.0112335	0.0265372
Alms1-ps2	23.1834	27.0028	0	15.9733	0.714529	2.56164	3.20615	-3.21426	2.37783e-06	1.23592e-05
Ksr2	256.096	282.029	240.111	327.986	30.7247	28.178	32.7027	-3.2133	6.99787e-46	5.44897e-44
Inmt	8674.9	5250.54	5896.05	5299.42	245.083	920.909	875.278	-3.20643	2.565e-20	6.22099e-19
Cenpf	22.1051	18.0018	40.0184	9.584	1.42906	2.56164	1.92369	-3.20152	5.69615e-06	2.78209e-05
Lrit3	13.4787	12.6013	26.6789	19.7004	0.714529	1.28082	3.20615	-3.19913	2.67998e-05	0.000115995
Serpina1c	16.1745	20.4021	26.6789	16.5058	0.714529	3.84246	1.28246	-3.19652	5.03508e-07	2.91397e-06
Nusap1	142.335	115.212	133.395	96.3724	12.147	19.2123	7.69475	-3.19564	1.02222e-24	3.3881e-23
Serpina10	28.5749	67.2069	53.3579	35.6738	5.71623	1.92123	7.05353	-3.19144	8.62063e-11	8.36068e-10
Igf2bp1	207.572	173.418	40.0184	144.292	10.0034	19.2123	22.443	-3.18753	1.8352e-22	5.3048e-21
Fgf10	18.3311	13.8014	40.0184	10.1164	0	3.20205	1.92369	-3.18749	2.07165e-05	9.13658e-05
Ckap2l	31.8098	27.0028	40.0184	15.4409	2.14359	1.92123	4.48861	-3.18532	5.76284e-07	3.3011e-06
Cela1	1034.09	888.691	1280.59	1075.54	162.198	88.3766	96.8257	-3.18326	5.90693e-75	1.00135e-72
Srd5a2	116.995	63.6065	40.0184	70.8151	7.14529	6.4041	12.8246	-3.17751	2.27865e-17	4.40413e-16
Eps8l3	24.2617	40.8042	40.0184	17.5707	7.14529	1.28082	1.28246	-3.17669	7.15411e-08	4.6946e-07
Hrg	109.986	55.2057	53.3579	48.4524	5.71623	7.68492	9.61844	-3.17257	1.55157e-14	2.33367e-13
Pde6a	140.179	93.6096	213.432	96.3724	12.147	14.7294	12.8246	-3.15506	6.12537e-29	2.49211e-27
Uroc1	1241.66	1389.14	1187.21	1467.95	171.487	148.575	133.376	-3.15143	3.44769e-147	2.95303e-144
Smim22	184.389	162.617	186.753	157.604	22.1504	13.4486	21.8018	-3.15122	4.04762e-51	3.56059e-49
Eci3	3869.47	3265.53	3241.49	3095.1	295.1	420.109	443.09	-3.1266	2.70892e-127	1.42209e-124
Snx31	181.154	88.8091	53.3579	99.5671	12.147	11.5274	16.672	-3.11934	3.87352e-25	1.31056e-23
Cacna1s	5.39149	3.60037	13.3395	6.38933	0	0.64041	1.28246	-3.1188	0.0109687	0.0259831
Ltb4r2	3.77404	7.20074	0	7.45422	0.714529	0	1.28246	-3.11447	0.00869882	0.0211835
Apol9b	5.39149	9.00092	26.6789	10.6489	2.14359	0.64041	0.64123	-3.11038	0.00109144	0.00332748
Car14	1298.81	1121.51	1814.17	1113.87	138.619	162.664	146.842	-3.10922	2.29741e-86	4.91947e-84
Slc22a13	2034.21	1802.58	2160.99	2373.64	295.815	201.729	234.69	-3.0981	5.83275e-116	2.49795e-113
Glod5	782.305	676.269	613.616	618.7	74.311	90.2978	75.0239	-3.09552	2.87494e-104	9.35734e-102
Ppfia4	24.2617	28.803	26.6789	44.1929	2.85812	0.64041	7.69475	-3.09357	6.967e-09	5.31307e-08
Apoa4	610.316	801.682	413.524	612.844	78.5982	89.6574	54.5045	-3.09251	4.14778e-54	4.09097e-52
Lrrc4	7.00893	6.60068	0	4.792	0.714529	0.64041	0.64123	-3.09042	0.0179114	0.0398864
Ugt3a1	3863	2756.08	3534.96	3054.1	502.314	325.328	346.264	-3.07309	2.80123e-106	9.69939e-104
Hsf2bp	318.098	286.229	186.753	241.73	37.1555	35.2225	25.6492	-3.06486	2.12297e-50	1.83772e-48
Vill	2473.61	2016.81	1840.85	1676.67	184.348	245.917	291.118	-3.06423	2.40447e-90	5.84034e-88
Edar	18.3311	20.4021	26.6789	26.0898	1.42906	4.48287	1.92369	-3.05911	1.39531e-06	7.51397e-06
Slc28a1	491.165	583.26	506.9	523.925	62.8786	71.7259	57.7107	-3.04739	1.13916e-97	3.19633e-95
Adam1b	8.08723	2.40025	13.3395	10.1164	1.42906	0.64041	0.64123	-3.04347	0.00466247	0.0121709
B930092H01Rik	10.783	13.2014	13.3395	7.98667	0	2.56164	1.28246	-3.03357	0.000124727	0.000468344
Arhgef19	963.459	856.288	813.708	963.192	95.7469	126.161	113.498	-3.02844	4.04505e-124	1.93615e-121
Cntn5	9.70468	4.80049	0	7.98667	0	1.28082	1.28246	-3.02797	0.00144874	0.00428279
1110032F04Rik	45.8276	28.803	13.3395	37.2711	2.85812	5.12328	5.12984	-3.02424	5.97133e-11	5.92184e-10
Adamtsl3	21.0268	7.20074	0	5.85689	2.14359	0	1.92369	-3.00854	0.000208481	0.0007429
Slco1a1	7928.72	5244.54	3134.78	2607.91	592.345	517.451	658.543	-3.00676	5.36442e-15	8.37817e-14
Sectm1b	544.001	694.871	480.221	442.994	70.0238	74.928	60.9168	-2.99957	3.83336e-54	3.80391e-52
Card11	5.93064	10.8011	0	11.1813	0	1.28082	1.92369	-2.99737	0.00108997	0.00332362
Slc22a28	1994.85	1365.14	1267.25	1405.65	173.631	205.572	196.216	-2.99689	3.12487e-95	8.33675e-93
H2-Eb1	724.616	873.089	840.387	1466.35	84.3144	101.185	184.033	-2.99305	1.712e-22	4.96634e-21
Mgat3	5055.06	4041.41	4455.38	4548.67	532.324	577.009	600.191	-2.99022	2.11569e-133	1.37723e-130
Gpr37	17.7919	22.8023	0	10.6489	2.14359	1.92123	1.92369	-2.98967	4.08685e-05	0.00016997
Cyp4a14	36208.2	42415.9	34722.6	28557.7	8644.37	2441.88	2323.17	-2.98859	4.88031e-06	2.40965e-05
Syne4	806.027	831.085	747.01	715.073	144.335	72.3663	78.8712	-2.98721	1.62924e-61	2.05536e-59
Kif4	33.9664	30.6031	26.6789	20.7653	5.71623	3.84246	1.28246	-2.98597	2.05169e-07	1.25665e-06
Clec4a3	7.54808	9.00092	0	17.0382	0	2.56164	1.28246	-2.98591	0.00113003	0.00343248
Prom2	809.802	695.471	706.992	951.478	66.4512	105.027	132.735	-2.97784	2.26331e-65	3.14813e-63
Gys2	649.135	447.646	787.029	464.824	85.029	74.928	53.8633	-2.97361	1.67166e-56	1.77808e-54
Prss50	8.62638	8.40086	66.6974	6.38933	0.714529	1.28082	3.20615	-2.96591	0.00128692	0.00385696
Cmah	1019.53	1099.91	1147.19	1201.73	115.754	163.945	147.483	-2.96328	1.50753e-110	5.84133e-108
Akr1d1	805.488	486.05	573.597	644.258	64.3076	89.017	90.4134	-2.9629	6.62801e-59	7.76001e-57
Ly6c2	4.31319	6.60068	13.3395	8.51911	0.714529	1.28082	0.64123	-2.96252	0.00374636	0.0100492
Gm9871	3.23489	4.20043	13.3395	6.38933	0.714529	1.28082	0	-2.94701	0.0127076	0.0295518
Slc22a30	1882.71	1374.14	880.405	1281.06	175.774	171.63	197.499	-2.93445	1.39688e-57	1.55704e-55
Omd	37.2013	16.2017	80.0368	19.7004	3.57264	1.92123	5.77107	-2.93163	1.20705e-07	7.67026e-07
Scimp	9.70468	12.6013	0	21.8302	1.42906	1.28082	2.56492	-2.93127	0.000589718	0.00190645
Slco1a4	63.6196	42.6044	40.0184	35.1413	3.57264	3.20205	11.5421	-2.91955	2.07695e-11	2.18348e-10
Tubb1	4.85234	4.80049	13.3395	3.72711	0.714529	0.64041	0.64123	-2.91855	0.0176915	0.0394345
Ascl4	8.08723	8.40086	0	10.1164	0.714529	1.28082	1.28246	-2.90818	0.00294119	0.00810584
Tgm7	51.7583	34.8036	120.055	32.4791	5.71623	8.96574	3.84738	-2.9043	9.66631e-11	9.31928e-10
Cenpe	36.6621	45.6047	40.0184	57.504	6.43076	3.84246	8.33598	-2.89792	4.1157e-13	5.23273e-12
Oas2	26.4183	32.4033	53.3579	59.6338	3.57264	5.76369	7.05353	-2.89754	7.43339e-08	4.86609e-07
Uhrf1	64.6979	89.4092	146.734	106.489	15.0051	13.4486	8.97721	-2.89386	8.91162e-18	1.80159e-16
Fmo1	22847	20945.7	21703.3	16689.5	1516.95	2603.27	4208.39	-2.88739	6.57185e-27	2.42518e-25
Cdca5	23.1834	18.0018	13.3395	19.7004	5.0017	1.92123	1.28246	-2.88077	9.48057e-06	4.43098e-05
Tpx2	32.3489	40.8042	40.0184	21.8302	2.85812	6.4041	3.84738	-2.87654	8.0637e-08	5.25125e-07
Mdk	559.636	473.449	506.9	494.108	97.8905	62.1198	49.3747	-2.87401	2.22929e-65	3.12754e-63
Ttk	8.62638	7.20074	13.3395	7.45422	1.42906	1.28082	0.64123	-2.86955	0.00241536	0.00677951
Prkag3	118.613	109.211	133.395	128.319	22.1504	14.089	13.4658	-2.86472	1.24236e-28	4.94333e-27
Gm15217	365.004	430.244	373.505	373.776	39.2991	53.7944	66.6879	-2.85858	1.06873e-54	1.08703e-52
Hcar1	22.6443	34.8036	13.3395	52.712	0.714529	6.4041	7.05353	-2.8577	2.86245e-08	1.9933e-07
Mogat2	204.337	267.627	440.203	272.612	39.2991	36.5034	36.5501	-2.85395	2.69442e-36	1.49146e-34
Akr1c14	8441.45	7464.77	5028.98	6357.92	473.733	1296.19	1065.72	-2.85393	3.77604e-22	1.06093e-20
E2f2	152.04	144.615	106.716	117.138	20.0068	20.4931	16.0307	-2.84773	1.78391e-29	7.50163e-28
Lst1	12.9396	9.00092	0	14.376	2.14359	1.92123	0.64123	-2.84753	0.00105579	0.00323149
Car9	132.631	107.411	186.753	138.968	16.4342	17.9315	20.5193	-2.84352	3.99745e-26	1.42041e-24
Ace2	1883.25	1409.54	1907.54	1585.09	225.077	250.4	225.072	-2.83743	3.963e-131	2.38866e-128
Entpd8	321.333	333.634	480.221	333.31	42.8717	61.4794	41.0387	-2.82925	1.17756e-52	1.10136e-50
Mab21l3	48.5234	63.0065	53.3579	38.8684	7.85982	6.4041	7.05353	-2.82656	1.24737e-12	1.50146e-11
LOC102631757	142.335	190.82	133.395	110.748	19.2923	19.2123	23.7255	-2.81732	4.36126e-24	1.38623e-22
Cyp2j11	6271.38	5080.12	5135.7	4817.02	618.068	815.242	838.087	-2.81611	2.47242e-120	1.11767e-117
Rp1	4.85234	6.60068	0	3.19467	0	0	1.92369	-2.8153	0.0212197	0.0461547
Kif20b	428.623	591.661	160.074	417.969	47.1589	71.0855	65.4054	-2.81178	1.22168e-35	6.58331e-34
4931408D14Rik	248.008	178.818	200.092	204.991	32.8683	28.8184	28.2141	-2.81008	5.96853e-39	3.62432e-37
Slco1a6	5679.39	4459.06	4708.83	3564.72	753.114	600.705	614.298	-2.80981	2.25547e-99	6.55455e-97
Cyp2c44	658.301	579.659	827.047	629.349	75.0255	93.4998	109.009	-2.8076	4.0173e-70	6.34733e-68
Eddm3b	7.00893	4.20043	0	7.98667	0	1.28082	1.28246	-2.8058	0.00356781	0.00960506
Serpinf2	10675.7	10285.1	8123.74	7972.82	1524.8	1203.33	1261.3	-2.80559	2.29143e-119	1.00786e-116
Gm1123	15.6353	6.00062	26.6789	7.45422	0.714529	1.92123	1.92369	-2.7922	0.000348288	0.00118331
Slc46a3	889.056	824.485	840.387	674.607	110.752	127.442	111.574	-2.77938	3.4516e-103	1.08022e-100
Igfn1	4.31319	8.40086	0	6.92178	1.42906	0	1.28246	-2.77686	0.0112891	0.0266423
Vstm5	150.962	123.013	120.055	158.668	30.7247	19.8527	12.1834	-2.77223	6.04474e-23	1.82509e-21
Mrap2	10.2438	14.4015	13.3395	15.9733	2.14359	1.92123	1.92369	-2.76259	0.000132999	0.000496085
Slfn9	8.08723	9.00092	13.3395	13.8436	1.42906	0	3.20615	-2.76123	0.000426487	0.00141936
Afmid	1844.43	2095.41	1734.13	1500.96	262.232	270.253	265.469	-2.75779	1.25644e-91	3.09807e-89
D630013N20Rik	287.905	291.03	213.432	282.728	38.5846	36.5034	49.3747	-2.75557	2.34011e-48	1.94301e-46
Clspn	16.1745	15.0015	0	16.5058	2.14359	1.92123	2.56492	-2.75477	5.17447e-05	0.000210998
Hsd17b14	93.8119	69.6071	66.6974	138.968	5.0017	17.9315	19.8781	-2.75458	7.9116e-15	1.21465e-13
Zfp648	15.6353	42.6044	0	38.336	5.71623	3.84246	3.20615	-2.75237	4.72675e-05	0.000194054
Fmo5	5227.05	4813.09	3388.23	3930.5	608.779	667.307	673.291	-2.75125	1.16018e-77	2.05225e-75
Mnda	5.39149	3.00031	13.3395	12.7787	2.14359	0	1.28246	-2.74422	0.00588463	0.0149542
Atp4a	1745.22	1471.95	1640.76	1549.41	185.778	230.548	298.172	-2.74414	2.78665e-89	6.57246e-87
Tmem26	384.413	192.02	240.111	242.795	49.3025	39.7054	32.0615	-2.73893	1.93933e-27	7.3568e-26
Galnt11	18092.2	17925.6	16487.6	13641.8	2277.92	2546.91	2618.78	-2.73651	2.87809e-165	3.34558e-162
1700108F19Rik	5.93064	7.8008	26.6789	4.25956	1.42906	1.28082	0.64123	-2.7349	0.00655186	0.0164748
Nr1i2	107.83	168.017	200.092	113.411	34.2974	12.1678	16.672	-2.72896	1.58556e-16	2.84806e-15
B3galt5	1474.03	1606.96	1160.53	1225.69	186.492	222.863	222.507	-2.72453	4.3212e-105	1.46507e-102
C8a	750.495	588.66	546.918	712.411	57.1623	122.318	121.192	-2.71941	6.73001e-47	5.42199e-45
Rrh	43.1319	31.2032	26.6789	45.7902	5.71623	3.20205	8.97721	-2.7147	4.18472e-10	3.75219e-09
Tnfrsf11b	5.93064	6.60068	0	10.6489	0.714529	0.64041	1.92369	-2.71356	0.00692432	0.0173284
H2-Aa	712.216	776.48	666.974	1337.5	81.4563	138.969	182.75	-2.71268	7.5487e-18	1.53559e-16
Smoc1	58.7672	52.8054	106.716	78.8018	13.5761	8.96574	8.33598	-2.70866	1.99559e-14	2.95507e-13
Slamf7	14.0179	11.4012	13.3395	22.3627	1.42906	1.28082	4.48861	-2.7049	8.77118e-05	0.000339943
Npy6r	28.5749	30.6031	26.6789	12.7787	1.42906	3.84246	5.77107	-2.70074	1.36506e-05	6.21572e-05
Ttbk1	176.841	219.623	160.074	168.252	39.2991	23.0548	23.7255	-2.69988	8.27802e-29	3.33457e-27
Itgb6	1670.28	1468.35	1387.31	1648.45	287.955	265.13	168.002	-2.69663	9.63811e-66	1.37588e-63
Rad51ap1	8.62638	15.6016	0	7.98667	0	2.56164	1.92369	-2.6966	0.00342003	0.00925158
Aqp8	4.31319	3.00031	0	5.85689	0	1.28082	0.64123	-2.69374	0.0134476	0.0310157
Sash3	12.9396	22.2023	53.3579	17.5707	1.42906	3.20205	4.48861	-2.69241	6.90858e-06	3.33028e-05
Rpl3l	77.6374	84.6087	53.3579	62.296	17.1487	8.32533	8.97721	-2.68821	1.05785e-16	1.92567e-15
Tlr7	22.1051	18.6019	0	39.4009	5.0017	2.56164	3.84738	-2.68237	2.71208e-05	0.000117166
Hsd3b3	2350.69	2504.66	2281.05	2130.31	184.348	481.588	418.723	-2.67947	3.8273e-22	1.07204e-20
Ube2c	15.6353	14.4015	13.3395	7.98667	1.42906	3.20205	1.28246	-2.67856	0.00021729	0.000771587
Ak7	63.0804	51.0052	106.716	130.449	7.85982	19.8527	11.5421	-2.67689	2.50373e-13	3.25185e-12
Slc15a1	33.4272	31.2032	66.6974	25.0249	5.71623	5.12328	4.48861	-2.67317	3.94031e-08	2.69431e-07
Spp2	1930.69	2519.66	2827.97	1956.2	372.984	333.013	364.86	-2.66949	1.3784e-79	2.54909e-77
Aadat	10223.3	7278.15	5309.11	7602.77	974.618	1418.51	1217.05	-2.66683	1.37316e-56	1.47019e-54
Cyp7b1	5243.22	3758.19	3414.91	5003.38	568.051	760.807	741.903	-2.66672	1.14596e-59	1.37127e-57
Cryaa	13.4787	13.2014	26.6789	9.584	2.85812	1.92123	1.28246	-2.66603	2.79939e-05	0.000120586
Ugt2b37	1343.56	868.889	1333.95	988.217	127.901	124.24	281.5	-2.66577	2.4254e-12	2.84579e-11
Kif11	46.9059	40.8042	40.0184	34.0764	5.71623	6.4041	7.05353	-2.6622	1.58342e-11	1.68974e-10
Aim1l	66.8545	205.221	240.111	199.134	33.5829	33.3013	14.1071	-2.6613	3.92191e-12	4.50107e-11
Gm7854	9.70468	2.40025	26.6789	9.05155	0	2.56164	1.28246	-2.65939	0.00308129	0.00845613
Slc22a18	13149.8	10728.5	11245.2	11075.4	1887.79	1780.98	1834.56	-2.65588	3.64171e-174	4.93877e-171
D630003M21Rik	44.2102	39.004	40.0184	63.8933	4.28717	11.5274	7.05353	-2.65391	1.93969e-10	1.81455e-09
Adamts8	8.08723	7.8008	0	6.38933	2.14359	1.28082	0	-2.6428	0.00596942	0.0151484
Tbx10	37.7404	36.6038	26.6789	18.6356	10.0034	3.84246	1.28246	-2.64184	1.5319e-09	1.27978e-08
Ube2u	212.425	183.619	93.3763	152.279	29.2957	27.5376	27.5729	-2.63983	1.75131e-31	8.00585e-30
Kcng1	100.821	104.411	53.3579	107.554	13.5761	18.5719	16.672	-2.63129	4.53974e-25	1.52644e-23
Clec7a	19.9485	28.803	40.0184	25.0249	2.14359	2.56164	7.69475	-2.62942	4.18703e-06	2.09018e-05
AW822252	45.8276	80.4082	66.6974	45.7902	3.57264	12.8082	11.5421	-2.62786	1.47615e-10	1.39425e-09
Dio3	19.4094	9.60098	26.6789	8.51911	2.14359	1.28082	3.20615	-2.62711	0.000882665	0.0027571
Ngef	2207.81	1821.19	2254.37	2053.64	275.094	345.821	382.814	-2.62705	2.29824e-92	5.84399e-90
Slc6a18	25465.1	22798.7	25078.2	26253.2	4753.76	3637.53	3703.74	-2.62666	5.09689e-124	2.36991e-121
Bcl2l14	38.2796	31.8033	80.0368	43.6604	6.43076	4.48287	8.97721	-2.62614	1.05283e-09	8.95651e-09
Tyw3	600.073	538.855	600.276	669.815	84.3144	99.9039	108.368	-2.62509	1.54426e-78	2.79237e-76
C4a	39.3579	61.8063	40.0184	58.5689	11.4325	5.76369	8.33598	-2.62312	1.88954e-10	1.77133e-09
Abcc6	350.986	392.44	480.221	423.293	64.3076	61.4794	67.9703	-2.6166	1.51842e-72	2.5475e-70
Cdk1	39.897	55.8057	0	43.128	8.57435	6.4041	5.77107	-2.61309	3.1701e-08	2.19067e-07
Plek2	166.597	134.414	186.753	150.149	35.7264	21.1335	19.2369	-2.61243	8.0854e-22	2.21146e-20
2810433D01Rik	7.00893	7.20074	26.6789	6.38933	0.714529	1.92123	1.28246	-2.61093	0.00374047	0.010035
Pld4	74.9417	81.0083	53.3579	131.514	10.0034	11.5274	23.7255	-2.59909	4.05213e-15	6.42106e-14
Tgtp1	7.00893	12.6013	26.6789	10.6489	2.85812	0.64041	1.92369	-2.59753	0.000154265	0.000567345
Ect2	157.971	180.018	160.074	158.136	20.7213	32.0205	28.8553	-2.59328	4.01647e-34	2.04903e-32
Dnah11	18.3311	28.2029	26.6789	31.9467	1.42906	7.68492	3.84738	-2.5829	6.49198e-06	3.14392e-05
Adh7	35.0447	43.8045	53.3579	46.3227	8.57435	5.12328	7.69475	-2.58034	1.19049e-10	1.13898e-09
Atp8b4	34.5055	52.2054	13.3395	52.1796	8.57435	9.60615	3.84738	-2.57875	1.9462e-09	1.60774e-08
Kif2c	10.2438	16.8017	0	7.45422	3.57264	1.28082	0.64123	-2.57277	0.00169336	0.00492542
Pbld2	811.419	678.07	733.671	719.332	128.615	124.24	118.627	-2.57233	1.56851e-87	3.46198e-85
Bhmt	11.3221	9.60098	53.3579	9.05155	2.14359	3.84246	0.64123	-2.5672	0.000692429	0.00221256
Higd1c	7.00893	7.20074	0	10.6489	0	1.92123	1.92369	-2.56698	0.00638993	0.016095
Dleu7	456.12	348.636	346.826	325.856	33.5829	62.1198	92.3371	-2.56566	3.80008e-30	1.64913e-28
Gm973	7.00893	6.60068	13.3395	4.792	0.714529	1.92123	0.64123	-2.56393	0.00684579	0.0171582
E130018N17Rik	4.85234	7.20074	0	9.05155	1.42906	0.64041	1.28246	-2.56376	0.0131118	0.0303486
G6pc	18728.4	10027.6	13806.4	11113.2	1683.43	2367.6	2759.21	-2.56332	4.98456e-13	6.27854e-12
1190002F15Rik	9.16553	9.60098	26.6789	5.85689	0.714529	2.56164	1.28246	-2.56317	0.000979066	0.00302447
Spc24	60.3847	66.6068	40.0184	57.504	10.0034	10.2466	10.2597	-2.56137	5.1281e-14	7.25694e-13
Mpped1	162.823	166.217	80.0368	194.875	16.4342	39.065	28.2141	-2.56002	6.63654e-25	2.20865e-23
Slc16a4	2569.58	1795.98	1880.87	1823.62	307.247	361.832	363.577	-2.55819	9.14542e-71	1.47359e-68
Grap2	8.08723	8.40086	13.3395	18.1031	1.42906	2.56164	1.92369	-2.55719	0.000887357	0.00276963
Nlrp6	2437.49	2526.26	2654.56	2907.68	455.869	445.725	442.448	-2.5533	2.68885e-108	9.9451e-106
Irf5	393.039	435.045	253.45	396.671	86.458	54.4348	60.2756	-2.55105	1.50612e-48	1.26343e-46
Gfra1	169.293	159.616	213.432	179.434	23.5795	45.4691	19.8781	-2.54983	2.09055e-23	6.41917e-22
1700016C15Rik	373.63	495.051	306.808	350.348	100.749	55.7157	45.5273	-2.54539	5.22748e-29	2.13749e-27
Sucnr1	1028.16	967.299	840.387	732.111	113.61	179.315	169.926	-2.53825	7.92292e-50	6.78619e-48
Pcsk9	143.414	70.8073	173.413	171.447	37.87	19.2123	12.8246	-2.53814	1.04763e-13	1.42195e-12
Gm1966	8.62638	9.00092	13.3395	25.0249	2.85812	3.20205	1.28246	-2.53779	0.00100783	0.00310104
Neu2	353.682	300.631	293.468	325.856	32.8683	78.7704	55.1457	-2.53047	4.82677e-33	2.35888e-31
Clec4a1	9.16553	13.2014	26.6789	28.752	2.14359	5.12328	1.92369	-2.5299	0.000139822	0.000518921
Spink8	265.8	177.618	373.505	171.447	54.3042	23.0548	40.3975	-2.52976	9.96444e-24	3.13053e-22
Odf4	10.783	9.00092	13.3395	13.8436	0.714529	1.92123	3.20615	-2.52798	0.00158087	0.00463217
Angptl3	89.4987	118.812	120.055	123.527	24.294	19.8527	14.1071	-2.52694	4.09371e-17	7.69297e-16
Oscp1	118.074	99.6102	186.753	98.5022	13.5761	28.178	16.672	-2.52162	3.68684e-19	8.1855e-18
Anxa13	297.071	238.824	200.092	125.124	24.294	35.863	53.2221	-2.51954	4.50834e-17	8.45262e-16
St8sia1	3668.37	3526.56	3374.89	3806.45	427.288	842.779	614.298	-2.5192	3.60177e-59	4.24748e-57
Nkg7	3.77404	2.40025	13.3395	7.45422	0	0.64041	1.92369	-2.51766	0.0172204	0.038527
Asb9	552.628	422.443	400.184	406.255	104.321	74.2876	59.6344	-2.51502	2.45401e-40	1.59746e-38
Chst3	228.06	231.624	133.395	234.276	25.0085	53.7944	36.5501	-2.51447	2.03868e-27	7.69781e-26
Xpnpep2	71.1676	75.0077	186.753	106.489	21.4359	18.5719	8.97721	-2.50978	4.58975e-17	8.59536e-16
Sardh	9604.94	10055.2	10031.3	9271.99	1644.13	1719.5	1754.4	-2.5097	0	0
F13a1	8.62638	15.0015	13.3395	26.0898	2.85812	3.84246	1.92369	-2.50382	0.000645568	0.00207259
1810041H14Rik	16.1745	15.6016	0	7.98667	2.14359	3.20205	1.28246	-2.50199	0.0002183	0.000774666
AI197445	7.54808	8.40086	0	15.9733	0.714529	1.92123	2.56492	-2.50187	0.00287906	0.00795616
Pigz	28.5749	21.6022	0	18.1031	2.14359	3.20205	5.77107	-2.50117	2.07856e-05	9.1646e-05
Tcea3	2099.45	2078.01	2334.41	1940.76	390.847	357.349	353.959	-2.50026	2.23249e-185	5.19022e-182
Nwd2	28.0357	24.0025	0	13.3111	2.14359	3.84246	4.48861	-2.49833	0.000232575	0.00081907
Palm3	170.371	142.815	226.771	171.447	33.5829	28.8184	26.9316	-2.49243	2.4904e-27	9.38167e-26
Itpripl1	590.368	507.052	693.653	510.082	107.179	93.4998	94.2607	-2.49061	3.44331e-71	5.60365e-69
Mansc4	84.1072	72.6074	133.395	82.5289	12.8615	17.2911	14.1071	-2.48626	4.60619e-20	1.09592e-18
Proc	4696.53	4582.67	4135.24	3876.2	703.811	829.331	791.277	-2.48442	1.36873e-146	1.11373e-143
Gper1	40.9753	40.8042	80.0368	52.712	11.4325	5.12328	8.97721	-2.4801	4.91405e-11	4.91526e-10
Aplnr	34.5055	30.0031	66.6974	87.3209	2.14359	10.2466	16.0307	-2.4742	4.0277e-05	0.000167768
Nmral1	124.543	131.413	93.3763	108.619	24.294	24.976	15.3895	-2.47412	1.15991e-23	3.61615e-22
Mettl7a2	1074.52	907.893	893.745	1360.4	110.037	227.986	239.82	-2.47316	5.40542e-33	2.63377e-31
Ttc22	89.4987	69.6071	93.3763	103.827	25.0085	8.32533	14.7483	-2.47307	4.50703e-13	5.71242e-12
Hkdc1	71.1676	88.8091	66.6974	83.0613	17.1487	14.7294	11.5421	-2.47247	2.03143e-17	3.94034e-16
Serpina1f	3460.26	2958.3	3948.48	4074.8	450.868	878.642	620.069	-2.46844	1.48172e-49	1.26249e-47
Slc35f1	151.501	115.812	120.055	142.163	20.7213	27.5376	25.008	-2.46765	6.80302e-28	2.61731e-26
Kynu	170.91	107.411	520.239	227.354	37.87	42.9075	47.451	-2.46661	6.22597e-09	4.78716e-08
Gcnt1	14968.4	12522.1	13659.6	13207.3	1520.52	2896.57	2962.48	-2.4655	2.86534e-52	2.60506e-50
Folr1	11406.2	10076.2	10204.7	9275.71	2454.41	1321.17	1801.21	-2.4622	3.63273e-62	4.61868e-60
Scara5	49.6017	41.4042	26.6789	51.1147	6.43076	8.32533	10.2597	-2.45868	1.26475e-10	1.20746e-09
Gucy2g	3.77404	5.40055	66.6974	10.1164	0.714529	2.56164	3.84738	-2.45684	0.0109022	0.0258446
Trim7	1732.29	1771.98	1574.06	1636.73	236.509	372.078	314.202	-2.45659	5.3102e-92	1.32951e-89
Kmo	3975.14	3458.75	3695.03	3082.32	539.469	655.78	740.62	-2.45608	1.79697e-100	5.31706e-98
Gm11992	968.85	917.494	800.368	757.668	128.615	183.798	165.437	-2.44717	6.74425e-68	1.00693e-65
Slc16a14	816.271	1464.75	853.726	809.315	208.642	185.078	150.689	-2.44676	3.42081e-10	3.09796e-09
Acy3	57640.4	52890.6	46341.3	47386.5	12649.3	8735.19	6775.23	-2.44411	2.02108e-52	1.87949e-50
Cpne4	121.308	99.0101	133.395	92.1129	25.723	16.6507	16.672	-2.44045	3.23004e-21	8.47833e-20
Rhov	402.205	344.435	333.487	311.48	46.4444	69.1643	78.23	-2.43309	3.98483e-19	8.823e-18
Gna15	4.85234	4.20043	26.6789	7.98667	0.714529	0.64041	2.56492	-2.42951	0.0132108	0.030543
Erich4	1354.88	1500.75	1000.46	1194.81	232.222	239.513	249.438	-2.42745	1.15151e-69	1.78473e-67
Lrat	63.0804	57.0058	53.3579	52.712	15.7196	7.04451	9.61844	-2.42334	2.08943e-13	2.73779e-12
Etnppl	480.382	393.64	466.882	292.844	70.0238	71.7259	81.4362	-2.41941	2.33902e-39	1.4697e-37
Anpep	5736	5949.01	5202.39	5150.87	1121.81	1029.14	959.279	-2.41697	5.37771e-185	1.09396e-181
Klk1b21	5.39149	5.40055	26.6789	2.66222	1.42906	0.64041	1.28246	-2.41034	0.022818	0.0492744
Zfp109	64.6979	75.6077	146.734	99.0347	10.7179	17.2911	20.5193	-2.4055	8.81376e-13	1.08253e-11
6330410L21Rik	38.8187	29.403	66.6974	42.5956	1.42906	10.887	9.61844	-2.40503	6.51266e-08	4.29793e-07
Ticrr	3.23489	5.40055	26.6789	5.32444	1.42906	0.64041	1.28246	-2.40446	0.0158153	0.0358515
Batf3	22.6443	18.0018	13.3395	23.4276	2.14359	5.12328	4.48861	-2.40124	9.19135e-06	4.3057e-05
Evi2a	9.16553	18.0018	53.3579	23.96	2.85812	2.56164	5.77107	-2.39911	9.98029e-05	0.000382613
Hgd	12784.3	10834.7	10831.7	9795.91	1444.06	2193.4	2664.31	-2.39687	1.38997e-58	1.61574e-56
Dusp9	175.763	291.63	173.413	232.146	19.2923	56.3561	51.9396	-2.39543	7.50809e-18	1.52924e-16
Cxcl13	6.46979	6.00062	13.3395	11.1813	3.57264	1.28082	0	-2.39379	0.0145495	0.0332602
Upk3b	15.0962	12.0012	173.413	40.4658	2.14359	12.1678	16.0307	-2.3865	0.0163458	0.0368795
Vpreb1	14.557	7.8008	0	18.1031	0.714529	3.20205	3.20615	-2.38282	0.00169285	0.00492483
Ccdc150	8.08723	7.8008	0	5.85689	0	1.28082	2.56492	-2.38146	0.0105928	0.0252066
D630024D03Rik	149.344	142.215	80.0368	110.748	23.5795	20.4931	30.779	-2.37877	1.70319e-22	4.94959e-21
Slc44a4	3604.21	3715.58	3041.4	3474.2	733.821	631.444	659.184	-2.37603	6.78368e-148	6.1332e-145
Csad	9414.08	9242.15	7896.97	8969.56	1677	1669.55	1826.86	-2.37492	8.89645e-220	4.82603e-216
G530011O06Rik	8.08723	4.20043	13.3395	3.19467	0	1.28082	1.92369	-2.37392	0.022346	0.0483589
Cml5	2414.31	2250.23	1760.81	1453.04	193.637	423.311	526.449	-2.37129	8.77973e-11	8.5099e-10
Slc23a3	413.527	403.241	360.166	507.42	85.029	92.8594	73.7414	-2.36885	6.61815e-51	5.79052e-49
Etv4	26.4183	40.2041	0	52.1796	11.4325	5.76369	3.84738	-2.36445	6.77275e-06	3.27256e-05
Runx1t1	31.2706	24.6025	80.0368	44.7253	5.0017	12.1678	4.48861	-2.36438	4.26449e-07	2.49552e-06
Aqp4	1457.32	668.469	1920.88	2077.07	85.029	438.681	368.066	-2.3608	4.38299e-06	2.18064e-05
Tnfsf13	8.62638	13.2014	0	17.5707	1.42906	2.56164	3.20615	-2.35447	0.000630495	0.0020286
Nr1i3	13.4787	9.60098	13.3395	10.1164	1.42906	3.84246	1.28246	-2.35306	0.00306189	0.00840857
Wfdc17	21.566	25.2026	13.3395	26.0898	0.714529	4.48287	8.33598	-2.35163	0.000137558	0.000511683
Cd3e	3.23489	4.80049	13.3395	7.45422	0.714529	1.92123	0.64123	-2.34359	0.0165791	0.0373281
Mycl	46.9059	62.4064	40.0184	83.0613	10.7179	8.32533	17.3132	-2.34027	1.23887e-07	7.85102e-07
Oxtr	8.62638	6.00062	0	6.92178	1.42906	1.28082	1.28246	-2.3387	0.0171764	0.0384443
Asb15	84.6464	88.8091	120.055	80.3991	16.4342	17.2911	17.9544	-2.33797	3.93483e-16	6.81953e-15
Anks1b	31.2706	27.6028	0	16.5058	1.42906	7.68492	4.48861	-2.33473	5.69372e-05	0.000229811
Gabbr2	24.8008	28.803	13.3395	25.5573	3.57264	7.68492	3.84738	-2.33236	4.73908e-06	2.3449e-05
D130043K22Rik	65.237	41.4042	40.0184	45.2578	9.28888	7.68492	12.8246	-2.3308	2.75381e-11	2.86911e-10
Adam11	94.8902	235.224	186.753	171.447	37.1555	34.5821	29.4966	-2.32886	5.66411e-17	1.05106e-15
C330021F23Rik	57.6889	61.8063	40.0184	45.2578	5.71623	14.089	12.1834	-2.32326	1.27357e-10	1.21489e-09
Trabd2b	5340.81	5978.41	5295.77	4429.94	883.872	1209.73	1063.16	-2.32139	4.93072e-46	3.85782e-44
Gbp6	30.1923	27.0028	53.3579	27.6871	5.0017	8.32533	4.48861	-2.31555	7.73628e-08	5.0542e-07
Fndc5	46.9059	61.2063	26.6789	44.1929	14.2906	7.68492	7.69475	-2.31359	8.5754e-09	6.45495e-08
Gm21057	8.62638	9.60098	13.3395	6.92178	0	2.56164	2.56492	-2.30956	0.00433235	0.0114122
Fut4	13.4787	32.4033	26.6789	26.0898	5.71623	3.84246	5.12984	-2.30476	5.06583e-06	2.49369e-05
2610528J11Rik	1550.59	1467.75	1373.97	1308.22	295.815	280.5	294.324	-2.3037	1.76932e-96	4.88033e-94
2500002B13Rik	191.398	143.415	200.092	154.409	26.4376	31.3801	42.9624	-2.29893	7.42704e-28	2.85065e-26
Sema4g	1851.98	2208.23	2361.09	1889.11	419.429	370.157	458.479	-2.2975	1.60456e-94	4.21171e-92
Psd4	17.7919	30.0031	26.6789	37.2711	5.71623	5.12328	6.4123	-2.29554	3.38205e-06	1.71623e-05
Aif1	15.0962	21.0022	26.6789	33.544	2.14359	5.12328	7.05353	-2.28943	0.000166507	0.000607156
Ctxn3	67.3936	45.6047	26.6789	20.2329	5.71623	12.1678	8.33598	-2.28696	2.63826e-07	1.59314e-06
Hexim2	55.5323	55.8057	13.3395	48.4524	8.57435	12.1678	10.2597	-2.28665	2.00506e-10	1.86993e-09
Slco4c1	402.205	421.243	453.542	625.622	67.8803	115.274	110.933	-2.28549	3.09873e-35	1.632e-33
Rtp3	40.9753	30.6031	53.3579	43.128	2.85812	8.96574	12.1834	-2.28247	7.9985e-08	5.21296e-07
Efs	11.8613	16.8017	13.3395	10.1164	2.85812	2.56164	2.56492	-2.28152	0.000458463	0.00151278
Tmigd1	7184.16	5735.99	5255.75	5649.77	1434.06	1259.05	1008.01	-2.27786	2.2125e-69	3.36507e-67
Sec14l4	35.0447	40.2041	0	48.4524	5.71623	11.5274	5.77107	-2.27652	7.8561e-06	3.7285e-05
Cgref1	7309.78	6968.51	5615.92	6191.8	1533.38	1342.94	1197.18	-2.27417	1.01477e-107	3.66987e-105
Smlr1	265.261	249.626	213.432	275.274	33.5829	62.1198	64.123	-2.27372	4.53861e-35	2.37496e-33
Pask	37.2013	41.4042	40.0184	43.128	7.85982	7.68492	9.61844	-2.27123	1.84372e-07	1.1374e-06
Acap1	21.0268	22.8023	26.6789	29.2844	4.28717	6.4041	4.48861	-2.27026	3.72262e-07	2.1942e-06
Casc5	13.4787	14.4015	26.6789	7.98667	3.57264	1.92123	2.56492	-2.26984	0.00107657	0.00328708
Adgrd1	9.16553	15.0015	0	10.1164	3.57264	1.92123	1.28246	-2.26789	0.00183346	0.00528569
Esr1	383.335	361.237	480.221	419.566	30.0102	121.678	101.314	-2.26679	1.56024e-10	1.46855e-09
Cwh43	849.159	682.27	867.066	681.529	220.075	119.757	134.017	-2.26618	6.61017e-40	4.16953e-38
Asb2	20.4877	25.2026	40.0184	24.4924	2.14359	7.04451	5.77107	-2.26607	1.60502e-06	8.55835e-06
Spns3	42.0536	46.2047	80.0368	31.4142	7.85982	8.96574	9.61844	-2.26585	5.28821e-09	4.10789e-08
Nlrp3	4.31319	7.20074	0	15.9733	2.14359	1.28082	1.92369	-2.26305	0.0119663	0.0280081
Amz1	79.794	80.4082	66.6974	63.8933	14.2906	19.8527	12.1834	-2.26053	1.28203e-13	1.72144e-12
Slc22a26	551.01	400.841	400.184	553.742	111.467	104.387	91.0546	-2.25646	1.5637e-35	8.34348e-34
Myo1g	16.1745	23.4024	13.3395	38.8684	3.57264	3.20205	8.97721	-2.25476	3.25507e-05	0.000138347
Kcne1l	23.7225	21.6022	26.6789	20.7653	6.43076	4.48287	3.20615	-2.2546	3.94408e-06	1.9786e-05
Zfp532	73.8634	109.211	133.395	127.254	27.1521	19.8527	19.8781	-2.25366	8.92089e-16	1.48293e-14
Prlr	215.66	229.824	506.9	393.476	38.5846	94.1403	73.7414	-2.2517	1.0968e-06	6.01393e-06
Hsd17b1	11.8613	9.00092	0	12.7787	2.85812	2.56164	1.28246	-2.24943	0.002455	0.00688127
Osbp2	771.522	696.671	613.616	501.03	165.771	128.082	118.627	-2.24468	3.72342e-45	2.80532e-43
Nme5	72.7851	58.206	40.0184	61.2311	13.5761	14.089	12.1834	-2.23998	9.77193e-14	1.33413e-12
Aldh3b2	15.6353	12.6013	40.0184	14.376	3.57264	3.20205	3.20615	-2.2368	0.000161872	0.000591581
Ercc6l	18.3311	15.0015	40.0184	17.5707	4.28717	5.76369	1.92369	-2.23497	0.000427696	0.00142251
Slc26a1	2413.23	2162.02	2614.54	2090.91	655.938	397.054	419.364	-2.23135	7.17884e-46	5.56326e-44
Tnfsf15	39.3579	33.6034	26.6789	52.1796	11.4325	8.96574	5.77107	-2.23047	4.4359e-08	3.00666e-07
Cdc45	60.9238	67.2069	66.6974	57.504	12.8615	10.887	16.0307	-2.22727	2.31295e-13	3.02094e-12
Dtl	29.6532	39.004	26.6789	36.2062	9.28888	7.04451	5.77107	-2.22725	7.01687e-07	3.96364e-06
Smim10l2a	118.613	94.2097	53.3579	119.8	15.7196	23.6952	27.5729	-2.22617	6.25266e-12	6.98392e-11
Asxl3	85.1855	81.0083	93.3763	68.6853	15.7196	23.6952	11.5421	-2.2246	1.23965e-12	1.49326e-11
Fgd3	274.966	346.836	240.111	357.27	55.0187	73.0067	75.0239	-2.2231	2.66039e-30	1.16385e-28
Hspb2	28.5749	36.6038	40.0184	32.4791	8.57435	7.04451	5.77107	-2.21567	1.83443e-07	1.13296e-06
Haao	4774.7	4720.08	4522.08	4173.83	890.303	989.433	1058.67	-2.21522	1.50889e-128	8.76987e-126
Cyp2d12	1475.11	1995.2	1694.11	1329.51	257.945	410.503	378.325	-2.21329	1.9528e-32	9.26525e-31
Ipcef1	264.183	282.629	253.45	306.688	56.4478	52.5136	73.7414	-2.2096	4.19971e-40	2.71215e-38
Ncapg	14.557	16.2017	0	15.9733	4.28717	3.20205	1.92369	-2.20902	0.00172112	0.00499546
Gjb6	13.4787	6.00062	13.3395	13.8436	3.57264	1.92123	1.92369	-2.20273	0.000340282	0.00115925
Bdh1	4676.04	3285.94	3868.45	3927.84	720.245	1008.01	854.118	-2.19524	9.82523e-64	1.29997e-61
Zfp551	39.3579	52.2054	40.0184	46.3227	10.0034	8.96574	10.9009	-2.19402	1.50953e-09	1.26239e-08
Gm2115	53.9149	42.6044	40.0184	31.4142	8.57435	11.5274	7.69475	-2.19393	4.48319e-08	3.03459e-07
Zfp239	72.2459	84.6087	93.3763	71.88	22.1504	18.5719	10.2597	-2.19387	1.318e-14	1.99156e-13
Batf	5.93064	4.80049	26.6789	6.38933	1.42906	0.64041	2.56492	-2.19333	0.0195111	0.0429667
Glipr1	11.8613	10.201	0	16.5058	0	3.20205	4.48861	-2.19122	0.0049388	0.0128025
Rnf182	3.77404	7.20074	13.3395	5.85689	0.714529	1.92123	1.28246	-2.18881	0.0194328	0.0428165
Rnf24	1187.21	2428.45	1027.14	1780.49	318.68	404.099	343.058	-2.18796	3.8836e-12	4.4634e-11
5830416P10Rik	11.3221	7.8008	0	10.1164	2.85812	1.92123	1.28246	-2.17959	0.0104259	0.0248383
Ces1f	28056.2	24588.1	21609.9	19635	4315.76	5357.67	5882.64	-2.17948	2.488e-64	3.34626e-62
Degs2	1029.24	1162.32	760.35	934.972	245.083	206.852	210.965	-2.17806	8.3913e-52	7.4623e-50
Slc13a5	41.5145	47.4049	13.3395	33.0116	8.57435	8.96574	8.33598	-2.17395	2.16572e-08	1.53039e-07
Pbld1	3506.08	3237.33	3361.55	2681.39	622.355	632.085	865.66	-2.17164	1.50525e-71	2.47438e-69
Gpr85	15.0962	36.0037	0	16.5058	8.57435	3.84246	1.28246	-2.17108	0.001551	0.00455449
Dok2	23.7225	32.4033	40.0184	39.9333	2.85812	8.32533	10.2597	-2.16902	3.75836e-07	2.21367e-06
Vsig1	8.62638	7.20074	0	9.584	2.14359	0.64041	2.56492	-2.16893	0.00979504	0.0234798
4430402I18Rik	128.857	104.411	66.6974	111.813	20.7213	29.4589	24.3667	-2.16663	5.27844e-20	1.24641e-18
Fam217a	127.778	116.412	106.716	110.748	18.5778	32.6609	26.9316	-2.16576	5.8873e-20	1.38254e-18
Pfn4	22.1051	22.2023	13.3395	22.3627	3.57264	7.04451	3.84738	-2.16166	2.98345e-05	0.000127804
Slc22a29	16.7136	18.0018	13.3395	31.4142	4.28717	6.4041	3.84738	-2.15901	1.98376e-06	1.04444e-05
Vwa1	1155.94	1536.76	987.121	1139.96	340.116	263.208	221.865	-2.15591	1.15953e-38	6.96315e-37
Ttc30a1	73.8634	72.6074	80.0368	75.0747	22.1504	12.1678	16.0307	-2.15421	1.31596e-13	1.76263e-12
Fabp7	105.134	66.6068	93.3763	88.3858	21.4359	12.8082	25.008	-2.14564	2.35552e-16	4.16218e-15
Cfb	13131.5	12405.1	11912.1	10793.2	2601.6	2719.18	2871.43	-2.14347	1.259e-125	6.20879e-123
Zfp870	129.935	141.615	146.734	144.825	28.5812	35.2225	30.779	-2.14102	4.08975e-24	1.30248e-22
Ces1e	1138.14	902.493	1080.5	750.747	185.778	231.828	230.843	-2.1372	1.28448e-54	1.29836e-52
Ccdc103	39.897	40.8042	53.3579	37.8036	4.28717	11.5274	11.5421	-2.13591	1.11184e-07	7.10965e-07
Pla2g5	32.8881	52.2054	13.3395	53.7769	10.7179	8.96574	10.2597	-2.13555	1.13487e-07	7.24267e-07
Nudt19	28668.7	39346.6	18982.1	22962.7	6745.15	6183.16	5864.69	-2.13479	2.06645e-19	4.70342e-18
Il1b	18.8702	28.2029	40.0184	46.3227	5.0017	8.96574	7.69475	-2.13351	9.14119e-06	4.28411e-05
Krt10	168.754	143.415	213.432	169.85	34.2974	46.1095	32.0615	-2.13234	2.31036e-25	7.96584e-24
Islr2	15.0962	26.4027	40.0184	28.2196	6.43076	6.4041	3.84738	-2.13178	2.01322e-05	8.8936e-05
Lamb3	32.3489	39.004	213.432	53.2444	12.8615	16.0102	14.1071	-2.13035	5.66817e-06	2.77175e-05
Zmynd10	555.323	526.254	666.974	474.94	155.053	92.8594	121.192	-2.12938	1.58807e-40	1.04211e-38
Slc6a20b	6487.58	6397.26	6683.08	5415.49	1106.09	1501.12	1671.04	-2.12637	5.46733e-70	8.55533e-68
Zbp1	14.557	22.8023	13.3395	25.0249	4.28717	5.12328	4.48861	-2.1257	0.000269168	0.000936392
B4galnt4	28.5749	33.6034	13.3395	29.8169	12.147	5.76369	2.56492	-2.12144	1.98269e-05	8.77755e-05
Acsm5	2244.48	2458.45	1987.58	1932.24	221.504	679.475	587.366	-2.12094	4.43352e-12	5.05613e-11
Apoh	719.764	672.069	426.863	660.764	200.783	103.746	135.941	-2.11846	3.69265e-19	8.18723e-18
Cyp2j13	11706.5	11057.9	5909.39	6804.11	1621.27	2510.41	2012.82	-2.11753	2.94044e-16	5.1621e-15
Slc10a1	21.0268	8.40086	0	10.1164	1.42906	5.12328	1.92369	-2.11336	0.00291427	0.00804116
Gli1	7.54808	7.8008	13.3395	15.4409	1.42906	3.84246	1.92369	-2.11288	0.00342191	0.00925514
Gm19522	21.566	15.0015	0	33.544	1.42906	6.4041	7.05353	-2.11052	0.000207301	0.000738858
Lrmp	13.4787	14.4015	13.3395	15.4409	4.28717	1.92123	3.84738	-2.11049	0.000300179	0.00103389
Nat1	5.39149	9.00092	26.6789	7.45422	0.714529	2.56164	2.56492	-2.10988	0.0119213	0.0279187
Zeb2os	74.9417	83.4085	66.6974	74.5422	15.0051	19.8527	18.5957	-2.10661	6.06863e-16	1.02983e-14
Aldh1b1	72.7851	65.4067	120.055	68.6853	23.5795	15.3698	12.1834	-2.1059	3.08091e-11	3.18341e-10
Gm10433	9.70468	7.8008	13.3395	6.92178	0.714529	1.92123	3.20615	-2.10376	0.0117357	0.0275434
Jchain	148.266	139.814	146.734	163.993	37.1555	19.2123	48.7334	-2.10085	2.78454e-11	2.89927e-10
Notum	603.847	724.274	720.332	673.542	171.487	133.846	166.72	-2.0979	8.3808e-58	9.47147e-56
Cyp1a1	24.8008	9.60098	13.3395	14.9084	6.43076	3.84246	1.28246	-2.09709	0.00055386	0.00179946
Sp5	271.731	306.031	266.789	266.222	42.8717	65.9622	86.566	-2.09706	3.41812e-29	1.41543e-27
Ppbp	9.16553	7.20074	66.6974	7.98667	2.85812	6.4041	0.64123	-2.09609	0.0144702	0.0330834
Mogat1	3050.5	3266.73	3054.74	2637.2	698.809	710.855	693.169	-2.09608	1.62233e-95	4.40031e-93
Igtp	202.181	198.02	146.734	215.64	40.7282	47.3903	51.2984	-2.09467	7.23473e-18	1.47912e-16
Ntf5	10.2438	15.0015	40.0184	14.9084	4.28717	2.56164	3.84738	-2.09244	0.00111963	0.00340578
Shcbp1	26.4183	21.0022	13.3395	20.7653	9.28888	5.12328	1.28246	-2.0911	0.000258601	0.000901739
Enpp6	2076.26	2433.25	1934.22	1672.41	650.221	409.222	375.119	-2.09043	9.68235e-38	5.54826e-36
B230216N24Rik	37.2013	25.2026	40.0184	31.9467	5.71623	8.96574	7.69475	-2.08967	4.77435e-08	3.21065e-07
H2-Ab1	901.457	1072.91	920.424	1428.02	145.764	247.839	372.554	-2.08865	6.36088e-13	7.90206e-12
Zmynd8	792.01	1147.92	973.782	1171.38	203.641	247.198	273.805	-2.08694	2.85241e-46	2.2534e-44
Lilra5	20.4877	18.0018	13.3395	52.1796	2.85812	9.60615	7.69475	-2.08643	0.000144969	0.000536189
Cdca8	29.6532	30.0031	26.6789	26.6222	12.8615	5.12328	2.56492	-2.086	5.64477e-06	2.7628e-05
Csrnp3	36.6621	33.6034	26.6789	44.1929	9.28888	8.32533	8.97721	-2.08388	3.24501e-08	2.23863e-07
Tbxas1	125.083	95.4098	106.716	118.203	26.4376	23.0548	30.1378	-2.08378	4.74559e-17	8.87699e-16
Slc13a4	95.4293	125.413	66.6974	89.4507	22.8649	26.2568	21.8018	-2.08152	8.98293e-13	1.10248e-11
Rapsn	84.1072	75.6077	53.3579	74.0098	7.85982	19.8527	25.6492	-2.08	3.29221e-10	2.99178e-09
Ccdc162	20.4877	16.2017	13.3395	28.752	4.28717	4.48287	6.4123	-2.07974	7.10993e-06	3.4152e-05
D630039A03Rik	209.19	261.027	213.432	334.375	79.3127	49.3116	54.5045	-2.0795	1.42258e-07	8.93517e-07
Ptprr	23.1834	15.0015	40.0184	19.7004	3.57264	6.4041	4.48861	-2.07873	4.09822e-05	0.0001704
Creg2	24.2617	11.4012	80.0368	22.3627	2.14359	10.2466	5.77107	-2.0724	0.00118073	0.00356961
2810459M11Rik	49.6017	59.4061	26.6789	40.9982	22.1504	8.32533	3.84738	-2.07075	1.03106e-05	4.79278e-05
Mterf2	116.995	106.211	80.0368	114.476	25.723	24.3356	28.8553	-2.06869	5.67789e-18	1.17113e-16
Apln	157.431	139.814	93.3763	153.876	28.5812	36.5034	39.7562	-2.0675	6.38851e-26	2.24066e-24
Hgfac	255.017	255.026	253.45	233.211	60.0204	56.3561	61.558	-2.06484	1.303e-37	7.41435e-36
Cd74	2260.65	2752.48	2894.67	3889.51	500.17	740.954	877.843	-2.06247	1.6171e-30	7.11263e-29
Gpr35	8.08723	7.20074	0	12.2462	5.0017	0	1.28246	-2.06243	0.0186399	0.0412715
Magohb	52.2974	37.2038	13.3395	40.9982	10.0034	10.887	8.97721	-2.06121	8.20399e-08	5.3362e-07
Ybx2	212.425	252.026	306.808	304.026	47.1589	65.3218	74.3826	-2.06076	7.30267e-30	3.12747e-28
Gltpd2	7.00893	21.0022	0	10.6489	2.85812	4.48287	1.28246	-2.05907	0.00427186	0.0112876
Calml4	3848.98	3284.14	3828.43	3168.04	1036.78	808.838	688.681	-2.05782	1.99303e-56	2.10614e-54
Slc23a1	7554.55	7189.94	7256.67	7884.97	1833.48	1926.35	1651.17	-2.05277	4.99662e-110	1.89105e-107
Slitrk6	217.277	279.029	106.716	267.82	7.85982	80.6917	72.4589	-2.04924	0.000776569	0.00245587
2310001H17Rik	84.6464	80.4082	80.0368	93.1778	16.4342	22.4143	23.0843	-2.04873	5.21966e-15	8.18733e-14
Cish	589.829	1207.92	1320.61	1575.5	371.555	210.695	268.675	-2.04742	0.00220826	0.00624886
Gimap3	32.3489	38.4039	53.3579	58.5689	10.7179	7.68492	13.4658	-2.04653	1.62316e-07	1.01169e-06
Bcat1	506.8	783.08	666.974	961.595	85.029	295.229	151.33	-2.04418	6.71613e-06	3.24809e-05
A4gnt	361.769	336.635	506.9	415.839	57.1623	108.229	116.704	-2.0439	1.12295e-25	3.89655e-24
Tmie	340.203	501.051	493.56	359.4	51.4461	125.52	124.399	-2.04262	3.31041e-18	6.88922e-17
H2-Ob	8.08723	7.8008	26.6789	11.7138	2.14359	3.20205	1.92369	-2.03972	0.00189884	0.00546063
Abca4	156.353	169.817	186.753	257.171	15.7196	61.4794	63.4817	-2.03818	8.65167e-07	4.79718e-06
Mchr1	36.123	55.2057	0	40.9982	15.7196	5.12328	8.33598	-2.03515	6.00517e-05	0.000241185
Pacrg	84.6464	61.2063	53.3579	68.1529	22.1504	14.7294	14.7483	-2.03513	8.05989e-12	8.85663e-11
Qprt	1515.01	1440.75	1494.02	1550.48	470.16	290.746	340.493	-2.03326	4.28804e-54	4.20383e-52
Ociad2	382.257	272.428	293.468	215.108	77.1691	65.9622	70.5353	-2.0286	3.62447e-22	1.02582e-20
2410003L11Rik	9.70468	10.8011	0	13.3111	0.714529	3.20205	3.84738	-2.02712	0.00233406	0.00657685
Svop	33.4272	31.2032	80.0368	34.6089	12.8615	5.12328	8.97721	-2.02708	1.5063e-06	8.07293e-06
Kifc1	15.6353	25.2026	53.3579	20.7653	7.85982	5.12328	3.84738	-2.02463	9.2373e-05	0.000356819
Ssu2	6.46979	7.20074	13.3395	9.584	1.42906	1.28082	3.20615	-2.02132	0.00976256	0.0234165
Psrc1	12.9396	10.201	0	8.51911	2.85812	2.56164	1.92369	-2.0192	0.00833684	0.0204174
Gm5113	114.3	141.615	160.074	135.773	24.294	36.5034	37.1913	-2.01552	1.7182e-19	3.93277e-18
Chek1	28.5749	22.8023	0	29.2844	7.14529	5.76369	5.77107	-2.01432	5.38683e-05	0.00021878
Meox1	43.1319	66.6068	93.3763	96.3724	17.1487	14.7294	20.5193	-2.01365	9.63739e-11	9.30242e-10
Wscd2	181.693	164.417	240.111	153.876	36.441	43.5479	47.451	-2.01236	2.64131e-25	9.04941e-24
Arhgef10l	2095.13	1879.99	1800.83	1644.19	463.015	439.962	484.128	-2.01006	4.05992e-87	8.80949e-85
Fam169b	386.57	340.835	386.845	308.285	75.7401	95.4211	89.1309	-2.00938	3.38945e-29	1.40714e-27
Ggt6	427.545	471.048	480.221	464.824	96.4614	104.387	139.788	-2.0081	4.44741e-35	2.33475e-33
Mpp4	36.6621	42.0043	13.3395	32.4791	4.28717	11.5274	10.2597	-2.00656	8.96968e-06	4.21156e-05
Elf5	26.4183	18.0018	186.753	51.1147	12.8615	18.5719	8.33598	-2.00455	0.000341217	0.00116176
Atp7b	95.9685	137.414	173.413	144.825	22.1504	39.7054	35.2676	-1.99946	5.56956e-16	9.50094e-15
Cd72	50.68	55.2057	40.0184	96.3724	10.0034	13.4486	25.008	-1.99861	1.33892e-07	8.45211e-07
Grb7	3092.56	2549.06	2934.68	2742.62	436.577	704.451	983.005	-1.99627	2.11909e-26	7.66357e-25
Tnfsf12	186.545	224.423	253.45	214.043	55.7333	52.5136	51.9396	-1.99621	8.28261e-20	1.93388e-18
Spats2l	355.299	364.237	200.092	292.844	62.164	83.2533	96.8257	-1.99529	1.33504e-27	5.08818e-26
Ikzf1	73.8634	68.407	66.6974	83.0613	14.2906	21.7739	19.8781	-1.99376	1.49237e-11	1.60098e-10
Kcnf1	19.9485	16.8017	0	19.168	5.0017	5.12328	3.20615	-1.99311	0.000185448	0.000668138
Ccna2	60.9238	60.6062	13.3395	36.2062	9.28888	14.089	13.4658	-1.99309	1.67823e-06	8.92244e-06
Edaradd	17.2528	33.6034	26.6789	39.4009	7.14529	7.04451	8.33598	-1.9891	2.15919e-05	9.48926e-05
Eaf2	218.894	169.217	186.753	173.044	51.4461	46.1095	44.2448	-1.98632	9.11152e-20	2.1183e-18
Cdc20	53.9149	28.2029	40.0184	29.8169	8.57435	10.2466	9.61844	-1.98364	2.80879e-06	1.44653e-05
Ccl19	17.2528	28.2029	13.3395	36.2062	6.43076	5.76369	7.69475	-1.98321	7.75294e-05	0.000304174
Sec14l3	359.073	158.416	173.413	267.287	44.3008	82.6129	60.2756	-1.98316	7.67577e-10	6.65506e-09
Steap3	326.724	315.032	293.468	319.467	82.1708	84.5341	75.0239	-1.98243	3.31876e-39	2.0381e-37
1700028J19Rik	138.022	106.811	146.734	181.031	27.8666	45.4691	34.6264	-1.98219	6.42792e-14	9.01016e-13
C730027H18Rik	205.955	178.218	213.432	162.396	36.441	49.3116	53.8633	-1.98207	3.43171e-25	1.16349e-23
A430105I19Rik	111.065	160.216	186.753	190.083	29.2957	40.9862	48.7334	-1.98055	1.45917e-15	2.3818e-14
Dcst1	95.4293	81.0083	120.055	92.6453	24.294	25.6164	19.8781	-1.9767	1.48641e-16	2.67586e-15
Mcm5	218.894	267.627	173.413	305.623	75.0255	63.4006	55.787	-1.9764	1.24962e-21	3.38938e-20
Bbs12	58.7672	58.806	40.0184	65.4907	10.7179	17.9315	16.672	-1.97237	1.8465e-09	1.53082e-08
Hhatl	313.245	255.626	266.789	258.236	51.4461	75.5684	82.7186	-1.97083	1.13333e-26	4.14469e-25
Atp8b5	24.2617	17.4018	0	18.6356	2.85812	5.12328	6.4123	-1.96957	0.000223285	0.000789772
Akr1c18	266.34	208.221	120.055	405.19	44.3008	101.185	53.8633	-1.96944	3.7192e-07	2.19298e-06
Efcab7	55.5323	52.8054	66.6974	60.6987	12.147	16.6507	14.7483	-1.96893	2.65127e-10	2.44042e-09
Slc39a5	1261.07	1738.98	1520.7	1410.45	566.621	266.411	303.302	-1.96808	1.83732e-24	5.98011e-23
Lsamp	7.00893	6.60068	13.3395	5.85689	0	2.56164	2.56492	-1.96787	0.0168386	0.0377973
B3gat2	1539.81	1638.17	1667.43	1703.82	292.242	450.849	511.701	-1.96505	4.22643e-41	2.85398e-39
8430426J06Rik	11.3221	11.4012	0	11.1813	3.57264	3.84246	0.64123	-1.96331	0.0180721	0.0401893
Nmi	266.879	235.824	240.111	231.613	66.4512	64.041	57.7107	-1.96324	8.63498e-29	3.46977e-27
Fcgr2b	834.602	675.069	840.387	739.033	191.494	188.281	205.193	-1.96134	1.22315e-60	1.5195e-58
Ncf4	8.08723	12.0012	26.6789	31.4142	3.57264	4.48287	5.77107	-1.96046	0.00300131	0.00825473
Smpx	9.16553	7.20074	26.6789	7.45422	0	3.84246	3.20615	-1.95992	0.0197424	0.0434291
Plbd1	88.4204	106.211	160.074	142.163	10.7179	40.9862	39.115	-1.95769	9.07347e-09	6.81096e-08
Fbxo17	12.9396	20.4021	13.3395	21.2978	2.85812	5.12328	5.77107	-1.95703	0.00024105	0.000846535
Afp	22.6443	21.6022	13.3395	23.96	4.28717	5.12328	7.69475	-1.95695	2.98832e-05	0.000127945
Itgax	46.9059	51.6053	66.6974	47.3876	12.147	10.2466	16.0307	-1.95548	5.37574e-09	4.1719e-08
1700007K13Rik	8.08723	10.201	13.3395	9.05155	2.14359	4.48287	0.64123	-1.95282	0.0167464	0.0376216
Nhlrc4	31.8098	34.8036	26.6789	47.92	5.71623	11.5274	11.5421	-1.95267	2.75674e-06	1.42197e-05
AI854703	607.621	725.474	747.01	736.903	227.22	151.137	164.796	-1.94962	5.71485e-33	2.75975e-31
Ms4a6c	16.7136	22.8023	13.3395	37.2711	6.43076	7.68492	5.12984	-1.94904	0.000110824	0.000420899
Zbtb45	161.745	156.616	386.845	176.239	52.1606	45.4691	50.0159	-1.94632	2.36736e-15	3.81073e-14
Dlg2	50.1408	43.2044	53.3579	43.128	12.147	10.2466	13.4658	-1.94537	7.33124e-08	4.80115e-07
Ndc80	9.70468	14.4015	26.6789	7.98667	1.42906	4.48287	3.20615	-1.94494	0.00836279	0.0204603
D630023F18Rik	131.552	188.419	253.45	189.018	56.4478	44.1883	38.4738	-1.94478	2.03151e-16	3.6132e-15
Tfap4	119.691	111.011	133.395	115.54	20.0068	32.6609	38.4738	-1.94131	4.47559e-12	5.09631e-11
Trpm2	10.783	16.8017	26.6789	29.2844	5.0017	6.4041	3.84738	-1.93947	0.000644006	0.00206799
Phf11b	14.0179	8.40086	0	18.1031	2.14359	1.28082	6.4123	-1.93861	0.00500722	0.0129633
Eva1c	43.1319	41.4042	80.0368	62.296	17.1487	16.0102	7.69475	-1.93858	6.97899e-06	3.35924e-05
Slamf9	58.7672	79.2081	0	75.0747	15.7196	17.2911	17.9544	-1.93769	1.49228e-08	1.08127e-07
Zfp296	18.3311	23.4024	0	23.96	3.57264	7.04451	5.12984	-1.93753	0.00107642	0.00328708
Tmc5	32.8881	31.2032	40.0184	31.4142	12.8615	4.48287	8.33598	-1.9329	1.59348e-05	7.17553e-05
Atad5	51.2191	53.4055	40.0184	70.8151	13.5761	19.2123	12.1834	-1.93032	6.6308e-09	5.07571e-08
Ubxn10	138.561	180.619	160.074	167.72	53.5897	29.4589	44.8861	-1.92986	6.32473e-15	9.81208e-14
Atp6v0c	5.39149	9.00092	13.3395	7.45422	2.14359	3.20205	0.64123	-1.92737	0.0145589	0.0332769
4833411C07Rik	7.00893	10.8011	13.3395	9.05155	1.42906	2.56164	3.20615	-1.92697	0.010358	0.024683
Mst1r	19.9485	29.403	53.3579	28.2196	9.28888	6.4041	6.4123	-1.92418	8.31947e-05	0.000324368
Ccdc125	43.1319	61.8063	93.3763	66.5556	21.4359	16.0102	10.2597	-1.92255	2.74319e-08	1.916e-07
Cutal	1512.85	1342.34	1413.98	1243.79	332.971	385.527	367.425	-1.92254	6.35557e-68	9.57691e-66
Traip	7.54808	9.60098	13.3395	6.92178	1.42906	1.28082	3.84738	-1.92197	0.0176379	0.0393384
Cspg4	496.556	768.679	893.745	758.733	154.338	197.246	209.682	-1.92125	3.62477e-27	1.35297e-25
Rab17	1236.81	1049.51	1107.18	1002.06	380.844	249.76	240.461	-1.92102	7.39422e-38	4.33058e-36
Gm9926	256.096	215.422	280.129	255.041	71.4529	65.3218	58.3519	-1.91951	1.9982e-24	6.49075e-23
4930563D23Rik	29.6532	24.6025	80.0368	22.8951	5.0017	5.76369	12.8246	-1.91917	7.63428e-05	0.00029988
Tnnc1	35.5838	75.0077	26.6789	58.5689	17.8632	15.3698	9.61844	-1.918	5.49312e-07	3.15883e-06
Abhd11os	98.1251	111.611	106.716	113.411	27.1521	32.0205	26.2904	-1.91646	6.58986e-18	1.35238e-16
Aldh3b3	45.8276	34.8036	40.0184	53.2444	17.1487	8.32533	10.2597	-1.91026	5.05063e-08	3.38108e-07
3110045C21Rik	261.487	231.624	160.074	217.77	30.7247	76.2088	75.0239	-1.90494	8.64504e-17	1.58078e-15
Samd9l	3495.3	3558.96	3708.37	3365.05	795.271	1106.63	918.882	-1.90266	3.4308e-75	5.87713e-73
Aqp7	616.786	579.659	813.708	640.531	118.612	223.503	172.491	-1.9	1.34929e-29	5.68868e-28
Depdc1b	342.899	322.833	333.487	258.768	103.607	86.4553	60.9168	-1.89933	7.23771e-17	1.33394e-15
Serpina1d	1484.28	1624.37	1640.76	2219.23	219.36	710.855	474.51	-1.89673	1.31765e-08	9.63318e-08
Sdsl	202.181	184.819	186.753	206.056	50.017	52.5136	56.4282	-1.89301	2.11676e-25	7.31384e-24
Slc52a3	1172.11	1629.17	1053.82	1110.68	420.143	306.116	292.401	-1.89219	1.6382e-33	8.20312e-32
Ccl6	22.1051	36.0037	26.6789	44.1929	8.57435	11.5274	7.05353	-1.89103	7.20816e-06	3.45626e-05
Kif22	25.34	25.2026	26.6789	19.168	2.14359	7.68492	8.97721	-1.8863	0.000121673	0.000457932
Rsg1	11.8613	10.8011	26.6789	10.6489	2.14359	3.20205	4.48861	-1.88529	0.00822661	0.0201687
Tmem116	1818.55	1622.57	1627.42	1574.44	476.591	447.647	430.265	-1.88409	1.07544e-83	2.1607e-81
Plcb2	15.0962	27.0028	26.6789	27.6871	3.57264	8.32533	7.05353	-1.88224	0.000141459	0.000524396
Fam167a	16.7136	17.4018	13.3395	11.1813	7.14529	1.28082	3.84738	-1.88101	0.0126015	0.0293385
Umod	109688	108782	116307	141434	24229.7	38186.4	34692.4	-1.87893	1.49026e-45	1.13861e-43
Slc16a5	789.853	757.878	853.726	781.628	177.203	215.178	250.08	-1.87734	2.83988e-35	1.50541e-33
Mroh6	7.00893	10.201	13.3395	13.8436	2.14359	3.20205	3.20615	-1.87566	0.00530134	0.0136229
Brca1	26.4183	40.2041	13.3395	45.2578	15.0051	7.04451	7.05353	-1.87269	6.5664e-05	0.00026198
Adm2	35.0447	47.4049	0	27.6871	6.43076	9.60615	12.1834	-1.87142	6.64022e-07	3.77315e-06
Gm10845	119.152	108.011	146.734	95.3075	26.4376	33.3013	30.779	-1.87064	1.43621e-13	1.90955e-12
2010204K13Rik	57.6889	73.8076	26.6789	67.6204	15.7196	15.3698	21.1606	-1.86982	5.7434e-10	5.04687e-09
Kbtbd11	1578.09	1542.16	1507.36	1498.3	440.15	421.39	400.127	-1.86883	3.11165e-86	6.5765e-84
Tstd1	178.997	132.614	200.092	131.514	56.4478	37.1438	32.0615	-1.86401	9.97362e-19	2.1413e-17
Uckl1os	15.6353	12.6013	0	18.1031	3.57264	3.84246	4.48861	-1.86294	0.00335235	0.00910027
C4b	104.056	187.819	266.789	92.6453	27.1521	49.3116	44.8861	-1.86108	3.06984e-08	2.1277e-07
Tmem52	51.7583	78.008	66.6974	55.9067	10.7179	16.0102	24.3667	-1.85988	1.12096e-08	8.29202e-08
Stap1	39.897	27.6028	26.6789	34.0764	5.71623	12.1678	9.61844	-1.85966	1.06418e-06	5.84687e-06
Gm5069	56.6106	43.2044	53.3579	61.2311	15.0051	14.7294	14.7483	-1.85788	3.43377e-09	2.74331e-08
4933406C10Rik	12.9396	11.4012	0	13.8436	1.42906	4.48287	3.84738	-1.85563	0.00905172	0.0219371
Aspm	16.7136	17.4018	13.3395	11.7138	3.57264	3.84246	5.12984	-1.85408	0.000450434	0.0014884
Gamt	340.203	275.428	400.184	272.079	81.4563	90.2978	80.7949	-1.85377	1.16467e-32	5.60764e-31
Higd1b	5.93064	11.4012	13.3395	12.7787	0.714529	3.84246	3.84738	-1.85354	0.0144586	0.0330663
Slc9a8	5614.16	5327.95	3641.68	5425.61	1236.14	1535.06	1422.89	-1.85273	6.52989e-39	3.95046e-37
Aifm3	740.251	766.279	666.974	639.998	220.789	187.64	184.674	-1.84701	1.5076e-54	1.51449e-52
Trib2	1674.06	2706.88	1720.79	2490.24	639.503	550.753	611.733	-1.8445	7.25788e-11	7.10678e-10
Kif12	2854.79	2733.88	3321.53	2935.37	843.859	771.054	826.545	-1.84386	6.77517e-88	1.55294e-85
Kif18a	29.114	33.6034	0	27.1547	8.57435	7.04451	7.69475	-1.84306	0.000103742	0.000396314
Cyp4a12a	3366.45	3030.31	2481.14	1995.07	606.635	635.287	1033.02	-1.84274	1.08021e-05	4.99981e-05
Gm266	11.8613	9.00092	40.0184	10.1164	5.0017	1.92123	3.20615	-1.84206	0.00429015	0.0113249
Reps2	2814.36	2399.05	2214.35	2373.64	555.904	765.29	749.597	-1.83885	2.45171e-52	2.24153e-50
Awat2	18.8702	12.0012	13.3395	11.1813	0.714529	5.76369	5.12984	-1.83444	0.00508833	0.0131503
Gm16157	12.4004	13.8014	0	11.1813	2.85812	2.56164	4.48861	-1.83317	0.00359994	0.00968675
Ccdc122	79.794	71.4073	66.6974	53.2444	22.8649	16.0102	18.5957	-1.83288	3.37196e-10	3.05883e-09
Klhl6	107.83	146.415	120.055	137.903	46.4444	33.9417	29.4966	-1.83121	1.80912e-15	2.93244e-14
9030617O03Rik	7132.4	7318.35	7003.22	6752.99	1546.96	2322.13	2077.58	-1.83086	5.94365e-60	7.21843e-58
Trp63	15.0962	16.8017	40.0184	20.2329	5.71623	4.48287	5.77107	-1.82793	0.00104047	0.00319062
Wfdc15b	2769.61	1904	2334.41	3196.26	380.129	761.447	1020.2	-1.82585	3.81785e-11	3.90519e-10
Hnf4g	237.225	302.431	226.771	210.848	61.4495	81.3321	66.6879	-1.82537	4.95606e-22	1.37168e-20
Acvr2b	88.4204	147.615	106.716	144.292	22.1504	42.2671	41.0387	-1.82239	5.94637e-12	6.65094e-11
Mmp23	70.6285	76.8079	80.0368	96.3724	21.4359	25.6164	21.8018	-1.82179	1.3222e-12	1.58801e-11
Hells	43.1319	54.0055	53.3579	59.6338	14.2906	14.089	16.0307	-1.82097	1.54967e-07	9.68482e-07
Slc25a21	756.965	652.867	573.597	589.948	120.041	205.572	227.637	-1.8201	1.82785e-24	5.96121e-23
Prima1	72.7851	85.8088	80.0368	60.1662	21.4359	25.6164	15.3895	-1.81853	1.76302e-09	1.46385e-08
Thnsl2	6533.94	6448.86	6456.3	5416.02	1549.81	1706.69	2018.59	-1.81776	1.03646e-75	1.81369e-73
Fam81a	498.713	426.644	653.634	558.002	93.6033	163.305	182.75	-1.81596	4.43889e-23	1.34773e-21
Lgals1	1226.56	1371.74	1160.53	1320.99	447.295	366.955	283.423	-1.81204	1.46197e-43	1.06691e-41
Il22ra1	223.208	169.817	146.734	169.85	60.735	41.6266	55.1457	-1.81121	6.15557e-17	1.13836e-15
Gm684	6.46979	6.00062	13.3395	9.584	0.714529	3.84246	1.92369	-1.81089	0.0204914	0.0448463
Snai3	19.4094	7.20074	26.6789	17.5707	8.57435	4.48287	0.64123	-1.81041	0.0141754	0.0325099
1810034E14Rik	368.239	232.224	240.111	261.43	85.029	80.6917	76.9475	-1.80527	1.42443e-21	3.84431e-20
Echdc3	1003.36	874.89	1013.8	825.821	251.514	261.928	271.24	-1.80359	7.99858e-63	1.03309e-60
Slc17a1	25655.4	22498.1	20222.6	18864	8092.76	5046.43	5630.64	-1.80257	7.39769e-38	4.33058e-36
Ighmbp2	150.423	189.619	173.413	177.304	49.3025	40.9862	58.3519	-1.79921	6.96501e-20	1.62857e-18
Fyb	52.2974	66.6068	120.055	111.281	15.7196	26.2568	27.5729	-1.79698	5.7581e-08	3.83418e-07
Ugt1a6b	19.4094	17.4018	13.3395	14.376	4.28717	3.20205	7.05353	-1.79512	0.000695436	0.00222087
Dpys	834.602	969.699	640.295	674.607	399.422	145.373	134.017	-1.79478	1.03652e-06	5.70452e-06
Btk	3.77404	13.2014	13.3395	17.0382	2.85812	1.92123	5.12984	-1.79406	0.0165053	0.037193
1700009J07Rik	11.8613	7.20074	0	14.9084	4.28717	3.20205	1.92369	-1.78886	0.00640543	0.0161265
Cpn1	1604.51	1792.38	2067.62	1738.96	692.379	384.246	475.792	-1.78604	1.55638e-26	5.65369e-25
Tlr9	5.93064	10.201	13.3395	19.7004	1.42906	5.12328	3.84738	-1.78495	0.0124329	0.0289792
Dtx3l	304.08	311.432	386.845	291.247	90.7452	81.3321	98.7494	-1.78474	6.48189e-23	1.94984e-21
Fbxl2	197.328	175.218	106.716	139.5	45.7299	53.154	45.5273	-1.78242	2.60846e-18	5.48451e-17
Klkb1	67.9328	67.807	106.716	55.3742	10.0034	21.1335	26.9316	-1.78103	2.45838e-08	1.72447e-07
Ptn	41.5145	41.4042	66.6974	50.0498	13.5761	11.5274	14.7483	-1.77908	4.44729e-08	3.01187e-07
Tlr12	1089.62	910.293	1093.84	854.573	277.237	263.849	310.996	-1.77575	1.37841e-36	7.67395e-35
Ubiad1	2052.54	1837.99	1267.25	1777.83	502.314	541.146	507.854	-1.77295	1.17499e-28	4.68671e-27
Il12rb1	10.2438	9.00092	0	9.584	3.57264	3.20205	1.28246	-1.77083	0.013172	0.0304664
Dnah2	28.5749	26.4027	13.3395	38.8684	7.85982	8.32533	10.2597	-1.77028	5.83398e-05	0.000234947
Slc39a8	1933.93	1704.17	1627.42	2142.56	369.411	655.139	617.504	-1.76992	1.10266e-29	4.66098e-28
Dusp26	14.557	15.6016	13.3395	19.7004	2.14359	7.68492	4.48861	-1.76982	0.00178768	0.00517203
4930502E18Rik	28.0357	33.6034	26.6789	23.96	4.28717	11.5274	8.97721	-1.7693	0.000175225	0.000635811
Aspg	1819.09	2384.64	2361.09	2333.7	618.782	664.746	659.825	-1.76929	2.04946e-64	2.77941e-62
Urah	66.8545	78.6081	80.0368	59.6338	19.2923	23.0548	18.5957	-1.7684	4.12233e-08	2.80815e-07
Tmem14a	149.344	98.4101	226.771	121.397	24.294	49.3116	43.6036	-1.76727	4.73232e-11	4.74515e-10
Vwce	521.896	522.654	573.597	480.797	157.196	140.25	155.819	-1.76702	1.63928e-46	1.30773e-44
Rarres2	239.921	230.424	373.505	251.314	86.458	67.243	73.7414	-1.76471	3.08566e-14	4.46762e-13
Vps37d	152.04	171.018	120.055	144.825	30.7247	46.7499	57.0694	-1.7622	3.73775e-14	5.34049e-13
Actn3	15.6353	8.40086	13.3395	20.7653	2.85812	6.4041	3.84738	-1.75964	0.00249935	0.00699112
Spatc1l	64.1587	50.4052	13.3395	71.3475	8.57435	22.4143	19.8781	-1.75857	2.87915e-06	1.48135e-05
Mettl20	253.4	249.626	186.753	233.211	84.3144	64.041	65.4054	-1.75522	9.79057e-21	2.4818e-19
Lrrc66	404.901	379.239	400.184	621.895	45.7299	204.931	152.613	-1.75383	4.84742e-05	0.000198657
Det1	149.344	134.414	186.753	144.292	46.4444	47.3903	35.9089	-1.75355	1.84308e-18	3.89536e-17
Bcl11b	111.065	163.217	200.092	154.409	32.8683	48.0307	50.0159	-1.75317	7.31625e-15	1.12751e-13
Pik3cg	16.7136	16.2017	26.6789	33.544	9.28888	5.76369	5.12984	-1.74983	0.000489789	0.00160637
Apom	1450.85	930.095	1040.48	847.651	379.415	327.249	248.797	-1.74929	5.6758e-26	2.00364e-24
Oip5	23.1834	31.2032	26.6789	24.4924	12.147	7.04451	4.48861	-1.74871	0.000109382	0.000416005
P2ry14	34.5055	36.6038	93.3763	63.3609	12.147	19.2123	12.8246	-1.7483	5.00024e-05	0.000204406
Rhebl1	145.57	148.215	93.3763	154.409	39.2991	40.9862	48.7334	-1.74686	1.32499e-13	1.77326e-12
Fmnl1	2652.61	3620.17	3188.13	2961.46	1051.07	825.488	899.004	-1.74496	5.28373e-40	3.37206e-38
Etaa1os	20.4877	17.4018	13.3395	11.7138	5.0017	4.48287	5.12984	-1.74282	0.00520612	0.0134185
Mgam	2242.86	2420.05	2654.56	2486.52	650.221	741.595	789.354	-1.74272	2.48114e-45	1.87805e-43
Col24a1	14.557	11.4012	26.6789	16.5058	4.28717	3.84246	5.12984	-1.7423	0.00129076	0.00386775
Trim46	53.9149	91.2093	53.3579	81.464	13.5761	20.4931	31.4202	-1.74193	1.14923e-06	6.28658e-06
Oas1c	112.143	116.412	120.055	126.189	27.8666	44.1883	33.9852	-1.74082	7.5884e-11	7.42596e-10
Jade2	731.625	1242.13	1120.52	1131.98	292.242	331.732	318.691	-1.74007	9.6135e-26	3.3573e-24
Egf	50878.4	42276.1	50276.5	49561	6840.9	16318.3	20218	-1.7384	1.55673e-11	1.66235e-10
Frmpd1	25.8791	31.2032	40.0184	20.7653	10.0034	7.68492	6.4123	-1.73799	3.94528e-05	0.000164714
Rnf208	146.648	199.82	173.413	182.096	67.1657	44.1883	47.451	-1.7376	8.94773e-19	1.9338e-17
Macrod2	841.072	785.481	947.103	703.359	215.788	252.322	249.438	-1.73513	1.19436e-43	8.75544e-42
Zfp456	19.9485	22.2023	40.0184	29.8169	5.0017	7.68492	9.61844	-1.73511	8.4941e-05	0.000330688
Ovol2	29.6532	36.6038	26.6789	29.2844	7.14529	6.4041	14.7483	-1.73226	0.000126515	0.000474403
Slc22a1	11969.1	11084.9	10698.3	9516.91	4145.7	2909.38	2754.72	-1.72655	2.6773e-41	1.81543e-39
Mettl18	101.36	86.4089	106.716	90.5155	27.8666	30.7397	26.2904	-1.72586	2.19596e-13	2.87276e-12
Slc22a8	10985.7	11306.4	14126.5	9775.15	4384.35	2644.89	3422.88	-1.72391	2.51171e-33	1.24242e-31
Rasal3	15.6353	22.2023	0	23.4276	2.85812	5.12328	8.97721	-1.72383	0.00501833	0.012988
Ccdc88b	25.8791	40.8042	53.3579	44.1929	11.4325	9.60615	13.4658	-1.72338	6.11457e-06	2.97218e-05
Mcm6	960.224	750.077	747.01	856.171	270.806	242.075	252.003	-1.72306	3.76092e-38	2.23377e-36
Methig1	456.12	381.039	266.789	482.927	80.0272	153.698	143.635	-1.72169	1.88437e-17	3.6726e-16
Apobec2	90.0379	94.8097	160.074	106.489	18.5778	37.7842	35.9089	-1.72166	3.00767e-11	3.11367e-10
Phyhip	125.622	128.413	186.753	100.1	52.8751	33.9417	26.9316	-1.72026	6.76723e-11	6.6584e-10
Sgol2a	12.4004	11.4012	13.3395	8.51911	3.57264	1.28082	5.12984	-1.71862	0.0179072	0.0398825
Rad51	25.8791	26.4027	0	34.6089	7.14529	6.4041	10.9009	-1.71595	0.000526538	0.00172051
Zfp273	45.2885	36.6038	93.3763	51.6471	9.28888	12.8082	22.443	-1.71358	2.7694e-05	0.000119357
Rnf180	32.3489	28.803	13.3395	23.96	7.85982	8.96574	8.33598	-1.71301	4.27154e-05	0.000177108
Neurog2	156.892	111.011	173.413	160.798	40.0136	41.6266	51.9396	-1.71264	3.12347e-11	3.22534e-10
Pigr	6426.11	8589.88	7536.8	6593.26	1378.33	2301.63	2988.77	-1.71178	1.18783e-20	2.99701e-19
Zfp101	250.165	212.422	400.184	252.911	55.7333	90.9382	89.7721	-1.70838	1.92121e-14	2.85271e-13
Mtrf1	207.572	210.622	200.092	160.266	63.5931	60.1985	53.8633	-1.70815	3.59342e-19	8.02186e-18
Tmem178	1388.31	1460.55	1267.25	1251.24	458.728	368.236	418.082	-1.70623	2.99595e-58	3.45788e-56
Zfp759	86.803	97.81	93.3763	92.1129	26.4376	25.6164	32.7027	-1.70612	1.28155e-12	1.54032e-11
Ifnlr1	102.438	130.813	106.716	105.424	42.1572	34.5821	26.9316	-1.70558	6.03214e-13	7.51087e-12
Fam132a	1952.26	1988	1787.49	1678.26	587.343	532.181	595.061	-1.70342	2.10651e-75	3.64695e-73
Stmn2	14.557	12.0012	13.3395	25.5573	4.28717	7.04451	4.48861	-1.70082	0.00101188	0.00311057
Kif9	134.248	126.613	93.3763	119.268	42.8717	35.863	36.5501	-1.70067	1.38583e-16	2.5059e-15
Txnl4b	239.382	222.023	266.789	208.186	69.3093	62.1198	77.5888	-1.69998	4.92026e-24	1.56086e-22
Serpina1a	512.191	383.439	453.542	506.887	154.338	176.753	98.7494	-1.69966	2.34594e-13	3.05912e-12
Plk4	59.8455	63.6065	80.0368	56.4391	22.8649	14.7294	19.2369	-1.69893	4.54113e-08	3.06776e-07
Amacr	8546.59	9302.75	6096.14	6378.68	2131.44	2471.98	2447.57	-1.6966	2.99206e-35	1.58094e-33
Cys1	1030.85	1085.51	1360.63	1284.79	268.663	398.335	420.005	-1.69565	1.34855e-24	4.43359e-23
Pter	13308.9	12199.9	11872.1	12596	3388.3	4209.41	4011.53	-1.69334	4.66787e-80	9.04345e-78
Mpped2	307.315	250.226	146.734	213.51	62.8786	88.3766	76.9475	-1.6922	2.25739e-18	4.7525e-17
Gpx6	749.417	452.446	573.597	985.022	122.184	278.578	244.95	-1.6919	1.35473e-07	8.54859e-07
Pde4c	1727.43	2223.83	2174.33	2177.7	600.919	591.098	727.796	-1.69061	3.02406e-44	2.24719e-42
Gpr162	161.745	186.019	146.734	215.108	42.1572	60.1985	67.9703	-1.68897	1.69239e-13	2.23554e-12
Cx3cr1	36.123	67.2069	53.3579	107.021	10.7179	19.8527	32.7027	-1.68711	6.0422e-05	0.000242433
Ttr	1811.54	1533.76	2027.6	1274.67	698.095	454.691	387.944	-1.68708	4.66137e-08	3.14247e-07
Phlda2	376.326	331.834	346.826	308.285	96.4614	111.431	108.368	-1.68699	2.00575e-21	5.3249e-20
Tmem174	13370.9	12183	11938.8	11279.3	3349.71	4261.29	3764.02	-1.68582	1.2379e-56	1.33415e-54
Rasgrp1	118.613	113.412	146.734	127.787	18.5778	42.2671	53.2221	-1.68299	2.39195e-09	1.94731e-08
Ccdc160	111.604	99.6102	106.716	88.9182	25.723	30.7397	37.1913	-1.68172	1.554e-13	2.05609e-12
Fam25c	94.8902	110.411	66.6974	88.9182	19.2923	38.4246	30.779	-1.67943	2.32632e-07	1.41739e-06
Irgm2	330.498	341.435	346.826	381.763	105.75	117.835	105.162	-1.6777	5.54348e-15	8.64125e-14
Egfl8	44.7494	46.8048	26.6789	47.3876	10.7179	10.887	20.5193	-1.67733	1.29811e-06	7.04651e-06
Gsg2	133.17	112.212	106.716	138.436	47.1589	36.5034	35.2676	-1.67649	3.24662e-13	4.17672e-12
Src	890.135	1089.11	1027.14	978.633	328.683	286.904	314.844	-1.67556	1.59864e-57	1.76981e-55
Lrtm2	116.456	111.011	120.055	141.63	37.87	47.3903	30.1378	-1.67513	5.53518e-13	6.93988e-12
Cd36	19976.5	19579.4	14700.1	14764.7	5027.43	5928.27	5302.33	-1.67372	2.40745e-40	1.57345e-38
1500015O10Rik	12.9396	13.8014	13.3395	15.4409	2.85812	5.76369	4.48861	-1.67282	0.00247978	0.00694354
Gpm6a	4066.26	3183.93	3014.72	3680.26	1080.37	1211.66	1029.17	-1.67025	2.21316e-55	2.30878e-53
Galnt14	2303.24	2462.05	1987.58	2112.74	710.956	739.033	663.031	-1.66991	1.21813e-53	1.16611e-51
Guca2b	5695.03	5836.8	6296.23	5703.54	2343.66	1745.12	1451.74	-1.6685	4.74903e-34	2.40765e-32
C3ar1	15.0962	27.0028	40.0184	44.7253	5.71623	9.60615	12.8246	-1.66423	0.000848722	0.00266591
Slc16a9	7320.02	7257.14	7656.86	7195.45	1791.32	2691	2473.86	-1.66333	1.83327e-48	1.52999e-46
Dclk3	1187.74	1065.11	1200.55	1252.31	263.661	357.989	490.541	-1.66308	3.09881e-17	5.91902e-16
Ugt2b5	33.9664	29.403	93.3763	36.7387	9.28888	8.96574	17.3132	-1.6609	3.64777e-05	0.000153197
Kdm8	94.351	100.21	80.0368	108.619	30.7247	33.3013	30.779	-1.65977	3.20131e-14	4.61454e-13
Aspn	19.9485	12.6013	0	42.5956	5.0017	11.5274	5.12984	-1.65906	0.00513859	0.0132676
Flrt1	1179.66	1237.93	1694.11	1662.29	377.271	464.297	509.778	-1.65715	1.45349e-26	5.29173e-25
Itih3	21.0268	21.6022	26.6789	23.96	9.28888	5.76369	6.4123	-1.65695	0.000221919	0.000785794
Adh1	19200.7	20641.5	12659.2	14624.7	3416.16	5804.04	6775.23	-1.65655	3.85173e-20	9.23166e-19
Tifab	24.8008	36.6038	66.6974	59.1013	5.0017	19.2123	16.0307	-1.65622	0.000162846	0.000594741
Lin9	142.335	133.214	173.413	141.63	45.7299	38.4246	50.6571	-1.65498	9.44517e-16	1.56688e-14
Folr2	18.8702	23.4024	26.6789	28.2196	7.14529	4.48287	10.9009	-1.65495	0.000143008	0.000529417
Phyhd1	1794.83	1587.16	1360.63	1287.98	467.302	463.657	523.243	-1.6546	1.58802e-45	1.20764e-43
Lrrc3	767.748	715.873	760.35	600.597	202.212	242.715	224.43	-1.65363	1.78483e-35	9.49225e-34
Lmod3	12.9396	15.0015	13.3395	9.584	4.28717	3.84246	3.84738	-1.65322	0.010618	0.0252504
Itga2b	220.512	209.421	120.055	198.602	74.311	64.041	55.1457	-1.65278	5.90226e-19	1.28586e-17
Kctd14	29.114	43.8045	40.0184	38.336	18.5778	10.2466	7.05353	-1.65095	3.84365e-05	0.000160718
Gatm	11693.1	10440.5	13659.6	10662.2	3845.6	3602.95	3596.66	-1.65054	6.12744e-53	5.79756e-51
Ly86	31.8098	36.0037	26.6789	44.1929	10.7179	10.887	13.4658	-1.65005	6.03082e-06	2.93322e-05
Fgf1	8544.97	7125.13	8323.83	8753.92	1744.88	3154.02	2924.65	-1.64976	6.22308e-28	2.41129e-26
Cml1	7210.58	6391.26	7870.29	5935.69	1041.07	2765.29	2738.05	-1.64967	1.31887e-08	9.63778e-08
Map2k6	418.379	359.437	280.129	356.738	107.894	122.318	123.116	-1.64784	2.15958e-28	8.55111e-27
D730001G18Rik	71.1676	90.0092	53.3579	64.9582	17.8632	28.8184	23.7255	-1.64763	5.26226e-09	4.0943e-08
Zfp879	14.557	19.202	40.0184	20.7653	5.71623	5.12328	7.69475	-1.6465	0.000820741	0.00258351
Phf19	17.7919	12.6013	0	22.3627	4.28717	7.68492	3.84738	-1.64358	0.00375109	0.0100602
Best1	15.6353	15.0015	0	8.51911	2.85812	5.76369	3.20615	-1.64251	0.00547467	0.0140086
Ugt2a3	22.1051	21.0022	26.6789	15.4409	5.0017	4.48287	9.61844	-1.64243	0.00141547	0.00419205
Hhat	56.0715	57.6059	66.6974	43.128	15.7196	19.8527	15.3895	-1.63897	1.8819e-08	1.34266e-07
Cd48	9.70468	10.201	0	14.9084	4.28717	3.20205	3.20615	-1.63825	0.00780117	0.0192591
Fetub	74.4025	61.2063	26.6789	58.0364	20.7213	16.6507	22.443	-1.63406	2.40736e-07	1.46348e-06
Cml2	1654.11	1937.6	1787.49	1690.51	610.922	465.578	630.97	-1.63319	2.27317e-42	1.60842e-40
Sla	40.4362	39.6041	0	65.4907	11.4325	18.5719	12.8246	-1.62855	0.000133246	0.000496779
Tmem184a	666.927	708.673	626.955	672.477	204.355	226.065	226.995	-1.62699	3.49607e-46	2.74855e-44
Afap1l1	1277.78	1198.92	1067.16	1075.54	356.55	397.695	384.097	-1.62332	4.95911e-52	4.45882e-50
Habp2	3472.66	3230.13	3521.62	2774.04	1493.37	758.245	907.34	-1.62161	1.16219e-22	3.42016e-21
Parp3	540.227	571.859	426.863	561.196	200.783	158.822	172.491	-1.61901	5.66369e-33	2.74318e-31
Irgm1	852.394	813.083	827.047	726.254	305.104	247.839	231.484	-1.61807	2.70329e-20	6.52719e-19
Mgmt	111.604	128.413	173.413	135.241	30.0102	50.5924	44.8861	-1.61763	1.83783e-12	2.17995e-11
Sec16b	34.5055	52.8054	66.6974	47.3876	21.4359	16.0102	8.33598	-1.61608	1.9969e-05	8.83564e-05
Cdca2	23.7225	19.802	13.3395	16.5058	5.71623	3.84246	9.61844	-1.61566	0.00124696	0.00375033
Fgd2	52.2974	60.0062	80.0368	86.256	15.7196	16.0102	33.9852	-1.61534	6.99448e-07	3.95374e-06
E230016K23Rik	27.4966	33.0034	26.6789	26.6222	5.71623	13.4486	8.97721	-1.61295	0.000403646	0.00135108
Pcolce	1960.88	1788.18	1560.72	2426.35	724.532	601.985	606.603	-1.6128	8.32087e-38	4.819e-36
Chrna4	565.567	678.67	733.671	721.462	257.945	170.989	224.43	-1.61179	5.86387e-31	2.62281e-29
March1	122.387	141.615	146.734	148.552	35.0119	37.1438	63.4817	-1.61076	2.0485e-10	1.90826e-09
Adra2c	14.557	15.0015	40.0184	33.0116	5.0017	9.60615	7.05353	-1.61045	0.0013394	0.00399658
Slc30a2	2275.21	2745.28	1614.08	1578.17	783.124	715.338	530.938	-1.60965	1.1097e-09	9.41565e-09
Mxd3	22.1051	24.6025	0	15.9733	7.85982	3.20205	8.33598	-1.60562	0.00167616	0.00487888
Naprt	1346.79	1438.95	1213.89	1310.35	480.163	417.547	430.265	-1.60551	8.61109e-58	9.66461e-56
Arhgdig	18.8702	19.202	13.3395	19.168	4.28717	9.60615	4.48861	-1.60545	0.00194507	0.00558076
Hck	37.2013	42.0043	66.6974	84.6587	10.0034	17.9315	26.9316	-1.60397	6.64536e-05	0.00026487
5730559C18Rik	368.239	381.639	320.147	272.079	163.627	99.2635	71.1765	-1.60279	3.89057e-11	3.9696e-10
Spag5	73.3242	73.2075	93.3763	116.605	17.8632	24.976	44.2448	-1.59964	4.39548e-07	2.56204e-06
Guca2a	30.1923	18.0018	0	18.1031	9.28888	5.12328	6.4123	-1.5972	0.000830814	0.0026132
Kcnk4	9.70468	9.00092	13.3395	14.9084	2.85812	3.20205	5.12984	-1.597	0.00931594	0.0225004
Tspan32	11.3221	12.6013	13.3395	7.98667	5.0017	3.20205	2.56492	-1.59657	0.0208251	0.0454239
Clmp	62.5413	54.6056	66.6974	50.5822	12.8615	24.976	17.9544	-1.59641	5.03035e-08	3.36889e-07
Orai2	25.34	22.8023	66.6974	45.7902	10.0034	15.3698	8.33598	-1.58707	0.000148582	0.000548929
Pecr	11162	8649.89	8297.15	7790.73	3013.17	2910.66	3062.51	-1.58672	4.80131e-47	3.88739e-45
Gm5475	24.8008	24.6025	40.0184	18.6356	4.28717	11.5274	7.69475	-1.58578	0.000582178	0.00188395
Myom2	249.626	229.223	426.863	269.417	85.029	85.1745	95.5432	-1.5848	4.65472e-19	1.02228e-17
Clec2d	540.227	507.652	440.203	626.155	130.044	173.551	234.69	-1.58461	1.02005e-13	1.38798e-12
Dmtn	4075.97	3915.4	3775.07	4349.54	1588.4	1211.02	1258.09	-1.58214	1.14202e-53	1.09972e-51
Pyroxd2	3195.54	3165.32	2601.2	2524.32	1243.99	779.379	873.996	-1.58112	2.63913e-31	1.19636e-29
Cblc	657.762	646.266	693.653	629.349	184.348	238.873	227.637	-1.57922	5.46947e-41	3.6781e-39
Bend5	804.41	882.69	640.295	808.783	267.948	262.568	281.5	-1.57905	1.38163e-36	7.67395e-35
Shank1	32.8881	25.8026	40.0184	76.672	14.2906	16.6507	14.1071	-1.57409	0.000246679	0.000863882
Cradd	292.219	280.829	266.789	242.262	82.1708	87.7362	103.238	-1.57356	5.83999e-26	2.05714e-24
Kcnh1	21.566	39.6041	26.6789	23.4276	15.0051	8.32533	5.12984	-1.57269	0.00200878	0.00574633
Noxred1	11.3221	8.40086	40.0184	10.1164	3.57264	3.20205	5.12984	-1.57231	0.0181075	0.0402494
Homer2	23.1834	31.2032	93.3763	26.0898	17.8632	9.60615	6.4123	-1.56941	0.00272199	0.00755675
Defb42	24.8008	30.6031	13.3395	46.3227	5.0017	15.3698	12.1834	-1.56762	0.00043884	0.00145368
Lama3	730.547	661.268	653.634	656.504	192.208	266.411	228.919	-1.56578	4.50529e-29	1.84683e-27
Spock3	35.5838	21.0022	40.0184	29.8169	10.0034	11.5274	8.33598	-1.56313	3.15744e-05	0.000134619
Sema4a	2713.54	2764.48	3148.12	2718.66	1178.26	804.355	876.561	-1.56307	2.0288e-33	1.00661e-31
Mcm10	119.152	126.613	66.6974	110.216	47.8734	35.863	33.3439	-1.5618	1.69474e-11	1.80145e-10
Cand2	96.5076	108.611	40.0184	129.384	28.5812	44.1883	34.6264	-1.56164	6.70602e-10	5.85481e-09
Zfp383	126.161	112.812	120.055	103.827	25.0085	43.5479	47.451	-1.56125	8.56215e-12	9.3832e-11
Tspyl5	93.2727	105.611	93.3763	89.9831	34.2974	26.8972	36.5501	-1.56097	1.51651e-11	1.62259e-10
Gyk	24289.2	25014.2	20596.1	20674.3	7287.48	8456.61	7317.07	-1.56078	2.74976e-57	2.9833e-55
Gria3	134.787	187.819	133.395	204.459	38.5846	70.4451	64.7642	-1.56069	2.9869e-11	3.09414e-10
Hpgds	8.08723	11.4012	13.3395	15.9733	7.14529	1.92123	3.20615	-1.56001	0.0167496	0.0376236
AF251705	15.0962	17.4018	0	28.2196	5.0017	4.48287	9.61844	-1.55815	0.00638073	0.0160743
Slc25a43	9.16553	16.2017	13.3395	11.7138	4.28717	3.84246	4.48861	-1.55791	0.00794959	0.0195691
Galnt6	20.4877	35.4036	13.3395	23.4276	17.8632	6.4041	1.92369	-1.55604	0.00309453	0.00848818
5830444B04Rik	25.8791	33.0034	13.3395	16.5058	6.43076	7.04451	10.9009	-1.55525	0.0131233	0.0303668
Stk36	138.022	150.015	146.734	167.188	61.4495	49.3116	44.2448	-1.55438	4.78023e-14	6.77053e-13
Bhmt2	5444.32	4873.1	5602.58	4843.11	1213.27	2021.13	2054.5	-1.55363	4.74491e-28	1.85177e-26
Aim1	893.909	964.299	947.103	802.926	331.541	282.421	300.095	-1.5535	2.53997e-42	1.7817e-40
Slc15a2	2915.72	2442.25	1987.58	2488.65	848.86	776.817	936.195	-1.55126	6.94327e-43	4.95591e-41
Trpv2	29.114	62.4064	66.6974	40.4658	24.294	13.4486	9.61844	-1.54982	0.000208807	0.000743735
Dqx1	237.765	297.03	373.505	335.44	93.6033	98.6231	113.498	-1.54772	4.75343e-19	1.04255e-17
Nacad	28.5749	39.004	53.3579	54.3093	17.1487	10.2466	15.3895	-1.54621	4.23097e-05	0.000175561
Bcat2	2046.07	1597.36	1694.11	2203.25	523.75	699.328	734.208	-1.5435	1.44664e-31	6.65047e-30
Mmd2	29.6532	16.2017	26.6789	20.7653	6.43076	7.68492	8.97721	-1.54061	0.000227612	0.000803852
Arhgap22	186.006	190.82	226.771	218.835	75.0255	65.9622	67.3291	-1.53663	2.49446e-13	3.24499e-12
Adtrp	2719.47	2870.09	2160.99	2186.22	913.168	788.345	899.645	-1.5361	3.67948e-42	2.56995e-40
Elavl3	16.7136	31.8033	13.3395	43.6604	7.85982	14.7294	7.69475	-1.53608	0.00146725	0.00433437
Car11	22.6443	39.6041	26.6789	46.8551	9.28888	14.7294	12.8246	-1.5343	0.000139692	0.000518675
Tmco3	3103.34	2333.04	2080.96	2308.15	875.298	858.79	852.835	-1.53057	8.14604e-41	5.43314e-39
Dusp18	269.035	262.827	386.845	292.844	83.5999	107.589	104.52	-1.52875	4.80488e-20	1.14153e-18
Rad54l	16.1745	19.802	0	10.6489	3.57264	5.12328	6.4123	-1.52499	0.0102742	0.0245093
E2f7	9.70468	13.2014	13.3395	11.1813	4.28717	4.48287	3.20615	-1.52339	0.0177267	0.0395022
Zfp940	41.5145	39.004	53.3579	45.7902	18.5778	14.089	12.1834	-1.52264	6.80267e-06	3.28604e-05
Fign	109.447	106.811	146.734	128.852	27.8666	46.1095	48.0922	-1.52263	3.54342e-11	3.63821e-10
Pm20d1	3425.21	2780.69	2707.91	2951.87	855.291	1065	1197.82	-1.52205	6.40754e-38	3.77813e-36
Siglece	23.1834	25.2026	40.0184	50.5822	10.7179	15.3698	8.97721	-1.52195	0.000924093	0.00287162
Rab23	607.621	529.254	426.863	523.925	157.196	195.325	210.323	-1.5209	4.67416e-25	1.56517e-23
Rab29	299.767	278.429	293.468	248.119	97.8905	92.219	99.3906	-1.52085	1.27268e-21	3.4462e-20
Trim15	10.2438	14.4015	0	14.376	6.43076	2.56164	3.84738	-1.51853	0.0220262	0.0477493
Wfdc16	8.62638	10.201	13.3395	7.45422	4.28717	3.20205	1.92369	-1.51624	0.00905322	0.0219375
C030016D13Rik	5.93064	12.0012	26.6789	16.5058	1.42906	5.76369	5.77107	-1.51561	0.0225069	0.0486682
2010300C02Rik	7.54808	13.8014	0	12.7787	4.28717	1.92123	5.12984	-1.51452	0.0166222	0.0373979
Astn1	19.9485	19.202	0	10.1164	2.85812	5.76369	7.69475	-1.5133	0.00175093	0.00507553
Panct2	156.353	127.213	160.074	181.564	33.5829	68.5239	60.9168	-1.51253	1.37442e-10	1.3065e-09
Nucb2	618.404	464.448	386.845	425.956	195.066	169.068	151.33	-1.51202	1.47524e-22	4.31024e-21
Slc22a2	10912.9	10085.8	9577.74	9162.84	3929.19	3309	3250.39	-1.50929	1.13589e-67	1.6805e-65
B3galnt1	154.197	169.817	280.129	158.136	55.7333	64.6814	60.2756	-1.50915	5.28302e-12	5.95813e-11
Zfp41	81.9506	83.4085	80.0368	106.489	27.1521	28.8184	38.4738	-1.50904	2.36776e-07	1.44102e-06
Trpm6	746.721	553.257	693.653	466.421	308.677	149.856	182.75	-1.50899	4.42461e-11	4.45583e-10
Dennd2d	146.109	120.012	120.055	139.5	43.5863	47.3903	50.6571	-1.50734	1.11314e-14	1.68986e-13
Pdzd2	1920.99	2243.03	2387.77	2086.12	650.221	812.68	786.147	-1.50731	1.43684e-47	1.17503e-45
4933427D14Rik	193.554	173.418	266.789	173.577	56.4478	65.3218	75.0239	-1.50533	1.84662e-16	3.29156e-15
Fignl1	18.8702	26.4027	26.6789	20.2329	10.0034	3.84246	9.61844	-1.50489	0.00163839	0.00478262
Zfp74	139.64	136.214	120.055	150.682	40.0136	53.7944	54.5045	-1.50433	7.68489e-13	9.48892e-12
Map3k7cl	1594.8	1705.37	1267.25	1311.41	333.685	656.42	576.465	-1.50409	3.40077e-15	5.42058e-14
Rrm2	167.136	205.821	146.734	151.214	58.5914	62.7602	60.9168	-1.50407	2.16835e-14	3.19057e-13
Ces2h	84.6464	126.013	66.6974	67.088	24.294	35.863	35.2676	-1.50359	1.99881e-08	1.4217e-07
Aoah	1524.71	1149.72	1280.59	1093.11	465.873	411.143	457.197	-1.50228	1.25895e-34	6.5042e-33
Slc10a5	1245.97	1184.52	1427.32	1222.49	387.275	449.568	491.823	-1.49971	1.94605e-25	6.73829e-24
B4galnt3	670.701	703.272	760.35	666.088	241.511	230.548	256.492	-1.49832	2.4412e-52	2.24153e-50
Dnajc6	803.332	768.679	947.103	683.659	351.548	270.253	211.606	-1.49818	2.40242e-17	4.63784e-16
Ankrd29	699.815	606.662	493.56	538.834	279.381	193.404	164.155	-1.49785	2.11009e-20	5.18725e-19
Erc2	761.278	636.065	506.9	587.286	221.504	236.311	228.278	-1.49462	5.86643e-31	2.62281e-29
Zbtb26	135.866	123.613	146.734	134.708	28.5812	56.3561	56.4282	-1.49399	2.05857e-07	1.26039e-06
Nat8	6413.71	5722.79	5602.58	4364.45	986.765	2325.33	2577.1	-1.4928	2.57355e-07	1.55695e-06
Rtn4r	132.091	118.212	186.753	134.176	34.2974	46.1095	62.8405	-1.49253	1.42935e-07	8.97425e-07
Hrasls	16.1745	20.4021	0	14.9084	12.147	2.56164	2.56492	-1.4916	0.0140041	0.0321625
Nradd	25.34	30.6031	66.6974	36.2062	13.5761	8.96574	12.8246	-1.49108	0.000238379	0.000838024
Ccdc6	3141.08	2553.26	2667.89	2571.71	982.477	941.403	1005.45	-1.48789	1.76575e-34	9.03644e-33
Sostdc1	2089.74	1272.13	1614.08	1937.03	320.824	679.475	850.912	-1.48783	3.33705e-07	1.97986e-06
Cyp51	6628.83	4498.66	6029.44	5174.29	1116.09	2335.58	2519.39	-1.48561	6.22926e-15	9.67318e-14
Gm7457	63.0804	66.6068	146.734	80.3991	18.5778	31.3801	31.4202	-1.48405	7.91646e-07	4.42116e-06
Espl1	19.4094	31.2032	13.3395	18.1031	7.85982	8.32533	7.69475	-1.484	0.00180721	0.00521925
Miox	39996.2	31877.7	37684	26966.2	14527.8	9916.11	12141.7	-1.48391	3.41869e-27	1.27898e-25
Snx20	10.783	15.6016	0	19.7004	6.43076	2.56164	6.4123	-1.48256	0.0201667	0.0442427
Syn3	486.851	514.253	386.845	493.044	140.048	195.325	184.674	-1.48254	2.18956e-21	5.79398e-20
Sema3b	1362.97	1403.54	1480.68	1338.57	485.88	468.14	530.938	-1.4823	1.05116e-46	8.42686e-45
Mpv17l	11899	11068.7	7363.39	9432.79	2715.21	4516.17	3495.98	-1.48063	6.34708e-21	1.63179e-19
Ptpn22	23.7225	30.0031	13.3395	20.2329	7.85982	7.04451	10.9009	-1.47875	0.000549385	0.00178778
Tlr13	17.7919	19.802	26.6789	42.5956	13.5761	8.96574	6.4123	-1.47831	0.00338793	0.00918001
Gm4952	32.8881	41.4042	40.0184	20.7653	12.8615	8.96574	12.8246	-1.47805	0.000176257	0.000638843
Zc2hc1c	330.498	312.032	266.789	288.052	70.0238	112.712	144.918	-1.47748	1.00434e-12	1.22523e-11
Tceal1	81.9506	79.8082	133.395	87.8533	35.7264	29.4589	28.2141	-1.47728	3.8037e-09	3.01517e-08
Tmed6	125.083	110.411	106.716	96.3724	54.3042	36.5034	28.8553	-1.47646	4.59127e-12	5.21776e-11
Sh3bgr	15.6353	13.2014	0	22.3627	5.0017	6.4041	5.77107	-1.47278	0.0142454	0.0326428
Gm4956	106.751	114.612	66.6974	126.722	32.8683	46.1095	41.6799	-1.47224	1.42633e-08	1.03764e-07
Mcm3	102.977	132.014	160.074	138.436	47.8734	41.6266	48.0922	-1.47191	6.90522e-11	6.77369e-10
Sirt5	278.201	277.228	226.771	282.196	95.0324	104.387	98.1081	-1.47167	1.44155e-21	3.88408e-20
Upb1	4242.02	3146.12	3214.81	3058.89	1190.41	1273.78	1247.19	-1.47161	7.72429e-42	5.34915e-40
H2-DMb1	109.986	126.613	80.0368	146.422	33.5829	50.5924	49.3747	-1.46767	7.41261e-09	5.62391e-08
Doc2g	76.5591	79.8082	106.716	95.3075	26.4376	33.3013	32.7027	-1.46584	1.36604e-09	1.14948e-08
Paqr7	2874.74	3479.16	2867.99	2473.74	1225.42	897.214	1057.39	-1.4658	6.46554e-28	2.49929e-26
Plk5	32.8881	34.8036	40.0184	37.8036	12.8615	16.0102	9.61844	-1.46563	3.96209e-05	0.000165288
Gas2	8425.28	6424.26	6696.42	5650.3	2806.67	2336.22	2248.79	-1.46534	1.68185e-33	8.39584e-32
Sall2	621.099	579.059	653.634	530.315	244.369	181.236	218.659	-1.46498	3.14239e-06	1.60563e-05
Lekr1	56.6106	45.6047	93.3763	59.6338	15.7196	21.1335	24.3667	-1.46316	1.28575e-06	6.98643e-06
Skap1	15.6353	7.8008	0	17.0382	2.85812	5.12328	5.77107	-1.46293	0.0199507	0.0438398
Igsf9	36.6621	47.4049	26.6789	86.7884	25.723	17.9315	16.0307	-1.46193	3.30716e-05	0.000140304
Ovol1	467.442	398.441	346.826	289.65	166.485	124.88	123.757	-1.45944	1.09469e-13	1.48211e-12
Epdr1	314.863	272.428	386.845	300.831	105.036	105.668	121.192	-1.45732	2.67098e-20	6.45877e-19
Ces2e	737.016	873.69	920.424	1063.82	364.41	331.732	283.423	-1.45721	5.0474e-20	1.19392e-18
Mall	10.783	8.40086	13.3395	9.584	5.0017	4.48287	1.28246	-1.4567	0.0224069	0.0484778
Wdr76	101.36	111.011	80.0368	136.306	41.4427	34.5821	48.0922	-1.45665	7.38299e-10	6.42174e-09
Zfp467	472.294	572.459	613.616	672.477	171.487	217.099	242.385	-1.45624	1.11684e-20	2.82666e-19
Ttc26	319.715	316.232	320.147	260.365	139.333	94.7807	95.5432	-1.45615	1.37756e-17	2.73395e-16
Rab19	30.1923	34.2035	13.3395	43.128	12.147	11.5274	14.1071	-1.45608	7.95579e-05	0.000311532
Palmd	61.463	58.206	93.3763	87.8533	23.5795	27.5376	26.2904	-1.4549	1.39694e-07	8.78432e-07
Itgal	24.8008	39.6041	13.3395	58.0364	8.57435	15.3698	17.9544	-1.45443	0.00115786	0.00351025
Olfr558	20.4877	20.4021	26.6789	26.6222	3.57264	10.887	10.2597	-1.45415	0.00190786	0.00548269
Tuba8	22.6443	20.4021	66.6974	39.9333	11.4325	12.8082	9.61844	-1.45406	0.00253269	0.00707831
Cmbl	3769.73	3219.33	3588.32	2798.53	1183.26	1138.65	1318.37	-1.4536	4.70154e-43	3.38121e-41
Ccnb2	24.2617	19.202	40.0184	14.9084	7.85982	7.68492	7.05353	-1.45248	0.00207373	0.00590928
Tstd3	215.66	188.419	173.413	209.783	81.4563	76.8492	64.123	-1.45105	4.89979e-17	9.1444e-16
Rnf152	1234.11	1579.96	1307.27	1256.04	477.305	470.701	533.503	-1.44836	3.61976e-22	1.02582e-20
Vtcn1	22.1051	21.0022	53.3579	28.752	8.57435	7.68492	12.1834	-1.44817	0.00160296	0.00469099
Rab3il1	623.795	529.254	613.616	519.666	230.078	193.404	198.14	-1.44647	1.12617e-22	3.32017e-21
Nynrin	140.718	198.02	160.074	223.627	62.164	74.2876	67.3291	-1.4458	8.03978e-14	1.11069e-12
Cc2d2a	419.458	436.845	440.203	450.98	142.906	183.157	153.895	-1.4456	3.20753e-24	1.03161e-22
Misp	343.438	354.636	280.129	381.23	69.3093	145.373	168.643	-1.44258	4.97565e-10	4.41034e-09
Serpina1b	252.861	294.03	213.432	527.652	117.183	138.329	108.368	-1.43984	0.000231756	0.000816893
Gsap	414.605	477.649	320.147	374.308	112.181	183.157	157.742	-1.43807	8.32026e-17	1.52482e-15
Med9os	12.4004	11.4012	40.0184	10.6489	5.0017	3.84246	5.77107	-1.43763	0.0185996	0.041199
Gtf2h2	611.934	435.045	440.203	457.37	189.35	176.753	182.75	-1.43652	2.0533e-23	6.31671e-22
Ikzf2	67.3936	70.8073	80.0368	92.6453	19.2923	32.6609	33.3439	-1.43508	1.97852e-07	1.21458e-06
Fv1	72.2459	46.2047	93.3763	58.5689	14.2906	26.2568	27.5729	-1.43337	6.69881e-06	3.24068e-05
Snx29	1324.69	1485.75	1667.43	1102.69	425.859	523.215	568.771	-1.43263	4.02588e-24	1.28465e-22
Prr36	11.3221	13.8014	0	9.05155	5.71623	3.20205	3.20615	-1.43201	0.0177864	0.0396244
Ptges3l	51.2191	49.205	80.0368	49.5173	20.7213	17.2911	19.8781	-1.43031	9.47075e-06	4.42894e-05
Agt	2348.53	2914.5	2827.97	2801.19	1480.5	913.865	635.459	-1.43004	7.92863e-09	6.00142e-08
Enkd1	128.317	108.011	160.074	119.268	60.0204	33.3013	42.9624	-1.42997	2.61378e-09	2.12047e-08
Gdpd3	179.537	194.42	200.092	247.054	80.7418	83.8937	65.4054	-1.42976	8.84836e-14	1.21723e-12
Dcaf12l1	106.751	121.212	213.432	101.697	50.017	51.8732	30.779	-1.42855	1.90383e-08	1.35652e-07
Aldh1l1	16327.6	14724.3	14246.6	13862.2	6082.79	5227.03	5199.09	-1.42834	6.04871e-67	8.78899e-65
Prkcq	124.543	133.214	160.074	199.667	30.7247	78.13	61.558	-1.42811	8.45119e-08	5.48384e-07
Marcksl1-ps4	107.83	111.011	66.6974	115.54	31.4393	35.863	52.5808	-1.42777	3.15095e-08	2.17836e-07
Susd2	7088.19	5586.57	6669.74	6942.54	2776.66	2204.93	2348.18	-1.42674	2.06257e-41	1.41035e-39
Prc1	36.6621	42.6044	40.0184	34.6089	14.2906	18.5719	9.61844	-1.42613	6.83791e-05	0.000271879
Pah	23580.2	16953.5	24611.3	17402.9	8262.1	7250.72	7473.53	-1.42603	1.14721e-31	5.30388e-30
Ttyh1	53.3757	45.0046	80.0368	65.4907	10.0034	24.3356	28.8553	-1.42507	9.96875e-05	0.000382261
Flt3l	35.0447	46.8048	53.3579	55.3742	14.2906	19.8527	17.3132	-1.42451	5.89287e-06	2.86956e-05
Ftcd	361.23	447.646	520.239	457.37	117.183	181.876	186.598	-1.42427	1.68029e-14	2.51795e-13
Cchcr1	110.526	157.816	200.092	168.785	53.5897	46.1095	68.6116	-1.42301	4.62181e-10	4.11238e-09
Cyp2j5	43967	38055.9	36350.1	33730.4	16433.5	11738.7	14410.4	-1.42224	9.79726e-38	5.59441e-36
Pdlim4	21.0268	31.2032	26.6789	30.8818	7.14529	10.2466	13.4658	-1.41841	0.000634898	0.00204035
Cetn4	78.1766	51.0052	66.6974	51.6471	19.2923	24.3356	24.3667	-1.41837	6.95763e-07	3.93968e-06
0610040F04Rik	209.729	174.018	200.092	161.331	87.1725	67.8835	51.2984	-1.41826	7.64365e-12	8.43913e-11
Slc5a9	1087.46	1095.11	1400.64	1318.33	410.14	472.623	463.609	-1.41745	1.65032e-34	8.47234e-33
Erbb3	1847.12	2009.61	2014.26	1937.57	724.532	726.225	741.903	-1.41316	8.41955e-27	3.1e-25
Ifi204	19.4094	21.6022	13.3395	42.5956	12.8615	9.60615	7.69475	-1.41266	0.00664394	0.0166934
Bach2	172.528	193.82	213.432	157.071	70.0238	80.0512	50.6571	-1.4116	3.23086e-11	3.32779e-10
P2rx5	226.443	292.83	293.468	303.493	122.899	103.746	85.2835	-1.41093	9.88126e-16	1.63448e-14
Rbm43	176.302	155.416	253.45	165.59	61.4495	77.4896	55.787	-1.40932	3.47144e-13	4.45537e-12
Thy1	11.8613	16.8017	26.6789	22.3627	5.0017	8.96574	5.77107	-1.40862	0.00499293	0.0129284
Ckmt1	1380.76	1076.51	1240.57	1425.89	483.022	496.958	475.792	-1.40802	1.20183e-40	7.98312e-39
Bbs1	462.59	517.853	586.937	545.223	208.642	213.897	162.231	-1.40762	8.07553e-24	2.54692e-22
Dao	9396.82	8536.47	8083.72	8048.43	3689.83	2804.36	3155.49	-1.40761	2.49236e-40	1.61596e-38
Rbl1	210.807	204.021	253.45	238.535	71.4529	93.4998	84.0011	-1.40721	3.58732e-17	6.8201e-16
Foxl1	10.783	8.40086	13.3395	12.2462	5.71623	2.56164	3.84738	-1.40687	0.0231176	0.0498761
Ttc30b	198.407	174.018	66.6974	191.148	60.0204	64.041	75.6651	-1.40646	9.65459e-11	9.3135e-10
Gchfr	830.289	679.27	600.276	704.424	278.666	291.387	248.156	-1.40614	4.43414e-30	1.91409e-28
Cep41	66.3153	72.6074	26.6789	76.672	13.5761	34.5821	28.8553	-1.40586	5.00631e-06	2.46887e-05
Sass6	25.8791	34.2035	53.3579	41.5307	13.5761	12.1678	14.1071	-1.40356	0.000306048	0.00105284
Serpina3g	38.2796	34.2035	53.3579	132.046	45.7299	11.5274	17.9544	-1.40252	0.00818614	0.0200755
Xndc1	96.5076	121.212	160.074	101.697	40.0136	37.7842	47.451	-1.40141	3.07942e-09	2.47534e-08
Arsg	1124.13	1017.1	1040.48	856.171	359.408	415.626	368.066	-1.39963	3.06904e-22	8.74703e-21
Ftx	75.4808	76.8079	120.055	83.5938	22.1504	35.863	34.6264	-1.39905	4.24918e-07	2.48924e-06
Comp	23.7225	26.4027	40.0184	29.2844	7.14529	11.5274	12.1834	-1.39699	0.000587116	0.00189879
Krt222	13.4787	17.4018	26.6789	5.32444	6.43076	3.20205	5.12984	-1.39419	0.0210989	0.0459534
Ugt1a2	43.6711	22.2023	93.3763	47.3876	22.8649	8.32533	18.5957	-1.39304	0.0028331	0.00784246
1700011H14Rik	2698.98	1964	2547.84	2388.01	905.308	865.194	953.508	-1.39296	2.11701e-38	1.26663e-36
Smim5	361.769	391.24	386.845	401.463	74.311	175.472	189.804	-1.39093	1.04892e-10	1.00708e-09
Dnajc22	2640.21	2363.04	2334.41	2147.88	838.857	950.368	927.859	-1.39092	4.19993e-45	3.14976e-43
Hvcn1	43.6711	49.8051	133.395	52.712	27.1521	21.7739	15.3895	-1.38891	0.000143662	0.000531714
Ncf1	17.7919	44.4046	53.3579	54.8418	10.0034	19.2123	16.672	-1.38832	0.00100258	0.00308781
Csf1r	1449.77	1350.74	1307.27	1918.93	487.309	673.071	589.931	-1.38661	1.06014e-22	3.13116e-21
Nup37	90.0379	110.411	146.734	102.762	45.7299	34.5821	39.115	-1.38638	3.39759e-10	3.08036e-09
Nenf	663.153	718.274	747.01	665.023	290.813	254.243	245.591	-1.38593	5.49545e-36	3.01121e-34
Fggy	2445.04	2359.44	2494.48	2213.37	898.163	854.307	959.279	-1.38489	4.07364e-63	5.30355e-61
Plk1	26.4183	24.0025	13.3395	14.376	12.8615	6.4041	5.12984	-1.38346	0.00601484	0.0152493
Gm10658	67.9328	54.6056	26.6789	46.8551	12.8615	26.2568	23.0843	-1.38227	3.54104e-05	0.000149138
Adssl1	124.004	96.0098	213.432	169.85	40.7282	60.1985	57.0694	-1.38223	8.74508e-09	6.57052e-08
Sap30	924.101	787.881	720.332	770.447	238.653	300.993	394.356	-1.38174	4.72711e-21	1.22694e-19
Rhox6	46.9059	33.6034	26.6789	35.1413	10.7179	21.1335	11.5421	-1.38133	0.00019703	0.000705648
Cdca7	11.3221	10.201	26.6789	21.2978	7.14529	3.20205	7.05353	-1.38097	0.015788	0.0357997
Disp2	17.7919	16.8017	0	17.5707	7.14529	4.48287	7.05353	-1.38018	0.0209788	0.0457285
Bcl3	295.993	403.241	146.734	304.026	172.201	83.8937	97.4669	-1.3799	4.01494e-08	2.73959e-07
Tmem173	54.9932	60.0062	53.3579	101.164	42.8717	17.2911	21.1606	-1.37943	0.000178294	0.000645219
Chac2	839.455	673.869	506.9	585.156	242.225	291.387	244.95	-1.37847	4.43286e-22	1.2374e-20
Evpl	980.173	1099.91	1400.64	1202.79	463.015	383.606	478.357	-1.37783	2.72246e-18	5.70944e-17
Adat2	83.0289	79.2081	80.0368	83.5938	36.441	20.4931	37.8325	-1.37676	2.81399e-08	1.96292e-07
Gm15408	40.9753	31.2032	53.3579	34.0764	9.28888	15.3698	17.3132	-1.37412	0.00010459	0.000399367
Tjp3	312.706	382.239	293.468	376.971	95.0324	144.092	165.437	-1.37302	2.00258e-14	2.96003e-13
Adamts15	792.01	771.679	546.918	586.754	320.824	256.804	225.072	-1.37278	6.11741e-18	1.257e-16
Pth1r	21639.8	19871	18648.6	16764.5	5210.35	8023.06	9063.14	-1.37191	4.83472e-22	1.34038e-20
2310007B03Rik	104.595	102.611	106.716	111.281	36.441	47.3903	39.115	-1.37189	2.85048e-09	2.30103e-08
Neil2	42.0536	54.0055	53.3579	44.1929	20.0068	17.2911	17.3132	-1.37135	2.30268e-06	1.19993e-05
Casr	995.269	1245.13	1133.86	1603.72	277.237	621.838	550.816	-1.36899	4.40875e-07	2.56793e-06
Veph1	1309.05	988.301	853.726	1035.6	236.509	479.667	516.19	-1.3689	1.74644e-12	2.0776e-11
Ice2	286.827	246.625	346.826	251.314	79.3127	117.835	116.063	-1.36888	1.49544e-13	1.98343e-12
Ikzf4	26.9574	39.6041	66.6974	26.6222	18.5778	12.8082	7.69475	-1.36666	0.000769933	0.00243677
Gm9895	16.7136	19.802	26.6789	14.376	5.71623	10.2466	4.48861	-1.36347	0.0134332	0.030998
Ano3	36.123	12.6013	13.3395	47.3876	7.14529	15.3698	12.8246	-1.36238	0.00835023	0.0204409
Pipox	7685.03	6477.06	6949.87	6655.56	2748.79	2701.89	2652.77	-1.36172	5.6402e-67	8.26924e-65
Def6	74.4025	101.41	53.3579	84.1262	25.723	35.2225	37.1913	-1.36082	2.02938e-07	1.24392e-06
E130311K13Rik	128.857	162.017	146.734	126.722	45.0153	60.1985	57.7107	-1.3604	7.43051e-10	6.45273e-09
Rab36	76.5591	80.4082	80.0368	89.4507	37.87	33.9417	24.3667	-1.35947	1.27128e-08	9.30669e-08
Rhobtb1	1627.69	1659.77	1467.34	1291.71	630.929	559.078	583.519	-1.35882	9.77464e-23	2.89749e-21
Gm20743	10.783	13.8014	40.0184	19.168	2.85812	7.68492	8.33598	-1.3587	0.0180627	0.0401748
Lrrk2	5516.03	6574.27	5135.7	5700.35	1812.76	2705.09	2212.88	-1.35836	1.0392e-25	3.62141e-24
2810408I11Rik	26.9574	22.2023	53.3579	27.6871	12.147	9.60615	10.2597	-1.35797	0.00127066	0.00381315
Pappa2	78.1766	111.011	80.0368	87.3209	12.147	34.5821	58.9931	-1.35792	0.000160213	0.000586571
Zbtb40	534.296	445.246	506.9	536.172	156.482	199.167	235.972	-1.35739	7.56443e-09	5.73108e-08
A330023F24Rik	163.901	205.221	173.413	226.289	47.8734	76.2088	104.52	-1.35583	4.92941e-08	3.30536e-07
Nav2	596.299	739.876	880.405	608.052	242.94	269.613	283.423	-1.35329	1.32049e-20	3.32657e-19
Ccdc151	47.4451	37.8039	106.716	55.9067	35.0119	17.9315	8.97721	-1.35295	0.000438855	0.00145368
4933412E12Rik	136.405	102.01	226.771	129.384	50.7316	45.4691	60.2756	-1.35173	3.17774e-07	1.89223e-06
Edn3	124.004	88.8091	40.0184	144.292	45.0153	49.952	36.5501	-1.34823	1.22977e-06	6.70686e-06
Chst13	18.8702	21.6022	0	23.4276	8.57435	5.76369	8.97721	-1.3479	0.0146002	0.0333666
Fam83f	39.897	31.8033	13.3395	29.2844	9.28888	16.0102	12.8246	-1.34782	0.000424707	0.00141546
Slc9a4	49.0625	57.6059	80.0368	63.8933	18.5778	26.2568	23.7255	-1.34782	5.78662e-06	2.82119e-05
Ccdc158	24.8008	34.2035	66.6974	12.2462	7.14529	14.089	10.9009	-1.34428	0.00876853	0.0213302
Serpinb8	145.57	120.012	200.092	177.836	60.0204	55.0753	64.7642	-1.34345	2.26647e-10	2.10048e-09
Adhfe1	6520.47	5991.61	5842.69	5174.29	2117.86	2356.71	2487.97	-1.34216	2.09072e-50	1.81948e-48
Lck	8.62638	15.6016	53.3579	20.2329	11.4325	3.20205	6.4123	-1.34082	0.0223088	0.0482848
Ifih1	263.644	292.83	320.147	318.402	120.041	120.397	107.727	-1.33989	1.9801e-21	5.26539e-20
Apbb1ip	17.2528	21.6022	26.6789	31.4142	12.147	7.68492	8.33598	-1.33869	0.00530443	0.0136284
Crocc	779.609	997.302	1107.18	1188.42	350.834	357.349	490.541	-1.33554	3.54511e-16	6.15721e-15
Gstt1	2491.95	2290.43	2534.5	2283.12	938.891	854.947	1038.79	-1.3354	1.35822e-47	1.11635e-45
Lrrc46	26.4183	24.6025	26.6789	21.8302	6.43076	13.4486	8.97721	-1.3352	0.00129736	0.00388612
Trim34a	43.6711	42.0043	40.0184	62.8284	14.2906	16.0102	27.5729	-1.33511	0.00023842	0.000838024
Tinag	3512.02	2969.1	3308.19	2570.64	1324.74	1092.54	1237.57	-1.33482	1.76343e-32	8.39125e-31
Igf1	74.9417	60.0062	186.753	145.357	24.294	48.6712	50.6571	-1.33384	5.08483e-05	0.000207737
Masp2	25.34	41.4042	26.6789	26.6222	15.0051	15.3698	6.4123	-1.33252	0.000904679	0.00281775
Pstpip1	26.4183	17.4018	0	42.0631	10.0034	12.1678	8.97721	-1.33217	0.0140295	0.0322162
Car3	95.4293	59.4061	106.716	105.956	20.7213	39.065	46.1685	-1.32947	5.09047e-05	0.000207845
2610015P09Rik	186.545	234.024	160.074	224.692	64.3076	98.6231	87.8485	-1.32929	1.77226e-13	2.33726e-12
Lyl1	11.8613	21.6022	13.3395	25.5573	5.0017	10.887	7.05353	-1.32643	0.00934714	0.0225556
AI429214	64.1587	43.8045	40.0184	59.1013	16.4342	26.8972	21.8018	-1.32633	6.74482e-05	0.00026844
3110099E03Rik	18.8702	16.2017	26.6789	39.9333	4.28717	9.60615	16.0307	-1.32595	0.00727576	0.0181079
Fancg	133.17	159.616	93.3763	157.604	60.735	53.154	60.9168	-1.32425	1.63749e-10	1.53949e-09
Slfn8	11.3221	19.802	0	33.544	8.57435	6.4041	8.97721	-1.32423	0.0169697	0.0380498
Cldn1	423.232	289.23	293.468	291.78	99.3195	152.418	143.635	-1.32245	7.83028e-13	9.65378e-12
Apobec1	79.2549	92.4095	80.0368	112.346	34.2974	34.5821	43.6036	-1.31971	6.61571e-08	4.36417e-07
Zfp442	38.2796	51.0052	53.3579	34.6089	14.2906	12.8082	23.7255	-1.31853	0.00188645	0.00542788
Nr1h3	1662.2	1812.19	1547.38	1574.44	733.821	622.478	645.718	-1.31814	8.30838e-38	4.819e-36
Sypl2	1928.54	2328.84	1534.04	2073.87	858.864	797.951	761.781	-1.31783	5.8263e-28	2.26294e-26
Mtfp1	568.802	535.855	493.56	547.353	185.778	219.02	249.438	-1.31741	4.26876e-19	9.40051e-18
Osr1	28.5749	19.802	53.3579	26.6222	9.28888	7.68492	15.3895	-1.31633	0.00334336	0.00908041
Pole	65.7762	108.611	120.055	99.5671	35.7264	41.6266	35.2676	-1.31502	5.41973e-07	3.11883e-06
Lrrc48	48.5234	46.2047	66.6974	47.3876	22.8649	19.2123	16.672	-1.31475	5.18569e-05	0.000211403
H2afy2	189.78	224.423	226.771	176.772	115.754	65.3218	61.558	-1.31284	4.19533e-08	2.85549e-07
Fam78a	59.8455	84.0086	186.753	59.1013	42.8717	25.6164	27.5729	-1.31148	8.99862e-05	0.000348095
Dok3	44.7494	43.2044	53.3579	70.2827	23.5795	15.3698	25.008	-1.31147	0.000110922	0.000421171
Espn	596.838	677.469	626.955	645.323	334.4	214.537	223.789	-1.31138	1.575e-19	3.61008e-18
Odc1	19255.7	18130.3	7456.77	11312.3	6608.68	5487.67	4906.69	-1.31113	1.21802e-06	6.64723e-06
Birc5	28.0357	33.0034	53.3579	21.8302	16.4342	11.5274	7.69475	-1.31033	0.00252118	0.00704856
Ccdc68	161.205	152.416	173.413	159.733	60.735	72.3663	58.9931	-1.3102	3.49155e-12	4.02989e-11
Acy1	4020.43	3335.74	3721.71	3736.16	1560.53	1460.78	1458.16	-1.31008	2.21398e-52	2.04717e-50
Aadac	4042.54	3228.93	3401.57	3296.36	1409.05	1410.82	1416.48	-1.30975	1.43184e-40	9.43394e-39
Pik3ap1	12.9396	17.4018	13.3395	31.4142	5.71623	12.8082	5.77107	-1.30914	0.00958037	0.0230337
Lurap1l	394.657	363.037	426.863	353.543	122.184	155.62	177.621	-1.3059	1.74563e-17	3.41859e-16
D330045A20Rik	28.0357	37.8039	26.6789	31.9467	11.4325	15.3698	12.1834	-1.30563	0.00142574	0.00421863
Cldn19	632.961	687.67	827.047	946.686	240.082	332.373	357.806	-1.30533	3.07043e-15	4.91813e-14
Ggct	887.439	738.076	453.542	682.061	308.677	298.431	278.935	-1.30504	4.79523e-22	1.3317e-20
Podn	421.614	496.851	240.111	421.696	148.622	188.921	175.697	-1.30202	1.0828e-14	1.64687e-13
Zfp128	46.3668	54.0055	93.3763	64.9582	18.5778	25.6164	25.6492	-1.30165	1.29905e-05	5.93674e-05
Dgkg	281.975	198.62	293.468	149.617	94.3178	86.4553	86.566	-1.30145	8.36885e-09	6.31701e-08
Dcaf4	126.7	117.012	93.3763	122.995	47.1589	55.7157	43.6036	-1.30083	8.09326e-10	6.99097e-09
Zfp874b	203.798	170.417	186.753	181.564	60.735	80.0512	84.6423	-1.30021	5.43192e-12	6.11758e-11
Zfp334	37.2013	45.0046	26.6789	53.2444	17.1487	18.5719	17.9544	-1.30012	6.25964e-05	0.000250293
3632451O06Rik	358.534	325.833	480.221	338.635	177.203	151.777	105.162	-1.29995	7.61e-15	1.17167e-13
Mfsd7c	655.066	552.057	586.937	619.233	198.639	257.445	282.141	-1.29933	6.74034e-21	1.73016e-19
Tatdn3	91.1162	118.212	93.3763	117.67	45.0153	44.8287	42.3212	-1.2952	1.42609e-10	1.34931e-09
Fkbp11	133.709	91.8094	40.0184	104.359	58.5914	38.4246	30.1378	-1.29263	5.04812e-06	2.48723e-05
Hsd11b1	5819.03	4247.84	4161.92	5149.8	1874.92	1935.96	2143.63	-1.29161	1.16048e-11	1.2557e-10
Zhx2	854.012	861.688	920.424	859.898	340.83	363.112	354.6	-1.29156	2.45502e-42	1.72957e-40
Ccnj	75.4808	81.0083	173.413	81.464	37.1555	35.2225	32.7027	-1.29149	3.51262e-07	2.07795e-06
Galr2	20.4877	25.2026	26.6789	25.0249	8.57435	11.5274	8.97721	-1.29077	0.0046816	0.0122116
Nrde2	451.268	456.047	480.221	474.408	212.93	193.404	161.59	-1.28986	1.07181e-23	3.36081e-22
Bdh2	5851.38	4736.29	4988.96	4312.27	1917.08	2187	1999.35	-1.28883	6.80292e-36	3.7027e-34
Ces2g	130.474	133.814	200.092	107.554	51.4461	54.4348	53.8633	-1.28802	2.07023e-08	1.46994e-07
Ttc25	39.897	45.0046	13.3395	44.7253	10.7179	24.3356	15.3895	-1.28704	0.000354973	0.00120326
Proca1	34.5055	33.6034	13.3395	53.2444	15.7196	13.4486	18.5957	-1.28608	0.000315557	0.00108364
Mfsd7a	52.2974	77.4079	80.0368	67.6204	29.2957	27.5376	25.008	-1.28575	2.67836e-07	1.61495e-06
Gypc	23.7225	34.8036	66.6974	29.8169	9.28888	15.3698	14.1071	-1.28549	0.000925662	0.00287595
Dnase1	12850.6	12414.1	11391.9	8867.86	2199.32	6796.03	5027.88	-1.28373	2.86296e-05	0.000123063
Abcc9	328.342	315.632	333.487	446.721	98.605	170.989	173.132	-1.28322	6.1135e-11	6.05545e-10
Ly6g6d	9.70468	19.202	40.0184	20.7653	5.71623	8.32533	8.33598	-1.28291	0.022848	0.0493273
Tlr3	179.537	202.821	133.395	254.508	88.6016	94.7807	70.5353	-1.28077	1.52194e-11	1.62734e-10
Clec2h	310.55	142.815	613.616	317.337	126.472	134.486	149.406	-1.28006	0.00385132	0.0102951
Acp5	2666.09	2454.25	2134.32	2117.53	1157.54	895.293	866.301	-1.27958	4.1551e-26	1.47321e-24
Rab11fip3	10973.3	10954.7	11351.9	9841.17	5373.26	3972.46	3970.49	-1.27817	9.5152e-32	4.43697e-30
Tmc6	1416.34	1399.34	1347.29	1254.44	553.76	582.133	541.839	-1.27713	3.18603e-39	1.964e-37
Pdilt	52.8366	67.2069	13.3395	64.4258	17.8632	28.178	25.6492	-1.27607	5.47022e-05	0.000221835
Ago4	101.899	106.811	133.395	107.554	29.2957	48.0307	55.1457	-1.2753	2.25896e-08	1.59351e-07
Zfp111	145.031	171.018	200.092	188.485	58.5914	72.3663	80.1537	-1.27439	1.97496e-11	2.08434e-10
Marveld3	491.704	486.05	480.221	466.954	237.938	181.236	178.903	-1.27426	2.29993e-21	6.07616e-20
Arl14ep	387.648	349.236	333.487	377.503	136.475	158.181	162.231	-1.27375	3.14176e-22	8.93863e-21
1190007I07Rik	164.98	157.216	226.771	143.228	60.0204	73.0067	65.4054	-1.27348	1.20932e-11	1.3042e-10
Gramd1c	141.796	127.213	160.074	119.268	60.0204	47.3903	55.787	-1.27282	2.08463e-11	2.19014e-10
Creb3l1	217.816	224.423	160.074	199.667	77.8837	86.4553	96.8257	-1.27118	7.6558e-16	1.28048e-14
Per2	945.667	801.682	1173.87	1231.01	376.557	443.164	455.273	-1.27107	1.75091e-12	2.0814e-11
Myo1f	23.7225	39.004	40.0184	54.8418	12.147	14.7294	21.8018	-1.27091	0.00177808	0.00514701
Gna14	218.894	283.829	200.092	199.134	108.608	108.229	69.894	-1.27025	5.36834e-10	4.73263e-09
Unc13d	12.9396	21.0022	66.6974	34.0764	12.147	11.5274	8.97721	-1.26892	0.012159	0.0284182
Acsm2	94628.7	75705.6	70712.5	63629.8	35767.2	28335.6	30772	-1.26853	4.93782e-27	1.82632e-25
Slc37a1	73.8634	81.6084	93.3763	92.1129	38.5846	30.7397	34.6264	-1.26569	8.68734e-08	5.62586e-07
Zfp30	126.161	115.212	120.055	129.384	27.8666	61.4794	64.123	-1.26357	4.32171e-06	2.15279e-05
Smim24	1175.88	1122.12	1213.89	857.235	530.895	411.143	402.692	-1.26337	1.26256e-22	3.70883e-21
Smim6	126.7	121.212	133.395	146.422	31.4393	64.041	68.6116	-1.26273	2.11178e-06	1.10719e-05
4931406C07Rik	17595.1	16081	13886.4	13847.8	7300.34	6057	5919.19	-1.25965	5.55646e-33	2.69928e-31
2010107G23Rik	138.022	135.614	146.734	123.527	44.3008	61.4794	60.9168	-1.25824	1.38284e-10	1.31297e-09
Zbed3	565.567	503.452	506.9	545.756	207.928	223.503	239.82	-1.25822	3.39077e-25	1.15201e-23
Bco2	501.408	525.054	386.845	334.908	143.62	196.606	217.377	-1.25811	7.50072e-13	9.27559e-12
Atp1a2	55.5323	61.2063	120.055	81.9964	20.0068	28.178	39.7562	-1.25556	1.94998e-05	8.64452e-05
Slc8a1	5444.86	4443.46	4495.4	5525.18	2306.5	1852.07	2119.9	-1.25523	8.40139e-20	1.9588e-18
Gm3604	30.1923	27.0028	40.0184	22.8951	10.7179	11.5274	12.1834	-1.25392	0.00136561	0.00406512
Mgme1	365.543	341.435	493.56	379.1	135.046	166.507	169.285	-1.25254	3.69906e-17	7.00798e-16
Gm10804	1391.54	1418.55	1373.97	1459.43	401.565	696.766	682.91	-1.25112	8.57324e-17	1.56941e-15
Sbspon	20.4877	21.6022	80.0368	31.9467	7.14529	11.5274	18.5957	-1.25003	0.0149487	0.0340577
Mfsd6l	46.3668	34.8036	40.0184	42.5956	12.147	16.0102	23.7255	-1.24717	0.000382199	0.00128643
Mmachc	528.905	568.858	546.918	512.744	228.649	226.065	225.072	-1.2466	6.30109e-25	2.10563e-23
Spire2	189.78	174.018	240.111	208.186	66.4512	94.1403	84.6423	-1.24563	5.7634e-13	7.18725e-12
Slc7a9	2205.12	2174.02	2681.23	1888.58	841.001	890.81	1045.2	-1.24306	4.00375e-28	1.57005e-26
Ptgfr	906.848	931.295	867.066	937.635	575.196	285.623	300.095	-1.24269	3.86483e-11	3.94829e-10
Gm10732	93.2727	97.81	93.3763	81.9964	40.0136	42.2671	33.3439	-1.24183	1.03009e-08	7.65113e-08
Gbp3	99.7425	78.6081	133.395	128.319	34.2974	49.952	48.7334	-1.24109	2.92365e-06	1.50283e-05
Tmem67	166.058	179.418	133.395	162.396	55.7333	71.7259	83.3598	-1.24099	2.71311e-10	2.49453e-09
Ppapdc3	22.6443	28.803	13.3395	27.1547	14.2906	8.32533	9.61844	-1.24087	0.00872158	0.0212319
Snap91	12.4004	12.6013	13.3395	22.3627	6.43076	5.12328	8.33598	-1.24045	0.0224375	0.0485245
A230072C01Rik	73.3242	70.2072	66.6974	80.9315	25.0085	35.2225	33.9852	-1.23936	1.30892e-06	7.09351e-06
Ugt3a2	33777.1	27071.2	27852.8	25196.3	13796.8	11127.1	11273.5	-1.23917	1.6399e-32	7.82631e-31
Alyref2	42.5928	45.6047	133.395	60.6987	17.1487	22.4143	32.0615	-1.23835	0.000388961	0.00130703
Bcar3	857.786	782.48	907.084	868.417	391.562	305.476	377.684	-1.23828	1.08233e-25	3.76365e-24
Etv1	245.852	268.227	346.826	180.499	132.902	103.106	76.9475	-1.23786	6.19183e-08	4.09784e-07
Cenpl	134.248	109.211	80.0368	112.346	57.1623	35.2225	55.1457	-1.23673	1.32464e-07	8.37174e-07
Plscr2	10373.2	8489.07	8924.11	8575.02	4084.25	3784.18	3721.06	-1.23604	2.47539e-48	2.0449e-46
Ybey	152.579	122.413	93.3763	112.878	52.1606	51.2328	58.3519	-1.23447	2.22261e-09	1.81854e-08
C130050O18Rik	35.0447	47.4049	26.6789	43.128	22.8649	14.089	15.3895	-1.23444	0.000409191	0.00136767
Zbtb12	120.769	140.414	186.753	142.163	46.4444	62.1198	67.3291	-1.23345	2.30109e-09	1.87897e-08
Hr	17.7919	46.2047	40.0184	35.6738	12.147	13.4486	17.3132	-1.23334	0.00429435	0.0113341
Tmem71	12.4004	16.2017	13.3395	18.6356	7.14529	5.76369	7.05353	-1.2331	0.0148164	0.0338038
Dmap1	297.61	321.033	360.166	304.558	142.191	131.284	124.399	-1.23273	2.24997e-19	5.10683e-18
Rad51d	541.845	643.866	533.579	539.899	168.629	293.308	264.187	-1.23243	2.51492e-14	3.68056e-13
Gm4013	92.1944	63.6065	40.0184	63.8933	30.7247	27.5376	32.0615	-1.23076	5.63006e-05	0.00022758
Zfp618	113.221	150.015	106.716	144.292	56.4478	63.4006	51.2984	-1.23043	4.44944e-10	3.96768e-09
Adam1a	51.2191	52.2054	146.734	78.2693	23.5795	31.3801	31.4202	-1.23029	0.000120456	0.000453669
Fam149a	1794.83	1582.36	1854.19	1594.14	700.953	696.766	755.368	-1.23016	3.91391e-38	2.31618e-36
Lin7a	101.899	127.813	133.395	111.281	51.4461	47.3903	48.0922	-1.23005	3.39381e-09	2.71405e-08
Chadl	110.526	127.813	106.716	98.5022	62.164	30.0993	51.2984	-1.22659	7.4975e-06	3.58339e-05
AI607873	24.8008	30.0031	26.6789	62.296	11.4325	20.4931	16.672	-1.22603	0.00581589	0.0148049
Slc47a1	15790.1	15438.4	14620.1	13789.2	7776.93	5479.99	5876.23	-1.22586	5.54314e-31	2.50356e-29
Prr15	397.353	367.238	360.166	337.57	200.783	141.531	129.528	-1.2227	4.61363e-11	4.63471e-10
Ptchd1	14.557	15.0015	26.6789	22.3627	4.28717	6.4041	12.1834	-1.21984	0.0162758	0.0367573
Ces1g	343.438	222.623	146.734	119.268	136.475	75.5684	62.8405	-1.21843	0.00382869	0.0102396
St8sia6	533.757	611.463	453.542	485.589	253.658	220.941	216.094	-1.21554	3.49945e-20	8.41213e-19
Pkn3	38.2796	63.6065	93.3763	81.464	24.294	26.2568	32.0615	-1.21553	0.000503575	0.00164992
Myo5a	2647.76	2441.05	1267.25	2494.5	818.136	1119.44	988.135	-1.21519	1.32673e-13	1.77414e-12
Tmem140	80.8723	55.2057	93.3763	68.1529	31.4393	23.6952	35.2676	-1.21433	1.64731e-05	7.39131e-05
Lrfn1	31.2706	45.6047	0	40.9982	9.28888	18.5719	18.5957	-1.21411	0.00529572	0.0136192
Frs3os	11.8613	22.2023	26.6789	26.0898	7.85982	8.32533	10.2597	-1.21306	0.0149135	0.0340062
Dand5	137.483	134.414	240.111	128.319	70.0238	53.7944	61.558	-1.21277	2.40026e-07	1.45971e-06
Myh14	1647.1	2278.43	2134.32	2299.63	704.526	970.861	1024.04	-1.21273	2.71919e-18	5.70944e-17
Zc4h2	49.6017	54.6056	26.6789	63.8933	28.5812	19.2123	22.443	-1.21266	0.000106487	0.000406228
Snx21	315.941	339.035	320.147	344.492	122.184	135.126	172.491	-1.21063	2.05436e-16	3.64587e-15
Zfp605	76.02	82.8085	133.395	92.1129	30.0102	34.5821	48.7334	-1.20871	7.87733e-06	3.73748e-05
Pomk	358.534	303.031	386.845	343.959	167.914	144.733	128.887	-1.20841	7.42114e-17	1.3662e-15
Il34	861.56	1030.31	626.955	729.981	552.331	277.297	235.331	-1.20793	0.000195064	0.000699223
Rbfox1	23.1834	15.6016	0	25.5573	9.28888	8.32533	8.97721	-1.20735	0.00528194	0.0135859
Tomm40l	1210.39	1085.51	1053.82	1077.67	424.43	515.53	508.495	-1.20727	1.82282e-27	6.93096e-26
Dnlz	804.41	793.881	573.597	760.331	360.837	311.88	321.256	-1.20682	2.83617e-27	1.0635e-25
Dclre1a	263.644	247.825	186.753	280.598	120.755	112.072	102.597	-1.2064	1.30609e-13	1.7523e-12
Igf2bp3	18.8702	16.8017	40.0184	23.4276	7.85982	12.1678	7.05353	-1.20578	0.00880519	0.0214002
Dixdc1	234.53	222.623	293.468	220.432	60.0204	113.993	128.246	-1.20518	4.25682e-09	3.35962e-08
Ranbp3l	765.591	611.463	613.616	1023.36	176.489	308.037	504.648	-1.20414	0.000122437	0.000460488
Mppe1	314.324	303.631	266.789	301.896	128.615	133.205	134.017	-1.20404	1.5237e-20	3.81489e-19
Zfp354c	68.4719	85.8088	66.6974	96.9049	25.723	33.9417	47.451	-1.20269	1.31796e-05	6.01809e-05
Gng4	55.5323	27.6028	80.0368	36.2062	10.7179	15.3698	29.4966	-1.20263	0.00147694	0.00435823
Ccdc108	37.7404	42.6044	53.3579	73.4773	23.5795	23.6952	19.8781	-1.20243	0.000642194	0.00206257
Prickle4	15.6353	18.0018	26.6789	13.3111	5.71623	7.68492	7.69475	-1.2022	0.0187165	0.0414185
Gm11127	18.3311	17.4018	26.6789	13.3111	7.85982	6.4041	7.69475	-1.20209	0.00995603	0.0238306
Skida1	207.033	181.819	173.413	174.642	49.3025	100.544	92.9783	-1.19922	4.66697e-08	3.14494e-07
Rsph9	255.557	234.024	226.771	208.186	112.181	89.6574	101.956	-1.19893	8.28591e-15	1.26973e-13
Smarca2	7193.86	7118.53	6042.78	5846.24	2469.41	3063.08	3057.38	-1.19757	1.67323e-21	4.47129e-20
Tmem101	183.85	178.218	280.129	187.953	101.463	74.928	75.0239	-1.19735	1.39236e-09	1.17041e-08
Slc5a6	646.439	667.268	760.35	734.773	323.682	277.938	304.584	-1.19621	1.57997e-20	3.94968e-19
Epsti1	18.8702	18.6019	13.3395	36.7387	5.71623	13.4486	12.1834	-1.19606	0.00746427	0.0185399
Wdr5b	80.8723	85.2087	40.0184	79.8667	36.441	39.7054	27.5729	-1.19596	4.42162e-06	2.19785e-05
Endou	64.6979	82.2084	66.6974	69.7502	27.8666	37.7842	28.2141	-1.19525	0.000121027	0.000455608
Doc2a	73.8634	49.205	53.3579	59.6338	30.7247	24.976	23.7255	-1.19418	6.03384e-05	0.000242217
Tmc7	27.4966	25.8026	53.3579	19.168	13.5761	9.60615	10.9009	-1.19388	0.00564302	0.0143986
Syngr3	16.7136	19.802	13.3395	17.5707	8.57435	7.04451	7.69475	-1.19289	0.0200521	0.0440329
Bco1	114.839	75.0077	173.413	83.5938	89.3161	33.9417	15.3895	-1.19242	0.0204163	0.044712
Cytip	445.876	338.435	333.487	454.708	183.634	188.921	159.666	-1.1924	1.29331e-15	2.12171e-14
Shd	156.892	125.413	186.753	185.291	27.8666	87.0958	94.2607	-1.19123	2.91457e-05	0.000125084
Map2k3os	38.2796	25.2026	13.3395	33.544	10.7179	15.3698	14.7483	-1.1907	0.00339771	0.00920193
Fads2	2794.41	2459.65	2587.86	2612.7	896.734	1277.62	1264.5	-1.18979	2.89759e-26	1.04029e-24
Gimap9	303.541	279.029	280.129	283.26	142.191	101.825	135.299	-1.18913	2.03835e-14	3.01017e-13
Nrip2	50.1408	50.4052	146.734	68.6853	25.0085	27.5376	30.779	-1.18901	0.00017247	0.000626931
Mbd4	160.127	131.413	186.753	161.331	48.588	76.8492	76.9475	-1.18785	4.48457e-08	3.03459e-07
Gins3	39.897	23.4024	93.3763	42.0631	14.2906	17.2911	20.5193	-1.18445	0.00266681	0.00741749
Lppr4	95.9685	102.611	120.055	105.956	49.3025	36.5034	50.0159	-1.18375	1.68857e-07	1.04805e-06
Ccdc66	244.234	241.225	293.468	257.703	92.1742	124.24	116.063	-1.1829	4.00393e-11	4.07504e-10
Slc11a1	34.5055	43.2044	40.0184	77.7369	25.723	19.8527	21.8018	-1.18271	0.00117068	0.00354449
Arhgef37	42.0536	38.4039	93.3763	65.4907	20.0068	18.5719	30.1378	-1.18209	0.000562133	0.00182379
Zfp2	179.537	169.817	146.734	175.707	77.1691	73.0067	78.8712	-1.18147	2.29003e-11	2.40128e-10
Hoxa4	31.8098	30.6031	40.0184	35.6738	15.7196	14.089	14.1071	-1.18042	0.0016143	0.00472162
BC064078	52.8366	36.6038	26.6789	38.336	9.28888	19.8527	25.6492	-1.17995	0.000526598	0.00172051
Zfp937	128.317	180.018	106.716	160.266	52.1606	68.5239	78.23	-1.17732	4.59184e-05	0.000188944
Tmppe	996.886	781.28	1147.19	996.736	418.714	427.153	427.7	-1.17724	3.3045e-15	5.27229e-14
Fgd1	153.657	179.418	106.716	143.228	80.0272	65.9622	60.2756	-1.17643	4.0795e-10	3.66794e-09
Myl6b	221.051	240.025	266.789	237.47	152.195	77.4896	85.2835	-1.17597	1.64815e-08	1.18524e-07
Slc25a48	591.985	456.047	773.689	570.78	282.239	227.346	246.873	-1.17493	9.01309e-15	1.37856e-13
Fam229b	59.8455	55.2057	120.055	60.1662	20.0068	33.3013	30.1378	-1.1748	0.000150752	0.000555558
Inpp1	177.38	168.017	173.413	167.72	73.5965	67.8835	85.9248	-1.17477	6.47448e-13	8.03093e-12
Fam188b	299.228	285.029	293.468	293.909	127.186	138.329	123.757	-1.1738	1.13395e-18	2.42814e-17
Zfp354a	145.031	129.613	93.3763	157.071	62.164	53.154	71.1765	-1.17358	1.70119e-08	1.22122e-07
Glyctk	9147.2	8276.05	7470.1	8563.3	4019.94	3459.49	3694.12	-1.17315	3.75296e-29	1.55014e-27
Kap	465476	320915	229732	276031	137538	159629	132985	-1.17201	9.83709e-13	1.20236e-11
Zfp524	268.496	257.426	306.808	253.976	90.7452	118.476	141.712	-1.17173	3.28378e-12	3.80358e-11
1700030J22Rik	81.4115	72.6074	106.716	70.8151	23.5795	35.863	42.9624	-1.17169	1.45251e-05	6.58262e-05
Tmem86b	74.9417	79.2081	146.734	103.294	31.4393	45.4691	42.3212	-1.17123	8.06854e-07	4.49683e-06
Mrgprf	13.4787	23.4024	0	14.9084	3.57264	8.96574	8.97721	-1.17074	0.0229642	0.0495625
Rgs12	326.724	313.232	386.845	374.841	156.482	136.407	163.514	-1.16983	1.47492e-17	2.91297e-16
Pon3	134.787	139.214	133.395	138.968	62.164	53.154	67.9703	-1.16929	1.50803e-09	1.26178e-08
Cyp2a4	18336.5	15168.4	14846.8	16052.7	9544.68	5044.51	6925.28	-1.16801	4.30341e-14	6.12182e-13
Poll	334.811	367.238	320.147	359.932	166.485	161.383	141.712	-1.16711	1.16067e-17	2.31764e-16
Sv2a	470.677	444.046	666.974	609.649	191.494	258.085	255.209	-1.167	1.05598e-13	1.43208e-12
Lsp1	76.5591	77.4079	66.6974	120.332	40.7282	41.6266	37.8325	-1.16535	2.29714e-06	1.19742e-05
Il17re	207.033	241.825	386.845	290.182	96.4614	130.644	121.192	-1.16484	6.57419e-10	5.74588e-09
Slc36a1	2251.49	2484.85	2587.86	2662.75	1232.56	1074.61	1026.61	-1.16377	1.60464e-21	4.30212e-20
Zfp85	41.5145	39.6041	66.6974	42.0631	16.4342	17.2911	23.0843	-1.16247	0.000241199	0.000846877
Cpsf4l	47.4451	58.206	66.6974	52.1796	20.0068	26.8972	24.3667	-1.16226	2.52243e-05	0.000109701
Disp1	75.4808	90.6093	53.3579	138.968	40.0136	45.4691	45.5273	-1.16223	1.04752e-05	4.86096e-05
Krba1	405.979	483.65	573.597	565.988	229.364	224.143	210.323	-1.15937	1.45466e-17	2.87644e-16
Erich2	133.17	96.6099	40.0184	97.4373	44.3008	47.3903	48.0922	-1.1582	1.37168e-06	7.3965e-06
1700034P13Rik	33.4272	27.0028	66.6974	29.2844	15.0051	15.3698	12.8246	-1.1564	0.00224541	0.00634516
Gstz1	9627.04	8250.25	8884.09	7992.52	3556.21	4205.57	3920.48	-1.15607	2.91958e-39	1.82543e-37
Gcgr	595.759	758.478	880.405	829.548	235.08	359.91	418.723	-1.15499	1.38163e-10	1.31258e-09
1110038F14Rik	258.252	244.225	253.45	251.314	127.186	103.746	108.368	-1.15473	3.06914e-14	4.44766e-13
Etv6	1826.64	2385.24	2054.28	2141.49	1116.09	859.43	865.019	-1.15411	5.9045e-22	1.62314e-20
Dnajc28	428.084	447.646	560.258	409.45	180.776	196.606	214.812	-1.15352	1.5413e-19	3.54281e-18
Thap4	1369.44	1251.13	1173.87	1320.99	533.753	564.842	648.283	-1.15295	3.68909e-27	1.37383e-25
9530077C05Rik	35.0447	45.0046	26.6789	42.0631	21.4359	17.2911	15.3895	-1.14806	0.000627134	0.00201899
Racgap1	37.2013	45.0046	13.3395	37.8036	15.7196	19.2123	16.672	-1.14783	0.00242756	0.00681141
C8g	311.089	319.833	266.789	243.86	122.184	136.407	133.376	-1.14617	4.80015e-13	6.05094e-12
Kif24	28.5749	51.6053	53.3579	40.4658	16.4342	19.8527	19.2369	-1.14511	0.00111933	0.00340548
Sirt3	2018.03	2085.21	1934.22	1751.21	885.301	845.982	915.676	-1.14333	9.08517e-39	5.476e-37
Sept1	49.6017	51.6053	53.3579	64.9582	16.4342	30.0993	28.2141	-1.14327	4.30279e-05	0.000178223
Hif3a	52.2974	45.6047	26.6789	59.1013	20.7213	26.8972	20.5193	-1.14285	0.00244003	0.00684403
Aoc1	67.9328	219.022	173.413	124.06	67.1657	59.5581	66.0466	-1.14256	0.000536631	0.00175013
Fabp5	64.6979	54.0055	106.716	68.6853	26.4376	22.4143	40.3975	-1.14154	0.000132037	0.000492837
Neurl1b	409.214	461.447	546.918	575.04	162.913	246.558	256.492	-1.14107	6.66439e-12	7.41835e-11
Pvt1	46.3668	40.2041	26.6789	42.0631	23.5795	14.7294	19.2369	-1.14055	0.000118448	0.000446929
Cd164l2	106.751	89.4092	160.074	113.943	44.3008	46.1095	55.787	-1.14009	9.09138e-07	5.03242e-06
Phc1	1242.2	1183.32	1213.89	1215.57	544.471	544.989	563.641	-1.1392	9.5664e-37	5.3684e-35
Taf9b	426.467	402.041	413.524	382.295	199.354	185.719	166.72	-1.13797	2.31076e-16	4.08753e-15
Dkk2	350.447	382.839	213.432	472.811	149.337	203.01	164.796	-1.13761	1.81418e-10	1.70265e-09
Supt7l	505.182	475.849	440.203	455.772	258.659	194.044	196.216	-1.13713	1.67991e-16	3.00097e-15
Rbsn	973.703	899.492	947.103	953.608	445.866	433.558	407.181	-1.13695	1.16964e-30	5.17246e-29
Epn3	739.173	709.273	827.047	921.661	360.123	315.722	408.463	-1.13689	6.92796e-19	1.50528e-17
Pik3c2g	83.0289	94.2097	160.074	80.3991	50.7316	44.1883	30.1378	-1.13615	1.14362e-05	5.27232e-05
Ifit3b	38.2796	43.2044	93.3763	71.3475	15.0051	35.863	25.008	-1.13431	0.00934915	0.0225572
Tyw5	144.492	118.812	133.395	111.281	59.3059	57.6369	54.5045	-1.13419	1.28284e-09	1.08283e-08
Map3k13	467.442	667.868	747.01	576.105	305.818	295.229	212.247	-1.13355	2.52912e-12	2.95682e-11
Vegfb	1270.23	1204.32	1093.84	1355.07	622.355	511.688	576.465	-1.13314	1.57418e-21	4.22742e-20
Cndp2	39756.3	28780.1	26038.7	25996.6	17173.7	11218.7	12852.2	-1.13305	1.5195e-06	8.13702e-06
Zfp874a	391.422	361.237	373.505	330.116	155.767	172.27	166.72	-1.13258	3.67504e-19	8.17045e-18
Slc6a4	252.322	304.231	213.432	305.091	105.036	122.318	153.895	-1.13173	1.59235e-08	1.14917e-07
Gltscr1l	613.012	693.671	520.239	677.269	204.355	328.53	345.623	-1.13086	2.57605e-13	3.34311e-12
Atp6v1b1	2623.5	2450.65	2894.67	2467.88	861.722	1247.52	1437	-1.13046	9.67813e-18	1.94687e-16
Nol3	204.877	164.417	226.771	232.146	95.0324	81.9725	101.314	-1.12921	2.55837e-09	2.07967e-08
Plcxd2	155.275	262.827	240.111	227.354	127.901	96.0615	75.6651	-1.12804	7.96467e-07	4.44655e-06
Calhm2	25.34	37.2038	40.0184	41.5307	11.4325	17.9315	18.5957	-1.12586	0.00272012	0.00755284
Parp9	343.438	378.039	400.184	333.843	182.205	153.058	155.178	-1.12554	4.56992e-13	5.78762e-12
Exoc3l4	228.599	194.42	226.771	238.003	119.326	85.1745	100.032	-1.12477	1.94607e-11	2.05519e-10
Map4k1	14.557	16.2017	26.6789	21.2978	8.57435	5.76369	10.2597	-1.12452	0.0196545	0.0432533
Gpt	1122.51	1445.55	1173.87	1297.57	662.368	530.9	553.381	-1.12254	9.58287e-12	1.04455e-10
Lztr1	3768.11	3745.58	2774.61	2973.7	1521.23	1620.24	1488.94	-1.1219	5.85798e-26	2.05902e-24
Plekhb1	479.303	515.453	573.597	401.996	275.808	177.394	207.117	-1.12166	1.13805e-12	1.37802e-11
Arhgap27	1272.39	1583.56	1360.63	1379.03	676.659	596.222	662.39	-1.1209	6.34514e-16	1.07117e-14
Fam131c	63.6196	88.209	40.0184	84.6587	50.017	37.1438	17.3132	-1.12073	0.000332377	0.0011347
Arhgap9	16.7136	30.6031	13.3395	26.6222	8.57435	9.60615	14.7483	-1.12039	0.0113575	0.0267756
Pramef8	286.827	271.228	293.468	307.753	161.484	120.397	117.986	-1.11966	3.95458e-12	4.53537e-11
Sirt6	142.335	154.216	253.45	150.682	78.5982	63.4006	75.0239	-1.11964	2.07959e-08	1.47499e-07
Tln2	4805.97	3871	5469.18	4515.66	1842.77	2315.72	2221.22	-1.11809	4.63597e-25	1.55558e-23
Pirb	32.8881	36.0037	53.3579	52.712	22.1504	14.7294	20.5193	-1.11741	0.00191541	0.00550149
Pde5a	161.745	187.819	200.092	174.642	75.0255	87.7362	80.7949	-1.11726	4.27272e-11	4.31354e-10
Rd3	23.1834	29.403	13.3395	28.2196	7.85982	17.2911	10.9009	-1.11682	0.00467575	0.0121983
Bin2	28.5749	27.0028	53.3579	50.5822	14.2906	16.6507	19.8781	-1.11567	0.00587286	0.0149312
Zfp710	422.154	615.663	520.239	567.586	257.23	250.4	230.843	-1.11564	1.3364e-14	2.01375e-13
Ndrg2	3738.46	3618.97	3615	3644.05	1507.66	1827.73	1728.11	-1.11562	4.30956e-39	2.63661e-37
Hpdl	34.5055	34.8036	40.0184	36.2062	15.7196	15.3698	17.9544	-1.11484	0.000883468	0.00275908
Inpp5j	884.204	1105.31	1280.59	1247.52	442.293	541.787	553.381	-1.11475	3.45814e-16	6.01902e-15
Ryr2	47.9842	24.0025	53.3579	31.9467	5.0017	28.8184	16.0307	-1.11458	0.0103444	0.024655
Cdca3	60.9238	50.4052	40.0184	36.2062	25.0085	23.6952	18.5957	-1.11424	0.0013119	0.0039246
Zfp764	108.908	97.21	80.0368	98.5022	29.2957	56.3561	52.5808	-1.11324	1.49465e-06	8.01712e-06
Zik1	44.2102	48.0049	53.3579	44.1929	20.7213	21.1335	21.8018	-1.11181	0.000218911	0.000776325
Zfp57	19.9485	19.802	13.3395	37.2711	13.5761	12.1678	8.97721	-1.11096	0.0123765	0.0288726
Arhgef38	24.8008	22.8023	40.0184	31.4142	11.4325	7.04451	19.2369	-1.11029	0.00690763	0.0172999
Aldh8a1	12240.3	10951.7	10618.2	10074.4	5189.62	5154.02	4934.26	-1.10933	5.97081e-40	3.7809e-38
Ly6a	11129.1	7636.38	7683.54	7453.16	4796.63	3536.34	3485.72	-1.10826	8.92768e-15	1.36678e-13
Rbm41	155.814	144.015	200.092	173.577	67.8803	73.0067	82.7186	-1.10814	2.77178e-09	2.24418e-08
Azgp1	2946.45	1926.8	2601.2	1917.33	894.59	952.93	1410.71	-1.10467	3.0208e-10	2.76338e-09
Sfrp1	4633.98	4091.22	4001.84	3738.29	1545.53	1964.78	2240.46	-1.10465	9.7521e-22	2.65839e-20
Lrrk1	483.077	547.856	493.56	582.494	216.502	258.726	269.316	-1.10309	4.12641e-19	9.1117e-18
Irak1bp1	224.286	190.219	200.092	170.382	98.605	94.1403	80.7949	-1.10062	2.07321e-09	1.70746e-08
Ift122	1876.24	2004.21	2054.28	1882.72	818.85	932.437	961.203	-1.10034	5.50267e-34	2.78107e-32
Rgag4	219.973	234.624	253.45	202.329	97.1759	101.185	110.933	-1.10019	1.00813e-12	1.22893e-11
Kcne1	532.14	513.653	573.597	454.175	195.066	213.257	303.943	-1.09949	8.01662e-12	8.81504e-11
Poc1a	85.7247	91.8094	53.3579	80.3991	44.3008	40.3458	33.3439	-1.09747	2.59359e-06	1.34164e-05
Rnd2	126.7	137.414	106.716	113.411	67.8803	53.7944	53.8633	-1.09463	4.85234e-09	3.80198e-08
Rreb1	1183.97	1675.97	1413.98	1572.84	675.23	723.023	662.39	-1.09404	5.30357e-15	8.29906e-14
B9d1	221.051	184.219	173.413	182.096	93.6033	98.6231	80.7949	-1.09365	5.70167e-10	5.01291e-09
Dbn1	468.52	444.646	480.221	574.508	246.513	222.222	226.995	-1.09303	6.72083e-16	1.1299e-14
Rtn4ip1	1599.12	1607.56	1400.64	1492.44	722.389	747.358	707.917	-1.09298	6.50217e-42	4.52206e-40
Wdfy4	31.2706	49.205	40.0184	59.6338	22.1504	24.3356	18.5957	-1.09282	0.00106744	0.0032641
Mpzl3	49.6017	46.2047	13.3395	46.8551	18.5778	23.6952	21.8018	-1.09206	0.000443093	0.00146712
Kcnt1	241	270.028	253.45	516.471	127.186	147.294	184.033	-1.09198	0.0010892	0.00332224
Rpusd4	370.395	340.235	240.111	339.167	154.338	149.856	175.697	-1.09105	1.78032e-14	2.66051e-13
Znrd1as	211.346	190.82	173.413	180.499	78.5982	94.7807	98.1081	-1.08859	3.51097e-10	3.17607e-09
Slc17a3	26762.3	24595.3	19769.1	20083.3	9934.1	10185.1	12119.9	-1.08781	3.67917e-22	1.03949e-20
Scube3	115.917	169.217	293.468	151.747	75.7401	77.4896	72.4589	-1.08754	2.70058e-06	1.39433e-05
Tmem138	126.7	124.813	120.055	123.527	51.4461	65.3218	58.9931	-1.08731	7.58417e-07	4.25456e-06
Ankdd1b	59.8455	51.6053	66.6974	62.296	31.4393	25.6164	25.6492	-1.08718	6.49786e-05	0.000259372
1810014B01Rik	106.212	88.209	66.6974	77.7369	29.2957	53.7944	42.3212	-1.086	1.45021e-05	6.57587e-05
Wee1	674.475	637.865	626.955	687.918	292.957	313.16	330.233	-1.08593	2.14748e-20	5.26328e-19
Pln	27.4966	28.2029	26.6789	34.6089	11.4325	13.4486	17.3132	-1.08554	0.00448415	0.0117569
Gstp2	33.9664	26.4027	26.6789	17.0382	12.8615	11.5274	12.1834	-1.08535	0.0141558	0.0324741
Tha1	308.932	352.836	320.147	280.598	140.048	154.979	149.406	-1.0848	1.67567e-14	2.51334e-13
Nek4	559.097	529.854	560.258	522.86	260.803	259.366	243.026	-1.0843	2.21934e-20	5.43121e-19
Tnfrsf11a	73.3242	94.8097	26.6789	83.0613	42.8717	34.5821	35.2676	-1.0843	6.09148e-05	0.000244109
Gtse1	25.8791	24.6025	40.0184	31.4142	15.7196	14.7294	9.61844	-1.08335	0.0179799	0.0400171
Zfp444	1228.18	1121.51	813.708	1136.77	444.437	562.28	566.847	-1.07935	8.49159e-16	1.41445e-14
Rdm1	653.988	649.867	546.918	544.158	285.097	270.893	308.431	-1.07934	1.38649e-18	2.94565e-17
Srek1ip1	393.579	365.437	333.487	351.946	173.631	160.102	188.521	-1.07844	1.83115e-17	3.57745e-16
Tmem151b	53.9149	71.4073	66.6974	76.672	34.2974	30.7397	30.779	-1.07631	1.74065e-05	7.77796e-05
Ell3	246.391	232.824	266.789	226.821	152.195	84.5341	103.238	-1.07578	2.68714e-09	2.17673e-08
Frs3	204.337	193.22	213.432	203.926	72.1674	98.6231	115.421	-1.07546	1.49939e-09	1.25584e-08
Ppa2	3536.28	3111.92	3148.12	2918.33	1646.99	1448.61	1437.64	-1.07478	7.61906e-35	3.97412e-33
Zscan20	124.543	120.612	146.734	125.657	47.8734	66.6026	63.4817	-1.07467	2.76441e-07	1.66437e-06
Chd3	9739.18	10903.1	11378.6	10983.8	5111.03	5143.77	5001.59	-1.07464	9.45286e-55	9.67521e-53
Chl1	31.8098	23.4024	53.3579	30.8818	10.0034	17.2911	15.3895	-1.0734	0.00388584	0.0103686
Nmnat1	249.626	299.431	280.129	266.222	146.478	126.801	115.421	-1.07306	3.7735e-14	5.38684e-13
Cubn	15077.8	15255.4	15633.9	14864.8	6041.34	8147.3	7488.92	-1.07251	4.69068e-27	1.73886e-25
Plcd4	37.7404	60.0062	40.0184	47.3876	30.0102	23.0548	15.3895	-1.07121	0.0011123	0.00338599
Rorc	1991.62	1605.16	1480.68	1621.83	525.893	913.225	968.898	-1.07088	1.51249e-09	1.26421e-08
Cbs	5404.43	4470.46	4455.38	4575.83	2211.47	2174.19	2402.69	-1.06901	1.00202e-30	4.44327e-29
1810021B22Rik	47.4451	55.8057	66.6974	48.4524	21.4359	27.5376	24.3667	-1.06883	0.00013897	0.000516345
BC022687	598.455	513.653	613.616	517.536	285.097	242.715	259.698	-1.06875	4.81758e-17	9.00129e-16
Nxph3	18.3311	24.0025	13.3395	15.4409	6.43076	12.8082	7.69475	-1.0687	0.0191489	0.0422662
Cenpq	90.577	87.0089	66.6974	89.9831	42.8717	50.5924	32.0615	-1.06845	1.05194e-05	4.87867e-05
Slc35f2	426.467	427.844	466.882	378.036	182.205	194.685	217.377	-1.06761	4.05748e-16	7.01715e-15
Gm10872	68.4719	75.0077	93.3763	65.4907	22.8649	44.8287	33.9852	-1.06591	9.66441e-05	0.000372257
Msrb2	777.453	707.473	987.121	697.502	360.123	377.842	344.34	-1.06588	1.80723e-20	4.47654e-19
Cep152	77.0983	72.0074	133.395	94.7751	43.5863	41.6266	36.5501	-1.06544	2.15353e-05	9.46947e-05
Slc4a1	849.699	919.894	1320.61	1371.58	212.93	797.951	580.954	-1.0653	0.00437296	0.0115099
Usp35	22.1051	27.0028	26.6789	25.0249	7.14529	14.089	14.1071	-1.06494	0.00736355	0.0183037
Zfp65	180.076	181.819	146.734	182.096	82.1708	86.4553	88.4897	-1.06492	5.25436e-12	5.92992e-11
Ncs1	416.223	411.042	426.863	389.749	207.928	194.044	183.392	-1.06449	8.93775e-12	9.77507e-11
Spata7	162.284	149.415	120.055	152.279	81.4563	73.0067	64.7642	-1.06224	9.7303e-09	7.26145e-08
Cc2d1a	716.529	798.082	907.084	781.096	407.282	352.225	361.012	-1.06216	7.35167e-23	2.19929e-21
Avpr1a	235.608	166.217	226.771	185.291	74.311	87.7362	123.116	-1.06197	2.67014e-07	1.61179e-06
Cyb5d1	56.6106	51.0052	66.6974	53.2444	20.7213	26.8972	30.1378	-1.06194	5.32725e-05	0.000216577
Pdgfc	469.599	379.839	520.239	409.982	160.054	240.794	217.377	-1.06158	4.32234e-12	4.9432e-11
Loxl4	40.9753	37.2038	53.3579	56.9716	18.5778	28.8184	17.9544	-1.06152	0.00042548	0.00141774
Ano9	143.953	153.016	226.771	159.733	80.0272	86.4553	60.2756	-1.06143	3.40909e-08	2.34884e-07
Osbpl9	8835.03	7465.37	6829.81	6772.69	4077.82	3470.38	3234.36	-1.06131	3.46899e-21	9.07626e-20
Zfp667	79.794	97.21	66.6974	83.0613	40.7282	42.2671	39.7562	-1.06085	9.86249e-06	4.60023e-05
Vps9d1	880.969	850.887	947.103	850.846	458.013	399.616	393.074	-1.06083	1.23505e-27	4.71812e-26
Thumpd2	70.0893	70.2072	26.6789	64.4258	25.723	32.0205	36.5501	-1.0607	7.04369e-05	0.000279339
Pigb	152.579	144.015	120.055	155.474	60.0204	81.3321	72.4589	-1.05871	9.90992e-09	7.39111e-08
Pxmp2	1471.34	1236.73	1427.32	1087.78	523.75	715.978	618.145	-1.05817	2.40905e-17	4.63963e-16
Msantd3	79.794	49.8051	26.6789	76.672	25.723	34.5821	33.9852	-1.05782	0.000713111	0.00227139
Tmem139	427.006	407.442	400.184	383.892	235.08	163.305	187.88	-1.05576	1.7872e-14	2.66834e-13
Fam13c	40.4362	40.8042	53.3579	42.5956	25.723	12.1678	23.0843	-1.05112	0.00100923	0.00310476
Ppt2	4910.03	4641.48	3815.09	3984.81	2212.9	2030.1	2089.77	-1.05077	1.39842e-23	4.3431e-22
Grtp1	1280.48	1122.72	1227.23	1025.49	580.912	489.914	601.473	-1.05014	8.93884e-21	2.27654e-19
Serpinb1a	267.957	227.423	293.468	248.652	123.614	119.116	121.192	-1.04971	1.34915e-13	1.80115e-12
Mzt2	326.724	316.832	320.147	294.442	160.054	142.171	151.971	-1.04969	4.1484e-13	5.27019e-12
Unkl	237.765	261.027	240.111	275.806	103.607	122.318	145.559	-1.04949	2.66253e-10	2.4494e-09
Casp4	33.9664	40.8042	13.3395	56.4391	23.5795	21.1335	15.3895	-1.0491	0.00746759	0.0185453
Zbtb14	234.53	178.218	213.432	240.665	75.7401	106.948	132.093	-1.04875	2.37884e-08	1.67083e-07
Il15	267.418	198.02	173.413	217.237	105.75	103.746	114.139	-1.04831	2.98041e-09	2.39877e-08
Col16a1	283.053	385.84	373.505	448.851	235.08	159.462	146.842	-1.04829	5.44237e-08	3.62988e-07
F13b	1812.08	1411.94	2321.07	1533.44	780.266	866.475	838.087	-1.04805	1.67004e-16	2.9899e-15
Gstm7	174.684	133.814	146.734	167.188	82.8854	73.0067	73.7414	-1.04752	5.28917e-10	4.67297e-09
Tmem207	264.722	172.818	320.147	479.732	57.1623	180.596	210.323	-1.04698	0.0177585	0.0395677
Kl	19506.9	18447.7	16300.8	17346	8893.03	7936.6	9234.35	-1.04599	7.54025e-30	3.22074e-28
Akr1b10	641.048	614.463	506.9	562.794	322.967	252.322	292.401	-1.04588	9.27867e-19	2.00001e-17
Rin2	1316.06	1285.93	1213.89	1335.9	677.373	620.557	596.344	-1.04305	1.98771e-26	7.20444e-25
Gtf3c6	703.589	616.263	600.276	611.246	343.688	302.914	285.988	-1.04209	8.63671e-20	2.01078e-18
Rprd1b	806.027	836.486	800.368	785.888	387.275	405.379	385.379	-1.0419	6.95992e-30	2.98854e-28
Cecr2	220.512	223.223	226.771	225.756	81.4563	113.993	129.528	-1.04148	3.26447e-09	2.61834e-08
Rab32	308.932	268.227	173.413	267.82	126.472	140.89	130.811	-1.04144	7.43455e-12	8.23621e-11
Zfp108	49.0625	56.4058	13.3395	52.712	17.8632	28.8184	25.6492	-1.04104	0.00291593	0.00804341
Mkrn2os	283.053	245.425	173.413	233.743	155.767	103.106	100.032	-1.04092	1.41186e-07	8.87129e-07
Prcp	1617.99	1524.16	1133.86	1193.21	715.244	637.208	684.192	-1.04071	2.02064e-17	3.9241e-16
1810019D21Rik	549.393	384.039	600.276	494.108	227.22	240.794	252.644	-1.04059	5.46805e-08	3.64552e-07
Tmem231	473.373	448.246	480.221	432.345	243.654	208.133	211.606	-1.03783	1.20484e-18	2.57318e-17
Zfp608	156.892	178.818	386.845	224.159	89.3161	106.308	109.009	-1.03764	3.31189e-06	1.68507e-05
Isoc2b	551.549	607.262	520.239	520.198	238.653	264.489	309.073	-1.0364	1.16572e-17	2.32486e-16
Xrcc2	134.248	119.412	133.395	135.241	68.5948	67.8835	53.8633	-1.03558	1.36028e-07	8.57363e-07
Arid5b	332.116	454.247	280.129	416.372	192.208	192.123	184.033	-1.03355	1.40244e-10	1.3308e-09
Nphp1	1078.84	958.298	960.442	896.104	526.608	457.893	446.937	-1.0332	5.99048e-24	1.89299e-22
2310067B10Rik	2138.26	2565.86	2467.8	2347.01	1002.48	1228.95	1244.63	-1.03244	8.04174e-21	2.06097e-19
Sat2	267.957	273.628	266.789	226.821	134.331	105.668	137.223	-1.03146	2.05542e-11	2.16224e-10
Slc16a7	1939.32	1372.34	1467.34	2151.08	672.372	940.122	959.921	-1.03067	4.13863e-11	4.19639e-10
Fbxl8	100.821	112.212	106.716	100.1	45.0153	53.154	55.1457	-1.02981	4.08114e-06	2.04107e-05
Mms22l	60.3847	76.2078	66.6974	81.464	35.7264	36.5034	33.9852	-1.02961	0.000135025	0.000502837
Chaf1b	36.123	51.0052	0	44.1929	21.4359	21.1335	17.3132	-1.02917	0.00502652	0.0130071
H2-DMa	109.447	112.212	106.716	142.163	55.0187	53.154	68.6116	-1.02862	1.91048e-06	1.0088e-05
Smco4	378.482	393.64	453.542	372.179	160.769	201.729	206.476	-1.02858	1.81134e-14	2.70189e-13
Frem2	348.29	366.638	253.45	377.503	138.619	217.739	160.307	-1.02788	6.4249e-09	4.92505e-08
Tcf24	396.274	582.66	400.184	392.412	196.495	229.267	236.614	-1.02753	4.23312e-11	4.28153e-10
Hoxc10	370.934	421.243	560.258	314.142	163.627	208.133	207.117	-1.02518	2.88649e-08	2.00919e-07
Zmynd15	56.6106	82.2084	106.716	126.722	36.441	47.3903	48.7334	-1.02416	0.000150942	0.000556005
1700003E16Rik	123.465	154.216	93.3763	113.943	62.8786	60.8389	64.7642	-1.02362	1.49687e-06	8.02639e-06
Tm6sf2	203.259	177.618	213.432	178.369	109.323	71.7259	98.1081	-1.0234	4.25078e-07	2.48929e-06
A930004D18Rik	47.9842	66.6068	40.0184	64.9582	15.7196	31.3801	38.4738	-1.0219	0.0034079	0.00922491
Ghr	29680.1	25097.6	23717.6	26609.4	10587.9	14760.8	13533.2	-1.02124	1.6812e-20	4.17072e-19
Igflr1	48.5234	67.2069	133.395	92.1129	38.5846	32.0205	39.115	-1.02117	0.000394079	0.00132204
Baiap2l2	1114.96	1244.53	1320.61	1479.13	367.268	740.954	794.483	-1.02094	9.08018e-08	5.86159e-07
Lmln	126.7	175.218	40.0184	160.266	64.3076	70.4451	77.5888	-1.02093	1.01453e-05	4.72269e-05
Iyd	1773.26	1580.56	1734.13	1498.83	785.267	776.817	852.835	-1.02019	5.57759e-28	2.17152e-26
Cnksr1	188.702	201.621	213.432	247.587	90.7452	105.027	118.627	-1.01972	2.18912e-09	1.79655e-08
Matn4	40.9753	64.2066	13.3395	60.1662	24.294	26.2568	26.9316	-1.01936	0.000953286	0.00295516
Hes6	1151.62	1120.31	1160.53	982.36	620.926	479.667	523.885	-1.01805	1.20605e-14	1.8241e-13
Pcbd1	4785.48	4177.03	3748.39	4162.65	2432.26	1948.13	1919.2	-1.0178	1.8565e-22	5.35686e-21
Qrsl1	346.134	319.233	440.203	340.232	192.923	170.989	148.124	-1.01714	3.70225e-11	3.78934e-10
B3galt4	45.2885	50.4052	66.6974	43.6604	22.8649	24.3356	23.0843	-1.01696	0.00031828	0.0010923
Zcchc4	176.302	178.218	226.771	176.239	95.0324	86.4553	85.9248	-1.01435	2.50749e-10	2.31463e-09
Traf1	24.2617	49.205	40.0184	46.3227	12.8615	19.2123	26.9316	-1.01429	0.00464279	0.0121298
Hcfc1r1	1302.58	1228.33	1107.18	1156.47	575.91	596.222	630.97	-1.01332	1.48888e-21	4.00497e-20
Pzp	1658.42	1236.13	1200.55	1201.19	346.547	753.762	872.072	-1.01325	0.00170008	0.00494409
Cyp4b1	72585.1	66291.8	55252.1	44766.9	29752.3	30380.4	28659.8	-1.01324	7.71943e-15	1.18739e-13
Oxgr1	1005.51	774.679	733.671	665.556	301.531	415.626	473.869	-1.01309	7.37386e-09	5.59973e-08
Stra6l	466.903	448.846	453.542	442.994	240.082	192.123	241.744	-1.01229	5.44035e-09	4.22003e-08
Cldn10	4512.14	3869.2	3441.58	3727.64	1013.92	2417.55	2359.72	-1.01215	0.00011883	0.000448102
Pik3cd	66.8545	78.008	106.716	125.657	38.5846	46.7499	50.6571	-1.01204	0.00013769	0.000512059
Lrrc75b	279.279	301.831	333.487	333.843	119.326	157.541	181.468	-1.01198	3.84278e-07	2.26093e-06
Map10	180.615	208.221	120.055	166.123	77.1691	86.4553	103.879	-1.01129	3.69438e-08	2.53574e-07
Prickle3	93.2727	121.212	133.395	149.617	47.1589	65.3218	69.2528	-1.01037	6.38611e-06	3.09862e-05
Sdpr	698.737	673.869	706.992	712.411	304.389	345.181	386.661	-1.00972	3.74169e-22	1.0535e-20
Bnc2	484.156	433.844	533.579	357.27	209.357	222.222	216.094	-1.00913	1.59487e-14	2.39437e-13
Zfp85os	19.4094	23.4024	26.6789	21.8302	10.7179	12.1678	9.61844	-1.00794	0.016281	0.0367639
Alb	170.371	180.018	200.092	193.81	76.4546	74.928	121.192	-1.00748	1.22463e-07	7.76984e-07
Morn2	452.885	375.639	440.203	372.179	232.936	172.27	198.781	-1.00702	4.18073e-12	4.78462e-11
Plekhg6	182.232	260.427	240.111	280.598	172.916	103.106	84.6423	-1.00612	8.84347e-06	4.1571e-05
Hcls1	72.2459	93.6096	66.6974	123.527	55.0187	42.2671	43.6036	-1.00572	0.000114694	0.000433876
Stat5a	380.1	471.648	453.542	443.526	233.651	208.774	206.476	-1.00539	4.02762e-11	4.09659e-10
Arid3a	242.078	228.623	226.771	273.144	82.1708	135.126	149.406	-1.00505	1.8703e-07	1.15249e-06
Eri2	229.138	210.622	146.734	217.77	108.608	114.633	94.902	-1.00456	1.09773e-07	7.02492e-07
Shisa7	174.145	174.018	306.808	252.911	83.5999	119.757	112.215	-1.00171	8.77982e-07	4.86327e-06
4931414P19Rik	134.248	171.018	93.3763	151.747	66.4512	72.3663	82.0774	-1.00166	1.83606e-06	9.72023e-06
Scai	540.227	453.046	453.542	526.588	226.506	257.445	267.393	-1.00148	6.37779e-15	9.87556e-14
Sod3	21167.5	22700.3	19609	21335	10742.2	10584.1	10534.1	-1.00077	2.51445e-41	1.71214e-39
D930048N14Rik	217.816	214.822	240.111	260.365	85.7435	121.037	140.429	-1.00071	5.30365e-07	3.05744e-06
Smc2	122.926	142.215	160.074	132.046	62.164	90.2978	49.3747	-1.00013	1.00822e-05	4.69464e-05
