# Supplementary material for: Enhancer and super-enhancer dynamics in repair after ischemic acute kidney injury
Source: Nat Commun. 2020 Jul 7;11:3383. doi: 10.1038/s41467-020-17205-5 (PMC7341735; doi:10.1038/s41467-020-17205-5)
Supplement: Supplementary file 17 — Supplementary Data 14 [file 41467_2020_17205_MOESM17_ESM.xlsx]

## Sheet: TableS7_SHAM_JQ1-down_GO-MF
Data 14: Gene Ontology (GO) term, molecular function of JQ1 down-regulated genes after two days of JQ1 treatment in SHAM kidneys
Category	Term	Count	%	PValue	Genes	List Total	Pop Hits	Pop Total	Fold Enrichment	Bonferroni	Benjamini	FDR
GOTERM_MF_DIRECT	GO:0016491~oxidoreductase activity	81	0.042324	3.9537e-08	STEAP3, ALDH8A1, CYP2J5, ACOX2, ASPDH, ALDH1L1, NOXRED1, HR, HPDL, PECR, RDH7, GPX6, AKR1C6, CREG2, MIOX, BC089597, LOXL4, DAO, SRD5A2, SDR9C7, SARDH, RTN4IP1, HPD, MDH1B, AIFM3, CYP1A1, CMAH, ALDH3B3, ALDH3B2, CYP2B10, ALDH1B1, RRM2, AKR1B10, HAO2, HSD11B1, CYP2D26, GULO, AKR1D1, AOC1, DEGS2, CYP51, HSD3B2, PHYHD1, HSD3B3, HSD17B2, ADHFE1, HSD17B1, CYP2B9, KMO, ADH7, PAH, TYW5, PIPOX, FMO5, CBR2…	1239	604	17446	1.88831	4.88666e-05	4.88666e-05	6.41534e-05
GOTERM_MF_DIRECT	GO:0005215~transporter activity	38	0.0198557	5.40376e-07	SLC13A5, SLC22A18, SLC6A20B, SLC22A13, SLC15A1, AQP8, SLC15A2, AQP4, AQP7, SEC14L4, SEC14L3, ABCA4, SYPL2, SLCO1A4, SLC11A1, SYNPR, SLCO1A1, SLC23A1, SLC23A3, SLC5A4A, SV2A, SLC51B, SLC4A1, SLC51A, SLC22A2, SLC22A1, SLCO4C1, SLC22A22, SLC6A18, SLCO1A6, SLC37A1, SLC5A9, TMEM184A, SLC5A6, SLC13A4, FABP7, SLC5A11, FABP5	1239	217	17446	2.46575	0.000667682	0.000333897	0.000876819
GOTERM_MF_DIRECT	GO:0015293~symporter activity	25	0.0130629	8.55037e-07	SLC36A1, SLC16A14, SLC22A18, SLC13A5, SLC6A20B, SLC15A1, SLC15A2, SLC6A4, SLC10A5, SLC6A18, SLC10A2, SLC34A3, SLC10A1, SLC16A5, SLC1A2, SLC23A1, SLC16A4, SLC16A7, SLC6A7, SLC5A4A, SLC17A1, SLC16A9, SLC5A9, SLC5A6, SLC5A11	1239	112	17446	3.14302	0.00105627	0.000352213	0.00138739
GOTERM_MF_DIRECT	GO:0046872~metal ion binding	300	0.156755	5.40933e-06	CD209A, AIF1, MASP2, AI854703, ZFP334, PDLIM4, RORC, AURKB, ZFP85, BTK, SREK1IP1, ZFP937, POLL, NUDT19, CRYAA, CYP1A1, RREB1, TRABD2B, POLE, ZFP467, ZHX2, HNF4G, ESCO2, ZFP74, UHRF1, ADAMTS8, ACAP1, CYP2D26, UNC13C, NEK4, ITGA2B, CYP2B9, OAS3, ACP5, OAS2, ZFP759, ZFP456, TK1, ZFP618, ZFP750, NR1H3, IKZF4, ASXL3, BHMT2, IKZF2, ZFP605, IKZF1, UPB1, TRIM34A, HGD, ZBTB40, ZBTB45, ZFP444, PPA2, ZFP608…	1239	3355	17446	1.25908	0.00666364	0.00167009	0.00877689
GOTERM_MF_DIRECT	GO:0015347~sodium-independent organic anion transmembrane transporter activity	11	0.0057477	8.61752e-06	SLC22A29, SLCO1A4, SLCO1A1, SLC22A28, SLC22A27, SLCO4C1, SLC22A26, SLC22A8, SLC22A22, SLCO1A6, SLC22A30	1239	27	17446	5.73659	0.0105948	0.00212799	0.013982
