# Supplementary material for: Enhancer and super-enhancer dynamics in repair after ischemic acute kidney injury
Source: Nat Commun. 2020 Jul 7;11:3383. doi: 10.1038/s41467-020-17205-5 (PMC7341735; doi:10.1038/s41467-020-17205-5)
Supplement: Supplementary file 18 — Supplementary Data 15 [file 41467_2020_17205_MOESM18_ESM.xlsx]

## Sheet: tissue_specificity_rna_kidney_e
Data 15: Genes elevated in kidney tissue (www.proteinatlas.org), lightblue: gene down-regulated under JQ1 treatment in SHAM kidneys
Gene	SHAM-JQ1_down(1: down-regulated)	Gene synonym	Ensembl	Gene description	Chromosome	Position	Protein class	Evidence	Antibody	Reliability (IH)	Reliability (Mouse Brain)	Reliability (IF)	Subcellular location	Prognostic p-value	RNA cancer category	RNA tissue category	RNA TS	RNA TS TPM	TPM max in non-specific	RNA cell line category	RNA CS	RNA CS TPM
UMOD	1		ENSG00000169344	Uromodulin	16	20333052-20356301	Disease related genes, Plasma proteins, Predicted intracellular proteins, Predicted membrane proteins, Predicted secreted proteins	Evidence at protein level	CAB009446, HPA043420, HPA054721	Enhanced					Tissue enriched	Tissue enriched	726	kidney: 2392.4	cerebral cortex: 3.2	Not detected
TMEM174	1	FLJ31268, MGC13034	ENSG00000164325	Transmembrane protein 174	5	73173195-73175143	Predicted membrane proteins	Evidence at protein level	HPA037975	Enhanced				Renal cancer:3.30e-6 (favourable)	Tissue enriched	Tissue enriched	685	kidney: 159.4	thyroid gland: 0.2	Not detected
SLC22A8	1	OAT3	ENSG00000149452	Solute carrier family 22 member 8	11	62989154-63015839	FDA approved drug targets, Predicted membrane proteins, Transporters	Evidence at protein level	HPA044174	Enhanced					Tissue enhanced	Tissue enriched	395	kidney: 339.8	cerebral cortex: 0.8	Not detected
HAO2	1	GIG16, HAOX2	ENSG00000116882	Hydroxyacid oxidase 2	1	119368779-119394130	Enzymes, Predicted intracellular proteins	Evidence at protein level						Renal cancer:4.92e-4 (favourable)	Group enriched	Group enriched	300	kidney: 317.5;liver: 219.8	adrenal gland,breast: 0.8	Not detected
BHMT	1	BHMT1	ENSG00000145692	Betaine--homocysteine S-methyltransferase	5	79111779-79132290	Enzymes, Plasma proteins, Predicted intracellular proteins	Evidence at protein level	HPA038285, HPA058310	Enhanced		Supported	Cytosol	Liver cancer:7.32e-4 (favourable)	Tissue enhanced	Group enriched	225	kidney: 788.8;liver: 563.6	urinary bladder: 3.0	Cell line enhanced		Hep G2: 2.4;NTERA-2: 1.4;SCLC-21H: 1.1
SLC7A13	1	AGT-1, XAT2	ENSG00000164893	Solute carrier family 7 member 13	8	86214052-86321146	Predicted membrane proteins, Transporters	Evidence at transcript level							Not detected	Tissue enriched	170	kidney: 42.9	breast,testis: 0.2	Not detected
HPD	1	4-HPPD, 4HPPD, GLOD3, PPD	ENSG00000158104	4-hydroxyphenylpyruvate dioxygenase	12	121839527-121863596	Disease related genes, Enzymes, FDA approved drug targets, Plasma proteins, Predicted intracellular proteins	Evidence at protein level	HPA038321, HPA038322	Enhanced		Uncertain	Nuclear speckles		Tissue enriched	Group enriched	86	kidney: 529.9;liver: 1293.2	seminal vesicle: 10.5	Cell line enriched	24	Hep G2: 349.1
SLC22A2	1	Oct2	ENSG00000112499	Solute carrier family 22 member 2	6	160171061-160277638	Predicted membrane proteins, Transporters	Evidence at protein level	HPA008567, CAB068236, CAB068237	Enhanced				Renal cancer:1.85e-7 (favourable)	Tissue enriched	Tissue enriched	83	kidney: 150.3	seminal vesicle: 1.8	Not detected
SLC6A18	1	FLJ31236, Xtrp2	ENSG00000164363	Solute carrier family 6 member 18	5	1225355-1246189	Disease related genes, Potential drug targets, Predicted membrane proteins, Transporters	Evidence at protein level	HPA011885	Enhanced					Tissue enriched	Tissue enriched	83	kidney: 8.2	all non-specific tissues: 0.0	Not detected
TMEM207	1		ENSG00000198398	Transmembrane protein 207	3	190428655-190449876	Predicted membrane proteins	Evidence at protein level	HPA014332	Uncertain					Not detected	Tissue enriched	63	kidney: 18.7	testis: 0.2	Not detected
SLC22A13	1	OAT10, OCTL1, OCTL3, ORCTL3	ENSG00000172940	Solute carrier family 22 member 13	3	38265812-38278315	Predicted membrane proteins, Transporters	Evidence at protein level	HPA035603, HPA035962	Enhanced					Tissue enriched	Tissue enriched	39	kidney: 10.7	testis: 0.2	Not detected
DAO	1	DAMOX	ENSG00000110887	D-amino acid oxidase	12	108858932-108901043	Enzymes, Predicted intracellular proteins, Predicted secreted proteins	Evidence at protein level	HPA038653, HPA038654	Enhanced				Renal cancer:4.11e-4 (favourable)	Tissue enriched	Group enriched	36	kidney: 89.8;liver: 74.1	rectum: 2.2	Not detected
DUSP9	1	MKP-4, MKP4	ENSG00000130829	Dual specificity phosphatase 9	X	153642492-153651326	Enzymes, Predicted intracellular proteins	Evidence at protein level	HPA003336	Enhanced		Approved	Endoplasmic reticulum	Endometrial cancer:1.60e-4 (unfavourable)	Mixed	Group enriched	35	kidney: 29.0;placenta: 103.3	testis: 1.8	Cell line enriched	6	Hep G2: 251.7
SLC10A2	1	ASBT, ISBT	ENSG00000125255	Solute carrier family 10 member 2	13	103043998-103066846	Disease related genes, Potential drug targets, Predicted membrane proteins, Transporters	Evidence at protein level	HPA004795	Approved				Renal cancer:5.78e-5 (favourable)	Tissue enriched	Group enriched	31	duodenum: 21.0;kidney: 15.4;small intestine: 51.4	gallbladder: 0.9	Not detected
DIO1	1	TXDI1	ENSG00000211452	Iodothyronine deiodinase 1	1	53891239-53911086	Enzymes, Predicted intracellular proteins, Predicted membrane proteins	Evidence at protein level						Thyroid cancer:5.44e-4 (unfavourable)	Group enriched	Group enriched	30	kidney: 147.5;liver: 94.9;thyroid gland: 434.9	fallopian tube: 7.5	Group enriched	20	Hep G2: 23.0;SK-BR-3: 59.3
MIOX	1	ALDRL6	ENSG00000100253	Myo-inositol oxygenase	22	50486784-50490648	Enzymes, Predicted intracellular proteins	Evidence at protein level	HPA039451, HPA039562	Enhanced				Renal cancer:2.60e-6 (favourable)	Tissue enriched	Tissue enriched	30	kidney: 821.5	thyroid gland: 26.9	Cell line enhanced		HDLM-2: 23.3;Karpas-707: 9.3;U-266/70: 5.9
ALDH8A1	1	ALDH12	ENSG00000118514	Aldehyde dehydrogenase 8 family member A1	6	134917390-134950122	Predicted intracellular proteins	Evidence at protein level	HPA026292, HPA055414	Enhanced		Supported	Centrosome	Renal cancer:9.87e-4 (favourable)	Group enriched	Group enriched	29	kidney: 74.3;liver: 127.7	cerebral cortex: 3.4	Mixed
ERICH4	1	C19orf69, LOC100170765	ENSG00000204978	Glutamate rich 4	19	41443158-41444765	Predicted intracellular proteins	Evidence at transcript level	HPA042632, HPA048484	Uncertain		Approved	Nucleoplasm<br>Cytosol		Mixed	Group enriched	27	duodenum: 42.8;kidney: 16.3;small intestine: 42.9	lung: 1.2	Group enriched	13	CACO-2: 2.1;Hep G2: 4.2;THP-1: 1.1
SLC28A1	1	CNT1	ENSG00000156222	Solute carrier family 28 member 1	15	84884654-84945796	Predicted membrane proteins, Transporters	Evidence at protein level	HPA019551	Enhanced					Group enriched	Group enriched	26	duodenum: 37.9;kidney: 49.4;liver: 35.4;small intestine: 53.6	placenta: 1.7	Not detected
UPB1	1	BUP1	ENSG00000100024	Beta-ureidopropionase 1	22	24494107-24528390	Disease related genes, Enzymes, Potential drug targets, Predicted intracellular proteins	Evidence at protein level	HPA000728	Enhanced				Liver cancer:2.30e-7 (favourable)	Tissue enriched	Group enriched	23	kidney: 51.2;liver: 161.7	testis: 4.6	Cell line enhanced		CACO-2: 6.0;NB-4: 1.9;THP-1: 2.7;U-937: 3.5
CUBN	1	gp280, IFCR, MGA1	ENSG00000107611	Cubilin	10	16823964-17129831	Disease related genes, Predicted intracellular proteins, Predicted secreted proteins	Evidence at protein level	HPA004133, HPA043854	Enhanced				Renal cancer:1.12e-4 (favourable)	Tissue enriched	Group enriched	22	kidney: 153.7;small intestine: 54.4	thyroid gland: 4.7	Cell line enhanced		AN3-CA: 14.6;WM-115: 5.9
DPYS	1	DHPase	ENSG00000147647	Dihydropyrimidinase	8	104330324-104467053	Disease related genes, Enzymes, Potential drug targets, Predicted intracellular proteins	Evidence at protein level	HPA024785	Enhanced					Group enriched	Group enriched	22	kidney: 200.4;liver: 246.2	gallbladder: 10.1	Not detected
CTXN3	1		ENSG00000205279	Cortexin 3	5	127649044-127658630	Predicted membrane proteins	Evidence at transcript level							Tissue enriched	Tissue enriched	18	kidney: 78.6	skeletal muscle: 4.3	Not detected
FTCD	1		ENSG00000160282	Formimidoyltransferase cyclodeaminase	21	46136262-46155567	Disease related genes, Enzymes, Potential drug targets, Predicted intracellular proteins	Evidence at protein level	HPA020073, HPA030928, HPA030929, HPA036114	Enhanced		Approved	Plasma membrane<br>Cytosol	Pancreatic cancer:6.78e-5 (favourable), Liver cancer:1.70e-4 (favourable), Renal cancer:5.78e-4 (favourable)	Tissue enriched	Group enriched	18	kidney: 100.2;liver: 184.7	testis: 7.7	Cell line enriched	24	Hep G2: 62.7
NAT8	1	ATase2, GLA, Hcml1, TSC501	ENSG00000144035	N-acetyltransferase 8 (putative)	2	73640832-73642393	Enzymes, Predicted membrane proteins	Evidence at protein level	HPA067855, HPA074519	Enhanced		Approved	Endoplasmic reticulum		Tissue enriched	Tissue enriched	18	kidney: 891.8	liver: 49.4	Cell line enriched	12	Hep G2: 8.7
SLC34A3	1	FLJ38680, NPTIIc	ENSG00000198569	Solute carrier family 34 member 3	9	137230757-137236554	Disease related genes, Potential drug targets, Predicted membrane proteins, Transporters	Evidence at protein level	HPA023776	Enhanced					Mixed	Group enriched	15	kidney: 11.8;small intestine: 9.1	testis: 0.7	Cell line enhanced		CAPAN-2: 2.9;MCF7: 4.2
FAM151A	1	C1orf179, MGC27169	ENSG00000162391	Family with sequence similarity 151 member A	1	54609182-54623556	Predicted intracellular proteins	Evidence at protein level	HPA016840	Approved		Uncertain	Nucleoplasm	Renal cancer:4.09e-5 (favourable)	Group enriched	Group enriched	14	kidney: 175.3;small intestine: 66.8	liver: 8.5	Cell line enriched	41	CACO-2: 63.5
PROZ	1	PZ	ENSG00000126231	Protein Z, vitamin K dependent plasma glycoprotein	13	113158654-113172383	Candidate cardiovascular disease genes, Enzymes, Plasma proteins, Predicted secreted proteins	Evidence at protein level	HPA052006	Enhanced				Liver cancer:3.46e-4 (favourable)	Tissue enriched	Group enriched	14	kidney: 14.5;liver: 27.4	testis: 1.5	Cell line enhanced		HaCaT: 1.9;Hep G2: 2.4
UPP2	1	UDRPASE2, UP2, UPASE2	ENSG00000007001	Uridine phosphorylase 2	2	157876702-158136154	Enzymes, Predicted intracellular proteins	Evidence at protein level	HPA035225, HPA035226			Approved	Nucleus<br>Vesicles<br>Mitochondria		Tissue enriched	Group enriched	14	kidney: 52.2;liver: 14.3	cerebral cortex: 2.4	Not detected
CLDN19	1		ENSG00000164007	Claudin 19	1	42733093-42740254	Disease related genes, Potential drug targets, Predicted membrane proteins, Transporters	Evidence at protein level							Tissue enhanced	Group enriched	12	kidney: 19.7;placenta: 14.5	breast: 1.4	Cell line enhanced		CACO-2: 2.4;Hep G2: 4.3
SLC39A5	1		ENSG00000139540	Solute carrier family 39 member 5	12	56230049-56237846	Disease related genes, Potential drug targets, Predicted membrane proteins, Predicted secreted proteins, Transporters	Evidence at protein level	HPA018423			Approved	Nucleoplasm<br>Vesicles<br>Cytosol	Renal cancer:5.05e-4 (favourable)	Tissue enhanced	Group enriched	12	colon: 73.2;duodenum: 240.2;kidney: 115.0;liver: 86.0;pancreas: 53.1;rectum: 48.9;small intestine: 240.4	gallbladder: 10.0	Group enriched	62	CACO-2: 33.1;Hep G2: 39.7
XPNPEP2	1		ENSG00000122121	X-prolyl aminopeptidase 2	X	129738974-129769538	Disease related genes, Enzymes, Potential drug targets, Predicted secreted proteins	Evidence at protein level	HPA000339, CAB025136, CAB025269	Enhanced					Group enriched	Group enriched	12	duodenum: 128.1;kidney: 175.9;small intestine: 231.5	liver: 14.3	Cell line enhanced		ASC diff: 6.9;ASC TERT1: 36.6;HSkMC: 19.4
CLDN14	1	DFNB29	ENSG00000159261	Claudin 14	21	36460621-36576569	Disease related genes, Predicted membrane proteins	Evidence at protein level	HPA054707			Uncertain	Vesicles	Liver cancer:1.53e-4 (favourable)	Tissue enriched	Group enriched	11	kidney: 3.6;liver: 9.5	gallbladder: 0.6	Cell line enriched	18	HDLM-2: 205.9
ACMSD	1		ENSG00000153086	Aminocarboxymuconate semialdehyde decarboxylase	2	134838547-134902034	Enzymes, Predicted intracellular proteins	Evidence at protein level	HPA010533, HPA011179	Enhanced				Renal cancer:2.39e-4 (favourable)	Group enriched	Group enriched	10	kidney: 137.3;liver: 80.2	gallbladder: 10.8	Cell line enriched	16	RPTEC TERT1: 19.7
ATP6V1B1	1	ATP6B1, RTA1B, VATB, Vma2, VPP3	ENSG00000116039	ATPase H+ transporting V1 subunit B1	2	70935882-70965406	Disease related genes, Predicted intracellular proteins	Evidence at protein level	CAB009523, HPA031847	Enhanced		Approved	Nucleus<br>Nuclear membrane		Group enriched	Group enriched	10	breast: 16.1;cervix, uterine: 47.9;fallopian tube: 21.1;kidney: 64.8;placenta: 27.8;salivary gland: 66.5	skin: 4.2	Group enriched	6	BEWO: 20.0;HaCaT: 17.4;SK-BR-3: 34.9
PLA2G12B	1	PLA2G13	ENSG00000138308	Phospholipase A2 group XIIB	10	72935170-72954778	Plasma proteins, Predicted secreted proteins, RAS pathway related proteins	Evidence at protein level	HPA057745, HPA059562	Approved		Approved	Vesicles		Tissue enriched	Group enriched	10	duodenum: 35.2;kidney: 19.0;liver: 49.9;small intestine: 45.9	lung: 3.9	Group enriched	6	CACO-2: 10.3;Hep G2: 14.2
SLC7A9	1	CSNU3	ENSG00000021488	Solute carrier family 7 member 9	19	32830509-32869766	Disease related genes, Potential drug targets, Predicted membrane proteins, Transporters	Evidence at protein level	HPA042591	Enhanced					Group enriched	Group enriched	10	duodenum: 79.0;kidney: 70.1;small intestine: 123.5	liver: 8.9	Group enriched	20	BEWO: 3.3;CACO-2: 6.7;Hep G2: 5.4
CCDC150	1	FLJ39660	ENSG00000144395	Coiled-coil domain containing 150	2	196639554-196763490	Predicted intracellular proteins	Evidence at protein level	HPA043968, HPA048104	Uncertain		Approved	Nucleoplasm		Mixed	Group enriched	9	kidney: 2.6;testis: 8.8	liver: 0.6	Cell line enhanced		SCLC-21H: 5.2
FMO1	1		ENSG00000010932	Flavin containing monooxygenase 1	1	171248471-171285978	Enzymes, Predicted membrane proteins	Evidence at protein level	HPA023680	Uncertain				Renal cancer:2.81e-4 (favourable)	Tissue enriched	Tissue enriched	9	kidney: 203.2	small intestine: 22.8	Cell line enriched	8	HSkMC: 14.8
HOXC10	1	HOX3I	ENSG00000180818	Homeobox C10	12	53985065-53990279	Predicted intracellular proteins, Transcription factors	Evidence at protein level	HPA053919	Uncertain		Supported	Nucleoplasm<br>Nuclear bodies		Mixed	Group enriched	9	kidney: 18.9;skeletal muscle: 40.3;skin: 8.4	breast: 2.5	Cell line enhanced		AN3-CA: 275.9;T-47d: 95.2
SLC17A3	1	NPT4	ENSG00000124564	Solute carrier family 17 member 3	6	25833066-25882286	Predicted membrane proteins, Transporters	Evidence at protein level							Tissue enriched	Tissue enriched	9	kidney: 168.7	liver: 18.6	Cell line enriched	177	RPTEC TERT1: 87.1
CRYAA	1	CRYA1, HSPB4	ENSG00000160202	Crystallin alpha A	21	43169008-43172805	Disease related genes, Plasma proteins, Predicted intracellular proteins	Evidence at protein level	HPA037737, HPA038430	Supported		Approved	Nucleoplasm<br>Cytosol		Not detected	Tissue enriched	8	kidney: 12.3	liver: 1.5	Cell line enriched	95	Hep G2: 25.4
SMIM24	1	C19orf77, HSPC323	ENSG00000095932	Small integral membrane protein 24	19	3473986-3480542	Predicted intracellular proteins, Predicted membrane proteins	Evidence at protein level	HPA045046, HPA056027	Enhanced		Approved	Nucleoplasm<br>Cytosol	Renal cancer:4.13e-10 (favourable)	Tissue enhanced	Group enriched	8	duodenum: 758.8;epididymis: 1928.7;kidney: 835.9;small intestine: 682.3	stomach: 140.0	Group enriched	8	CACO-2: 128.5;HEL: 66.3;Hep G2: 79.7;MOLT-4: 90.8;REH: 56.0;U-937: 68.2
EGF	1		ENSG00000138798	Epidermal growth factor	4	109912884-110012266	Cancer-related genes, Disease related genes, FDA approved drug targets, Plasma proteins, Predicted membrane proteins, RAS pathway related proteins	Evidence at protein level							Mixed	Tissue enriched	7	kidney: 122.1	pancreas: 18.5	Cell line enhanced		EFO-21: 5.9;SK-BR-3: 8.5;U-251 MG: 3.0
GCGR	1	GGR	ENSG00000215644	Glucagon receptor	17	81804132-81814013	FDA approved drug targets, G-protein coupled receptors, Plasma proteins, Predicted membrane proteins, Predicted secreted proteins	Evidence at protein level	HPA071228			Approved	Golgi apparatus		Tissue enhanced	Group enriched	7	adrenal gland: 6.6;kidney: 8.4;liver: 20.8;parathyroid gland: 8.0	skin: 1.6	Cell line enhanced		HeLa: 1.2;MCF7: 2.2;SK-BR-3: 1.8;U-87 MG: 2.7
PIPOX	1	LPIPOX	ENSG00000179761	Pipecolic acid and sarcosine oxidase	17	28950513-29057220	Enzymes, Plasma proteins, Predicted intracellular proteins	Evidence at protein level						Pancreatic cancer:1.49e-4 (favourable)	Group enriched	Group enriched	7	kidney: 137.9;liver: 235.9	epididymis: 26.0	Group enriched	5	AF22: 30.7;Hep G2: 65.9;NTERA-2: 61.7;RH-30: 85.6
SLC17A1	1	NAPI-1, NPT1	ENSG00000124568	Solute carrier family 17 member 1	6	25782897-25832059	Predicted membrane proteins, Transporters	Evidence at protein level	HPA050513			Approved	Golgi apparatus		Group enriched	Tissue enriched	7	kidney: 174.5	liver: 25.1	Cell line enriched	490	RPTEC TERT1: 48.9
TINAG	1		ENSG00000137251	Tubulointerstitial nephritis antigen	6	54307859-54390152	Enzymes, Predicted intracellular proteins	Evidence at protein level	HPA035427	Approved				Liver cancer:2.05e-5 (unfavourable), Renal cancer:8.75e-5 (favourable)	Tissue enhanced	Tissue enriched	7	kidney: 113.9	small intestine: 15.7	Cell line enriched	36	RPTEC TERT1: 69.3
BHMT2	1		ENSG00000132840	Betaine--homocysteine S-methyltransferase 2	5	79069717-79089466	Cancer-related genes, Enzymes, Predicted intracellular proteins	Evidence at protein level	HPA044573	Enhanced					Group enriched	Group enriched	6	kidney: 362.7;liver: 238.5	epididymis: 46.2	Cell line enhanced		Hep G2: 53.5;hTEC/SVTERT24-B: 46.4;U-87 MG: 18.9
CYS1	1		ENSG00000205795	Cystin 1	2	10056780-10080944	Predicted intracellular proteins	Evidence at protein level						Renal cancer:1.27e-5 (favourable)	Tissue enhanced	Tissue enriched	6	kidney: 101.2	ovary: 15.7	Cell line enriched	14	RPTEC TERT1: 83.8
GATM	1	AGAT	ENSG00000171766	Glycine amidinotransferase	15	45361124-45402327	Disease related genes, Enzymes, Plasma proteins, Potential drug targets, Predicted intracellular proteins	Evidence at protein level	HPA026077	Enhanced		Supported	Mitochondria	Renal cancer:1.38e-4 (favourable)	Expressed in all	Group enriched	6	kidney: 1904.2;liver: 1291.1;pancreas: 573.9	ovary: 195.7	Cell line enhanced		RH-30: 190.4;U-266/70: 92.4;U-266/84: 115.1
HAVCR1	1	CD365, HAVCR, HAVCR-1, KIM1, TIM-1, TIM1, TIMD1	ENSG00000113249	Hepatitis A virus cellular receptor 1	5	157029413-157059119	Predicted membrane proteins, Predicted secreted proteins	Evidence at protein level	HPA007173, CAB075697	Approved		Approved	Vesicles	Urothelial cancer:1.32e-4 (favourable), Stomach cancer:7.81e-4 (unfavourable)	Tissue enriched	Group enriched	6	colon: 4.8;kidney: 8.3;rectum: 4.1;testis: 1.7	gallbladder: 0.8	Group enriched	5	A549: 86.4;CACO-2: 95.7;RPTEC TERT1: 33.8
STAP1	1	BRDG1, STAP-1	ENSG00000035720	Signal transducing adaptor family member 1	4	67558728-67607337	Predicted intracellular proteins	Evidence at protein level	HPA038529	Enhanced		Uncertain	Nucleoplasm<br>Vesicles		Tissue enriched	Group enriched	6	appendix: 23.8;kidney: 13.2;lymph node: 59.6;spleen: 26.6;tonsil: 56.3	testis: 6.1	Cell line enhanced		Daudi: 141.5;U-698: 60.7;U-937: 22.3
ACE2	1		ENSG00000130234	Angiotensin I converting enzyme 2	X	15561033-15602148	Enzymes, FDA approved drug targets, Predicted membrane proteins	Evidence at protein level	HPA000288, CAB026174	Enhanced				Renal cancer:2.12e-5 (favourable), Liver cancer:4.21e-4 (favourable)	Tissue enhanced	Group enriched	5	duodenum: 181.1;gallbladder: 100.2;kidney: 94.0;small intestine: 261.1;testis: 93.0	heart muscle: 27.9	Cell line enhanced		HaCaT: 1.1
ACY1	1		ENSG00000243989	Aminoacylase 1	3	51983278-51989202	Disease related genes, Enzymes, Plasma proteins, Potential drug targets, Predicted intracellular proteins	Evidence at protein level	CAB003695, HPA036174, HPA036175	Enhanced				Renal cancer:2.93e-4 (favourable), Urothelial cancer:6.77e-4 (favourable)	Expressed in all	Group enriched	5	duodenum: 130.8;kidney: 356.0;liver: 114.9;small intestine: 103.3	parathyroid gland: 35.0	Mixed
KL	1		ENSG00000133116	Klotho	13	33016433-33066145	Disease related genes, Enzymes, Potential drug targets, Predicted membrane proteins, Transporters	Evidence at protein level						Renal cancer:1.29e-9 (favourable), Pancreatic cancer:4.44e-4 (favourable)	Group enriched	Group enriched	5	kidney: 136.6;parathyroid gland: 346.4	placenta: 44.1	Cell line enhanced		HMC-1: 2.1;SK-BR-3: 3.4
MYOM3	1	FLJ35961	ENSG00000142661	Myomesin 3	1	24056035-24112175	Predicted intracellular proteins	Evidence at protein level	HPA028132, HPA029752	Uncertain		Approved	Vesicles	Renal cancer:4.28e-6 (favourable)	Tissue enhanced	Group enriched	5	heart muscle: 69.9;kidney: 31.8;skeletal muscle: 86.5	testis: 12.1	Cell line enhanced		A549: 4.2;Hep G2: 12.2
RNF152	1	FLJ39176	ENSG00000176641	Ring finger protein 152	18	61808063-61894247	Enzymes, Predicted intracellular proteins, Predicted membrane proteins	Evidence at protein level						Renal cancer:1.13e-8 (favourable), Stomach cancer:2.85e-5 (unfavourable)	Expressed in all	Tissue enriched	5	kidney: 56.6	liver: 10.3	Cell line enhanced		HaCaT: 18.4;SH-SY5Y: 13.4;U-138 MG: 20.3
SLC23A1	1	SLC23A2, SVCT1, YSPL3	ENSG00000170482	Solute carrier family 23 member 1	5	139367196-139384553	Predicted membrane proteins, Transporters	Evidence at protein level	HPA047612	Enhanced					Group enriched	Group enriched	5	duodenum: 26.7;fallopian tube: 86.2;kidney: 41.9;small intestine: 72.0	liver: 10.7	Cell line enhanced		CACO-2: 7.7;HDLM-2: 7.6;Hep G2: 9.2;Karpas-707: 7.8;RPMI-8226: 7.6;U-266/70: 12.7
SLC5A11	1	KST1, SGLT6, SMIT2	ENSG00000158865	Solute carrier family 5 member 11	16	24845841-24911628	Predicted membrane proteins	Evidence at protein level	HPA035331	Uncertain		Approved	Nucleus<br>Cytosol		Mixed	Group enriched	5	cerebral cortex: 10.5;duodenum: 6.6;kidney: 6.1;small intestine: 15.2	breast: 1.7	Cell line enhanced		BEWO: 1.7;Hep G2: 11.2;Karpas-707: 3.2
ABCC6	1	ARA, EST349056, MLP1, MRP6, PXE, URG7	ENSG00000091262	ATP binding cassette subfamily C member 6	16	16148928-16223522	Cancer-related genes, Disease related genes, Plasma proteins, Potential drug targets, Predicted membrane proteins, Transporters	Evidence at protein level	HPA038105			Supported	Plasma membrane	Liver cancer:3.82e-4 (favourable)	Tissue enhanced	Tissue enhanced		kidney: 16.9;liver: 23.4	duodenum: 13.0	Cell line enriched	6	Hep G2: 45.5
ACY3	1	ACY-3, HCBP1, MGC9740	ENSG00000132744	Aminoacylase 3	11	67642555-67650659	Enzymes, Predicted intracellular proteins	Evidence at protein level	HPA039219, HPA048187	Enhanced				Endometrial cancer:4.80e-4 (favourable)	Mixed	Tissue enhanced		duodenum: 80.6;kidney: 53.3;small intestine: 78.6	cervix, uterine: 16.1	Cell line enhanced		CACO-2: 8.4;CAPAN-2: 13.6;Daudi: 41.2
AGMAT	1	FLJ23384	ENSG00000116771	Agmatinase	1	15572353-15585110	Enzymes, Predicted intracellular proteins	Evidence at protein level	HPA026443, HPA028321	Enhanced				Renal cancer:5.13e-4 (favourable)	Group enriched	Tissue enhanced		kidney: 158.9	liver: 36.6	Cell line enhanced		CACO-2: 35.2;Hep G2: 70.8
ALDH1L1	1	10-fTHF, FTHFD	ENSG00000144908	Aldehyde dehydrogenase 1 family member L1	3	126103562-126197994	Enzymes, Plasma proteins, Predicted intracellular proteins	Evidence at protein level	HPA036900, HPA050139	Enhanced	Supported	Supported	Cytosol	Renal cancer:2.42e-8 (favourable)	Tissue enhanced	Tissue enhanced		kidney: 121.2;liver: 190.4	adipose tissue: 80.9	Cell line enhanced		Hep G2: 54.9;Karpas-707: 57.9;RT4: 174.8
ASPDH	1		ENSG00000204653	Aspartate dehydrogenase domain containing	19	50511600-50514690	Enzymes, Predicted intracellular proteins	Evidence at protein level	HPA042631, HPA042654	Approved					Tissue enriched	Tissue enhanced		cerebral cortex: 17.9;kidney: 27.9;liver: 34.6	duodenum: 6.9	Cell line enhanced		HEK 293: 12.4;MOLT-4: 13.3;SH-SY5Y: 9.8
CLDN10	1	CPETRL3, OSP-L	ENSG00000134873	Claudin 10	13	95433604-95579759	Predicted intracellular proteins, Predicted membrane proteins	Evidence at protein level	CAB012969, HPA042348	Enhanced				Renal cancer:7.46e-5 (favourable), Thyroid cancer:2.13e-4 (favourable)	Mixed	Tissue enhanced		kidney: 163.5	cervix, uterine: 112.6	Cell line enhanced		EFO-21: 10.0;HUVEC TERT2: 11.9;NTERA-2: 28.0;RPTEC TERT1: 43.5
CMBL	1	FLJ23617	ENSG00000164237	Carboxymethylenebutenolidase homolog	5	10275875-10308026	Predicted intracellular proteins	Evidence at protein level	HPA036571	Uncertain				Ovarian cancer:1.99e-4 (favourable)	Expressed in all	Tissue enhanced		kidney: 315.7	duodenum: 177.0	Mixed
ENPP6	1	MGC33971	ENSG00000164303	Ectonucleotide pyrophosphatase/phosphodiesterase 6	4	184088706-184221230	Enzymes, Predicted intracellular proteins, Predicted secreted proteins	Evidence at protein level	HPA042740	Approved		Approved	Golgi apparatus		Tissue enriched	Tissue enhanced		kidney: 30.6;ovary: 15.0	cerebral cortex: 8.6	Cell line enhanced		Karpas-707: 2.3;SH-SY5Y: 3.8;U-266/70: 2.2;U-266/84: 1.1
FAM131C	1	C1orf117, FLJ36766	ENSG00000185519	Family with sequence similarity 131 member C	1	16057769-16073632	Predicted intracellular proteins	Evidence at protein level	HPA031046	Uncertain		Approved	Nucleoli<br>Intermediate filaments<br>Cytosol	Renal cancer:9.33e-6 (favourable)	Mixed	Tissue enhanced		adrenal gland: 3.3;cerebral cortex: 4.8;kidney: 3.7	heart muscle,skin: 1.1	Cell line enhanced		A549: 7.2;HEK 293: 4.6;PC-3: 5.4
FCAMR	1	CD351, FCA/MR, FKSG87	ENSG00000162897	Fc fragment of IgA and IgM receptor	1	206957965-206970625	CD markers, Predicted membrane proteins	Evidence at protein level	HPA056505	Enhanced					Tissue enhanced	Tissue enhanced		kidney: 32.1;lymph node: 14.0;tonsil: 11.3	appendix: 5.2	Not detected
FGF1	1	AFGF, ECGF, ECGF-beta, ECGFA, ECGFB, FGF-alpha, FGFA, GLIO703, HBGF1	ENSG00000113578	Fibroblast growth factor 1	5	142592178-142698070	Cancer-related genes, FDA approved drug targets, Predicted intracellular proteins, RAS pathway related proteins	Evidence at protein level	HPA003265, CAB017519	Enhanced				Renal cancer:2.59e-5 (favourable), Thyroid cancer:3.45e-5 (favourable)	Tissue enriched	Tissue enhanced		cerebral cortex: 129.9;kidney: 59.4	heart muscle: 32.8	Cell line enhanced		BJ: 37.6;BJ hTERT+ SV40 Large T+: 33.4;BJ hTERT+ SV40 Large T+ RasG12V: 43.9;HBF TERT88: 62.3;hTEC/SVTERT24-B: 45.5;U-2 OS: 33.6
FREM2	1	DKFZp686J0811	ENSG00000150893	FRAS1 related extracellular matrix protein 2	13	38687129-38887131	Disease related genes, Predicted membrane proteins	Evidence at protein level	HPA028831	Uncertain		Approved	Cytosol	Renal cancer:2.23e-7 (favourable)	Mixed	Tissue enhanced		kidney: 8.2;thyroid gland: 8.3	lung: 3.3	Cell line enhanced		AF22: 15.4;HAP1: 10.9;MCF7: 6.0;RT4: 5.7;WM-115: 5.8
G6PC	1	G6PT, GSD1a	ENSG00000131482	Glucose-6-phosphatase catalytic subunit	17	42900797-42913369	Disease related genes, Enzymes, Potential drug targets, Predicted membrane proteins	Evidence at protein level	HPA052324	Enhanced				Renal cancer:3.79e-5 (favourable), Liver cancer:5.42e-5 (favourable)	Tissue enriched	Tissue enhanced		kidney: 89.1;liver: 147.3	small intestine: 33.2	Not detected
GALNT14	1	FLJ12691, GalNac-T10, GalNac-T14	ENSG00000158089	Polypeptide N-acetylgalactosaminyltransferase 14	2	30910467-31155202	Enzymes, Predicted intracellular proteins, Predicted membrane proteins	Evidence at protein level	HPA030138			Approved	Nucleus<br>Golgi apparatus		Tissue enriched	Tissue enhanced		kidney: 40.3	parathyroid gland: 12.8	Cell line enhanced		RPTEC TERT1: 29.5;RT4: 23.6;SCLC-21H: 25.2
GLOD5	1		ENSG00000171433	Glyoxalase domain containing 5	X	48761750-48773648	Predicted intracellular proteins	Evidence at protein level	HPA010667	Uncertain		Uncertain	Mitochondria		Mixed	Tissue enhanced		duodenum: 10.8;kidney: 11.0;small intestine: 10.7	epididymis: 6.8	Cell line enhanced		MCF7: 1.6
GLTPD2	1		ENSG00000182327	Glycolipid transfer protein domain containing 2	17	4788959-4790390	Predicted secreted proteins	Evidence at protein level	HPA058295, HPA065267	Uncertain		Approved	Vesicles		Tissue enriched	Tissue enhanced		duodenum: 11.0;kidney: 12.8;liver: 13.8	small intestine: 7.2	Cell line enhanced		CACO-2: 8.6;Hep G2: 9.4
HGD	1	AKU, HGO	ENSG00000113924	Homogentisate 1,2-dioxygenase	3	120628173-120682571	Disease related genes, Enzymes, Plasma proteins, Potential drug targets, Predicted intracellular proteins	Evidence at protein level	HPA047374, HPA052359	Enhanced		Supported	Golgi apparatus	Endometrial cancer:1.78e-4 (favourable)	Tissue enhanced	Tissue enhanced		kidney: 175.8;liver: 324.3	gallbladder: 87.1	Group enriched	10	CACO-2: 38.8;EFO-21: 75.8;Hep G2: 110.3;RPTEC TERT1: 153.1
KIF12	1		ENSG00000136883	Kinesin family member 12	9	114086126-114099291	Predicted intracellular proteins	Evidence at protein level	HPA020192, HPA024127	Uncertain		Approved	Nucleoplasm		Mixed	Tissue enhanced		gallbladder: 36.6;kidney: 46.9	thyroid gland: 33.0	Cell line enhanced		CACO-2: 6.3;RPTEC TERT1: 31.9;SCLC-21H: 7.6
KMO	1		ENSG00000117009	Kynurenine 3-monooxygenase	1	241532134-241595642	Enzymes, Predicted membrane proteins	Evidence at protein level	HPA031115, HPA056942	Enhanced				Renal cancer:6.49e-8 (unfavourable)	Mixed	Tissue enhanced		kidney: 32.3;liver: 47.7	spleen: 10.8	Cell line enhanced		RPMI-8226: 6.1;RPTEC TERT1: 16.3;SK-BR-3: 8.4;U-698: 6.4
PAH	1	PH	ENSG00000171759	Phenylalanine hydroxylase	12	102836885-102958410	Disease related genes, Enzymes, FDA approved drug targets, Predicted intracellular proteins	Evidence at protein level	HPA028407, HPA031642	Enhanced		Approved	Endoplasmic reticulum<br>Vesicles	Liver cancer:4.30e-4 (favourable)	Tissue enriched	Tissue enhanced		kidney: 504.6;liver: 722.4	gallbladder: 125.9	Cell line enriched	26	Hep G2: 161.3
PM20D1	1	Cps1, FLJ32569	ENSG00000162877	Peptidase M20 domain containing 1	1	205828022-205850132	Enzymes, Predicted secreted proteins	Evidence at transcript level							Tissue enriched	Tissue enhanced		kidney: 6.0;pancreas: 16.6	skin: 3.9	Cell line enriched	10	Karpas-707: 1.3
PTH1R	1	PTHR, PTHR1	ENSG00000160801	Parathyroid hormone 1 receptor	3	46877746-46903799	Disease related genes, G-protein coupled receptors, Potential drug targets, Predicted intracellular proteins, Predicted membrane proteins, Transporters	Evidence at protein level	HPA007978	Approved				Renal cancer:6.79e-6 (favourable)	Tissue enhanced	Tissue enhanced		kidney: 158.9	adrenal gland: 36.7	Cell line enriched	8	RPTEC TERT1: 88.0
RANBP3L	1	FLJ25422	ENSG00000164188	RAN binding protein 3 like	5	36248434-36302114	Predicted intracellular proteins	Evidence at protein level	HPA037471, HPA037472, HPA061526	Approved		Uncertain	Nucleoplasm		Tissue enhanced	Tissue enhanced		cerebral cortex: 31.0;kidney: 28.7;prostate: 23.0	breast: 10.0	Cell line enhanced		ASC diff: 8.5;HSkMC: 1.8;T-47d: 2.0
SLC16A4	1	MCT4, MCT5	ENSG00000168679	Solute carrier family 16 member 4	1	110362848-110391082	Predicted membrane proteins	Evidence at transcript level	HPA046986, HPA060163	Approved		Approved	Microtubules<br>Cytokinetic bridge<br>Cytosol	Renal cancer:1.69e-4 (favourable)	Expressed in all	Tissue enhanced		kidney: 125.2	placenta: 39.9	Cell line enhanced		BEWO: 19.0;CAPAN-2: 26.1;SK-MEL-30: 24.1
SLC16A9	1	C10orf36, FLJ43803, MCT9	ENSG00000165449	Solute carrier family 16 member 9	10	59650761-59736002	Predicted membrane proteins, Transporters	Evidence at protein level	HPA049286	Approved		Approved	Nucleus<br>Cell Junctions	Renal cancer:2.56e-6 (favourable)	Mixed	Tissue enhanced		adrenal gland: 198.5;kidney: 201.0	spleen: 56.3	Cell line enhanced		HAP1: 11.1;NTERA-2: 20.0;U-937: 14.6
SLC23A3	1	FLJ31168, SVCT3, Yspl1	ENSG00000213901	Solute carrier family 23 member 3	2	219161465-219170095	Predicted membrane proteins, Transporters	Evidence at protein level	HPA019059			Approved	Nucleus<br>Cell Junctions		Tissue enriched	Tissue enhanced		kidney: 53.1;small intestine: 22.9	duodenum: 8.7	Cell line enhanced		hTCEpi: 3.5
SLC25A48	1	FLJ44862, HDMCP	ENSG00000145832	Solute carrier family 25 member 48	5	135834649-135888637	Predicted intracellular proteins, Predicted membrane proteins, Transporters	Evidence at protein level	HPA014674	Uncertain		Approved	Intermediate filaments<br>Actin filaments		Mixed	Tissue enhanced		cerebral cortex: 17.7;kidney: 7.3	skeletal muscle: 2.7	Cell line enhanced		HAP1: 2.4;HEK 293: 1.6;SCLC-21H: 2.0;U-2 OS: 2.3
SLC30A2	1	ZNT2	ENSG00000158014	Solute carrier family 30 member 2	1	26037252-26046133	Disease related genes, Potential drug targets, Predicted membrane proteins, Transporters	Evidence at protein level	HPA017979			Approved	Vesicles	Renal cancer:2.86e-6 (favourable)	Tissue enhanced	Tissue enhanced		kidney: 22.0;thyroid gland: 42.4	pancreas: 16.5	Group enriched	5	BEWO: 2.4;RPTEC TERT1: 4.3;WM-115: 3.5
SLC47A1	1	FLJ10847, MATE1	ENSG00000142494	Solute carrier family 47 member 1	17	19495385-19579034	Predicted membrane proteins, Transporters	Evidence at protein level	HPA021987	Enhanced				Endometrial cancer:5.54e-8 (favourable), Renal cancer:1.06e-5 (favourable), Lung cancer:1.88e-5 (favourable)	Tissue enhanced	Tissue enhanced		adrenal gland: 138.3;kidney: 105.1	liver: 53.8	Cell line enhanced		A549: 19.2;AN3-CA: 15.5;Hep G2: 28.2;U-266/70: 23.7
SLCO4C1	1	OATP-H, OATP4C1, OATPX, SLC21A20	ENSG00000173930	Solute carrier organic anion transporter family member 4C1	5	102233986-102296549	Predicted membrane proteins, Transporters	Evidence at protein level						Renal cancer:1.12e-4 (favourable)	Tissue enriched	Tissue enhanced		kidney: 42.4	lung: 11.2	Cell line enhanced		Karpas-707: 12.0;RPTEC TERT1: 70.8;U-937: 19.1
SUCNR1	1	GPR91	ENSG00000198829	Succinate receptor 1	3	151873643-151884619	G-protein coupled receptors, Predicted membrane proteins	Evidence at protein level	CAB022745	Uncertain					Mixed	Tissue enhanced		kidney: 42.3	thyroid gland: 15.9	Group enriched	6	HEL: 47.7;NB-4: 19.6;U-937: 41.3
SULT1C2	1	ST1C1, SULT1C1	ENSG00000198203	Sulfotransferase family 1C member 2	2	108288639-108309915	Plasma proteins, Predicted intracellular proteins	Evidence at protein level	HPA007190	Approved					Mixed	Tissue enhanced		kidney: 69.0;stomach: 149.5	duodenum: 28.5	Cell line enhanced		RPTEC TERT1: 19.5;RT4: 6.0
TCF24	1	bHLHa25	ENSG00000261787	Transcription factor 24	8	66946501-66962590	Predicted intracellular proteins	Evidence at transcript level							Not detected	Tissue enhanced		kidney: 1.2;testis: 2.8	fallopian tube: 0.7	Cell line enhanced		HAP1: 2.2;HEK 293: 5.0;HMC-1: 4.1
TLN2	1	ILWEQ, KIAA0320	ENSG00000171914	Talin 2	15	62390526-62844631	Plasma proteins, Predicted intracellular proteins	Evidence at protein level	CAB017194, HPA051828, HPA054787	Enhanced		Supported	Focal adhesion sites<br>Cytosol	Renal cancer:1.81e-6 (favourable), Breast cancer:6.53e-4 (favourable), Stomach cancer:7.74e-4 (favourable)	Expressed in all	Tissue enhanced		cerebral cortex: 41.2;kidney: 41.1	thyroid gland: 21.7	Mixed
TMEM139	1	FLJ90586	ENSG00000178826	Transmembrane protein 139	7	143279957-143288048	Predicted membrane proteins, Transporters	Evidence at protein level	HPA036982, HPA036983	Approved		Approved	Plasma membrane<br>Focal adhesion sites	Renal cancer:3.05e-5 (favourable), Pancreatic cancer:1.66e-4 (unfavourable)	Mixed	Tissue enhanced		duodenum: 34.0;kidney: 34.6	small intestine: 20.7	Cell line enhanced		CAPAN-2: 35.7;EFO-21: 26.3;RPTEC TERT1: 53.2;T-47d: 64.1
TRABD2B	1	TIKI2	ENSG00000269113	TraB domain containing 2B	1	47760528-47996895	Predicted secreted proteins	Evidence at protein level	HPA045817	Approved					Tissue enriched	Tissue enhanced		kidney: 7.7	seminal vesicle: 4.8	Group enriched	5	HeLa: 4.4;U-2197: 12.9
UGT2A3	1	FLJ21934	ENSG00000135220	UDP glucuronosyltransferase family 2 member A3	4	68928463-68951791	Enzymes, Predicted membrane proteins	Evidence at protein level	HPA045108	Supported				Renal cancer:6.07e-7 (favourable), Colorectal cancer:3.31e-4 (favourable)	Tissue enriched	Tissue enhanced		duodenum: 82.1;gallbladder: 46.3;kidney: 46.8;small intestine: 85.9	rectum: 23.9	Cell line enriched	8	Hep G2: 13.5
UGT3A1	1	FLJ34658	ENSG00000145626	UDP glycosyltransferase family 3 member A1	5	35951010-36001028	Enzymes, Predicted intracellular proteins, Predicted membrane proteins, Predicted secreted proteins	Evidence at protein level	HPA047697, HPA056290	Uncertain		Approved	Vesicles<br>Cytosol		Group enriched	Tissue enhanced		kidney: 53.4;liver: 29.2	duodenum: 9.5	Cell line enriched	51	RH-30: 26.5
VEPH1	1	FLJ12604, KIAA1692	ENSG00000197415	Ventricular zone expressed PH domain containing 1	3	157259742-157533619	Predicted intracellular proteins	Evidence at protein level	HPA026645	Uncertain		Approved	Nucleus<br>Nucleoli<br>Cytosol	Renal cancer:7.75e-9 (favourable)	Mixed	Tissue enhanced		adrenal gland: 26.6;kidney: 28.8;lung: 43.9	epididymis: 21.4	Cell line enhanced		HUVEC TERT2: 204.2;TIME: 119.8
KNG1	0	BDK, BK, KNG	ENSG00000113889	Kininogen 1	3	186717276-186743954	Disease related genes, Plasma proteins, Predicted secreted proteins	Evidence at protein level	HPA001616, HPA001645, CAB009809	Enhanced				Liver cancer:1.28e-6 (favourable)	Tissue enriched	Group enriched	994	kidney: 522.4;liver: 1864.6	rectum: 1.2	Cell line enhanced		CACO-2: 1.5;Hep G2: 1.2;RH-30: 1.3
UGT1A9	0	HLUGP4, LUGP4, UGT1AI	ENSG00000241119	UDP glucuronosyltransferase family 1 member A9	2	233671853-233773300	Cancer-related genes, Enzymes, Predicted membrane proteins	Evidence at protein level						Renal cancer:5.04e-5 (unfavourable)	Group enriched	Group enriched	592	kidney: 465.5;liver: 93.3	cerebral cortex,colon: 0.4	Cell line enhanced		A549: 1.2
ACSM2A	0	A-923A4.1, ACSM2, MGC150530	ENSG00000183747	Acyl-CoA synthetase medium-chain family member 2A	16	20451461-20487667	Enzymes, Predicted intracellular proteins, Predicted membrane proteins	Evidence at protein level	HPA057699	Supported				Liver cancer:1.41e-5 (favourable)	Group enriched	Group enriched	580	kidney: 285.2;liver: 185.7	cerebral cortex: 0.4	Cell line enhanced		Hep G2: 1.3
SLC12A1	0	NKCC2	ENSG00000074803	Solute carrier family 12 member 1	15	48191664-48304078	Disease related genes, FDA approved drug targets, Predicted membrane proteins, Transporters	Evidence at protein level	HPA014967, HPA018107	Enhanced		Approved	Nucleus<br>Vesicles		Tissue enhanced	Tissue enriched	477	kidney: 780.2	testis: 1.6	Cell line enriched	19	RPTEC TERT1: 19.2
SLC22A12	0	OAT4L, RST, URAT1	ENSG00000197891	Solute carrier family 22 member 12	11	64590641-64602353	Disease related genes, FDA approved drug targets, Predicted membrane proteins, Transporters	Evidence at protein level	HPA024575	Enhanced				Renal cancer:2.63e-4 (favourable)	Group enriched	Tissue enriched	198	kidney: 105.0	adipose tissue: 0.5	Not detected
CYP4A11	0	CYP4A2, CYP4AII	ENSG00000187048	Cytochrome P450 family 4 subfamily A member 11	1	46929177-46941484	Enzymes, Predicted membrane proteins	Evidence at protein level							Tissue enriched	Group enriched	183	kidney: 232.3;liver: 448.3	gallbladder: 1.8	Not detected
SLC34A1	0	NAPI-3, NPT2, NPTIIa, SLC11, SLC17A2	ENSG00000131183	Solute carrier family 34 member 1	5	177379235-177398848	Disease related genes, Plasma proteins, Potential drug targets, Predicted intracellular proteins, Predicted membrane proteins, Transporters	Evidence at protein level	HPA051255	Approved		Supported	Nuclear speckles<br>Plasma membrane<br>Mitotic spindle		Tissue enriched	Tissue enriched	164	kidney: 161.7	liver: 0.9	Group enriched	12	HEL: 2.1;U-937: 1.2
ACSM2B	0	ACSM2, HXMA, HYST1046	ENSG00000066813	Acyl-CoA synthetase medium-chain family member 2B	16	20536226-20576427	Enzymes, Predicted intracellular proteins, Predicted membrane proteins	Evidence at protein level	HPA057699	Supported				Liver cancer:3.31e-4 (favourable)	Group enriched	Group enriched	136	kidney: 426.7;liver: 262.0	thyroid gland: 2.5	Cell line enhanced		AF22: 2.8;Hep G2: 3.7
AQP2	0		ENSG00000167580	Aquaporin 2	12	49950741-49958881	Disease related genes, Potential drug targets, Predicted membrane proteins, Transporters	Evidence at protein level	HPA046834	Enhanced					Group enriched	Group enriched	132	kidney: 435.9;seminal vesicle: 302.5	testis: 2.8	Cell line enhanced		EFO-21: 3.0;HMC-1: 1.7
KCNJ1	0	Kir1.1, ROMK1	ENSG00000151704	Potassium voltage-gated channel subfamily J member 1	11	128836315-128867373	Disease related genes, FDA approved drug targets, Predicted membrane proteins, Transporters, Voltage-gated ion channels	Evidence at protein level	HPA026962	Enhanced					Tissue enriched	Tissue enriched	117	kidney: 210.8	epididymis: 1.7	Cell line enriched	42	RPTEC TERT1: 87.0
SLC22A11	0	OAT4	ENSG00000168065	Solute carrier family 22 member 11	11	64555626-64572875	FDA approved drug targets, Plasma proteins, Predicted membrane proteins, Transporters	Evidence at protein level	HPA026076	Approved				Renal cancer:3.68e-5 (favourable)	Group enriched	Group enriched	114	epididymis: 10.0;kidney: 26.0;placenta: 44.8	seminal vesicle: 0.2	Cell line enhanced		BEWO: 1.2
SLC12A3	0	NCCT	ENSG00000070915	Solute carrier family 12 member 3	16	56865207-56915850	Disease related genes, FDA approved drug targets, Plasma proteins, Predicted membrane proteins, Transporters	Evidence at protein level	HPA028748	Enhanced					Tissue enhanced	Tissue enriched	109	kidney: 109.8	lymph node: 1.0	Group enriched	11	BEWO: 7.0;HAP1: 4.1;HeLa: 5.5
PRODH2	0	HSPOX1	ENSG00000250799	Proline dehydrogenase 2	19	35799988-35813299	Enzymes, Predicted intracellular proteins	Evidence at protein level	HPA051287	Approved		Supported	Nucleoplasm<br>Cytosol		Group enriched	Group enriched	96	kidney: 132.8;liver: 45.1	testis: 0.9	Cell line enriched	14	Hep G2: 21.4
NPHS2	0	PDCN, SRN1	ENSG00000116218	NPHS2, podocin	1	179550539-179575952	Disease related genes, Potential drug targets, Predicted membrane proteins, Transporters	Evidence at protein level	CAB037267, HPA049486	Enhanced					Not detected	Tissue enriched	87	kidney: 93.6	testis: 1.0	Cell line enriched	12	NTERA-2: 1.1
SLC22A7	0	NLT, OAT2	ENSG00000137204	Solute carrier family 22 member 7	6	43295694-43305538	Predicted membrane proteins, Transporters	Evidence at protein level	HPA030220	Approved				Liver cancer:5.48e-6 (favourable), Renal cancer:8.98e-4 (favourable)	Tissue enriched	Group enriched	73	kidney: 50.3;liver: 167.8	testis: 1.4	Cell line enriched	14	Hep G2: 6.7
SLC22A6	0	OAT1, PAHT, ROAT1	ENSG00000197901	Solute carrier family 22 member 6	11	62936385-62984983	FDA approved drug targets, Predicted membrane proteins, Transporters	Evidence at protein level	HPA074559, CAB075704	Enhanced					Tissue enriched	Tissue enriched	64	kidney: 200.2	cerebral cortex: 3.1	Not detected
SLC22A24	0	MGC34821, NET46	ENSG00000197658	Solute carrier family 22 member 24	11	63079940-63144221	Predicted membrane proteins, Transporters	Evidence at transcript level	HPA045015	Uncertain					Tissue enriched	Tissue enriched	47	kidney: 4.6	all non-specific tissues: 0.0	Not detected
POU3F3	0	BRN1, OTF8	ENSG00000198914	POU class 3 homeobox 3	2	104855511-104858574	Predicted intracellular proteins, Transcription factors	Evidence at protein level	HPA052792, HPA056039, HPA067151	Approved		Enhanced	Nucleus	Endometrial cancer:4.26e-5 (unfavourable)	Group enriched	Group enriched	45	cerebral cortex: 43.9;epididymis: 46.3;kidney: 36.6;seminal vesicle: 23.2	skin: 0.8	Group enriched	5	AF22: 58.4;AN3-CA: 52.7;HEK 293: 20.3;RPTEC TERT1: 50.7;SH-SY5Y: 19.7
MCCD1	0		ENSG00000204511	Mitochondrial coiled-coil domain 1	6	31528717-31530232	Predicted secreted proteins	Evidence at transcript level	HPA046948	Uncertain				Renal cancer:1.73e-4 (favourable)	Tissue enhanced	Tissue enriched	36	kidney: 3.5	all non-specific tissues: 0.0	Not detected
AGXT2	0	AGT2	ENSG00000113492	Alanine--glyoxylate aminotransferase 2	5	34998101-35048135	Enzymes, Predicted intracellular proteins	Evidence at protein level	HPA037382	Enhanced				Renal cancer:7.47e-4 (favourable)	Group enriched	Group enriched	33	kidney: 197.9;liver: 59.3	small intestine: 3.9	Not detected
SLC36A2	0	PAT2, TRAMD1, tramdorin	ENSG00000186335	Solute carrier family 36 member 2	5	151314978-151347590	Disease related genes, Potential drug targets, Predicted membrane proteins, Transporters	Evidence at protein level	HPA044002, HPA062229	Enhanced					Tissue enriched	Group enriched	27	kidney: 67.7;skeletal muscle: 28.0	testis: 1.7	Not detected
FXYD4	0	CHIF	ENSG00000150201	FXYD domain containing ion transport regulator 4	10	43371642-43376335	Predicted membrane proteins	Evidence at protein level	HPA058421	Enhanced					Group enriched	Tissue enriched	26	kidney: 127.4	stomach: 4.8	Not detected
SLC5A10	0	SGLT5	ENSG00000154025	Solute carrier family 5 member 10	17	18950345-19022595	Predicted membrane proteins, Transporters	Evidence at protein level	HPA052014	Uncertain					Tissue enriched	Tissue enriched	25	kidney: 43.9	bone marrow: 1.7	Cell line enhanced		U-937: 4.4
ALDOB	0		ENSG00000136872	Aldolase, fructose-bisphosphate B	9	101420578-101435823	Cancer-related genes, Disease related genes, Enzymes, Plasma proteins, Potential drug targets, Predicted intracellular proteins	Evidence at protein level	HPA002198, CAB020827	Enhanced					Tissue enriched	Group enriched	23	duodenum: 3705.7;kidney: 6574.8;liver: 5092.2;small intestine: 5611.2	gallbladder: 231.1	Cell line enhanced		BEWO: 16.8;NB-4: 10.8;RPMI-8226: 13.6;SH-SY5Y: 17.3
CLEC18C	0	MGC34761	ENSG00000157335	C-type lectin domain family 18 member C	16	70173322-70187361	Predicted secreted proteins	Evidence at transcript level	HPA048976	Uncertain					Tissue enriched	Group enriched	23	kidney: 11.4;testis: 3.6	duodenum: 0.3	Not detected
PFN3	0		ENSG00000196570	Profilin 3	5	177400107-177400636	Predicted intracellular proteins	Evidence at protein level							Not detected	Group enriched	21	kidney: 1.0;testis: 3.2	all non-specific tissues: 0.0	Not detected
SLC6A19	0		ENSG00000174358	Solute carrier family 6 member 19	5	1201595-1225117	Disease related genes, Potential drug targets, Predicted membrane proteins, Transporters	Evidence at protein level	HPA037415, HPA043207	Enhanced		Approved	Nucleoli	Renal cancer:4.14e-6 (favourable)	Tissue enhanced	Group enriched	21	duodenum: 139.5;kidney: 91.8;small intestine: 156.9	rectum: 6.2	Group enriched	6	BEWO: 13.7;HEL: 16.3
TMEM52B	0	C12orf59, FLJ31166	ENSG00000165685	Transmembrane protein 52B	12	10170542-10191801	Predicted intracellular proteins, Predicted secreted proteins	Evidence at protein level	HPA058096	Enhanced		Approved	Focal adhesion sites		Tissue enriched	Tissue enriched	21	kidney: 183.5	placenta: 8.6	Cell line enriched	8	CACO-2: 79.4
RNF212B	0	C14orf164	ENSG00000215277	Ring finger protein 212B	14	23185316-23273477	Predicted intracellular proteins	Evidence at transcript level	HPA053574	Uncertain					Not detected	Group enriched	20	kidney: 27.7;testis: 10.4	thyroid gland: 0.9	Not detected
SLC4A9	0	AE4	ENSG00000113073	Solute carrier family 4 member 9	5	140360202-140375143	Plasma proteins, Predicted membrane proteins, Transporters	Evidence at transcript level	HPA051307	Uncertain					Tissue enriched	Tissue enriched	19	kidney: 12.2	seminal vesicle,testis: 0.6	Not detected
OR2T10	0		ENSG00000184022	Olfactory receptor family 2 subfamily T member 10	1	248592830-248593768	G-protein coupled receptors, Predicted membrane proteins	Evidence at transcript level	HPA052019	Uncertain					Tissue enhanced	Tissue enriched	18	kidney: 7.1	prostate: 0.3	Not detected
CYP4A22	0		ENSG00000162365	Cytochrome P450 family 4 subfamily A member 22	1	47137435-47149741	Enzymes, Predicted membrane proteins	Evidence at protein level							Tissue enriched	Group enriched	16	kidney: 33.5;liver: 109.1	epididymis: 4.5	Cell line enriched	5	RH-30: 1.2
SOST	0	DAND6, VBCH	ENSG00000167941	Sclerostin	17	43753731-43758788	Disease related genes, Predicted secreted proteins	Evidence at protein level	CAB025660	Approved					Group enriched	Tissue enriched	16	kidney: 10.3	lung: 0.6	Cell line enriched	37	HaCaT: 4.6
TMEM27	0	NX17	ENSG00000147003	Transmembrane protein 27	X	15627318-15665031	Predicted membrane proteins, Transporters	Evidence at protein level	HPA048543	Enhanced		Approved	Endoplasmic reticulum<br>Vesicles	Renal cancer:6.78e-9 (favourable), Ovarian cancer:5.65e-4 (favourable)	Tissue enriched	Tissue enriched	16	kidney: 422.0	parathyroid gland: 26.6	Cell line enhanced		HaCaT: 6.8;RPTEC TERT1: 5.3
ATP6V0D2	0	ATP6D2, FLJ38708, VMA6	ENSG00000147614	ATPase H+ transporting V0 subunit d2	8	85987323-86154228	Predicted intracellular proteins	Evidence at protein level	HPA055327, HPA058496	Enhanced		Approved	Vesicles	Renal cancer:2.20e-6 (favourable)	Tissue enriched	Tissue enriched	15	kidney: 59.4	rectum: 3.9	Cell line enhanced		SCLC-21H: 2.3;SK-MEL-30: 2.6;U-87 MG: 4.8
CALB1	0	CALB	ENSG00000104327	Calbindin 1	8	90058608-90095475	Predicted intracellular proteins	Evidence at protein level	CAB002138, HPA023099, HPA056734	Enhanced		Supported	Vesicles	Endometrial cancer:1.60e-4 (unfavourable)	Mixed	Tissue enriched	15	kidney: 336.9	cerebral cortex: 22.5	Cell line enhanced		A-431: 116.6;EFO-21: 179.9;NTERA-2: 72.7
SLC6A13	0	GAT2	ENSG00000010379	Solute carrier family 6 member 13	12	220621-262873	Predicted membrane proteins, Transporters	Evidence at protein level	HPA036449, HPA052726			Approved	Nucleus<br>Nucleoli<br>Mitochondria<br>Cytosol		Tissue enriched	Tissue enriched	14	kidney: 154.0	fallopian tube: 11.3	Cell line enriched	7	RPTEC TERT1: 3.5
CH507-152C13.3	0		ENSG00000276076		21	6560714-6564489	Predicted intracellular proteins	Evidence at transcript level	HPA037737, HPA038430	Approved		Approved	Nucleoplasm<br>Cytosol		Not detected	Tissue enriched	13	kidney: 57.2	liver: 4.5	Cell line enriched	178	Hep G2: 25.5
GLYATL1	0	FLJ34646, MGC15397	ENSG00000166840	Glycine-N-acyltransferase like 1	11	58905398-59043527	Enzymes, Predicted intracellular proteins	Evidence at protein level	HPA039501	Supported		Uncertain	Golgi apparatus<br>Cytosol	Renal cancer:3.03e-5 (favourable), Liver cancer:3.69e-4 (favourable)	Group enriched	Group enriched	13	kidney: 145.2;liver: 298.1	prostate: 17.4	Cell line enhanced		CACO-2: 1.6;Daudi: 3.5;RPTEC TERT1: 1.2;U-2197: 1.1
UGT2B7	0	UGT2B9	ENSG00000171234	UDP glucuronosyltransferase family 2 member B7	4	69051363-69112987	Enzymes, Predicted intracellular proteins, Predicted membrane proteins, Predicted secreted proteins	Evidence at protein level	HPA045108	Uncertain				Colorectal cancer:7.65e-5 (favourable), Renal cancer:3.79e-4 (favourable), Urothelial cancer:5.38e-4 (favourable)	Group enriched	Group enriched	13	kidney: 1326.3;liver: 825.7	fallopian tube: 79.7	Cell line enhanced		EFO-21: 73.2;RPTEC TERT1: 235.7;U-2197: 40.2
NOX4	0	KOX, KOX-1	ENSG00000086991	NADPH oxidase 4	11	89324356-89498187	Predicted membrane proteins, Transporters	Evidence at protein level	HPA015475			Approved	Nucleus	Renal cancer:6.14e-4 (favourable)	Mixed	Tissue enriched	12	kidney: 134.7	parathyroid gland: 10.9	Group enriched	6	HUVEC TERT2: 22.0;TIME: 48.5
ATP6V1G3	0	ATP6G3, Vma10	ENSG00000151418	ATPase H+ transporting V1 subunit G3	1	198523222-198540945	Predicted intracellular proteins, Transporters	Evidence at protein level	HPA028701	Enhanced					Tissue enriched	Tissue enriched	11	kidney: 21.3	epididymis: 2.0	Cell line enhanced		fHDF/TERT166: 1.9
DMGDH	0		ENSG00000132837	Dimethylglycine dehydrogenase	5	78997606-79236038	Disease related genes, Enzymes, Plasma proteins, Potential drug targets, Predicted intracellular proteins	Evidence at protein level	HPA036441, HPA036442, HPA077849	Enhanced		Supported	Mitochondria	Renal cancer:1.17e-5 (favourable), Liver cancer:5.32e-5 (favourable)	Group enriched	Group enriched	11	kidney: 179.1;liver: 146.2	epididymis: 14.9	Cell line enhanced		BJ hTERT+: 2.9;Hep G2: 5.2
KHK	0		ENSG00000138030	Ketohexokinase	2	27086747-27100772	Disease related genes, Enzymes, Plasma proteins, Potential drug targets, Predicted intracellular proteins	Evidence at protein level	HPA007040	Enhanced		Approved	Cytosol	Endometrial cancer:7.62e-8 (unfavourable)	Group enriched	Group enriched	11	duodenum: 113.1;kidney: 111.2;liver: 97.3;small intestine: 133.2	cerebral cortex: 10.1	Cell line enhanced		Hep G2: 32.5
RDH8	0	PRRDH, SDR28C2	ENSG00000080511	Retinol dehydrogenase 8 (all-trans)	19	10013249-10022279	Predicted intracellular proteins, Predicted secreted proteins	Evidence at transcript level							Group enriched	Group enriched	11	kidney: 1.2;testis: 1.8	appendix: 0.1	Not detected
ABCC2	0	CMOAT, cMRP, DJS, MRP2	ENSG00000023839	ATP binding cassette subfamily C member 2	10	99782732-99852192	Cancer-related genes, Disease related genes, FDA approved drug targets, Plasma proteins, Predicted membrane proteins, Transporters	Evidence at protein level	HPA004860, CAB037271	Enhanced				Renal cancer:1.93e-5 (unfavourable)	Tissue enhanced	Group enriched	10	duodenum: 43.5;gallbladder: 42.7;kidney: 20.9;liver: 67.6;small intestine: 49.5	breast: 4.4	Cell line enhanced		A549: 203.8;Hep G2: 155.8
CLEC18B	0		ENSG00000140839	C-type lectin domain family 18 member B	16	74408270-74421953	Predicted secreted proteins	Evidence at transcript level	HPA048976	Uncertain				Glioma:1.55e-4 (unfavourable)	Group enriched	Group enriched	10	kidney: 30.9;testis: 8.1	cerebral cortex: 2.0	Cell line enhanced		AF22: 1.1;K-562: 2.7
GLYAT	0	ACGNAT, GAT	ENSG00000149124	Glycine-N-acyltransferase	11	58640426-58731974	Enzymes, Predicted intracellular proteins	Evidence at protein level	HPA040251, HPA044094	Enhanced				Renal cancer:1.31e-6 (favourable)	Group enriched	Group enriched	10	kidney: 584.9;liver: 355.3	adipose tissue: 47.4	Mixed
SLC5A2	0	SGLT2	ENSG00000140675	Solute carrier family 5 member 2	16	31483002-31490860	Disease related genes, FDA approved drug targets, Predicted membrane proteins, Transporters	Evidence at protein level	HPA041603	Enhanced					Not detected	Tissue enriched	10	kidney: 26.5	testis: 2.7	Not detected
AQP6	0	AQP2L	ENSG00000086159	Aquaporin 6	12	49967194-49977139	Predicted membrane proteins, Transporters	Evidence at protein level	HPA015278	Enhanced					Tissue enriched	Tissue enriched	9	kidney: 20.8	cerebral cortex: 2.3	Not detected
ATP6V0A4	0	a4, ATP6N1B, ATP6N2, RDRTA2, RTA1C, RTADR, Stv1, Vph1, VPP2	ENSG00000105929	ATPase H+ transporting V0 subunit a4	7	138706295-138799560	Disease related genes, Potential drug targets, Predicted membrane proteins, Transporters	Evidence at protein level	HPA018029, HPA064555	Enhanced		Approved	Cytosol	Renal cancer:1.32e-6 (favourable)	Tissue enriched	Group enriched	9	kidney: 69.6;salivary gland: 31.6	breast: 5.5	Cell line enriched	12	SK-BR-3: 42.2
CDHR5	0	FLJ20219, MU-PCDH, MUCDHL, MUPCDH	ENSG00000099834	Cadherin related family member 5	11	616565-626078	Plasma proteins, Predicted intracellular proteins, Predicted membrane proteins, Predicted secreted proteins	Evidence at protein level	HPA009081, HPA009173, CAB025004	Enhanced					Group enriched	Group enriched	9	colon: 41.7;duodenum: 82.7;kidney: 23.6;liver: 21.0;rectum: 54.3;small intestine: 64.3	gallbladder: 5.3	Cell line enhanced		CACO-2: 2.1
CLCNKA	0	hClC-Ka	ENSG00000186510	Chloride voltage-gated channel Ka	1	16018875-16034050	Disease related genes, Predicted membrane proteins	Evidence at protein level	HPA057717	Approved					Group enriched	Group enriched	9	kidney: 64.2;parathyroid gland: 40.4	thyroid gland: 5.5	Group enriched	11	RPMI-8226: 1.3;SK-BR-3: 1.4;U-266/70: 5.7
LRRC19	0	FLJ21302	ENSG00000184434	Leucine rich repeat containing 19	9	26993136-27005693	Predicted membrane proteins	Evidence at protein level						Renal cancer:7.08e-8 (favourable)	Group enriched	Group enriched	9	colon: 35.9;duodenum: 23.7;gallbladder: 9.4;kidney: 45.1;rectum: 35.3;small intestine: 34.7	appendix: 3.5	Not detected
NXPH2	0	NPH2	ENSG00000144227	Neurexophilin 2	2	138670772-138780348	Predicted secreted proteins	Evidence at transcript level	HPA034759	Approved					Mixed	Group enriched	9	cerebral cortex: 5.7;kidney: 5.0;ovary: 14.0	endometrium: 0.9	Cell line enhanced		AF22: 3.8;SCLC-21H: 1.7;SiHa: 4.0;U-2 OS: 6.3;U-251 MG: 1.7
RIDA	0	HRSP12, P14.5, PSP, UK114	ENSG00000132541	Reactive intermediate imine deaminase A homolog	8	98102344-98117241	Plasma proteins, Predicted intracellular proteins, Predicted secreted proteins	Evidence at protein level	HPA022856, HPA023489	Enhanced				Liver cancer:9.61e-6 (favourable)	Expressed in all	Group enriched	9	kidney: 454.6;liver: 698.7	cerebral cortex: 62.3	Expressed in all
SMTNL2	0	FLJ42461	ENSG00000188176	Smoothelin like 2	17	4583999-4608319	Predicted intracellular proteins	Evidence at protein level						Renal cancer:1.28e-4 (favourable)	Tissue enhanced	Group enriched	9	kidney: 26.8;skeletal muscle: 133.8	fallopian tube: 9.0	Group enriched	7	CACO-2: 40.8;SCLC-21H: 13.5
TMEM213	0		ENSG00000214128	Transmembrane protein 213	7	138797952-138838101	Predicted membrane proteins, Predicted secreted proteins	Evidence at protein level	HPA054059	Enhanced				Renal cancer:5.54e-7 (favourable)	Tissue enriched	Group enriched	9	kidney: 80.7;salivary gland: 22.6	breast: 5.7	Not detected
C5orf67	0		ENSG00000225940	Chromosome 5 open reading frame 67	5	56511567-56606232	Predicted intracellular proteins	Evidence at transcript level							Tissue enhanced	Group enriched	8	epididymis: 19.8;kidney: 9.4	thyroid gland: 1.9	Group enriched	7	CACO-2: 1.7;EFO-21: 5.3;U-266/70: 4.8
CDH16	0		ENSG00000166589	Cadherin 16	16	66908122-66918984	Predicted intracellular proteins, Predicted membrane proteins	Evidence at protein level	CAB013526, HPA036260	Enhanced				Renal cancer:1.02e-7 (favourable)	Tissue enriched	Group enriched	8	kidney: 231.3;thyroid gland: 58.0	fallopian tube: 17.2	Cell line enriched	78	RPTEC TERT1: 163.7
CLRN3	0	MGC32871, TMEM12, USH3AL1	ENSG00000180745	Clarin 3	10	127877841-127892947	Predicted membrane proteins, Transporters	Evidence at protein level	HPA014482	Approved				Stomach cancer:8.98e-4 (favourable)	Group enriched	Group enriched	8	colon: 69.9;duodenum: 73.3;gallbladder: 23.6;kidney: 44.3;liver: 40.4;rectum: 76.3;small intestine: 97.5	appendix: 7.2	Cell line enriched	6	CACO-2: 1.9
KCNJ16	0	BIR9, Kir5.1	ENSG00000153822	Potassium voltage-gated channel subfamily J member 16	17	70053429-70135608	Predicted intracellular proteins, Predicted membrane proteins, Transporters, Voltage-gated ion channels	Evidence at protein level	HPA059563	Approved		Uncertain	Vesicles	Renal cancer:9.61e-7 (favourable), Thyroid cancer:6.58e-4 (favourable)	Group enriched	Group enriched	8	kidney: 209.1;parathyroid gland: 269.7;thyroid gland: 235.1	seminal vesicle: 31.5	Cell line enriched	18	RPTEC TERT1: 211.8
RP11-397G17.1	0		ENSG00000226733		6	50093616-50181007	Predicted intracellular proteins	Evidence at transcript level							Group enriched	Group enriched	8	epididymis: 136.0;kidney: 50.9	liver: 12.3	Not detected
AP000322.53	0		ENSG00000243627		21	34418715-34423966	Predicted membrane proteins	Evidence at transcript level	HPA029085	Uncertain					Not detected	Group enriched	7	breast: 1.5;fallopian tube: 1.4;kidney: 4.3	skin: 0.3	Not detected
BBOX1	0	BBH, BBOX, G-BBH, gamma-BBH	ENSG00000129151	Gamma-butyrobetaine hydroxylase 1	11	27040725-27127809	Enzymes, Predicted intracellular proteins	Evidence at protein level	HPA007600, HPA027823	Enhanced	Approved			Renal cancer:1.45e-5 (favourable), Endometrial cancer:6.65e-4 (unfavourable)	Group enriched	Tissue enriched	7	kidney: 473.0	liver: 66.1	Cell line enhanced		hTCEpi: 9.6;RPTEC TERT1: 6.3
BSND	0	BART, DFNB73	ENSG00000162399	Barttin CLCNK type accessory beta subunit	1	54998933-55010883	Disease related genes, Potential drug targets, Predicted membrane proteins, Transporters	Evidence at protein level	HPA053836, HPA060617	Enhanced					Tissue enriched	Tissue enriched	7	kidney: 10.2	salivary gland: 1.5	Cell line enriched	15	RPMI-8226: 8.0
CH507-396I9.3	0		ENSG00000278961		21	7788703-7793954	Predicted membrane proteins	Evidence at transcript level	HPA029085	Uncertain					Not detected	Group enriched	7	breast: 1.5;fallopian tube: 1.4;kidney: 4.3	skin: 0.3	Not detected
CLEC18A	0	MRCL	ENSG00000157322	C-type lectin domain family 18 member A	16	69950705-69964452	Predicted intracellular proteins, Predicted secreted proteins	Evidence at protein level	HPA048976	Uncertain					Tissue enriched	Group enriched	7	kidney: 15.7;testis: 3.7	adrenal gland: 1.3	Not detected
EHHADH	0	ECHD	ENSG00000113790	Enoyl-CoA hydratase and 3-hydroxyacyl CoA dehydrogenase	3	185190624-185281990	Disease related genes, Enzymes, Plasma proteins, Potential drug targets, Predicted intracellular proteins	Evidence at protein level	HPA036401, HPA042021	Enhanced				Renal cancer:1.28e-5 (favourable)	Group enriched	Group enriched	7	kidney: 148.6;liver: 173.1	duodenum: 21.4	Mixed
ESRRB	0	DFNB35, ERR2, ERRb, ERRbeta, ESRL2, NR3B2	ENSG00000119715	Estrogen related receptor beta	14	76310614-76501841	Disease related genes, Nuclear receptors, Predicted intracellular proteins, Transcription factors	Evidence at protein level							Mixed	Group enriched	7	heart muscle: 2.3;kidney: 5.2;skeletal muscle: 1.7;stomach: 1.5;testis: 1.4	breast: 0.3	Cell line enhanced		HMC-1: 1.0;K-562: 3.3;U-266/70: 1.2
PTGER3	0	EP3	ENSG00000050628	Prostaglandin E receptor 3	1	70852353-71047808	FDA approved drug targets, G-protein coupled receptors, Predicted membrane proteins	Evidence at transcript level	HPA010689	Uncertain				Renal cancer:3.50e-4 (unfavourable)	Group enriched	Group enriched	7	adipose tissue: 58.6;endometrium: 115.3;kidney: 88.3;smooth muscle: 105.2	skin: 13.9	Group enriched	5	ASC diff: 19.6;HAP1: 21.6;HDLM-2: 30.4;HEL: 14.0;T-47d: 68.0
SLC13A3	0	NADC3, SDCT2	ENSG00000158296	Solute carrier family 13 member 3	20	46557823-46684467	Predicted membrane proteins, Transporters	Evidence at protein level	HPA014333, HPA014353, HPA014736	Enhanced		Supported	Plasma membrane		Mixed	Tissue enriched	7	kidney: 431.7	placenta: 60.9	Cell line enhanced		EFO-21: 17.7;Hep G2: 38.2
TMEM72	0	bA285G1.3, C10orf127, KSP37	ENSG00000187783	Transmembrane protein 72	10	44911200-44937002	Predicted intracellular proteins, Predicted membrane proteins	Evidence at protein level	HPA039894, HPA062907	Enhanced				Renal cancer:1.01e-4 (favourable)	Tissue enriched	Tissue enriched	7	kidney: 54.3	rectum: 7.8	Group enriched	105	RPMI-8226: 24.8;U-937: 17.4
UGT2A1	0		ENSG00000173610	UDP glucuronosyltransferase family 2 member A1 complex locus	4	69588417-69653249	Enzymes, Predicted membrane proteins, Predicted secreted proteins	Evidence at protein level	HPA017261, HPA045108	Uncertain					Tissue enhanced	Group enriched	7	kidney: 8.1;liver: 5.5	skin: 0.9	Not detected
AMN	0	amnionless	ENSG00000166126	Amnion associated transmembrane protein	14	102922656-102933596	Disease related genes, Predicted intracellular proteins, Predicted membrane proteins	Evidence at protein level	HPA000817	Approved				Renal cancer:9.62e-5 (favourable)	Mixed	Group enriched	6	colon: 20.0;duodenum: 34.2;kidney: 29.0;small intestine: 70.6	liver: 6.7	Cell line enhanced		CACO-2: 6.8;Hep G2: 5.6;U-698: 3.0
ARSF	0		ENSG00000062096	Arylsulfatase F	X	3041471-3112726	Predicted membrane proteins	Evidence at protein level	HPA000549			Uncertain	Cytosol		Tissue enhanced	Group enriched	6	adrenal gland: 4.0;cerebral cortex: 2.1;epididymis: 2.0;esophagus: 2.3;kidney: 8.0;skin: 6.7	liver: 0.6	Not detected
CDC20B	0	FLJ37927	ENSG00000164287	Cell division cycle 20B	5	55112995-55173175	Predicted intracellular proteins	Evidence at protein level	HPA053900	Uncertain					Tissue enhanced	Group enriched	6	endometrium: 1.2;fallopian tube: 3.4;kidney: 1.2;testis: 4.9	lung: 0.4	Not detected
CLDN16	0	HOMG3, PCLN1	ENSG00000113946	Claudin 16	3	190322541-190412143	Disease related genes, Potential drug targets, Predicted membrane proteins, Transporters	Evidence at protein level	HPA056020	Enhanced				Endometrial cancer:1.99e-5 (unfavourable)	Group enriched	Tissue enriched	6	kidney: 51.7	thyroid gland: 8.7	Group enriched	135	EFO-21: 435.6;RPTEC TERT1: 123.6
CRYM	0	DFNA40	ENSG00000103316	Crystallin mu	16	21238874-21303083	Disease related genes, Enzymes, Potential drug targets, Predicted intracellular proteins	Evidence at protein level	HPA019086, HPA030619	Enhanced		Supported	Cytosol		Tissue enhanced	Group enriched	6	cerebral cortex: 51.1;heart muscle: 47.8;kidney: 28.4;prostate: 24.7;urinary bladder: 14.8	lung: 5.7	Cell line enhanced		HEL: 9.4;RPTEC TERT1: 32.9;U-87 MG: 8.7
CYP4F2	0		ENSG00000186115	Cytochrome P450 family 4 subfamily F member 2	19	15878023-15898120	Disease related genes, Enzymes, Potential drug targets, Predicted intracellular proteins, Predicted membrane proteins, Predicted secreted proteins	Evidence at protein level	HPA014048, HPA017265, HPA058960	Supported					Tissue enriched	Group enriched	6	duodenum: 78.2;epididymis: 28.0;kidney: 39.3;liver: 84.6;small intestine: 84.3	prostate: 10.4	Cell line enhanced		Hep G2: 2.5
DCXR	0	DCR, KIDCR, SDR20C1	ENSG00000169738	Dicarbonyl and L-xylulose reductase	17	82035136-82037732	Disease related genes, Enzymes, Plasma proteins, Potential drug targets, Predicted intracellular proteins	Evidence at protein level	HPA023371, HPA023863	Enhanced		Uncertain	Nucleoli<br>Microtubules	Renal cancer:2.13e-4 (favourable), Pancreatic cancer:4.70e-4 (favourable)	Expressed in all	Group enriched	6	epididymis: 297.5;kidney: 217.3;liver: 640.9;prostate: 137.5	adipose tissue: 56.7	Expressed in all
DNMT3L	0	MGC1090	ENSG00000142182	DNA methyltransferase 3 like	21	44246339-44262216	Predicted intracellular proteins, Transcription factors	Evidence at protein level	HPA055234, HPA066780	Uncertain		Approved	Nuclear speckles		Tissue enriched	Group enriched	6	kidney: 7.2;liver: 10.4;lymph node: 2.3	spleen: 1.1	Cell line enriched	7	BEWO: 40.9
FXYD2	0	ATP1G1, HOMG2, MGC12372	ENSG00000137731	FXYD domain containing ion transport regulator 2	11	117800844-117828698	Disease related genes, FDA approved drug targets, Predicted membrane proteins, Transporters	Evidence at protein level	HPA064218, HPA068838	Supported		Approved	Mitochondria	Renal cancer:3.23e-9 (favourable)	Tissue enriched	Group enriched	6	gallbladder: 571.3;kidney: 1433.1;salivary gland: 380.4	pancreas: 134.6	Group enriched	24	MOLT-4: 1801.2;RPTEC TERT1: 3683.4
GGACT	0	A2LD1	ENSG00000134864	Gamma-glutamylamine cyclotransferase	13	100530164-100589528	Enzymes, Predicted intracellular proteins	Evidence at protein level	HPA065320	Enhanced					Expressed in all	Tissue enriched	6	kidney: 75.9	testis: 11.8	Cell line enriched	8	SCLC-21H: 157.1
HMX2	0	NKX5-2	ENSG00000188816	H6 family homeobox 2	10	123148122-123150672	Predicted intracellular proteins, Transcription factors	Evidence at transcript level	HPA043379	Uncertain					Tissue enhanced	Tissue enriched	6	kidney: 1.2	duodenum,prostate,small intestine: 0.1	Cell line enriched	12	REH: 34.4
HNF4A	0	HNF4, MODY, MODY1, NR2A1, TCF14	ENSG00000101076	Hepatocyte nuclear factor 4 alpha	20	44355700-44434596	Disease related genes, Nuclear receptors, Predicted intracellular proteins, Transcription factors	Evidence at protein level	HPA004712, CAB019417	Enhanced		Supported	Nucleoplasm		Tissue enhanced	Group enriched	6	colon: 58.0;duodenum: 103.0;kidney: 44.7;liver: 51.0;rectum: 47.8;small intestine: 90.9;stomach: 21.9	gallbladder: 9.2	Group enriched	8	CACO-2: 126.0;Hep G2: 77.0
LHX1	0	LIM-1, LIM1	ENSG00000273706	LIM homeobox 1	17	36936785-36944612	Cancer-related genes, Predicted intracellular proteins, Transcription factors	Evidence at protein level	HPA073521	Enhanced				Endometrial cancer:3.63e-5 (unfavourable)	Tissue enhanced	Tissue enriched	6	kidney: 1.3	fallopian tube: 0.2	Cell line enhanced		HAP1: 3.9;WM-115: 6.9
LRP2	0	DBS, gp330	ENSG00000081479	LDL receptor related protein 2	2	169127109-169362685	Disease related genes, Plasma proteins, Predicted membrane proteins, Predicted secreted proteins	Evidence at protein level	HPA005980, HPA064792	Enhanced		Approved	Vesicles<br>Mitochondria	Renal cancer:3.43e-5 (favourable)	Group enriched	Group enriched	6	kidney: 49.8;parathyroid gland: 155.8;thyroid gland: 37.0	breast: 14.2	Group enriched	11	AF22: 39.4;CACO-2: 56.2
PCK2	0	PEPCK, PEPCK2	ENSG00000100889	Phosphoenolpyruvate carboxykinase 2, mitochondrial	14	24094053-24110598	Citric acid cycle related proteins, Disease related genes, Enzymes, Plasma proteins, Potential drug targets, Predicted intracellular proteins	Evidence at protein level	CAB018734, HPA051162, HPA053502	Enhanced		Enhanced	Mitochondria	Liver cancer:2.81e-4 (favourable)	Expressed in all	Group enriched	6	duodenum: 367.6;kidney: 192.2;liver: 258.6;small intestine: 276.5	colon: 47.0	Expressed in all
PDZK1IP1	0	DD96, MAP17, SPAP	ENSG00000162366	PDZK1 interacting protein 1	1	47183593-47191044	Predicted membrane proteins	Evidence at protein level	HPA014907	Enhanced		Approved	Nuclear speckles<br>Cytosol	Pancreatic cancer:3.45e-4 (unfavourable), Glioma:9.46e-4 (unfavourable)	Expressed in all	Group enriched	6	gallbladder: 297.8;kidney: 1052.9	esophagus: 121.2	Group enriched	5	EFO-21: 138.3;RPTEC TERT1: 370.1
PLPPR1	0	FLJ20300, LPPR1, MGC26189, PRG-3	ENSG00000148123	Phospholipid phosphatase related 1	9	101028709-101325135	Predicted membrane proteins	Evidence at protein level	HPA014760, HPA014968, HPA014979	Supported		Supported	Nucleoplasm	Lung cancer:1.37e-4 (favourable)	Group enriched	Group enriched	6	cerebral cortex: 23.8;kidney: 15.8	epididymis: 3.3	Cell line enhanced		Hep G2: 2.1;SCLC-21H: 6.4
SLC13A1	0	NAS1, NaSi-1	ENSG00000081800	Solute carrier family 13 member 1	7	123113531-123199986	Predicted membrane proteins, Transporters	Evidence at protein level	HPA053615, HPA062714	Enhanced				Renal cancer:8.95e-5 (favourable)	Tissue enriched	Tissue enriched	6	kidney: 85.0	small intestine: 14.1	Not detected
UGT1A6	0	GNT1, HLUGP, UGT1F	ENSG00000167165	UDP glucuronosyltransferase family 1 member A6	2	233691607-233773300	Enzymes, Predicted intracellular proteins, Predicted membrane proteins	Evidence at protein level	CAB009819, HPA054065	Enhanced				Liver cancer:2.89e-6 (unfavourable)	Tissue enhanced	Group enriched	6	kidney: 75.4;liver: 72.4;urinary bladder: 107.9	esophagus: 15.2	Cell line enhanced		CACO-2: 44.4;EFO-21: 75.2;HaCaT: 258.5;RT4: 119.0
WDR72	0	FLJ38736	ENSG00000166415	WD repeat domain 72	15	53513741-53762878	Disease related genes, Predicted intracellular proteins	Evidence at protein level	HPA048212, HPA057410, HPA059819	Uncertain		Approved	Vesicles	Renal cancer:3.33e-16 (favourable), Thyroid cancer:1.80e-4 (unfavourable)	Mixed	Group enriched	6	kidney: 104.7;thyroid gland: 92.1	liver: 16.9	Cell line enhanced		A549: 8.9;EFO-21: 5.9;NTERA-2: 5.9;RPMI-8226: 11.9;RPTEC TERT1: 8.1;U-266/70: 5.7
ZFAT	0	KIAA1485, ZFAT1, ZNF406	ENSG00000066827	Zinc finger and AT-hook domain containing	8	134477788-134713049	Predicted intracellular proteins, Transcription factors	Evidence at protein level	HPA020989, HPA063592	Enhanced		Approved	Nucleoplasm<br>Nuclear bodies		Expressed in all	Group enriched	6	kidney: 10.5;placenta: 44.3	testis: 4.3	Mixed
AKR7A3	0		ENSG00000162482	Aldo-keto reductase family 7 member A3	1	19282558-19289250	Predicted intracellular proteins	Evidence at protein level	HPA064638			Approved	Cytosol	Renal cancer:8.80e-7 (favourable)	Group enriched	Group enriched	5	duodenum: 170.4;gallbladder: 38.7;kidney: 49.0;liver: 44.8;small intestine: 106.8;stomach: 70.3	colon: 15.9	Cell line enhanced		SK-BR-3: 12.6
AOX1	0	AO, AOH1	ENSG00000138356	Aldehyde oxidase 1	2	200585868-200677064	Enzymes, Plasma proteins, Predicted intracellular proteins	Evidence at protein level	HPA040199, HPA040215	Enhanced				Renal cancer:6.05e-5 (favourable)	Tissue enriched	Group enriched	5	adrenal gland: 368.8;kidney: 97.5;liver: 432.3	ovary: 56.8	Cell line enhanced		ASC diff: 241.4;ASC TERT1: 125.7;hTERT-HME1: 56.6
DHDH	0	HUM2DD	ENSG00000104808	Dihydrodiol dehydrogenase	19	48933682-48944969	Enzymes, Predicted intracellular proteins	Evidence at protein level	HPA044131	Approved		Approved	Nucleoplasm<br>Actin filaments	Renal cancer:3.15e-4 (favourable), Endometrial cancer:9.91e-4 (unfavourable)	Expressed in all	Group enriched	5	duodenum: 10.2;kidney: 17.8;prostate: 5.1;small intestine: 18.6	testis: 2.5	Cell line enhanced		SCLC-21H: 2.5
EMX2	0		ENSG00000170370	Empty spiracles homeobox 2	10	117542444-117549546	Disease related genes, Predicted intracellular proteins, Transcription factors	Evidence at protein level	HPA003497, HPA065294	Enhanced	Supported	Approved	Nucleus	Renal cancer:2.28e-13 (favourable), Cervical cancer:2.80e-4 (favourable)	Group enriched	Group enriched	5	cervix, uterine: 59.5;endometrium: 114.9;epididymis: 115.2;fallopian tube: 73.0;kidney: 38.4;seminal vesicle: 65.3;smooth muscle: 59.8	cerebral cortex: 14.0	Cell line enhanced		EFO-21: 22.1;fHDF/TERT166: 20.9;RPTEC TERT1: 19.9
ENPEP	0	CD249, gp160	ENSG00000138792	Glutamyl aminopeptidase	4	110365733-110565285	CD markers, Enzymes, Plasma proteins, Predicted membrane proteins	Evidence at protein level	HPA002821, HPA005128	Enhanced		Approved	Endoplasmic reticulum		Tissue enriched	Group enriched	5	duodenum: 36.5;kidney: 94.3;parathyroid gland: 160.7;small intestine: 180.3	placenta: 21.5	Cell line enhanced		BEWO: 2.6;HEK 293: 6.8;MOLT-4: 1.4
GSTA2	0	GST2	ENSG00000244067	Glutathione S-transferase alpha 2	6	52750089-52763569	Enzymes, Predicted intracellular proteins	Evidence at protein level	HPA004342, HPA048934, HPA053817	Supported		Supported	Cytosol	Renal cancer:1.17e-4 (unfavourable)	Group enriched	Group enriched	5	kidney: 651.7;liver: 986.1	gallbladder: 155.6	Group enriched	17	CACO-2: 19.6;Hep G2: 12.5
KCNJ10	0	Kir1.2, Kir4.1	ENSG00000177807	Potassium voltage-gated channel subfamily J member 10	1	159998651-160070483	Disease related genes, Plasma proteins, Potential drug targets, Predicted intracellular proteins, Predicted membrane proteins, Transporters, Voltage-gated ion channels	Evidence at protein level	HPA078302	Enhanced					Tissue enriched	Group enriched	5	cerebral cortex: 124.7;kidney: 30.6	spleen: 14.5	Cell line enhanced		Hep G2: 4.5;SK-MEL-30: 1.6;U-266/70: 1.6
LYG1	0	SALW1939	ENSG00000144214	Lysozyme g1	2	99284238-99304742	Predicted secreted proteins	Evidence at transcript level						Renal cancer:8.44e-4 (favourable)	Tissue enriched	Group enriched	5	kidney: 22.0;testis: 4.8	breast: 2.5	Mixed
MYO3B	0		ENSG00000071909	Myosin IIIB	2	170178145-170655171	Enzymes, Predicted intracellular proteins	Evidence at protein level	HPA045483	Approved					Mixed	Group enriched	5	epididymis: 11.8;kidney: 4.8;parathyroid gland: 15.3;urinary bladder: 4.2	thyroid gland: 1.6	Group enriched	11	HDLM-2: 8.9;HEL: 7.8;RT4: 7.8
NPR3	0	ANPRC, C5orf23, FLJ14054, GUCY2B, NPRC	ENSG00000113389	Natriuretic peptide receptor 3	5	32689070-32791724	Predicted intracellular proteins, Predicted membrane proteins	Evidence at protein level	HPA052702	Supported		Approved	Cytosol	Renal cancer:5.43e-6 (favourable)	Tissue enhanced	Tissue enriched	5	kidney: 114.1	adipose tissue: 21.9	Cell line enhanced		ASC TERT1: 24.8;HeLa: 53.7;HSkMC: 36.4;U-138 MG: 21.1
OTOGL	0	C12orf64, FLJ90579	ENSG00000165899	Otogelin like	12	80209453-80379090	Disease related genes, Predicted intracellular proteins, Predicted secreted proteins	Evidence at transcript level	HPA040364, HPA053392	Uncertain		Approved	Cytosol		Tissue enhanced	Tissue enriched	5	kidney: 6.2	heart muscle: 1.1	Cell line enhanced		SCLC-21H: 1.6;U-2 OS: 1.0;U-87 MG: 2.6
PAX2	0		ENSG00000075891	Paired box 2	10	100735603-100829941	Disease related genes, Predicted intracellular proteins, Predicted secreted proteins, Transcription factors	Evidence at protein level	CAB013024, HPA047704, HPA070751	Enhanced		Supported	Nucleoli<br>Golgi apparatus	Endometrial cancer:4.56e-4 (unfavourable)	Group enriched	Group enriched	5	epididymis: 37.1;fallopian tube: 19.0;kidney: 25.3;seminal vesicle: 20.0	cervix, uterine: 4.9	Group enriched	8	AN3-CA: 16.6;EFO-21: 23.1;RPTEC TERT1: 13.3
PKHD1	0	ARPKD, FCYT, TIGM1	ENSG00000170927	Polycystic kidney and hepatic disease 1 (autosomal recessive)	6	51615300-52087625	Disease related genes, Plasma proteins, Predicted membrane proteins, Predicted secreted proteins	Evidence at protein level	HPA031227	Approved				Renal cancer:9.74e-8 (favourable)	Group enriched	Group enriched	5	epididymis: 5.7;kidney: 15.3	pancreas: 1.9	Cell line enriched	7	RPTEC TERT1: 8.1
SLC27A2	0	ACSVL1, FACVL1, FATP2, hFACVL1, HsT17226, VLACS, VLCS	ENSG00000140284	Solute carrier family 27 member 2	15	50182196-50236395	Enzymes, Predicted membrane proteins, Transporters	Evidence at protein level	HPA026089	Enhanced				Renal cancer:7.48e-6 (favourable), Urothelial cancer:6.40e-4 (favourable)	Tissue enhanced	Group enriched	5	epididymis: 80.1;kidney: 162.3;liver: 145.5	placenta: 24.7	Cell line enhanced		HaCaT: 78.4;HL-60: 52.3;SCLC-21H: 47.4
SLC47A2	0	FLJ31196, MATE2, MATE2-K	ENSG00000180638	Solute carrier family 47 member 2	17	19678288-19718979	Predicted membrane proteins, Transporters	Evidence at protein level						Glioma:7.41e-4 (unfavourable)	Tissue enhanced	Group enriched	5	fallopian tube: 16.5;kidney: 49.3	epididymis: 6.4	Cell line enhanced		hTCEpi: 1.5
SSC4D	0	S4D-SRCRB, SRCRB-S4D, SRCRB4D	ENSG00000146700	Scavenger receptor cysteine rich family member with 4 domains	7	76389334-76409695	Predicted secreted proteins	Evidence at transcript level	HPA062611	Uncertain				Endometrial cancer:2.83e-6 (unfavourable), Renal cancer:4.71e-4 (unfavourable), Glioma:6.31e-4 (unfavourable)	Mixed	Group enriched	5	kidney: 1.4;parathyroid gland: 4.2;thyroid gland: 2.0	cervix, uterine: 0.5	Group enriched	12	EFO-21: 6.3;Hep G2: 6.5;U-2 OS: 27.2
TAL2	0	bHLHa19	ENSG00000186051	TAL bHLH transcription factor 2	9	105662457-105663112	Cancer-related genes, Disease related genes, Predicted intracellular proteins, Transcription factors	Evidence at protein level	HPA030886	Uncertain		Approved	Cytosol	Renal cancer:2.69e-4 (favourable)	Tissue enhanced	Group enriched	5	kidney: 3.5;skeletal muscle: 4.8	epididymis: 0.8	Cell line enhanced		HAP1: 3.1;K-562: 7.5
TMEM132E	0	DFNB99	ENSG00000181291	Transmembrane protein 132E	17	34580749-34639318	Disease related genes, Predicted membrane proteins	Evidence at protein level	HPA070608	Approved				Renal cancer:1.55e-4 (unfavourable)	Group enriched	Group enriched	5	cerebral cortex: 4.8;duodenum: 1.7;kidney: 3.2;small intestine: 1.0;testis: 1.5	cervix, uterine: 0.4	Cell line enriched	7	RPMI-8226: 31.6
ABAT	0	GABAT	ENSG00000183044	4-aminobutyrate aminotransferase	16	8674565-8784575	Disease related genes, Enzymes, FDA approved drug targets, Plasma proteins, Predicted intracellular proteins	Evidence at protein level	HPA041528, HPA041690	Enhanced	Supported	Supported	Mitochondria	Renal cancer:5.44e-8 (favourable), Liver cancer:5.36e-5 (favourable), Lung cancer:5.93e-4 (favourable)	Expressed in all	Tissue enhanced		cerebral cortex: 164.5;kidney: 135.3;liver: 175.2	thyroid gland: 47.5	Cell line enhanced		Hep G2: 83.0;MCF7: 60.0;RH-30: 64.1;T-47d: 39.1
AC009014.3	0		ENSG00000271824		5	136191468-136193134	Predicted membrane proteins	Evidence at transcript level						Liver cancer:1.63e-4 (favourable), Pancreatic cancer:6.13e-4 (favourable)	Tissue enhanced	Tissue enhanced		duodenum: 13.2;kidney: 22.7	small intestine: 6.8	Cell line enhanced		SCLC-21H: 2.0
ACOT4	0	FLJ31235, PTE-Ib, PTE2B	ENSG00000177465	Acyl-CoA thioesterase 4	14	73591706-73596496	Enzymes, Predicted intracellular proteins	Evidence at protein level	HPA000779	Enhanced				Renal cancer:8.43e-5 (favourable), Pancreatic cancer:1.77e-4 (unfavourable)	Expressed in all	Tissue enhanced		kidney: 8.9	liver: 4.9	Cell line enhanced		CAPAN-2: 9.1;SK-BR-3: 12.3;T-47d: 38.6
ACOT6	0	C14orf42	ENSG00000205669	Acyl-CoA thioesterase 6	14	73610945-73619888	Predicted intracellular proteins	Evidence at protein level	HPA058258	Uncertain					Not detected	Tissue enhanced		kidney: 3.8	adipose tissue: 1.7	Cell line enriched	7	T-47d: 9.6
ACSF2	0	ACSMW, FLJ20920	ENSG00000167107	Acyl-CoA synthetase family member 2	17	50426158-50474845	Predicted membrane proteins, Predicted secreted proteins	Evidence at protein level	HPA024693	Enhanced		Approved	Nucleoplasm<br>Microtubules<br>Cytosol	Renal cancer:2.17e-4 (unfavourable), Urothelial cancer:2.41e-4 (favourable)	Expressed in all	Tissue enhanced		kidney: 136.9	thyroid gland: 68.6	Expressed in all
ADGRF1	0	GPR110, hGPCR36, PGR19	ENSG00000153292	Adhesion G protein-coupled receptor F1	6	46997703-47042363	G-protein coupled receptors, Predicted membrane proteins, Predicted secreted proteins	Evidence at protein level	HPA038438	Approved				Renal cancer:1.35e-5 (favourable)	Mixed	Tissue enhanced		esophagus: 14.6;kidney: 17.6;urinary bladder: 18.9	gallbladder: 9.4	Group enriched	9	A-431: 27.0;CAPAN-2: 99.3;HaCaT: 22.4;PC-3: 33.9;RPTEC TERT1: 38.6;RT4: 104.1
AIF1L	0	C9orf58, FLJ12783, IBA2	ENSG00000126878	Allograft inflammatory factor 1 like	9	131096476-131123152	Predicted intracellular proteins	Evidence at protein level	HPA020522, HPA056852	Enhanced				Renal cancer:5.54e-6 (favourable)	Expressed in all	Tissue enhanced		kidney: 287.5;spleen: 288.1	thyroid gland: 155.2	Cell line enhanced		AF22: 139.6;NTERA-2: 106.7;RPTEC TERT1: 230.5
AK4	0	AK3, AK3L1	ENSG00000162433	Adenylate kinase 4	1	65147549-65232145	Enzymes, Predicted intracellular proteins, Predicted secreted proteins	Evidence at protein level	HPA042753, HPA049461	Enhanced		Supported	Mitochondria	Pancreatic cancer:4.34e-5 (unfavourable), Cervical cancer:4.17e-4 (unfavourable), Renal cancer:4.36e-4 (unfavourable), Stomach cancer:4.87e-4 (unfavourable), Head and neck cancer:8.83e-4 (unfavourable)	Expressed in all	Tissue enhanced		kidney: 190.7	liver: 53.7	Cell line enhanced		Hep G2: 141.9
ALDH4A1	0	ALDH4, P5CDh	ENSG00000159423	Aldehyde dehydrogenase 4 family member A1	1	18871430-18902781	Disease related genes, Enzymes, Plasma proteins, Potential drug targets, Predicted intracellular proteins	Evidence at protein level	CAB004645, HPA006401	Enhanced				Cervical cancer:5.06e-4 (favourable)	Expressed in all	Tissue enhanced		kidney: 185.7;liver: 108.1	adipose tissue: 63.8	Expressed in all
ALX1	0	CART1	ENSG00000180318	ALX homeobox 1	12	85280107-85301784	Disease related genes, Predicted intracellular proteins, Transcription factors	Evidence at protein level	HPA001598, HPA018905	Uncertain		Supported	Nucleoplasm<br>Nuclear bodies<br>Golgi apparatus		Tissue enriched	Tissue enhanced		epididymis: 4.3;kidney: 3.1	ovary: 1.8	Cell line enhanced		HEK 293: 19.4;HUVEC TERT2: 13.0;SK-MEL-30: 20.2;THP-1: 11.5;WM-115: 13.3
ARSE	0	CDPX, CDPX1	ENSG00000157399	Arylsulfatase E (chondrodysplasia punctata 1)	X	2934632-2968310	Disease related genes, Predicted membrane proteins, Predicted secreted proteins	Evidence at protein level	HPA060518, HPA070651	Approved		Supported	Golgi apparatus	Colorectal cancer:8.95e-4 (favourable)	Mixed	Tissue enhanced		kidney: 41.3;liver: 49.3	pancreas: 23.9	Cell line enhanced		A549: 65.1;CACO-2: 37.1;Hep G2: 46.2;NTERA-2: 32.8
ASPA	0	ACY2, ASP	ENSG00000108381	Aspartoacylase	17	3472374-3503419	Disease related genes, Enzymes, Potential drug targets, Predicted intracellular proteins	Evidence at protein level	HPA022142, HPA022145	Enhanced		Uncertain	Cytosol		Tissue enhanced	Tissue enhanced		kidney: 39.8	cerebral cortex: 24.7	Cell line enhanced		ASC diff: 3.7;HSkMC: 5.5
ASS1	0	ASS, CTLN1	ENSG00000130707	Argininosuccinate synthase 1	9	130444929-130501274	Disease related genes, Enzymes, Plasma proteins, Potential drug targets, Predicted intracellular proteins	Evidence at protein level	HPA020896, HPA020934	Enhanced		Approved	Nucleoplasm<br>Cytosol	Endometrial cancer:8.14e-9 (unfavourable)	Expressed in all	Tissue enhanced		kidney: 1259.9;liver: 1027.3	fallopian tube: 261.5	Cell line enhanced		BJ hTERT+: 709.0;HaCaT: 734.6;RPMI-8226: 956.8;THP-1: 690.3
BICC1	0		ENSG00000122870	BicC family RNA binding protein 1	10	58513140-58831437	Disease related genes, Predicted intracellular proteins	Evidence at protein level	HPA045212	Enhanced		Approved	Nucleoplasm		Expressed in all	Tissue enhanced		kidney: 32.0	gallbladder: 19.2	Cell line enhanced		CACO-2: 79.9;RPTEC TERT1: 112.1
BICDL1	0	BICDR-1, CCDC64, FLJ26450	ENSG00000135127	BICD family like cargo adaptor 1	12	119989869-120094494	Predicted intracellular proteins	Evidence at protein level	HPA061116	Enhanced		Approved	Nucleoplasm<br>Vesicles<br>Cytosol	Stomach cancer:1.21e-5 (favourable), Renal cancer:3.93e-5 (favourable), Head and neck cancer:3.15e-4 (favourable), Cervical cancer:6.50e-4 (favourable), Liver cancer:6.84e-4 (unfavourable)	Expressed in all	Tissue enhanced		kidney: 73.9;skin: 58.6	epididymis: 45.6	Cell line enhanced		hTCEpi: 35.3;SCLC-21H: 36.3
C14orf105	0	FLJ10650	ENSG00000100557	Chromosome 14 open reading frame 105	14	57469301-57493867	Predicted intracellular proteins	Evidence at transcript level	HPA029202			Uncertain	Nucleus<br>Cytosol	Renal cancer:1.92e-4 (favourable), Liver cancer:5.61e-4 (unfavourable)	Tissue enhanced	Tissue enhanced		fallopian tube: 43.7;gallbladder: 27.1;kidney: 63.6	liver: 11.3	Group enriched	6	A549: 10.7;RPTEC TERT1: 26.1
C21orf62	0	B37, C21orf120, PRED81	ENSG00000205929	Chromosome 21 open reading frame 62	21	32793564-32813743	Predicted intracellular proteins, Predicted secreted proteins	Evidence at protein level	HPA016899	Enhanced				Renal cancer:1.14e-4 (favourable)	Tissue enriched	Tissue enhanced		epididymis: 6.4;kidney: 5.1;ovary: 12.6	prostate: 4.2	Group enriched	13	AF22: 2.5;RPTEC TERT1: 1.1
C9orf66	0	FLJ31158	ENSG00000183784	Chromosome 9 open reading frame 66	9	212824-215741	Predicted intracellular proteins	Evidence at transcript level	HPA035652	Uncertain				Renal cancer:1.32e-5 (favourable)	Tissue enhanced	Tissue enhanced		kidney: 17.8	adrenal gland: 4.0	Cell line enhanced		BEWO: 1.5;THP-1: 2.3
CA12	0	HsT18816	ENSG00000074410	Carbonic anhydrase 12	15	63321378-63382161	Disease related genes, Enzymes, Potential drug targets, Predicted membrane proteins	Evidence at protein level	HPA008773, CAB025181, CAB062549, CAB068179, HPA073203	Enhanced		Approved	Nucleus<br>Vesicles	Pancreatic cancer:3.80e-6 (unfavourable)	Expressed in all	Tissue enhanced		kidney: 308.4;skin: 168.3	rectum: 102.9	Cell line enhanced		A549: 191.8;RT4: 180.0;T-47d: 269.1;U-138 MG: 295.7;U-87 MG: 352.6
CALCR	0	CTR	ENSG00000004948	Calcitonin receptor	7	93424487-93574730	Predicted membrane proteins, Predicted secreted proteins	Evidence at protein level	HPA028962, HPA061428	Enhanced					Tissue enriched	Tissue enhanced		kidney: 2.1;testis: 1.4	placenta: 1.0	Cell line enhanced		RPTEC TERT1: 1.5;T-47d: 3.6
CDH6	0		ENSG00000113361	Cadherin 6	5	31193750-31329146	Plasma proteins, Predicted membrane proteins	Evidence at protein level	HPA007047, HPA007456, CAB025274	Enhanced					Group enriched	Tissue enhanced		kidney: 16.0	gallbladder: 14.7	Cell line enriched	7	EFO-21: 458.4
CDH9	0		ENSG00000113100	Cadherin 9	5	26880600-27121150	Predicted intracellular proteins, Predicted membrane proteins	Evidence at protein level	HPA007167	Approved					Not detected	Tissue enhanced		cerebral cortex: 11.4;kidney: 6.5	testis: 4.3	Cell line enhanced		K-562: 6.6;NTERA-2: 10.2
CH507-9B2.2	0		ENSG00000279493		21	5011799-5017145	Predicted intracellular proteins	Evidence at transcript level							Not detected	Tissue enhanced		kidney: 1.8;liver: 2.7	lymph node: 0.5	Cell line enhanced		BEWO: 1.3;CACO-2: 2.4;MCF7: 1.6;SiHa: 3.5
CHDH	0		ENSG00000016391	Choline dehydrogenase	3	53812335-53846390	Enzymes, Predicted intracellular proteins	Evidence at protein level	HPA036633, HPA058130	Enhanced				Renal cancer:1.88e-8 (favourable)	Mixed	Tissue enhanced		kidney: 40.1	small intestine: 16.4	Cell line enhanced		CACO-2: 9.5;Hep G2: 24.3;T-47d: 10.6
CLCN5	0	ClC-5, CLC5, DENTS, hCIC-K2, hClC-K2, NPHL1, NPHL2, XLRH, XRN	ENSG00000171365	Chloride voltage-gated channel 5	X	49922615-50099235	Disease related genes, Plasma proteins, Predicted intracellular proteins, Predicted membrane proteins	Evidence at protein level	HPA000401, HPA003213	Uncertain		Supported	Golgi apparatus<br>Plasma membrane<br>Cytosol	Renal cancer:2.05e-8 (favourable), Pancreatic cancer:5.20e-4 (favourable)	Expressed in all	Tissue enhanced		epididymis: 33.7;kidney: 52.0	placenta: 9.6	Cell line enhanced		CACO-2: 44.1;RH-30: 76.7
CLCNKB	0	hClC-Kb	ENSG00000184908	Chloride voltage-gated channel Kb	1	16043736-16057308	Disease related genes, Predicted intracellular proteins, Predicted membrane proteins	Evidence at protein level	HPA057717	Approved				Renal cancer:1.27e-7 (favourable)	Tissue enriched	Tissue enhanced		kidney: 107.9	salivary gland: 22.0	Cell line enhanced		EFO-21: 1.5
CLDN2	0		ENSG00000165376	Claudin 2	X	106900164-106930861	Predicted membrane proteins	Evidence at protein level	CAB002609, HPA051548	Enhanced		Supported	Nucleoplasm<br>Cell Junctions	Thyroid cancer:1.70e-4 (favourable)	Group enriched	Tissue enhanced		gallbladder: 159.0;kidney: 171.8;seminal vesicle: 129.3	epididymis: 41.1	Group enriched	23	A549: 24.6;CACO-2: 18.2;RPTEC TERT1: 35.1
CLDN8	0		ENSG00000156284	Claudin 8	21	30214006-30216073	Predicted membrane proteins, Transporters	Evidence at protein level	HPA060605	Supported				Renal cancer:3.32e-4 (favourable)	Tissue enhanced	Tissue enhanced		breast: 84.9;kidney: 76.1;rectum: 56.0	thyroid gland: 37.3	Cell line enriched	17	HaCaT: 30.1
CLNK	0	MIST	ENSG00000109684	Cytokine dependent hematopoietic cell linker	4	10486395-10684865	Predicted intracellular proteins	Evidence at protein level	HPA035671, HPA035672	Uncertain		Uncertain	Vesicles		Tissue enriched	Tissue enhanced		kidney: 5.8	lymph node: 3.4	Group enriched	6	HDLM-2: 3.9;U-937: 1.6
CYP27B1	0	CYP1, P450c1, PDDR, VDD1	ENSG00000111012	Cytochrome P450 family 27 subfamily B member 1	12	57762334-57768986	Disease related genes, Enzymes, Potential drug targets, Predicted intracellular proteins	Evidence at protein level						Thyroid cancer:6.79e-4 (unfavourable)	Mixed	Tissue enhanced		kidney: 4.3;thyroid gland: 3.9	appendix: 1.2	Cell line enriched	8	RH-30: 47.8
DCDC2	0	DCDC2A, DFNB66, KIAA1154, NPHP19, RU2	ENSG00000146038	Doublecortin domain containing 2	6	24171756-24358052	Disease related genes, Plasma proteins, Predicted intracellular proteins	Evidence at protein level	HPA031582, HPA031583, HPA031584	Enhanced		Enhanced	Microtubules<br>Mitotic spindle<br>Microtubule organizing center<br>Cytosol		Mixed	Tissue enhanced		kidney: 23.2	parathyroid gland: 15.3	Group enriched	8	CACO-2: 59.2;EFO-21: 45.6;Hep G2: 55.9;RPTEC TERT1: 193.3
DDC	0	AADC	ENSG00000132437	Dopa decarboxylase	7	50458436-50565457	Disease related genes, Enzymes, FDA approved drug targets, Predicted intracellular proteins	Evidence at protein level	HPA017742	Enhanced		Approved	Actin filaments		Mixed	Tissue enhanced		duodenum: 155.2;kidney: 320.9;small intestine: 180.5	adrenal gland: 63.8	Group enriched	9	CACO-2: 44.3;Hep G2: 32.3;SCLC-21H: 154.0;SH-SY5Y: 144.1
DEFB1	0	BD1, DEFB-1, DEFB101, HBD-1, HBD1, MGC51822	ENSG00000164825	Defensin beta 1	8	6870575-6878022	Predicted secreted proteins, Transporters	Evidence at protein level						Renal cancer:1.90e-5 (favourable), Lung cancer:5.62e-4 (unfavourable), Pancreatic cancer:5.94e-4 (unfavourable)	Tissue enhanced	Tissue enhanced		cervix, uterine: 618.9;kidney: 1500.2	salivary gland: 232.3	Cell line enhanced		NB-4: 34.9;SCLC-21H: 45.7;THP-1: 129.4
DPEP1	0		ENSG00000015413	Dipeptidase 1 (renal)	16	89613308-89638456	Enzymes, FDA approved drug targets, Predicted secreted proteins	Evidence at protein level	HPA009426, HPA012783	Enhanced		Approved	Nucleus<br>Cell Junctions	Renal cancer:6.84e-4 (favourable)	Tissue enriched	Tissue enhanced		kidney: 262.6;small intestine: 418.9	pancreas: 92.8	Cell line enhanced		Hep G2: 22.4;HHSteC: 11.8;U-937: 36.5
EMX1	0		ENSG00000135638	Empty spiracles homeobox 1	2	72916260-72936071	Predicted intracellular proteins, Transcription factors	Evidence at protein level	HPA006230, HPA006421	Approved		Approved	Nucleoli	Renal cancer:1.54e-6 (favourable)	Tissue enhanced	Tissue enhanced		cerebral cortex: 8.3;kidney: 15.5;parathyroid gland: 5.0	testis: 2.6	Cell line enhanced		BEWO: 2.2;CACO-2: 3.1;HEK 293: 7.5
ENAM	0	AIH2	ENSG00000132464	Enamelin	4	70628744-70686816	Disease related genes, Predicted secreted proteins	Evidence at protein level						Renal cancer:1.81e-14 (favourable)	Tissue enhanced	Tissue enhanced		epididymis: 8.3;kidney: 5.9	heart muscle: 2.4	Not detected
ESM1	0		ENSG00000164283	Endothelial cell specific molecule 1	5	54977864-55022671	Predicted secreted proteins	Evidence at protein level						Cervical cancer:2.11e-7 (unfavourable), Renal cancer:4.00e-4 (unfavourable)	Tissue enriched	Tissue enhanced		kidney: 19.2;thyroid gland: 27.2	endometrium: 5.8	Group enriched	5	HUVEC TERT2: 236.2;TIME: 434.9
ETNK2	0	EKI2, FLJ10761	ENSG00000143845	Ethanolamine kinase 2	1	204131062-204152003	Enzymes, Predicted intracellular proteins	Evidence at protein level	HPA057167	Enhanced				Glioma:3.43e-4 (unfavourable), Renal cancer:6.50e-4 (favourable)	Expressed in all	Tissue enhanced		kidney: 110.6;liver: 120.7;testis: 143.1	ovary: 43.4	Mixed
FAM24B	0	AC073585.2, MGC45962	ENSG00000213185	Family with sequence similarity 24 member B	10	122849078-122879641	Predicted intracellular proteins	Evidence at protein level	HPA052490	Supported					Expressed in all	Tissue enhanced		kidney: 13.8	testis: 11.4	Group enriched	5	hTERT-HME1: 99.8;LHCN-M2: 139.2;TIME: 44.7
FGF9	0		ENSG00000102678	Fibroblast growth factor 9	13	21671383-21704498	Cancer-related genes, Disease related genes, Predicted intracellular proteins, RAS pathway related proteins	Evidence at protein level	HPA067007	Enhanced				Renal cancer:1.70e-6 (favourable)	Tissue enhanced	Tissue enhanced		kidney: 12.1	adrenal gland: 4.7	Cell line enhanced		RPTEC TERT1: 2.5;SCLC-21H: 8.0
FIGNL2	0		ENSG00000261308	Fidgetin like 2	12	51817840-51848766	Predicted intracellular proteins	Evidence at transcript level							Mixed	Tissue enhanced		kidney: 2.3;parathyroid gland: 2.4	placenta: 1.1	Cell line enhanced		AF22: 17.1;BEWO: 10.8;NTERA-2: 6.9
FMO4	0	FMO2	ENSG00000076258	Flavin containing monooxygenase 4	1	171314208-171342084	Enzymes, Predicted membrane proteins	Evidence at protein level	HPA049100	Uncertain				Liver cancer:1.09e-4 (favourable), Renal cancer:6.96e-4 (favourable), Lung cancer:7.45e-4 (favourable)	Expressed in all	Tissue enhanced		kidney: 48.2;liver: 30.1	parathyroid gland: 10.9	Cell line enhanced		EFO-21: 5.2
FOXI1	0	FKHL10, FREAC6	ENSG00000168269	Forkhead box I1	5	170105897-170109725	Plasma proteins, Predicted intracellular proteins, Transcription factors	Evidence at protein level	HPA071469	Enhanced		Uncertain	Nucleoli<br>Vesicles		Group enriched	Tissue enhanced		breast: 10.4;kidney: 20.0	salivary gland: 6.2	Cell line enhanced		MCF7: 1.2
FRMD7	0	FLJ43346, NYS, NYS1	ENSG00000165694	FERM domain containing 7	X	132076993-132128020	Cancer-related genes, Disease related genes, Predicted intracellular proteins	Evidence at protein level	HPA000886	Uncertain					Not detected	Tissue enhanced		endometrium: 2.8;kidney: 3.0;smooth muscle: 3.5	seminal vesicle: 0.7	Cell line enhanced		U-87 MG: 1.5
FUT6	0	FCT3A, FLJ40754, FT1A, FucT-VI	ENSG00000156413	Fucosyltransferase 6	19	5830610-5839731	Enzymes, Predicted intracellular proteins, Predicted membrane proteins	Evidence at protein level	HPA043707, HPA046966	Approved		Supported	Golgi apparatus	Renal cancer:3.17e-8 (favourable), Head and neck cancer:2.12e-4 (favourable)	Mixed	Tissue enhanced		esophagus: 49.8;kidney: 34.5	small intestine: 30.6	Group enriched	5	Hep G2: 7.2;RPMI-8226: 2.7
FXYD6-FXYD2	0		ENSG00000255245	FXYD6-FXYD2 readthrough	11	117820163-117876667	Predicted membrane proteins	Evidence at transcript level	HPA068838, HPA075209	Approved		Approved	Nuclear membrane<br>Vesicles		Not detected	Tissue enhanced		kidney: 5.6	salivary gland: 2.1	Group enriched	6	MOLT-4: 5.2;RPTEC TERT1: 5.3
GDF3	0		ENSG00000184344	Growth differentiation factor 3	12	7689782-7695776	Disease related genes, Predicted secreted proteins	Evidence at protein level	HPA018468	Uncertain					Tissue enriched	Tissue enhanced		kidney: 1.1;spleen: 1.1	testis: 0.8	Cell line enriched	14	NTERA-2: 450.4
GGH	0		ENSG00000137563	Gamma-glutamyl hydrolase	8	63015079-63039171	Enzymes, Plasma proteins, Predicted secreted proteins	Evidence at protein level	CAB019296, HPA025226	Approved				Endometrial cancer:3.99e-7 (unfavourable), Lung cancer:1.65e-4 (unfavourable)	Expressed in all	Tissue enhanced		kidney: 90.0	liver: 63.2	Mixed
GGT1	0	CD224, D22S672, D22S732, GGT	ENSG00000100031	Gamma-glutamyltransferase 1	22	24583750-24629005	Candidate cardiovascular disease genes, CD markers, Disease related genes, Enzymes, Plasma proteins, Potential drug targets, Predicted intracellular proteins, Predicted membrane proteins, Predicted secreted proteins	Evidence at protein level	HPA045635, HPA047534, HPA065444	Supported		Approved	Vesicles	Renal cancer:4.83e-4 (favourable), Ovarian cancer:7.44e-4 (favourable)	Expressed in all	Tissue enhanced		kidney: 161.2	small intestine: 95.9	Cell line enhanced		HDLM-2: 148.2;Karpas-707: 162.6;RPMI-8226: 159.9;RPTEC TERT1: 155.8
GK	0	GK1, GKD	ENSG00000198814	Glycerol kinase	X	30653359-30731456	Disease related genes, Enzymes, Potential drug targets, Predicted intracellular proteins, Predicted membrane proteins	Evidence at protein level	HPA060687	Supported				Renal cancer:3.24e-9 (favourable)	Expressed in all	Tissue enhanced		kidney: 111.0	small intestine: 98.6	Mixed
GLDC	0	GCSP, NKH	ENSG00000178445	Glycine decarboxylase	9	6532464-6645783	Disease related genes, Enzymes, Potential drug targets, Predicted intracellular proteins	Evidence at protein level	HPA002318, HPA052887	Enhanced		Supported	Nucleus<br>Mitochondria	Endometrial cancer:5.24e-5 (unfavourable), Renal cancer:3.50e-4 (favourable)	Tissue enhanced	Tissue enhanced		kidney: 30.3;liver: 19.9;placenta: 20.1	cerebral cortex: 10.6	Cell line enhanced		BEWO: 206.9;RPTEC TERT1: 67.4
GPAT3	0	AGPAT10, AGPAT9, HMFN0839, LPAAT-theta, MAG1, MGC11324	ENSG00000138678	Glycerol-3-phosphate acyltransferase 3	4	83535914-83605875	Enzymes, Predicted membrane proteins	Evidence at protein level	HPA029414, CAB033749	Approved		Uncertain	Plasma membrane<br>Cytosol	Renal cancer:2.71e-9 (favourable), Urothelial cancer:8.21e-4 (unfavourable)	Mixed	Tissue enhanced		kidney: 89.9	duodenum: 40.7	Cell line enhanced		CAPAN-2: 141.3;U-87 MG: 67.1;WM-115: 52.9
GPC5	0		ENSG00000179399	Glypican 5	13	91398607-92873682	Predicted intracellular proteins, Predicted secreted proteins	Evidence at protein level	HPA040152, HPA044081	Enhanced		Approved	Nucleus<br>Cytosol	Glioma:5.67e-4 (unfavourable)	Tissue enhanced	Tissue enhanced		cerebral cortex: 15.8;kidney: 8.1;testis: 11.5	lung: 4.9	Group enriched	9	CACO-2: 41.2;HeLa: 18.9
GRB14	0		ENSG00000115290	Growth factor receptor bound protein 14	2	164492812-164621848	Predicted intracellular proteins	Evidence at protein level	CAB022294, HPA035052, HPA035053	Uncertain		Approved	Nucleoplasm<br>Cytosol		Mixed	Tissue enhanced		epididymis: 6.1;kidney: 6.2;liver: 6.6	testis: 4.3	Cell line enhanced		HUVEC TERT2: 7.9;RPTEC TERT1: 5.9;TIME: 9.9
GSTA1	0		ENSG00000243955	Glutathione S-transferase alpha 1	6	52791664-52803910	Enzymes, Plasma proteins, Predicted intracellular proteins	Evidence at protein level	HPA004342, HPA048934, HPA053817	Supported		Supported	Cytosol	Renal cancer:3.71e-4 (unfavourable), Lung cancer:8.66e-4 (favourable)	Group enriched	Tissue enhanced		adrenal gland: 1136.4;kidney: 1310.9;liver: 1757.6	small intestine: 1002.9	Cell line enriched	11	Hep G2: 245.8
HECW1	0	KIAA0322, NEDL1	ENSG00000002746	HECT, C2 and WW domain containing E3 ubiquitin protein ligase 1	7	43112599-43566001	Enzymes, Predicted intracellular proteins	Evidence at protein level	HPA007203, HPA007593, HPA007609	Approved		Supported	Cytosol		Not detected	Tissue enhanced		cerebral cortex: 10.9;kidney: 8.2	testis: 3.4	Cell line enhanced		A549: 3.9;U-266/70: 9.1
HNF1A	0	HNF1, LFB1, MODY3, TCF1	ENSG00000135100	HNF1 homeobox A	12	120978543-121002512	Cancer-related genes, Predicted intracellular proteins	Evidence at protein level	CAB010430, HPA035231	Enhanced		Supported	Nucleoplasm		Mixed	Tissue enhanced		duodenum: 15.5;kidney: 10.6;small intestine: 15.7	liver: 6.3	Group enriched	7	A549: 8.0;CACO-2: 24.3;Hep G2: 22.1
HNF1B	0	HNF1beta, LFB3, MODY5, TCF2, VHNF1	ENSG00000275410	HNF1 homeobox B	17	37686432-37745247	Disease related genes, Predicted intracellular proteins, Transcription factors	Evidence at protein level	HPA002083, CAB068192	Enhanced		Supported	Nucleoplasm	Urothelial cancer:2.51e-6 (favourable), Renal cancer:6.00e-4 (favourable)	Tissue enhanced	Tissue enhanced		gallbladder: 21.5;kidney: 25.3	lung: 9.6	Cell line enhanced		A549: 16.8;CACO-2: 17.9;EFO-21: 26.2;RPTEC TERT1: 95.5
HOGA1	0	C10orf65, DHDPS2, DHDPSL, FLJ37472, NPL2	ENSG00000241935	4-hydroxy-2-oxoglutarate aldolase 1	10	97584323-97612802	Disease related genes, Enzymes, Potential drug targets, Predicted intracellular proteins	Evidence at protein level	HPA039466	Approved				Renal cancer:9.08e-4 (favourable)	Group enriched	Tissue enhanced		kidney: 53.4;liver: 20.7	heart muscle: 8.5	Cell line enhanced		EFO-21: 9.0;Hep G2: 17.6;RPTEC TERT1: 23.2
HOXD8	0	HOX4, HOX4E	ENSG00000175879	Homeobox D8	2	176129694-176132695	Predicted intracellular proteins, Transcription factors	Evidence at transcript level						Lung cancer:3.78e-4 (unfavourable)	Mixed	Tissue enhanced		epididymis: 122.0;kidney: 83.6	ovary: 43.1	Cell line enhanced		RPTEC TERT1: 56.9
HPN	0	TMPRSS1	ENSG00000105707	Hepsin	19	35040506-35066571	Cancer-related genes, Enzymes, Predicted intracellular proteins, Predicted membrane proteins	Evidence at protein level	HPA006804	Approved				Renal cancer:5.45e-5 (favourable)	Tissue enhanced	Tissue enhanced		kidney: 99.7;liver: 155.4	prostate: 31.6	Group enriched	7	EFO-21: 29.1;Hep G2: 31.2;T-47d: 20.3
HS6ST2	0		ENSG00000171004	Heparan sulfate 6-O-sulfotransferase 2	X	132626016-132961395	Predicted membrane proteins, Predicted secreted proteins	Evidence at protein level	HPA034625, HPA034626	Uncertain		Supported	Nucleoplasm	Urothelial cancer:6.03e-4 (favourable)	Mixed	Tissue enhanced		kidney: 15.0;ovary: 17.6	placenta: 11.9	Cell line enhanced		HEK 293: 42.3;RH-30: 63.9;SH-SY5Y: 87.0
HSD11B2	0	SDR9C3	ENSG00000176387	Hydroxysteroid 11-beta dehydrogenase 2	16	67430652-67437553	Disease related genes, Predicted membrane proteins	Evidence at protein level	CAB032443, HPA042186, HPA056385	Enhanced		Approved	Vesicles	Renal cancer:9.51e-5 (favourable)	Expressed in all	Tissue enhanced		colon: 151.6;kidney: 173.3	salivary gland: 122.5	Cell line enhanced		NTERA-2: 11.4;RPMI-8226: 9.6;RT4: 11.0;SCLC-21H: 17.5;SK-BR-3: 10.0
IL17RB	0	CRL4, EVI27, IL17BR, IL17RH1	ENSG00000056736	Interleukin 17 receptor B	3	53846580-53865800	Predicted membrane proteins	Evidence at protein level	HPA005482	Supported				Renal cancer:6.61e-4 (favourable)	Expressed in all	Tissue enhanced		kidney: 61.7	cervix, uterine: 29.4	Cell line enhanced		Hep G2: 40.4
INSRR	0	IRR	ENSG00000027644	Insulin receptor related receptor	1	156840063-156859018	Enzymes, Predicted membrane proteins	Evidence at protein level	HPA025285	Uncertain					Not detected	Tissue enhanced		adrenal gland: 1.8;kidney: 1.4;testis: 2.2	prostate: 0.6	Group enriched	10	SCLC-21H: 5.5;SH-SY5Y: 17.2
IRX1	0	IRX-5	ENSG00000170549	Iroquois homeobox 1	5	3596054-3601403	Plasma proteins, Predicted intracellular proteins, Transcription factors	Evidence at protein level	HPA043160	Uncertain		Approved	Nucleoplasm<br>Golgi apparatus		Group enriched	Tissue enhanced		breast: 7.7;kidney: 5.3;salivary gland: 5.7	lung: 3.6	Cell line enhanced		AF22: 9.8;REH: 38.0;U-251 MG: 13.8
KCNH6	0	erg2, HERG2, Kv11.2	ENSG00000173826	Potassium voltage-gated channel subfamily H member 6	17	63523334-63548977	Predicted membrane proteins, Voltage-gated ion channels	Evidence at protein level							Tissue enhanced	Tissue enhanced		kidney: 6.1;prostate: 5.4;small intestine: 5.5	duodenum: 2.2	Group enriched	6	SCLC-21H: 4.0;SH-SY5Y: 1.4
KCNJ15	0	IRKK, Kir1.3, Kir4.2	ENSG00000157551	Potassium voltage-gated channel subfamily J member 15	21	38157034-38307357	Predicted intracellular proteins, Predicted membrane proteins, Voltage-gated ion channels	Evidence at protein level	HPA016702	Approved		Approved	Vesicles<br>Plasma membrane<br>Cytosol	Renal cancer:4.09e-10 (favourable), Urothelial cancer:1.95e-4 (favourable)	Tissue enhanced	Tissue enhanced		kidney: 261.3;thyroid gland: 216.3	lung: 63.4	Cell line enhanced		ASC TERT1: 48.4;HBEC3-KT: 50.0;RPTEC TERT1: 51.4;RT4: 65.6
KCP	0	CRIM2, FLJ33365, NET67	ENSG00000135253	Kielin/chordin-like protein	7	128862451-128910719	Predicted secreted proteins	Evidence at transcript level							Mixed	Tissue enhanced		kidney: 2.7;seminal vesicle: 3.3	gallbladder: 1.5	Cell line enhanced		CAPAN-2: 8.4;HMC-1: 4.7;U-87 MG: 2.3
KLHDC7A	0	FLJ38753	ENSG00000179023	Kelch domain containing 7A	1	18480982-18486126	Predicted intracellular proteins	Evidence at protein level	HPA056616	Uncertain		Approved	Nuclear speckles	Renal cancer:7.81e-9 (favourable), Urothelial cancer:1.88e-4 (favourable)	Tissue enhanced	Tissue enhanced		kidney: 20.8	urinary bladder: 6.4	Cell line enhanced		A549: 4.7;CAPAN-2: 8.9;EFO-21: 4.8;NTERA-2: 5.6;RPTEC TERT1: 8.6;RT4: 7.4;T-47d: 9.5
LGSN	0	GLULD1, LGS	ENSG00000146166	Lengsin, lens protein with glutamine synthetase domain	6	63275951-63319977	Predicted intracellular proteins	Evidence at protein level	HPA030957, HPA039983	Enhanced		Approved	Nucleoplasm<br>Vesicles		Tissue enhanced	Tissue enhanced		kidney: 2.8;liver: 2.4;placenta: 1.8	testis: 0.7	Cell line enhanced		A549: 5.5;BEWO: 3.0;CACO-2: 1.6;HeLa: 1.5
MEI4	0		ENSG00000269964	Meiotic double-stranded break formation protein 4	6	77690658-77926974	Predicted secreted proteins	Evidence at transcript level							Tissue enhanced	Tissue enhanced		kidney: 4.5;testis: 4.8;thyroid gland: 3.9	adrenal gland: 0.9	Not detected
MFSD4A	0	DKFZp761N1114, FLJ25004, FLJ34577, MFSD4, UNQ3064	ENSG00000174514	Major facilitator superfamily domain containing 4A	1	205568885-205602918	Predicted intracellular proteins, Predicted membrane proteins	Evidence at protein level						Renal cancer:2.27e-13 (favourable), Lung cancer:4.59e-4 (favourable), Cervical cancer:7.54e-4 (favourable)	Mixed	Tissue enhanced		kidney: 75.4;stomach: 111.7	cerebral cortex: 50.6	Cell line enhanced		HMC-1: 1.3;SCLC-21H: 1.9
MME	0	CALLA, CD10, NEP	ENSG00000196549	Membrane metalloendopeptidase	3	155024124-155183729	Cancer-related genes, Candidate cardiovascular disease genes, CD markers, Disease related genes, Enzymes, FDA approved drug targets, Plasma proteins, Predicted intracellular proteins, Predicted membrane proteins	Evidence at protein level	CAB000013, HPA052583, HPA056072	Enhanced					Mixed	Tissue enhanced		duodenum: 428.2;kidney: 384.2;small intestine: 401.5	prostate: 162.5	Cell line enhanced		ASC TERT1: 595.9;BJ hTERT+: 1084.7;HSkMC: 604.7
MRO	0	B29, C18orf3, FLJ30140	ENSG00000134042	Maestro	18	50795120-50825402	Predicted intracellular proteins	Evidence at transcript level	HPA022011	Approved					Tissue enriched	Tissue enhanced		cerebral cortex: 27.5;kidney: 25.5;testis: 54.7	thyroid gland: 10.4	Cell line enhanced		ASC diff: 1.9;ASC TERT1: 6.0
MT1F	0	MT1	ENSG00000198417	Metallothionein 1F	16	56657694-56660698	Predicted intracellular proteins	Evidence at protein level						Renal cancer:2.02e-7 (unfavourable)	Expressed in all	Tissue enhanced		kidney: 285.2;thyroid gland: 817.7	small intestine: 138.4	Cell line enhanced		HDLM-2: 71.6;NB-4: 79.2;NTERA-2: 77.1;RPTEC TERT1: 250.9
MT1G	0	MT1, MT1K	ENSG00000125144	Metallothionein 1G	16	56666731-56668065	Cancer-related genes, Predicted intracellular proteins, Predicted secreted proteins	Evidence at protein level						Renal cancer:1.67e-7 (unfavourable)	Expressed in all	Tissue enhanced		kidney: 2350.1;thyroid gland: 4892.2	liver: 1276.9	Cell line enriched	5	U-937: 867.7
MT1H	0	MT1	ENSG00000205358	Metallothionein 1H	16	56669814-56671129	Predicted intracellular proteins	Evidence at protein level						Glioma:4.29e-7 (unfavourable), Renal cancer:5.44e-5 (unfavourable)	Tissue enhanced	Tissue enhanced		kidney: 501.3;small intestine: 335.4;thyroid gland: 541.2	liver: 136.0	Cell line enhanced		BEWO: 1.1;EFO-21: 3.4;SCLC-21H: 1.0
MTNR1A	0	MEL-1A-R	ENSG00000168412	Melatonin receptor 1A	4	186533655-186555567	FDA approved drug targets, G-protein coupled receptors, Predicted membrane proteins, Transporters	Evidence at protein level							Not detected	Tissue enhanced		kidney: 2.2;testis: 1.9	colon: 1.2	Not detected
NELL1	0	FLJ45906, IDH3GL	ENSG00000165973	Neural EGFL like 1	11	20669551-21575681	Predicted secreted proteins	Evidence at protein level	HPA051535	Approved					Tissue enhanced	Tissue enhanced		cerebral cortex: 22.9;kidney: 18.8	prostate: 8.8	Cell line enhanced		HAP1: 4.3;SH-SY5Y: 2.0;U-2 OS: 1.1;WM-115: 1.2
NPHS1	0	CNF, NPHN	ENSG00000161270	NPHS1, nephrin	19	35825964-35869287	Disease related genes, Plasma proteins, Predicted membrane proteins, Predicted secreted proteins	Evidence at protein level	CAB035555	Enhanced					Mixed	Tissue enhanced		kidney: 17.7;lymph node: 5.4;pancreas: 5.5	tonsil: 2.3	Cell line enhanced		HMC-1: 1.1
OGDHL	0	FLJ10851	ENSG00000197444	Oxoglutarate dehydrogenase-like	10	49734643-49762379	Citric acid cycle related proteins, Predicted intracellular proteins	Evidence at protein level	HPA052497	Enhanced		Approved	Nucleus<br>Nucleoli fibrillar center<br>Cytosol	Renal cancer:1.21e-14 (favourable)	Tissue enhanced	Tissue enhanced		kidney: 128.4;parathyroid gland: 56.3	liver: 41.6	Cell line enhanced		AN3-CA: 19.8;RPTEC TERT1: 32.9;SH-SY5Y: 17.3
PANK1	0	MGC24596, PANK, PANK1a, PANK1b	ENSG00000152782	Pantothenate kinase 1	10	89579497-89645572	Enzymes, Predicted intracellular proteins	Evidence at protein level						Renal cancer:1.55e-10 (favourable), Liver cancer:1.50e-4 (favourable)	Mixed	Tissue enhanced		kidney: 46.6;liver: 55.1	duodenum: 20.6	Mixed
PAQR5	0	FLJ20190, MPRG	ENSG00000137819	Progestin and adipoQ receptor family member 5	15	69298947-69407780	Predicted membrane proteins	Evidence at protein level	HPA076729			Approved	Vesicles	Renal cancer:1.47e-14 (favourable), Pancreatic cancer:2.15e-5 (unfavourable)	Mixed	Tissue enhanced		kidney: 55.8	adrenal gland: 20.8	Cell line enhanced		A549: 34.9;CAPAN-2: 40.4;HMC-1: 69.7
PCK1	0	PEPCK-C	ENSG00000124253	Phosphoenolpyruvate carboxykinase 1	20	57561080-57568112	Citric acid cycle related proteins, Disease related genes, Enzymes, Potential drug targets, Predicted intracellular proteins	Evidence at protein level	HPA006277, HPA006507, CAB017027	Approved				Renal cancer:1.47e-5 (favourable)	Tissue enriched	Tissue enhanced		kidney: 425.9;liver: 319.7	small intestine: 157.6	Cell line enriched	9	ASC diff: 14.0
PCSK1N	0	BigLEN, PEN, proSAAS, SAAS, SCG8, SgVIII	ENSG00000102109	Proprotein convertase subtilisin/kexin type 1 inhibitor	X	48831094-48835633	Predicted secreted proteins	Evidence at protein level	HPA003925, HPA064734	Enhanced		Approved	Vesicles	Endometrial cancer:1.15e-4 (unfavourable), Renal cancer:1.36e-4 (favourable)	Expressed in all	Tissue enhanced		cerebral cortex: 93.6;kidney: 65.7	adrenal gland: 28.5	Cell line enhanced		HEK 293: 52.2;PC-3: 133.3;SCLC-21H: 66.4;SH-SY5Y: 55.2;SiHa: 53.6;U-266/84: 49.2
PDZD3	0	FLJ22756, IKEPP, PDZK2	ENSG00000172367	PDZ domain containing 3	11	119185457-119190223	Predicted intracellular proteins	Evidence at protein level							Tissue enhanced	Tissue enhanced		duodenum: 17.3;kidney: 10.8;small intestine: 21.2	rectum: 6.7	Not detected
PDZK1	0	NHERF3, PDZD1	ENSG00000174827	PDZ domain containing 1	1	145670852-145708148	Predicted intracellular proteins	Evidence at protein level	HPA005755, HPA006155, CAB008971	Enhanced		Approved	Nucleoplasm<br>Vesicles<br>Cytosol	Renal cancer:2.54e-7 (favourable)	Group enriched	Tissue enhanced		kidney: 561.5;small intestine: 127.1	duodenum: 69.0	Cell line enhanced		CACO-2: 83.6;RPTEC TERT1: 168.6;T-47d: 547.9
PKLR	0		ENSG00000143627	Pyruvate kinase, liver and RBC	1	155289839-155301434	Disease related genes, Enzymes, Plasma proteins, Potential drug targets, Predicted intracellular proteins	Evidence at protein level	HPA006653, CAB034376, CAB034378	Enhanced		Approved	Endoplasmic reticulum<br>Golgi apparatus		Tissue enriched	Tissue enhanced		kidney: 14.0;liver: 26.4	bone marrow: 7.8	Cell line enriched	16	K-562: 72.0
PRR35	0	C16orf11	ENSG00000161992	Proline rich 35	16	560422-565528	Predicted intracellular proteins	Evidence at transcript level	HPA069297	Uncertain					Not detected	Tissue enhanced		kidney: 2.9	testis: 0.8	Not detected
PTGER1	0	EP1	ENSG00000160951	Prostaglandin E receptor 1	19	14472466-14475362	FDA approved drug targets, G-protein coupled receptors, Predicted membrane proteins, Transporters	Evidence at transcript level							Tissue enhanced	Tissue enhanced		kidney: 2.9;spleen: 2.5	lung: 0.7	Cell line enhanced		HEL: 2.2;PC-3: 2.9;SH-SY5Y: 1.9
RALYL	0	HNRPCL3	ENSG00000184672	RALY RNA binding protein-like	8	84182787-84921844	Predicted intracellular proteins	Evidence at protein level	HPA055868, HPA059112	Enhanced		Approved	Nucleoplasm		Tissue enhanced	Tissue enhanced		adrenal gland: 26.1;cerebral cortex: 49.2;kidney: 19.7	gallbladder: 8.1	Cell line enhanced		AF22: 4.0
RBP5	0	CRBPIII	ENSG00000139194	Retinol binding protein 5	12	7123684-7128942	Plasma proteins, Predicted intracellular proteins	Evidence at protein level	HPA038723	Enhanced		Approved	Golgi apparatus<br>Vesicles	Urothelial cancer:3.68e-4 (favourable), Lung cancer:8.37e-4 (favourable)	Group enriched	Tissue enhanced		kidney: 455.7;liver: 204.9	spleen: 102.0	Cell line enhanced		Hep G2: 17.0;K-562: 46.6
REN	0		ENSG00000143839	Renin	1	204154819-204190324	Candidate cardiovascular disease genes, Disease related genes, Enzymes, FDA approved drug targets, Predicted intracellular proteins, Predicted secreted proteins	Evidence at protein level	HPA005131, CAB025903	Approved				Renal cancer:6.45e-5 (unfavourable)	Tissue enriched	Tissue enhanced		kidney: 51.2;placenta: 21.0	endometrium: 8.9	Cell line enhanced		BJ: 1.7;HMC-1: 2.3;SK-BR-3: 1.4
RHBG	0	SLC42A2	ENSG00000132677	Rh family B glycoprotein (gene/pseudogene)	1	156369212-156385219	Predicted membrane proteins, Transporters	Evidence at protein level	HPA042726, HPA048489	Enhanced		Approved	Nucleoplasm	Urothelial cancer:8.06e-4 (favourable)	Group enriched	Tissue enhanced		kidney: 3.5;ovary: 2.1	esophagus,liver: 0.6	Group enriched	28	CACO-2: 2.1;Hep G2: 2.0;RT4: 4.3
RIPPLY1	0		ENSG00000147223	Ripply transcriptional repressor 1	X	106900063-106903335	Predicted secreted proteins	Evidence at protein level	HPA052284	Uncertain					Group enriched	Tissue enhanced		kidney: 2.3;liver: 3.0	seminal vesicle: 1.2	Cell line enriched	11	RH-30: 6.3
RP11-606E8.2	0		ENSG00000284057		11	93741664-93812378	Predicted intracellular proteins	Evidence at protein level	HPA040511, HPA064236	Approved		Approved	Nucleoplasm<br>Vesicles			Tissue enhanced		kidney: 6.9	duodenum: 3.1	Mixed
RP4-583P15.14	0		ENSG00000273047		20	63738270-63740398	Predicted intracellular proteins	Evidence at transcript level							Not detected	Tissue enhanced		kidney: 1.1;liver: 2.4;urinary bladder: 1.3	adipose tissue: 1.0	Cell line enhanced		Hep G2: 4.0;HHSteC: 1.0;U-698: 1.5
SCNN1G	0	ENaCgamma, SCNEG	ENSG00000166828	Sodium channel epithelial 1 gamma subunit	16	23182715-23216883	Disease related genes, FDA approved drug targets, Predicted membrane proteins, Transporters	Evidence at protein level	HPA071194			Supported	Nucleoplasm<br>Plasma membrane	Renal cancer:3.20e-7 (unfavourable)	Tissue enhanced	Tissue enhanced		cervix, uterine: 24.6;kidney: 46.7	thyroid gland: 9.5	Group enriched	5	hTCEpi: 33.4;RT4: 17.1
SFXN2	0		ENSG00000156398	Sideroflexin 2	10	102714538-102743492	Predicted intracellular proteins, Predicted membrane proteins	Evidence at protein level	HPA018150, HPA026834	Enhanced		Approved	Mitochondria	Renal cancer:2.28e-5 (favourable), Cervical cancer:2.28e-4 (favourable), Urothelial cancer:6.52e-4 (favourable), Liver cancer:9.95e-4 (favourable)	Expressed in all	Tissue enhanced		kidney: 18.7	parathyroid gland: 12.4	Cell line enhanced		T-47d: 35.9
SHISA3	0	hShisa3	ENSG00000178343	Shisa family member 3	4	42397839-42402487	Predicted membrane proteins	Evidence at protein level	HPA054754			Approved	Lipid droplets<br>Cytosol		Mixed	Tissue enhanced		kidney: 25.1	lymph node: 8.7	Group enriched	6	AN3-CA: 231.0;PC-3: 134.3
SIM1	0	bHLHe14	ENSG00000112246	Single-minded family bHLH transcription factor 1	6	100385015-100464929	Plasma proteins, Predicted intracellular proteins, Transcription factors	Evidence at transcript level	HPA024385			Approved	Nuclear speckles	Renal cancer:5.32e-7 (favourable)	Tissue enhanced	Tissue enhanced		epididymis: 3.5;kidney: 11.2;seminal vesicle: 3.2	skeletal muscle: 1.2	Cell line enhanced		BJ: 13.9;BJ hTERT+: 19.3;RPTEC TERT1: 13.9
SIM2	0	bHLHe15, MGC119447, SIM	ENSG00000159263	Single-minded family bHLH transcription factor 2	21	36699133-36749917	Predicted intracellular proteins, Transcription factors	Evidence at protein level	HPA029295	Approved		Supported	Nucleoplasm<br>Nuclear bodies	Endometrial cancer:2.10e-4 (unfavourable), Urothelial cancer:2.88e-4 (favourable)	Tissue enhanced	Tissue enhanced		esophagus: 22.8;kidney: 13.0;prostate: 10.3	stomach: 5.1	Cell line enhanced		PC-3: 40.7;RPTEC TERT1: 41.3;RT4: 26.9
SLC14A2	0	HUT2, UT2	ENSG00000132874	Solute carrier family 14 member 2	18	45212995-45683686	Plasma proteins, Predicted membrane proteins, Transporters	Evidence at protein level							Tissue enhanced	Tissue enhanced		kidney: 4.0	adipose tissue: 1.6	Cell line enriched	5	U-266/70: 3.4
SLC16A12	0	MCT12	ENSG00000152779	Solute carrier family 16 member 12	10	89430299-89556641	Predicted intracellular proteins, Predicted membrane proteins	Evidence at transcript level	HPA037587			Approved	Mitochondria	Renal cancer:4.50e-12 (favourable)	Tissue enriched	Tissue enhanced		epididymis: 63.5;kidney: 93.5	seminal vesicle: 20.2	Cell line enhanced		ASC TERT1: 16.2;HSkMC: 6.0
SLC2A9	0	Glut9, GLUTX, URATv1	ENSG00000109667	Solute carrier family 2 member 9	4	9771153-10054936	Disease related genes, Potential drug targets, Predicted membrane proteins, Transporters	Evidence at protein level	HPA066229	Enhanced				Renal cancer:1.32e-11 (favourable)	Mixed	Tissue enhanced		kidney: 30.8;seminal vesicle: 27.2	placenta: 11.1	Cell line enhanced		HBEC3-KT: 34.8;Hep G2: 16.1;hTCEpi: 14.4;THP-1: 13.9;U-937: 10.7
SLC37A4	0	G6PT1, G6PT2, G6PT3, GSD1b, GSD1c, GSD1d	ENSG00000137700	Solute carrier family 37 member 4	11	119024114-119030906	Predicted membrane proteins	Evidence at protein level	HPA038939, HPA038940	Enhanced		Approved	Mitochondria		Expressed in all	Tissue enhanced		kidney: 36.6	duodenum: 30.8	Cell line enhanced		HEK 293: 24.3
SLC3A1	0	ATR1, CSNU1, D2H, NBAT, RBAT	ENSG00000138079	Solute carrier family 3 member 1	2	44275458-44321494	Disease related genes, Potential drug targets, Predicted intracellular proteins, Predicted membrane proteins, Predicted secreted proteins, Transporters	Evidence at protein level	HPA038360, HPA071102	Enhanced		Approved	Nuclear bodies<br>Mitochondria	Renal cancer:3.67e-7 (favourable)	Tissue enriched	Tissue enhanced		kidney: 688.2	small intestine: 148.9	Cell line enriched	14	RPTEC TERT1: 80.7
SLC4A4	0	hhNMC, HNBC1, NBC1, NBC2, pNBC, SLC4A5	ENSG00000080493	Solute carrier family 4 member 4	4	71186757-71572087	Disease related genes, Potential drug targets, Predicted intracellular proteins, Predicted membrane proteins, Transporters	Evidence at protein level	CAB022493, HPA035628, HPA035629	Enhanced				Renal cancer:1.18e-4 (favourable), Colorectal cancer:7.69e-4 (favourable)	Group enriched	Tissue enhanced		kidney: 125.8	cerebral cortex: 59.3	Cell line enhanced		BJ: 12.5;RPTEC TERT1: 11.7;U-138 MG: 8.0
SLC5A12	0	MGC52019, SMCT2	ENSG00000148942	Solute carrier family 5 member 12	11	26667019-26723427	Predicted membrane proteins, Transporters	Evidence at protein level	HPA060904	Enhanced					Tissue enriched	Tissue enhanced		epididymis: 58.2;kidney: 173.7	small intestine: 33.4	Cell line enhanced		Karpas-707: 1.6;NTERA-2: 1.7;T-47d: 1.1
SLC6A12	0	BGT-1	ENSG00000111181	Solute carrier family 6 member 12	12	190077-214570	Predicted intracellular proteins, Predicted membrane proteins, Transporters	Evidence at protein level	HPA034973	Approved		Approved	Vesicles	Renal cancer:2.70e-6 (favourable), Endometrial cancer:1.59e-4 (unfavourable)	Tissue enhanced	Tissue enhanced		kidney: 29.5;liver: 43.6	cerebral cortex: 14.8	Group enriched	10	Hep G2: 4.9;RPTEC TERT1: 10.5
SLC7A7	0	LPI, y+LAT-1	ENSG00000155465	Solute carrier family 7 member 7	14	22773222-22829820	Disease related genes, Potential drug targets, Predicted intracellular proteins, Predicted membrane proteins, Transporters	Evidence at protein level	HPA036227	Enhanced				Renal cancer:6.28e-6 (unfavourable)	Expressed in all	Tissue enhanced		kidney: 281.9	parathyroid gland: 162.5	Group enriched	5	BEWO: 191.5;CACO-2: 274.5;EFO-21: 65.6
SPP1	0	BNSP, BSPI, ETA-1, OPN	ENSG00000118785	Secreted phosphoprotein 1	4	87975650-87983426	Cancer-related genes, Plasma proteins, Predicted secreted proteins	Evidence at protein level	CAB002212, HPA027540, HPA027541	Enhanced		Supported	Golgi apparatus	Liver cancer:2.84e-6 (unfavourable), Pancreatic cancer:5.89e-4 (unfavourable), Cervical cancer:9.52e-4 (unfavourable)	Expressed in all	Tissue enhanced		gallbladder: 3987.0;kidney: 2404.4;placenta: 4045.7	cerebral cortex: 795.2	Group enriched	6	EFO-21: 4669.3;Hep G2: 1742.5;RPTEC TERT1: 8242.5
STK32B	0	HSA250839, STK32, STKG6, YANK2	ENSG00000152953	Serine/threonine kinase 32B	4	5051442-5500998	Enzymes, Predicted intracellular proteins	Evidence at transcript level	HPA058536			Approved	Microtubules	Renal cancer:1.63e-8 (favourable)	Mixed	Tissue enhanced		kidney: 15.8	testis: 8.6	Cell line enhanced		HUVEC TERT2: 22.9;REH: 22.7;U-2197: 40.5;WM-115: 110.5
SUGCT	0	C7orf10, DERP13, FLJ11808, ORF19	ENSG00000175600	Succinyl-CoA:glutarate-CoA transferase	7	40134977-40860763	Disease related genes, Enzymes, Potential drug targets, Predicted intracellular proteins	Evidence at protein level	HPA026698, HPA026704, HPA026705	Enhanced				Renal cancer:3.93e-7 (favourable), Urothelial cancer:2.53e-4 (unfavourable)	Expressed in all	Tissue enhanced		kidney: 45.0	liver: 14.6	Cell line enhanced		HBEC3-KT: 30.6;LHCN-M2: 21.2
TFCP2L1	0	CRTR1, LBP-9	ENSG00000115112	Transcription factor CP2 like 1	2	121216587-121285207	Predicted intracellular proteins, Transcription factors	Evidence at protein level	HPA029708	Uncertain		Supported	Nucleoli fibrillar center	Renal cancer:7.72e-6 (favourable)	Mixed	Tissue enhanced		kidney: 49.0	thyroid gland: 45.7	Cell line enhanced		BEWO: 17.6;HEL: 14.0;hTCEpi: 12.5;RPTEC TERT1: 32.4;RT4: 25.3;SCLC-21H: 15.6
TMEM252	0	C9orf71, MGC34760	ENSG00000181778	Transmembrane protein 252	9	68536580-68540867	Predicted membrane proteins	Evidence at transcript level						Renal cancer:1.75e-7 (favourable)	Tissue enriched	Tissue enhanced		kidney: 37.5;small intestine: 25.7	esophagus: 6.8	Cell line enhanced		PC-3: 1.1;RPTEC TERT1: 1.8;SK-BR-3: 1.0
TMPRSS4-AS1	0		ENSG00000255274	TMPRSS4 antisense RNA 1	11	118003634-118088299	Predicted membrane proteins	Evidence at transcript level							Not detected	Tissue enhanced		kidney: 1.2	lymph node,spleen: 0.8	Cell line enhanced		Karpas-707: 7.8;RPMI-8226: 4.9;SCLC-21H: 1.7
TRIM6	0	RNF89	ENSG00000121236	Tripartite motif containing 6	11	5596109-5612958	Enzymes, Predicted intracellular proteins	Evidence at protein level	HPA060514	Uncertain					Mixed	Tissue enhanced		kidney: 22.5	testis: 17.2	Cell line enhanced		NTERA-2: 22.2;U-2 OS: 22.5
TRPM3	0	GON-2, KIAA1616, LTRPC3	ENSG00000083067	Transient receptor potential cation channel subfamily M member 3	9	70529063-71446904	Predicted intracellular proteins, Predicted membrane proteins, Transporters, Voltage-gated ion channels	Evidence at protein level							Tissue enhanced	Tissue enhanced		kidney: 17.6	testis: 5.6	Cell line enriched	5	HAP1: 17.8
VAV3	0		ENSG00000134215	Vav guanine nucleotide exchange factor 3	1	107571160-107965144	Predicted intracellular proteins	Evidence at protein level	CAB002012	Uncertain				Renal cancer:4.60e-8 (favourable)	Expressed in all	Tissue enhanced		kidney: 90.9	skin: 58.7	Cell line enhanced		REH: 48.1;RH-30: 60.2;RPTEC TERT1: 66.0;T-47d: 100.9
WNK4	0	PRKWNK4	ENSG00000126562	WNK lysine deficient protein kinase 4	17	42780678-42796936	Disease related genes, Enzymes, Plasma proteins, Potential drug targets, Predicted intracellular proteins	Evidence at protein level	HPA016500	Approved					Mixed	Tissue enhanced		kidney: 19.0;prostate: 15.4;rectum: 12.0	colon: 8.8	Cell line enhanced		fHDF/TERT166: 26.2;K-562: 34.7;TIME: 29.5;WM-115: 23.9
