# Supplementary material for: Enhancer and super-enhancer dynamics in repair after ischemic acute kidney injury
Source: Nat Commun. 2020 Jul 7;11:3383. doi: 10.1038/s41467-020-17205-5 (PMC7341735; doi:10.1038/s41467-020-17205-5)
Supplement: Supplementary file 20 — Source Data [file 41467_2020_17205_MOESM20_ESM.xlsx]

## Sheet: Figure5
b
day 1 serum creatinine (mg/dL)
SHAM veh	SHAM JQ1	IRI veh	IRI JQ1 d0
0.11	0.1	1.22	2.12
0.09	0.12	2.47	1.26
0.08	0.07	1.98	1.63
0.1	0.09	1.05	1.31
		0.75	1.6
		2.07	2.51
		1.72	1.21
		1.23	1.55
		2.33	0.66
		1.54	1.96
		1.96	2.51
		1.78	1.96
e
day 1 serum creatinine (mg/dL)
veh	JQ1 d1	JQ1 d2	JQ1 d3	JQ1 d4
0.75	2.06	1.89	1.83	1.76
1.36	1.88	0.89	1.62	0.4
1.51	2.37	1.71	1.62	1.74
1.38	1.07	1.95	0.89	1.86
1.61	1.56	1.6	1.75	2.02
1.77	1.62	2.24	1.94	1.54
2.18	1.79	0.93	1.29	1.85
1.94	1.15	1.79	1.24
1.73	0.39		1.87
1.75	1.76
1.35	1.25
	0.97

## Sheet: Figure6
b
	serum creatinine (mg/dL)
day	SHAM				IRI				IRI JQ1
0	0.09	0.09	0.11	0.09	0.1	0.12	0.13	0.09	0.09	0.11	0.09	0.1
1	0.09	0.09	0.11	0.09	2.33	2.47	1.38	1.55	1.55	1.96	2.47	2.13
2	0.09	0.1	0.12	0.13	2.74	1	1.95	0.75	1.28	2.32	2.47	2.13
g
Ki67+ cells (%)		KIM-1 postive area (%)
Veh	JQ1	Veh	JQ1
23.8095	11.8081	4.71617	2.92236
58.1081	11.3971	5.62509	2.89206
55.3488	10	8.90948	2.88075
27.451	9.09091	10.2875	7.49457
37.3737	6.36605	8.25411	3.10124
23.1481	2.17918	7.72118	3.44534
21.3592	10.8475	7.00871	8.1043
20.5128	7.53138	10.7766	3.12445
11.2069	3.81679	10.1326	3.22818
1.79641	4.26829	8.02498	4
2.12766	4.74576	1.60135	3.15598
7.30594	12.2222	5.6875	3.67502
4.23729	11.7886	5.84007	7.20709
6.33484	9.41177	2.43009	3.20719
4.36047	3.66667	2.09352	2.74831
4.64135	5.55556	1.28435	2.92156
10	3.37079	7.27498	1.10062
10.7527	1.3986	8.70923	3
9.2511	3.14685	3.82549	2.31691
14.2857	1.32013	3.19434	2.19512
4.96894	3.125	7.79262	3.08276
2.1097	15.1351	4.22447	7.38599
5.30303	6.87831	2.23678	3.67172
6.14035	12.8571	4.92288	2.41599
6.43564	20	4.43299	5.5454
2.27273	6.99301	5.4863	2.56665
10.0503	7.87879	4.09594	7.70116
14.5985	8.41122	7.94062	1.22041
h
fold change
Mki67		KIM-1
Veh	JQ1	Veh	JQ1
44.606	6.01463	508.9	216.68
40.3907	2.19294	742.01	271.72
46.4291	0.599773	1401.82	137.81
35.9436	4.03109	946.27	554.28
	2.63153		680.29
	0.719727		750.1

## Sheet: Figure7
b
	serum creatinine (mg/dL)
day	AA vehicle (n=7)							AA JQ1 7-21d (n=8)								AA JQ1 0-21d (n=6)
0	0.11	0.09	0.09	0.1	0.1	0.1	0.09	0.09	0.1	0.1	0.09	0.09	0.11	0.09	0.1	0.09	0.1	0.1	0.12	0.13	0.11
3	0.32	0.34	0.31	0.32	0.41	0.41	0.46	0.37	0.38	0.39	0.45	0.33	0.28	0.29	0.4	0.31	0.29	0.33	0.31	0.3	0.36
7	0.67	0.76	0.8	0.65	0.64	0.61	0.74	0.67	0.65	0.68	0.53	0.57	0.57	0.63	0.69	0.94	0.63	0.54	0.58	0.78	0.87
14	0.84	1.13	0.92	0.85	0.36	0.48	0.63	0.79	0.7	0.71	0.28	0.25	0.43	0.44	0.66		0.47	0.55	0.38	0.68
21	0.26	0.26	0.37	0.46	0.17	0.31	0.25	0.28	0.24	0.39	0.15	0.19	0.15	0.17	0.4		0.2	0.35	0.19	0.22
e							h
Acta2+ area (%)			Ki67+ cells (%)				fibrotic area (%)		sirius red positive area (%)
Veh	JQ1 d0	JQ1 d7	Veh	JQ1 d0	JQ1 d7		Veh	JQ1	Veh	JQ1
13.9215	7.91239	8.27843	2.38569	1.43678	2.80066		16.3639	6.18091	7.11141	4.52181
23.6168	3.48021	17.4455	10.1562	4.62963	4.7619		20.0818	3.6674	9.6993	1.23128
27.5208	4.80401	4.9346	8.22222	0.877193	2.66393		11.184	7.33431	7.00114	3.88208
15.9377	3.35911	26.2248	9.64912	3.23529	3.34076		1.75293	4.3243	2.83	0.664958
17.5273	3.5213	8.39953	5.78842	4.03587	1.92678		17.7113	1.17749	9.28906	3.45288
26.7411	3.65815	14.8289	3.50195	2.22222	2.77264		5.92293	6.10319	9.09147	1.52783
17.5432	2.60358	13.1552	9.15663	2.08333	2.99145		9.05705	1.61174	2.15869	2.02075
19.8329	2.20214	14.5708	8.33333	0.863931	2.04842		14.5776	0.930745	4.91227	2.74487
7.53743	6.07752	13.9163	4	0.688073	2.73224		19.568	3.81047	8.71777	5.87052
13.2211	10.3551	6.09954	10.9091	0.21692	4.45269		16.3385	5.70817	5.72257	3.3702
30.278	15.4446	2.86153	4.57875	0.45977	2.11132		17.3541	5.85685	6.45947	4.61979
19.4783	7.18562	13.9247	6.45161	0.250627	3.27553		8.02718	6.9034	7.44076	1.76904
14.2474	5.61696	12.615	4.73083	0.46729	2.87908		17.2752	0.826172	3.99642	6.01318
8.7035	4.5305	9.79385	4.10959	0.472813	6.62651		18.2177	1.03516	8.99984	2.61987
11.5755	6.33785	7.07316	2.38095	0.753769	5.23013		14.4037	6.88965	0.153239	3.77669
16.5052	11.4381	7.34003	4.10959	3.83693	1.7341		0.215413	0.961589	2.84814	6.23421
15.6263	1.51191	9.4819	5.33049	2.68293	6.44391		9.24512	1.76424	5.84391	3.12085
20.0911	2.75666	8.48769	5.83333	2.02532	2.64228		1.93888	7.69816	7.06307	4.4069
24.4104	7.8898	1.36984	3.67816	8.36237	2.90828		10.5191	5.82031	7.11141	3.18896
25.3184	4.54559	13.0014	6.47059	5.23691	3.2419		6.95459	6.84627	2.04427	2.04004
25.831	4.54464	5.66346	3.14342	5.31646	2.54237		15.1791	0.498942	10.8678	0.80835
24.3263	4.54464	7.41993	2.86299	5.44041	1.38122		9.00228	1.81006	9.66805	2.80973
22.5851	8.48931	5.2364	10.5012	1.81347	2.27273		14.737	0.539469	9.0516	0.763021
22.5851	2.77669	3.93755	10.3774	1.65563	1.71756		16.5324	8.06592	2.01758	4.92269
32.9835	2.8751	9.22339	7.31132	9.76562	5.17799		10.0092	2.7714	0.49764	3.72542
26.1145	6.50155	9.80087	5.90631	3.14961	1.69133		16.368	0.398356	11.156	0.0952962
18.7215	6.54606	15.907	3.54331	2.08333	6.51558		0.479248	6.83887	11.1957	1.03971
4.71148	12.6002	13.7565	1.59681	8.90805	4.90196		2.32178	4.3903	8.71875	0.496175
10.3899	1.94581	9.75304	5.53506	0.972763	4.96084		4.78304	11.9159	5.26961	3.95036
13.4233	1.99421	9.06898	1.91257	5.75916	1.79372		1.65609	5.96842	2.95841	2.18693
11.6124	14.4096	9.06898	2.79503	2.63492	1.78174		19.8031	5.81592	10.0622	1.36287
10.6664	5.79993	11.6519	1.25	2.06612	6.92464		4.68009	1.44344	9.95923	1.84269
8.1766	5.79993	25.9937	2	1.57233	4.16667		16.5208	7.82967	5.96313	5.37752
16.4776		4.31801	6.84411		2.34834		19.9942	3.34115	4.37476	1.72152
26.3915		19.927	3.94477		9.05077		17.4769	9.93335	8.26855	5.47119
32.2911		5.16512	5.99315		4.1543				8.78263	6.18945
24.7666		8.03358	5.63607		10.0334				6.32829	0.219076
12.2853		6.767	3.26594		2.33463				4.89461	1.7889
9.95281		5.39299	6.27119		8.02603				9.33114	3.96566
22.6813		6.74251	9.0379		3.18725				10.4889	0.664388
38.0663		4.09433	8.64198		1.07296				3.73039	5.99032
17.9702		2.65787	2.67857		3.57815				8.12435	5.95605
14.6973		5.12944	3.29289		1.98198				8.29606	1.36572
22.7379		6.55916	5.0571		2.87356				11.4966	1.03044
17.9242		3.31488	6.61417		2.6178				11.1193	3.19751
26.6429		8.91106	7.54386		1.79028				7.57642	3.48551
22.0602		9.84965	6.82927		7.77538				5.99528	6.12061
23.3618		3.34373	9.24658		3.95604				3.09408	4.78817
18.7797		2.43541	5.64972		2.63736				11.4025	4.95076
18.0917		6.53553	8.37607		4.95868				2.17562	2.63053
21.9467		8.45154	11.4341		5.70265				1.81177	6.13354
21.0317		16.916	7.95699		4.43975
6.99334		3.79529	5		3.49076
21.9414		4.25633	2.71845		2.31481
16.6392		3.67533	2.96846		4.08922
26.0882		10.0505	14.8984		2.86678
29.16		3.12906	9.17722		3.15615
30.7308		10.0097	9.67153		3.21888
18.3642		4.74954	5.20505		2.80172
21.9237		11.5337	5.77281		1.3363
		3.5436			0.978474
		1.67429			2.52708
		4.38853			2.3913
		7.57349

## Sheet: Suppl-FigureS3
b												c
KL postive area (%)		SPP1 postive area (%)		HNF1B+ cells (%)		KIM-1 postive area (%)		SLC34A1 postive area (%)				SPP1 plasma conc. (pg/ml)
SHAM	IRI	SHAM	IRI	SHAM	IRI	SHAM	IRI	SHAM	IRI			SHAM	IRI
4.15	0.09	19.12	7.01	83.5329	74.8268	0	4.71617	0.12	0.11			269909	935991
5.83	0.66	24.06	4.36	89.4822	92.4837	0	5.62509	0.57	0.13			330059	1.69457e+06
4.78	0.17	51.24	1.29	86.4407	99.4024	0	8.90948	0.13	0.15			181660	1.8248e+06
0.03	0.29	7.89	2.69	94.2231	71.3768	0	10.2875	0.25	0.16			232835	3.84245e+06
0.3	0.03	16.7	2.5	88.6525	90.1376	0	8.25411	0.08	0.02			151503	7174919.81*	*above standard curve
1.78	0.19	26.95	15.45	91.3691	90.3226	0	7.72118	0.02	0.28			134122	1.57664e+06
0.05	0.06	6.19	2.44	87.9573	29.7111	0	7.00871	0	0.06			127817	850092
1.22	0.85	15.41	48.81	94.1957	85.0575	0	10.7766	0.01	0.04
2.53	0.07	30.83	30.31	88.075	64.9063	0	10.1326	0.01	0.06
5.56	0.05	12.94	47.43	53.2676	94.0594	0	8.02498	0	0.03
3.7	0.34	31.12	0.06	94.1071	97.1491	0	1.60135	0.23	0.06
7.77	0.08	30.66	0.67	60.7717	78.6163	0	5.6875	0.31	0.3
2.38	0.12	20.73	0.2	73.3533	86.4	0	5.84007	0.38	0.87
0.58	0.14	15.51	0.67	84.9057	89.6328	0	2.43009	0.32	0.07
0.49	0.05	33.53	0.51	76.4886	72.1925	0	2.09352	0.49	0.08
0.77	0.24	7.35	35.5	34.7995	86	0	1.28435	0.17	0.19
1.1	0.27	7.43	24.24	60.4863	62.8521	0	7.27498	0.02	0.05
2.23	0.61	22.36	30.06	48.0438	61.0507	0	8.70923	0.04	0.06
	0.25	16.63	19.79	56.8289	77.645	0	3.82549	0.02	0.07
	0.61	10.86	15.15	55.7377	80.2935	0	3.19434	0.05	0.04
	0.05		12.88		83.8284	0	7.79262		0.09
	0.02		16.11		94.8582	0	4.22447		0.11
	0.03		3.9		95.922	0	2.23678		0.14
	0.04		2.53		86.8762	0	4.92288		0.07
	0.02		6.73		99.6979	0	4.43299		0.04
	0.1		6.91		76.5823	0	5.4863		0.08
	0.26		3.85		85.7143	0	4.09594		0.13
	0.15		10.3		77.3859	0	7.94062		0.18
	0.37		51.25		87.0841				0.74
	0.44		34.69						0.15
			0.61
			2.74
			3.59
			16.21
			19.64

## Sheet: Suppl-FigureS8
b
	BUN (mg/dL)
day	JQ1 (n=7)							vehicle (n=7)
0	16.2188	7.40625	12.3281	15.0469	13.1719	14.4844	10.875	14.3906	16.7344	14.8594	12.8906	7.64062	15.1875	14.5781
1	93.7969	21.5625	92.9531	99.1875	107.859	82.3125	98.8125	45.1406	86.3906	94.4062	86.7188	82.125	109.359	97.0312
3	78.1078	25.1497	75.9521	74.479	76.0599	47.497	76.5269	38.9102	62.1198	58.3473	54.5389	59.6048	57.485	78.2515
5	69.4491	28.5988	73.6886	63.2695	67.2934	38.7665	64.7425	39.1257	52.4551	49.1138	51.5928	45.6647	48.8623	75.4132
7	50.8383	31.4371	63.1617	53.3665	53.2919	31.2671	52.9938	39.1257	43.2575	48.6708	49.0808	34.6211	38.3106	67.677
14	31.1926	32.236	39.5776	38.795	34.4348	23.2547	34.323	27.3168	33.3913	25.9751	28.7329	22.2112	21.5031	43.0062
21	23.7019	20.5342	29.9255	26.8696	22.323	19.6025	26.1929	22.1739	25.2671	18.5217	19.9006	14.2733	17.6646	21.913
c
Fold change
KIM-1		Acta2		Ctgf		Col1a1		c-Myc
Veh	JQ1	Veh	JQ1	Veh	JQ1	Veh	JQ1	Veh	JQ1
8.52	6.18	4.37	1.75	0.54	0.75	2.39	2.98	1.82	2.44
19.25	5.56	3.75	5.49	0.67	1.38	3.39	5.11	2.43	4.01
14.77	3	2.68	1.66	1.21	0.7	6.63	3.13	5.66	3.34
3.19	11.0443	4.12	2.30963	1.22	0.490242	4.71	5.52488	3.12	3.05433
12.2764	10.0935	7.14325	9.09819	1.52584	2.06928	5.31388	9.0604	2.3881	3.90129
8.38376	9.84105	2.36183	3.43737	1.42249	1.33735	5.40925	2.91898	1.64304	2.95798
19.1623	2.74335	6.03362	2.09651	1.32032	0.74067	14.2485	5.84726	5.54238	4.07651
d
fibrotic area (%)
Veh	JQ1
9.2781	5.72854
5.94406	3.68048
4.09635	7.36048
6.38656	6.20296
3.72459	1.61749
4.07152	1.18169
1.9458	6.12497
11.2239	6.91423
0.216182	0.934066
1.75918	4.33973
4.41944	0.82912
9.0344	3.82406
5.1976	5.87775
6.9794	5.84108
4.80011	8.0947
4.00847	6.92803
0.520976	0.500722
1.662	1.77054
3.81663	1.03885
6.5441	0.965019
9.32465	7.72563
3.81663	1.81652
6.56501	0.541394
4.59389	2.78129
3.81663	6.8707
9.96879	4.40596
3.60902	0.399777
7.50356	9.96879
6.5441	5.98972
3.48905	1.44859
9.01218	7.85761
4.00847	6.86327
7.50356	3.35307
9.96879	5.83667
4.69679	11.9584
